# Supplementary material for: A data augmentation approach for a class of statistical inference problems
Source: PLoS One. 2018 Dec 10;13(12):e0208499. doi: 10.1371/journal.pone.0208499 (PMC6287833; doi:10.1371/journal.pone.0208499)
Supplement: S1 Data Set — (ZIP) [file pone.0208499.s001.zip]

Archive with 3 entries (3 files):
- data_example1.txt
- data_example2_Rayleigh.txt
- data_example2_Rice.txt
