# Supplementary material for: A data augmentation approach for a class of statistical inference problems
Source: PLoS One. 2018 Dec 10;13(12):e0208499. doi: 10.1371/journal.pone.0208499 (PMC6287833; doi:10.1371/journal.pone.0208499)
Supplement: S1 Data Set — (ZIP) [file pone.0208499.s001.zip › data_example1.txt]

% Uniform projected rotational velocity.
% Each column corresponds to a Monte Carlo simulation.
%
8.5011	0.3049	1.7116	4.4595	18.5899	8.1887	14.5158	10.4448	5.4648	3.3074	9.0316	3.0973	8.9183	14.7682	7.5517	14.5972	1.0763	13.7380	8.0868	10.6344	5.7027	8.1033	10.4544	9.7562	12.4559	9.0914	12.5261	19.0703	6.6028	17.3200	14.6876	5.7061	23.3025	11.9475	9.9472	10.6580	15.2792	15.3215	8.3578	15.7410	14.0045	2.3687	18.8644	11.1021	8.0641	8.9020	10.1317	6.6191	7.0318	5.4408
14.6997	7.4962	9.3174	6.0561	7.3828	9.0606	3.7615	17.2019	5.0250	9.9302	2.0807	16.5343	12.7211	5.0815	8.7013	13.8454	5.4712	11.2234	8.2622	5.3160	11.8177	11.2659	8.4362	6.7870	9.8912	1.0738	6.8734	8.5614	10.0162	9.1066	15.7904	6.4806	4.7734	12.4176	5.8768	17.5899	10.3211	5.6405	9.9289	11.4905	10.2917	5.4630	11.5398	11.2596	10.8435	15.8197	3.3339	5.0825	13.5141	15.3832
12.7745	16.7295	17.1776	9.8072	8.9202	27.5250	5.9274	19.9800	4.3760	12.3971	22.5247	12.3773	11.0654	7.4647	4.1998	11.0504	7.3316	4.3550	12.7822	12.8746	3.9825	9.0347	6.2066	11.6384	19.5630	13.4861	4.6475	19.0387	6.1471	7.7926	8.5516	15.9783	2.4800	11.0595	3.7089	13.5620	7.7494	13.8725	7.7119	13.8757	1.6785	7.2553	9.1607	10.0107	4.9869	13.1066	19.0762	13.0247	11.6498	7.6970
12.7882	6.9245	8.5348	12.0294	16.4418	18.3789	17.6207	7.2182	21.6304	6.0842	18.1209	11.4208	21.3555	6.8371	28.6019	15.8718	20.3658	8.4929	11.4401	14.0871	11.8080	7.9884	2.6162	6.3381	23.3918	12.8260	7.9505	5.2270	12.0042	11.9095	12.3490	3.5926	12.7275	22.7947	12.4658	11.9036	8.4729	16.9337	7.1538	4.2603	8.9488	4.8085	15.7516	5.0085	1.9604	11.7473	4.3274	0.8004	13.0336	9.0088
9.3425	10.5241	7.0567	23.0922	13.2997	5.9174	0.7146	6.5901	7.0206	12.0308	5.0676	0.7036	4.7328	8.6582	20.2380	10.6054	15.0342	9.0189	6.2668	7.3244	2.4018	12.1355	13.7226	9.9043	1.0242	10.2565	15.2525	1.9739	19.7756	7.7537	5.9954	18.1193	14.5602	2.0051	9.7658	10.6077	10.8585	13.6016	8.6917	17.9910	8.6449	5.6056	12.5236	3.0135	8.7181	14.2124	12.0419	12.4097	2.3092	12.2088
5.6770	15.3912	11.8847	14.4503	9.4545	18.5987	10.4116	4.4969	16.2954	7.5824	11.9656	5.5473	6.9597	9.2135	12.7153	22.4369	21.3779	7.3170	7.7821	12.7604	2.7455	9.8624	11.3878	4.2620	9.2731	17.4419	4.5252	10.2521	7.4839	21.1810	3.9778	17.5736	20.0964	6.8021	4.3925	14.5302	6.6495	2.1947	0.5145	9.4393	6.6615	3.9995	11.1887	10.6273	13.3933	10.0673	8.0470	19.0927	2.5172	16.9434
21.5332	16.3096	5.0619	12.2566	16.0084	11.5898	23.4786	4.3189	16.5399	10.0933	17.5247	3.7140	3.5502	7.1588	15.2598	7.7597	11.4726	1.7099	4.6636	6.8103	10.6812	3.5363	1.5354	2.3394	11.6158	4.1429	4.1940	14.4395	6.9448	4.1019	10.1484	14.0106	9.7867	7.6347	17.7261	7.5168	12.4610	15.2580	9.7329	12.0270	10.8604	1.7681	11.1738	22.0028	4.4132	7.5963	6.6624	5.8934	12.8754	16.7630
11.4574	1.6744	3.0948	14.2568	4.1153	8.5618	16.8086	20.5328	10.7724	9.2030	16.5785	5.6754	7.9047	6.2766	3.5911	9.6507	7.4881	2.0613	19.9187	12.6957	7.5937	17.5887	5.5762	12.9556	22.5135	12.7146	14.2371	25.9467	13.9286	15.1960	23.7610	3.2103	7.6269	15.6140	13.9280	10.8371	8.9619	14.7400	9.3290	6.8008	13.8014	7.7437	23.2789	15.8127	14.6715	10.0271	5.0702	7.0376	9.5604	6.8615
17.5810	11.4526	11.7952	20.6103	14.9898	9.2139	9.0095	3.1121	12.0670	7.3646	2.4931	15.9796	5.5920	8.1087	23.1749	15.5337	11.1318	15.1652	14.5693	7.9889	5.3923	6.2421	5.7795	9.9793	20.0370	12.7179	14.5093	12.8289	11.6954	15.5741	4.1104	10.9050	1.7766	7.4374	6.6786	7.6901	18.2768	3.9208	12.1797	7.3558	7.1902	16.5794	12.6637	16.3330	8.0819	6.8169	5.1671	8.7708	17.8221	33.0154
10.4780	11.6619	9.6339	15.4015	9.2191	10.3300	13.5259	0.6384	14.5252	12.0603	6.3688	22.1535	5.1045	15.7911	11.1539	5.9034	1.1744	1.8018	2.6811	5.4716	15.1229	15.1092	10.8865	2.3454	7.8333	8.6505	13.7387	9.4515	7.2067	14.8751	12.1229	11.1016	16.3002	15.9709	2.2423	13.3324	4.4221	21.1507	7.6832	3.9454	11.6530	6.6140	6.2549	20.6609	11.4772	11.8245	15.9645	14.3635	3.5188	11.3867
8.1556	8.6665	11.0537	1.8182	8.1017	18.7334	13.8513	13.5296	11.2340	21.6246	5.8184	5.6492	2.6595	4.9504	14.4986	18.0022	4.1938	4.2285	6.3221	10.1918	8.4484	3.6026	13.5493	13.9518	8.3908	16.2508	10.5453	6.9617	14.2186	16.0640	10.9685	9.5374	9.0974	5.2709	7.9407	5.6004	12.6546	25.5917	13.4436	11.6389	7.6906	14.6883	16.5457	10.5236	5.1746	15.2474	7.8947	1.8077	8.8166	17.7084
8.9898	7.9036	8.8212	2.8301	4.2874	9.1212	16.4180	19.3078	12.0975	13.6740	8.7314	12.5234	9.5421	8.1376	13.3146	10.2584	5.9662	17.0904	16.9628	13.4432	1.9749	2.2621	14.2699	6.4756	21.4609	7.4286	16.9115	3.2525	7.1441	12.5719	9.3839	8.3950	8.5234	7.1207	1.8612	1.5248	9.2258	10.2431	4.7659	11.7398	13.8519	15.7109	3.4774	1.6970	9.1359	10.7741	17.3973	8.9481	10.3533	6.2856
10.6114	5.9333	19.9091	5.8525	0.4799	4.3224	11.4054	18.0948	2.1734	7.7816	7.9458	5.2308	18.0546	7.4851	9.1480	7.9827	13.5376	1.8158	20.0532	7.0321	10.1578	7.2930	3.6988	13.1836	4.8187	17.5288	2.3878	10.8782	10.0334	16.9809	11.2778	19.6442	14.9282	12.5781	8.1765	10.8278	10.1020	6.3168	11.7728	11.0144	19.0018	6.1640	6.3638	0.8838	12.0991	3.6155	6.7252	7.6865	8.4177	7.6424
4.3418	14.5496	10.8330	8.6447	7.0947	3.7349	14.6657	3.0029	5.3745	10.0170	1.8626	4.5680	7.1991	5.3951	9.8447	26.5267	8.0382	5.4506	11.5927	2.6222	18.5531	11.6665	10.1775	12.4298	9.8929	10.6397	10.5753	11.8018	15.6919	13.6766	11.3532	6.0214	1.7747	7.0101	11.3683	20.6388	10.4064	3.2686	10.8267	4.6911	2.6289	6.5150	11.1986	7.2399	15.2728	5.8506	1.8582	5.3367	12.4158	11.0364
3.0424	11.7816	5.1247	10.1585	15.5848	22.0768	12.4757	5.4940	19.7524	8.3926	13.7352	7.7615	19.3911	4.9501	15.2390	10.5090	4.5896	30.4169	14.6643	15.4778	20.9576	7.5062	7.8364	5.1963	6.4820	13.0182	7.4600	8.0712	3.4632	2.3989	5.5651	13.7952	12.0671	12.6448	2.9268	14.2855	6.6168	15.0032	10.0237	0.9708	1.6219	4.3121	23.3544	12.0684	6.3363	3.5260	3.7450	6.5980	12.3418	10.0493
16.3024	16.4722	8.6616	11.5282	4.4840	3.5387	8.9022	15.6995	5.3893	4.8411	16.7228	8.9410	6.1926	5.1730	15.1639	19.0592	9.2118	8.4560	10.6512	13.6375	5.2006	6.3863	9.0400	15.3211	3.9760	4.8916	9.8688	3.9270	10.4276	2.1940	3.9559	15.1216	13.2529	13.5415	25.7355	15.3958	13.0483	18.0946	4.2574	4.6271	11.5705	5.4170	21.6145	9.6338	4.8160	10.4531	7.6572	13.1162	3.9506	15.6925
9.6843	2.8233	11.7793	7.7166	5.7516	7.4973	22.1869	20.0281	7.5295	11.8140	7.1160	2.6083	5.4552	6.8550	19.4514	12.0982	6.4438	3.6680	28.6334	10.2996	19.3842	4.9914	17.6644	3.9917	16.8545	19.4817	9.2676	13.6289	8.3836	14.4008	14.0303	4.0982	4.7433	14.2574	10.8003	4.9452	6.0807	17.7865	19.0428	6.8471	8.0884	13.7960	6.6626	6.4632	18.5569	7.4075	5.7109	1.1666	1.0257	13.7316
14.4783	16.8732	17.1454	16.6319	18.8477	4.4356	18.0422	14.6233	16.3155	13.3198	4.2517	14.2165	8.8335	17.8658	5.1273	3.6372	3.6383	8.9039	9.6963	6.0556	4.3415	12.0146	6.9026	6.3320	7.5609	7.1384	2.7389	28.2421	5.7886	13.0488	5.8654	11.3186	23.6171	3.6824	3.0041	10.1828	17.2898	10.2500	11.4002	10.0637	12.3312	12.6926	20.3049	15.3411	4.4529	3.6176	5.9115	3.4856	3.1339	7.2773
9.5958	11.9780	9.9403	23.2481	20.3552	7.1182	3.3656	2.7635	13.7850	2.5704	5.8643	5.8643	14.1608	16.7780	5.9314	4.4819	6.6346	9.7015	23.7600	8.0314	6.4471	2.2241	13.2580	17.0911	12.9398	1.7703	4.8877	13.3595	12.1077	15.3202	2.9750	13.6198	4.2659	8.2315	8.8772	9.2622	14.4983	6.5778	14.7571	20.1758	17.6075	10.2223	7.5240	7.0294	11.6721	6.6247	4.7479	12.6506	10.0101	10.7788
12.1255	4.5908	8.7503	8.5402	19.5179	6.6268	10.0731	13.4885	8.4914	3.1636	22.2201	3.5338	17.2093	7.7922	9.4784	7.5850	2.9862	3.0419	10.8098	13.4550	24.8305	14.2487	1.4583	4.0331	2.8311	5.3964	3.9983	13.4961	11.2703	4.2930	2.6998	8.7046	9.9380	8.3454	4.1512	13.1673	8.9488	10.2041	5.6510	7.6823	18.8351	7.8542	10.8723	10.4796	13.1525	12.0237	17.2898	17.4238	12.3832	2.6996
0.7663	5.2872	18.1025	9.2011	9.9617	9.2067	12.9849	12.7960	10.7101	15.1500	6.3108	7.3052	16.5386	10.1428	6.9129	4.1526	8.4292	8.2678	18.5429	4.3419	8.5697	8.5707	9.8538	1.6130	7.9340	6.6312	9.0086	9.4117	8.5320	11.2104	11.3785	8.4860	9.5648	11.5725	21.9817	11.8401	6.8613	5.1004	9.0148	3.3858	11.2480	13.3266	11.7240	12.4179	29.2869	0.1412	4.1670	7.9396	5.7343	24.3207
12.0599	16.9856	9.5058	6.3976	6.7059	9.0962	10.7105	4.0243	7.9219	11.2320	16.2686	12.5256	21.3991	4.9180	11.2625	4.8475	7.8999	21.0981	1.0254	7.1323	13.8044	3.7737	17.3023	10.6203	10.8144	5.8844	2.0093	13.7827	12.6091	2.7586	6.5598	0.4961	3.9571	11.9528	13.3886	7.1996	13.8076	17.0055	16.8641	14.6146	11.4201	7.1004	6.2805	11.2335	13.7970	3.0771	7.1826	9.5504	12.9153	8.2394
7.9860	19.6022	1.9280	1.3805	20.4832	6.4637	21.1514	8.5846	17.5428	4.5256	1.4233	9.5260	14.7042	4.2107	7.5703	7.9484	12.8523	11.9462	7.3151	8.8263	15.8818	5.8822	0.8954	17.5990	9.3263	5.5626	1.0364	5.8988	12.0230	1.6200	7.4409	3.3163	16.0235	9.7940	6.2860	7.4049	18.4862	5.1751	8.9956	3.6234	12.2685	9.1769	7.0299	12.4712	0.7072	8.0607	10.4861	6.3495	11.0376	9.9099
6.5348	11.1084	10.3056	27.0982	9.6908	5.4477	11.0624	14.0582	11.7886	2.3642	9.9292	17.5365	7.3432	15.5489	2.4703	7.1458	15.1104	10.8490	8.0426	13.1436	0.2975	8.0046	10.5206	21.3285	7.9056	4.5493	8.9867	13.6123	18.2398	9.4083	17.2717	4.8515	2.7341	5.9022	8.7501	7.5059	6.3766	8.6653	19.2355	4.9664	8.3626	3.1801	20.6204	4.7232	1.5153	11.3128	12.7179	9.5080	20.3738	3.9115
8.9626	3.6665	16.3566	5.6747	23.0140	5.8692	4.0122	17.5528	5.8620	5.7934	6.6435	14.2131	4.7264	5.2604	17.6765	9.3313	8.6698	2.5100	9.1645	15.5319	1.5942	6.8330	11.8001	18.2420	9.6247	9.5579	13.2924	3.6700	10.4177	10.4515	11.5007	16.7779	8.1611	4.8773	3.9043	8.8825	11.3054	24.4508	4.1412	4.8025	16.9641	11.3662	7.9036	3.5719	8.8067	7.0240	17.1987	4.7329	8.8115	10.5423
16.4290	16.3415	6.9348	9.4995	10.3061	17.3719	11.5161	19.6352	6.1102	9.9995	5.8550	18.9407	14.7741	9.8820	0.9154	3.1858	5.8561	12.8836	10.8841	19.1058	15.2235	16.3695	8.0410	13.7346	14.4657	13.3815	12.9533	3.7274	7.6769	15.6648	11.5282	6.3398	14.1340	15.3105	5.2691	22.8150	14.6631	6.7831	11.0959	10.0442	14.4402	7.1477	10.6708	9.3549	7.4874	11.4644	12.7374	15.0128	9.6675	4.8219
12.4726	3.2983	11.1712	8.3033	2.0936	9.1565	8.2302	30.7409	3.4554	7.9401	18.4766	7.6072	17.6174	5.5084	8.8523	12.8679	2.6426	7.5503	14.3688	13.3265	9.2108	9.5729	5.6535	0.9969	9.2969	10.0779	2.2710	10.7447	10.5005	8.1054	9.9455	23.7856	2.3581	12.4017	5.3793	5.7843	4.9832	16.5616	21.9182	8.9521	9.9665	8.8212	17.9080	4.2832	11.7595	1.9838	4.1211	11.6029	5.9517	14.2384
11.7263	8.0954	10.2616	11.6340	21.6147	14.8796	13.8726	15.4981	13.2346	6.2807	9.0451	24.8971	12.2600	13.3259	9.3190	10.0720	22.3078	13.0539	12.2796	7.7558	23.0524	3.2422	4.9117	8.1467	13.1005	8.0558	8.8205	15.8257	9.1069	9.5662	7.7714	12.9682	11.9858	7.0195	18.0250	7.3206	8.6742	3.0257	17.1308	1.5974	1.7825	16.8780	6.7836	9.3203	18.3561	5.0248	16.9042	7.0484	4.2216	6.7047
6.2592	2.8601	16.5328	14.5861	17.2253	4.7805	15.5673	14.5910	10.3756	15.1419	10.2715	13.4890	17.9466	8.1647	1.7878	16.7840	12.8086	15.0010	4.5747	14.5867	3.4011	12.8551	6.4430	1.6386	5.3582	12.6087	10.8005	4.4993	17.5896	5.8468	2.6207	12.2354	6.6421	2.2472	4.9735	2.7482	2.5425	17.0501	14.3864	17.5450	12.4643	2.9787	12.5425	2.9602	6.8828	8.3266	18.7678	9.6162	9.1305	17.2594
0.8608	9.9309	15.6564	8.7576	7.7124	16.5703	10.4930	12.2764	14.5698	21.8504	5.8011	23.6542	4.2528	4.5430	7.4333	13.9818	9.3969	9.2799	4.2290	11.4115	12.6757	2.5225	9.1873	13.7486	7.7332	8.2806	9.5005	6.2317	10.7187	10.8881	8.1618	7.5987	9.3436	13.7064	9.0684	5.6548	13.7197	8.2829	10.3965	11.5687	9.5889	0.6957	8.2372	7.0246	5.6135	0.9770	10.1102	1.8826	8.4402	12.3723
0.4221	18.6598	8.2868	5.4928	5.5588	16.7484	12.5426	8.4343	3.6939	3.7346	4.7350	7.4097	8.8366	5.4299	14.3927	4.6174	8.1623	6.2161	10.2272	8.6496	5.5875	7.7428	10.1294	7.3824	6.2183	14.5521	16.9031	19.4939	7.8846	12.0186	4.5718	7.9950	20.4984	17.9729	6.9214	1.5259	3.6928	18.9337	6.7981	4.0107	20.4918	18.5410	12.0796	17.0595	0.8628	9.7285	7.0066	12.8036	16.2034	7.2497
21.1272	5.2554	13.9220	12.1519	6.2638	15.8291	8.9178	8.6772	11.5497	7.3277	17.8880	6.1144	3.0955	10.0598	11.2185	4.4288	7.0075	5.0994	8.8729	8.9999	6.3952	4.6115	14.2076	12.1536	12.0340	11.6633	7.4057	11.6025	8.2068	11.3745	17.7270	17.2397	10.2023	17.4675	16.7086	9.5200	17.4533	4.1161	5.8770	15.2893	8.6349	9.8273	8.1348	16.8178	5.7511	20.8935	14.3639	3.7774	7.7683	17.9325
9.8715	4.8581	11.1951	7.1070	12.4198	19.4258	4.8502	10.1771	6.4661	4.8701	9.2289	19.4722	10.7390	6.9197	7.1570	25.0295	2.0334	7.5048	23.7315	3.7877	6.0388	5.7515	8.0185	7.7583	16.3517	9.5802	3.0725	1.8057	15.5416	3.9682	7.6178	7.1244	9.3902	7.3426	7.0099	10.9652	7.1370	9.4127	14.9703	8.4397	17.1240	8.1029	3.2609	14.4450	22.6341	1.8543	0.8795	8.0047	8.4518	5.2124
9.7342	17.1690	5.4713	7.8362	15.0094	10.5253	8.9637	3.2453	18.5928	3.8583	4.4905	2.7145	21.8029	5.6376	19.4465	8.1135	18.0081	16.2224	15.9161	11.8471	9.6521	19.2226	13.3708	11.1022	10.9735	7.4517	22.8400	6.6959	4.2615	18.4253	21.3568	11.9731	26.5589	4.0180	10.8593	15.9514	4.9906	12.6381	5.3406	17.6696	9.5043	4.0605	5.2834	7.5754	13.3345	3.4497	14.4383	1.3970	15.3725	5.6972
11.9633	3.4316	22.2164	16.8724	6.5716	12.6180	13.6163	8.6105	15.9490	11.9665	7.3378	11.7208	9.4983	9.5061	11.7945	10.0075	9.4041	6.7315	3.9152	9.2096	2.8029	13.4481	6.6791	12.3097	5.6180	19.0130	13.6353	14.8791	15.2557	10.9926	11.7240	9.9302	10.3687	4.3649	2.3433	8.7696	17.2446	6.6396	12.7421	9.3448	11.7409	17.7719	2.6799	8.7894	16.2204	5.5014	13.8059	17.7455	6.3298	5.2346
7.1842	6.3853	12.4069	6.1962	8.8193	10.8810	11.4384	8.8015	10.4456	8.5127	7.9766	15.1144	11.0901	6.6551	10.0830	17.2969	6.3828	18.5985	1.7926	8.3580	4.5007	7.6021	17.8394	24.5279	23.5039	3.6295	7.1105	2.1087	13.4934	6.0609	12.4419	16.3831	9.3050	3.9042	12.8498	11.3969	22.2908	9.6628	18.9544	12.2025	8.5104	4.8784	14.7805	5.5983	5.0070	18.1222	9.3061	0.9008	7.0436	16.4540
15.1944	6.6402	8.1821	10.2811	20.3247	1.6454	5.7313	12.4567	13.1694	15.4744	12.7301	9.5327	4.6273	7.7732	15.7395	3.8756	0.9724	4.2646	7.0912	6.2255	11.2756	15.0243	23.9009	4.9281	8.1289	7.8694	4.9507	18.3245	9.2152	10.2095	11.2960	18.6046	12.3329	11.4103	1.8636	3.6366	24.6256	9.5247	8.2292	10.3616	5.7276	5.6370	5.5538	3.6352	11.5324	2.0434	9.3531	6.3376	12.1795	10.9255
11.3296	10.2403	1.3657	16.8506	7.3548	20.9579	9.0122	4.9896	7.7221	4.5538	15.7542	3.8884	0.8299	12.0565	7.6179	8.3078	12.4234	9.9565	13.2031	4.1428	6.6963	15.9622	4.1877	13.2764	17.7337	1.3813	3.2242	3.3510	17.1094	8.7026	11.4972	6.4808	1.3498	6.2495	5.8012	11.2030	11.5985	12.7061	3.9606	3.4470	2.9993	11.6107	9.4871	6.0159	18.5575	8.7587	0.9146	7.4369	6.0842	23.5436
11.1416	2.0503	14.1334	6.2025	6.8994	18.6264	2.8495	5.8690	12.7183	10.0174	5.2314	15.8089	8.1972	11.4270	18.7844	12.3944	15.0188	10.0475	17.8422	6.9014	1.1623	4.5061	6.1899	16.1367	9.2500	18.0774	14.1675	10.1656	16.1768	14.2405	7.8006	15.0114	5.3750	11.5696	12.6703	20.5498	9.4234	12.3114	3.1300	6.2601	10.3168	9.8375	7.4577	11.1815	11.6402	8.7929	10.9382	14.0499	14.7998	7.5743
4.6252	13.6169	12.0034	12.8604	4.5357	3.2031	6.7190	13.0857	12.2545	9.1511	3.7517	4.3584	11.4335	20.6192	13.9824	6.3708	15.7381	16.7553	21.1622	8.2023	10.8767	8.0623	11.9788	1.7458	9.8075	10.1156	9.6102	6.2310	18.5375	4.9726	10.0545	3.4836	8.4041	12.7656	4.9075	4.2391	13.1937	6.6371	11.7752	2.0178	11.7621	17.0803	11.5519	9.8593	12.8325	16.7902	20.0317	11.3332	14.1521	7.5273
12.5049	14.0920	7.4688	15.6861	9.1775	10.3960	18.9794	9.7275	21.5122	12.0119	5.1157	10.0266	3.4172	16.0725	4.7691	11.3550	17.9449	8.5422	11.6172	3.7391	9.2054	2.8923	8.8708	1.7901	11.0065	5.0795	1.9840	7.4785	4.5519	10.4829	3.4562	24.1745	7.5100	4.3057	2.9721	7.8340	4.6913	17.5248	7.1429	7.3354	14.1753	1.7339	7.9336	1.2134	11.9352	7.4777	10.0468	10.2127	8.1764	18.6756
1.5023	14.0735	10.2084	15.1609	22.2953	7.0913	6.4034	14.5655	2.0478	8.2052	19.7588	3.2446	8.8999	6.4990	7.4479	11.2755	4.1393	9.9824	6.6733	15.3237	17.3180	13.1273	17.2895	30.5680	7.1796	10.2376	4.1506	9.5212	7.2446	7.9661	6.6514	8.4016	5.8840	3.0722	9.5596	1.8852	15.7931	9.5769	5.5014	6.9779	9.1964	4.5615	5.4972	9.1836	5.9336	9.3992	7.4736	11.5937	5.7815	20.8485
15.0077	8.1005	9.0658	16.7074	5.0408	10.6386	16.5956	16.4980	11.3176	11.5496	10.3506	5.8861	10.6512	10.1834	21.3517	4.6782	2.8469	16.4122	7.5187	11.5125	10.9144	10.4988	2.2747	18.0527	13.3023	8.6398	7.2681	5.7460	9.4008	5.9153	4.3360	15.0165	15.4659	13.1894	11.7126	21.5272	7.5075	6.4257	15.4663	20.2184	10.8521	2.5771	5.8931	8.5278	4.5697	16.0523	5.1978	3.6922	10.2157	11.3635
7.1886	9.8417	12.9566	7.8507	5.0705	8.6380	18.9017	4.0173	15.2567	7.3385	8.1903	10.9851	6.5372	8.1289	10.7678	17.4198	21.6852	16.2568	12.6521	8.8960	8.2308	13.5396	9.5871	22.1952	4.6393	14.8199	8.9390	10.0771	6.2497	3.7692	14.6831	5.2888	12.1912	2.9730	9.3552	10.5160	1.3687	3.1195	13.3586	12.4080	2.6010	10.0249	20.8047	2.4656	8.2751	8.0871	8.5701	14.0202	1.7785	10.5134
9.5268	22.6315	6.4416	5.1482	10.4433	7.8041	2.6064	8.7604	2.6432	3.8067	17.5986	18.9960	23.6238	13.6226	11.6204	7.6426	6.8299	17.9244	4.6005	3.1113	12.4759	13.1273	15.5028	14.9793	7.8435	14.6874	2.9375	2.7329	8.5272	9.7584	19.5124	11.0453	7.2144	4.7388	15.2414	8.7186	10.3841	4.0904	10.4904	5.9569	11.3865	4.8561	6.6654	12.5249	12.4933	12.2738	11.3336	16.6878	16.3270	11.6265
6.3459	4.4074	9.8511	6.2920	7.9792	15.6199	20.0182	12.6932	6.8162	11.9195	15.9812	10.4268	14.2977	1.3286	15.5392	7.8246	6.7494	5.3163	2.4384	1.4685	15.3960	11.6599	13.9720	14.9937	12.4556	11.0149	20.8807	18.2133	7.9130	17.7122	4.8959	10.6356	7.2920	3.6889	12.4481	14.0278	2.9876	13.6048	7.3877	21.2445	3.5345	6.4395	18.9979	9.3842	3.1807	7.8967	12.9888	14.9634	7.1588	1.9194
9.1684	9.9454	14.5401	5.9549	2.0624	1.6402	9.6438	6.5445	1.8918	9.6618	13.6475	6.4228	7.2814	9.2234	5.7715	12.6434	6.7010	5.4358	8.8676	8.4734	7.6330	6.8715	17.9328	7.8993	19.8280	7.8199	3.2409	6.4026	6.3125	6.2817	7.8490	9.6085	10.3045	3.9011	5.8945	12.5231	8.7780	2.3628	21.5968	7.3765	14.1113	18.7485	8.9108	11.3843	7.6940	11.0516	5.0232	11.4930	8.4084	10.9543
6.0403	8.4491	8.5093	3.4242	14.8447	19.3557	3.5206	5.2710	13.8631	14.1369	2.8811	4.6006	13.3775	7.6619	9.3922	1.3450	13.6952	11.8129	17.5794	11.4280	7.1920	11.7578	7.3999	4.1212	3.8277	17.9767	1.6452	10.7553	11.3170	12.2413	26.9126	10.9947	3.7068	16.3094	12.9996	12.3508	5.5074	8.3413	15.0076	8.0428	4.0360	8.7660	18.8163	4.1603	12.0646	7.4170	19.3365	8.6899	12.1970	13.8707
6.3436	13.0069	15.1251	18.6429	4.6169	2.4408	12.2771	10.2357	7.8000	12.2695	13.0489	20.6899	11.3452	15.1547	11.5907	11.0759	7.3487	17.6982	12.4066	18.9624	5.3427	11.6657	7.9021	10.3606	8.3579	3.9340	11.6801	8.5193	7.9542	12.3888	16.8951	12.5890	3.7781	8.7758	12.3149	10.2311	12.5277	9.5664	11.3248	11.1686	15.9573	5.7881	8.5001	20.9575	13.2409	6.7432	8.8462	18.3290	11.9002	7.2318
12.7126	15.9504	2.4001	21.7742	6.0244	9.9947	7.4718	8.6943	11.8658	13.6934	15.7134	21.4988	8.8810	0.1335	15.1937	8.7563	2.1528	14.7370	4.2532	12.4849	8.6649	7.1691	15.1546	5.7183	10.6818	5.6839	16.7152	14.1254	18.6111	9.2717	7.4042	8.5474	3.1064	14.0381	14.9681	16.5863	9.1432	13.5256	4.1075	6.4016	21.9940	16.7661	3.6924	13.1719	6.0035	6.7952	14.6225	18.6448	9.6308	6.4660
14.6621	5.6095	14.3387	19.7234	1.9413	3.6214	7.7909	7.5925	10.4230	17.5452	11.8582	6.7096	8.0290	4.4453	25.8904	19.1411	14.3631	16.9831	7.1693	13.1096	18.9824	9.2933	14.2119	1.7146	12.1306	16.3320	9.7875	15.1062	1.7891	7.7030	4.8007	13.9383	7.7194	8.3255	13.5592	14.0963	7.3028	0.2638	5.4587	10.2999	15.1798	7.8691	9.4554	16.9376	20.7461	2.0966	23.6835	4.5483	14.1000	6.4559
7.9815	9.4026	2.4445	11.8873	11.5500	2.8560	5.0196	1.0052	7.0190	11.6373	9.7353	16.6462	14.5522	10.4288	5.0139	13.4867	20.0013	5.6222	12.4745	2.5544	5.8878	12.1003	0.4052	12.3442	12.8953	16.8747	2.9590	3.4139	14.7068	4.2192	20.6690	9.4068	10.3609	12.9313	14.3634	15.0639	17.0833	7.2345	12.6646	10.3767	9.9442	5.7998	11.4230	9.9784	10.8572	19.3440	13.0097	5.4732	4.6554	2.3518
2.6639	10.3893	0.5703	13.3805	10.1462	6.5734	12.7423	15.3371	8.6891	26.0730	6.0893	8.8037	7.2049	17.5491	2.0725	14.0432	4.7878	4.3584	8.6770	6.2681	19.8078	19.7031	5.5880	12.5552	2.4779	1.3970	14.9369	9.0917	6.0664	8.0136	8.0789	9.9163	11.7147	10.6888	13.8438	4.0561	5.8598	12.9366	5.1226	7.6943	6.6662	14.9016	5.6620	4.9731	2.7943	6.6030	14.7026	3.3521	19.7275	9.2891
5.5092	6.9147	5.1644	8.0955	1.5879	4.0062	5.6146	2.7979	10.6203	0.4852	7.3412	3.6043	6.7422	6.0480	1.4518	12.4956	14.5858	3.4069	2.6949	4.6706	9.5715	3.8430	3.3595	16.2936	8.2105	15.8895	18.8876	6.5684	26.2557	9.4619	3.3294	16.9980	13.2599	20.0407	5.6042	4.5119	16.7474	15.4930	6.9125	5.2809	11.0285	12.3245	3.7348	14.6631	17.9077	11.7075	11.5311	23.5618	14.0428	11.2020
23.3534	17.6489	6.6138	22.0404	16.7858	1.2259	15.1638	11.1256	5.7794	14.5729	16.3702	16.9320	9.7846	8.0573	17.8671	17.9452	21.8617	8.4834	9.5893	1.8875	11.2662	9.2627	4.2207	3.8337	10.2415	7.0043	24.7809	10.4167	3.5215	1.1276	13.5974	8.8303	17.1456	3.7045	8.8889	16.3112	12.9886	9.4201	6.4217	10.8754	13.6735	2.8522	11.2290	14.2871	6.4091	8.2711	9.7776	11.9911	15.8798	7.9423
8.0507	4.6868	4.2795	13.2606	9.6249	13.3361	14.7530	3.0481	16.7311	13.9328	12.3474	3.3842	13.1628	12.2971	10.1288	11.5783	21.3519	11.0625	6.9222	7.9795	1.3236	16.5222	3.0482	12.5184	5.0562	7.4486	4.0929	13.2699	2.2418	11.4440	5.9147	4.3431	11.7856	12.0674	6.9449	13.2582	7.3687	4.3318	5.2243	12.9023	4.5154	13.0049	6.9638	5.6042	13.2345	11.4525	5.1284	13.8510	14.8014	7.6482
3.0860	9.2327	2.7436	16.6366	12.3864	5.6131	6.2265	9.1297	13.1501	22.1795	27.5105	2.4992	10.6788	2.0842	10.7444	11.5118	5.3636	14.2806	8.9686	10.0242	5.8432	17.2526	10.8947	21.1881	14.4825	4.6180	10.9109	15.2486	11.9798	0.4465	2.6736	3.8446	10.8680	4.6543	4.2423	16.8836	9.4553	2.6698	9.7439	7.0880	11.1303	5.5870	4.8206	9.4828	12.8840	21.0275	11.0564	8.6670	4.2731	1.0773
12.4121	13.9868	5.2255	3.7167	5.6701	15.2890	3.7050	8.8929	8.0136	8.0175	11.4671	17.5650	12.7211	3.6217	1.9091	10.0834	10.2030	8.5455	3.3629	13.6546	4.5841	12.3201	16.0524	11.6275	12.3701	18.6937	21.1216	6.7657	5.8817	2.0342	10.4078	5.1072	16.5364	26.7251	16.1446	2.4191	12.1791	2.6015	6.5506	6.3891	12.3602	12.8262	4.5315	8.9615	14.1112	11.5822	4.1648	7.7229	6.2664	6.0314
7.8191	16.5021	6.8333	3.5542	6.4511	12.0425	2.8968	8.4455	3.3886	4.8471	4.5665	11.6297	4.2624	19.7577	4.8496	19.3805	19.5028	14.8135	16.5266	1.3347	7.2924	2.1770	11.7787	2.9779	21.9109	19.5701	13.8983	19.5252	13.5465	5.3306	22.6363	12.5407	4.6662	20.1002	29.8332	4.8020	12.1286	3.8311	18.5481	7.8661	9.4309	7.4352	6.7311	23.7103	15.7241	13.4433	13.8255	9.5336	15.2267	21.8990
11.7581	9.4217	2.7947	3.9248	23.5415	11.3655	10.4772	4.7806	12.0892	15.3681	12.5577	10.3599	5.2905	10.0351	6.6760	1.3135	21.7923	8.8535	6.3647	6.0224	19.9200	15.3550	9.6912	1.1580	9.1739	9.1267	4.3452	14.0716	7.7590	5.1685	14.9017	0.6228	8.1999	2.5758	19.9658	5.3403	10.7276	12.3673	7.6727	1.8064	9.4377	18.2280	14.9434	7.4631	6.4990	5.0922	7.2431	2.8907	13.7119	5.0194
10.8114	9.5092	17.1744	7.8475	9.3976	15.1375	13.8353	11.5242	3.4205	8.5236	3.2745	13.7149	9.6056	8.1821	14.4429	9.9524	8.9579	8.4446	5.8120	6.9566	10.3363	4.2480	3.1312	5.4880	7.2588	18.3361	9.6490	6.9899	15.8181	8.9030	3.2013	3.1643	16.6796	11.5927	8.4140	7.9178	7.5171	8.6161	11.4038	5.2483	3.7800	4.0097	9.1351	4.3738	6.7996	20.9781	13.2104	2.5486	12.7105	2.2447
11.9983	5.8121	12.0629	12.6745	16.7471	10.7967	6.9106	17.5990	10.9233	21.3558	8.9661	7.0941	8.8344	17.0073	9.4758	13.0955	6.8996	7.6384	9.2620	9.0535	4.4276	7.1380	8.3414	6.3532	2.6005	7.2130	10.0964	5.1039	15.4349	5.4723	9.4380	6.4128	9.7315	11.9228	3.8209	5.0749	15.4081	6.8282	11.7171	3.1638	9.1298	8.8587	3.6528	12.3993	7.0894	6.3034	6.6811	4.9139	4.4302	4.7690
6.4312	7.7327	11.5717	10.8561	11.0532	3.2717	12.6782	4.2863	5.5140	9.5429	11.7891	9.2320	12.5339	3.5882	16.2816	10.7234	15.6810	5.2847	15.8425	8.0883	5.6442	13.8745	5.7570	10.7705	8.5608	9.6876	10.3000	7.4271	9.1564	10.4893	11.1267	12.0651	6.2730	20.7882	12.8325	12.8521	6.5056	9.6139	15.2331	17.0330	18.4938	6.9398	5.6291	17.4010	5.2540	14.3122	25.3168	2.5663	14.7778	7.2211
11.2323	8.1351	6.6656	10.3999	9.7404	26.6115	11.9149	8.9426	8.8719	5.7715	11.5588	17.1883	1.3967	8.9689	14.1673	1.6703	9.2338	8.7523	8.1467	3.7873	1.5858	8.5601	11.1435	5.0120	13.2883	3.7404	5.3383	15.5889	9.8500	2.4703	10.5098	8.8314	13.5530	6.4382	14.3283	5.0790	7.3249	15.7213	4.0647	9.6727	3.3094	9.3197	7.2238	5.6809	9.5054	10.9821	8.6048	5.7680	11.1254	10.6993
12.2250	4.6220	10.3339	2.2210	8.2433	7.1042	8.6889	18.7284	6.2994	9.8905	3.4523	6.0301	12.6048	7.8938	11.0413	7.7800	15.6559	9.4442	9.8324	10.2779	10.4544	5.6907	12.4123	14.9233	13.4887	8.2124	12.4785	20.1034	11.6533	8.5853	2.9522	5.8967	6.6435	3.0655	2.3755	1.9352	4.0115	10.9164	16.1811	12.8594	4.7758	4.4820	9.1693	18.9637	15.6493	17.0032	11.7099	15.7746	17.6505	2.4775
12.0440	14.5579	17.1572	15.3054	2.5534	6.2403	9.8067	4.5589	16.0802	17.0565	11.4204	7.4239	6.5228	2.4778	19.3787	10.5493	17.6944	15.9095	16.1577	10.9788	8.1831	18.8348	5.7657	5.6451	20.6895	7.5644	8.0444	22.8616	7.2709	5.8599	11.3001	13.5014	7.0354	6.0724	8.5458	5.1203	14.3147	9.0143	8.9608	4.9071	6.8448	1.7578	10.9579	1.6266	6.2815	13.2191	20.2855	19.3431	17.9301	16.0878
3.3301	5.8520	10.8958	4.8928	5.1034	7.8627	12.9143	20.0935	12.8590	18.3115	9.6855	10.4988	11.0842	7.3454	21.8896	7.2011	3.6135	9.8389	14.0338	8.7228	8.3258	10.6351	7.6556	4.0142	8.2894	2.4609	8.1387	2.0919	2.1158	20.0210	6.5759	3.1388	15.9891	4.9626	3.4203	12.1767	12.7626	5.6586	16.7499	10.6291	12.9865	28.1400	2.5414	5.9640	2.8575	15.2666	12.8298	7.2130	9.8735	9.8617
7.8370	7.9368	2.2748	15.0692	8.7946	12.3762	5.2074	16.4798	10.9711	7.4868	14.6018	15.5055	8.4521	8.1576	0.7103	19.0332	2.6723	14.2322	18.1020	2.6174	12.6520	15.2153	16.5221	6.3874	4.2483	5.3988	5.1374	22.4457	11.7968	14.2472	11.2521	20.6379	8.5561	2.6154	6.3454	11.0862	15.8082	13.6923	18.8247	5.9258	9.6525	8.6054	15.2250	16.6246	17.8396	20.6551	16.8046	14.6780	16.9355	21.4939
10.7387	3.4932	7.3906	2.9276	4.9142	10.2723	4.9696	14.8089	5.7749	17.1348	15.5379	9.4984	14.4912	11.1863	11.7482	3.7059	3.0647	3.5093	5.0331	11.0130	5.1165	13.5682	1.6917	7.7291	9.4935	13.4423	10.9838	11.7962	8.1653	6.8271	11.3692	5.2685	8.7610	8.4385	14.0232	8.3168	8.6317	6.7537	3.1486	8.8138	19.8503	5.7289	12.5222	13.9687	18.5953	4.2355	7.8342	3.8739	2.1030	10.1710
15.6972	10.0073	3.6621	23.2700	9.6739	18.0634	3.7575	6.2168	10.6751	11.4465	16.7918	3.2466	3.9670	15.8518	9.1187	16.0260	9.3600	17.6740	15.0220	10.9796	13.0902	12.8682	11.3552	7.8807	14.5426	12.3955	7.4901	6.4599	16.9976	16.6010	9.6224	14.1672	9.0448	15.3654	6.4896	5.3997	7.9115	10.2978	18.6950	10.3465	6.0337	7.4874	2.2399	17.1401	16.6184	17.8400	14.7249	7.6041	5.4395	18.1281
4.8693	5.6133	7.2863	7.3015	12.8029	1.0175	11.2508	5.1128	4.3419	4.5587	9.9597	6.6888	15.9841	3.8899	6.5364	15.3049	4.2372	7.0216	4.8761	9.0944	4.9824	8.4177	2.9047	16.0801	9.9105	12.2725	19.6497	6.7256	19.3963	13.0476	9.3831	21.0181	9.4411	10.3967	4.5395	8.2727	6.8539	4.2910	16.2400	9.2557	4.3085	13.6583	13.1634	4.5423	9.1070	11.7235	18.7915	9.0693	6.1753	7.5508
11.4750	9.0038	16.8739	10.0548	4.4183	5.6446	8.2990	14.2606	5.5050	14.9712	7.1011	13.7331	7.6082	9.5891	5.1825	6.7002	12.0434	10.9382	8.3691	2.4273	11.2851	3.4219	15.9496	5.7867	8.6921	21.5049	8.2152	16.7596	10.2995	19.4759	6.5121	5.7228	7.0160	13.4328	7.1975	6.7884	2.8965	4.5986	15.3724	5.7834	10.8202	20.9653	7.5444	4.1988	9.6957	8.1300	3.2927	12.9881	19.4742	6.7553
10.2928	6.3296	11.9570	13.0025	6.8918	8.1572	13.0384	16.9665	10.5045	19.0123	17.1227	7.8115	6.9540	16.5120	12.9368	3.9625	4.9068	19.9866	10.5894	12.0110	2.1752	13.1730	19.0505	8.3851	6.1586	10.6850	12.2466	8.0818	8.3108	11.9449	20.9017	11.0963	4.0702	8.3025	7.5030	2.5052	10.4749	3.8282	5.0698	10.8623	2.9710	9.9443	3.8155	3.9709	2.3135	6.9446	8.0779	14.6198	7.7028	4.2248
15.0433	5.9346	6.8657	8.1559	10.2357	9.4594	6.6343	3.6478	20.7452	5.1487	12.7640	14.2057	14.7354	7.4724	6.5800	10.3743	10.0446	11.2981	18.9551	6.7237	13.1551	15.5766	5.1991	8.3132	12.8283	2.3751	12.8089	5.8509	8.9164	6.4623	1.1126	6.2157	18.8354	10.8748	17.2202	10.8686	17.6247	2.8591	8.7485	23.5868	1.6727	3.1836	15.2847	15.2059	11.2357	7.1914	4.7446	11.6213	11.7935	6.7497
4.9853	5.5398	3.2847	12.1214	11.7566	16.1905	6.7546	10.5131	4.1862	10.4394	14.0401	10.1588	10.0738	2.1405	8.2853	8.3799	15.8267	15.7041	10.1013	3.3534	5.4532	10.8001	24.3419	15.8892	22.5218	8.0254	3.2063	13.5564	14.9024	16.0593	14.6579	10.1068	7.6929	16.6005	12.6863	9.3674	19.8345	13.7017	8.9148	7.7935	7.0002	4.8912	8.0066	12.5785	6.4890	8.0517	5.7563	3.0833	16.0006	8.0676
12.0245	7.1792	5.4327	2.4209	18.9640	6.7320	5.1006	9.1115	8.8840	6.1619	8.4493	11.7399	4.0231	4.5293	7.6559	10.3601	14.8431	8.0675	11.1260	3.5566	14.3716	3.6926	14.0836	14.9668	2.7463	15.6390	2.8519	11.1213	9.5653	9.8881	14.0231	9.6838	20.9183	11.2050	9.5383	10.5389	17.1061	13.7635	3.7888	8.6267	9.3375	8.2400	9.9910	5.8945	12.3849	8.0020	12.3958	13.0120	10.7821	3.1198
16.5773	8.8137	9.8945	3.8565	12.0472	4.7829	20.1823	12.5722	8.3993	26.8551	3.6151	10.7014	21.8094	10.4341	10.0311	2.9949	14.4757	14.2949	10.2325	15.7747	8.6874	16.8333	25.6733	16.8051	6.6435	13.7361	19.0849	6.9768	8.5926	11.8710	20.2141	8.8109	18.7372	12.5985	5.6174	5.8266	16.9688	13.7253	4.4177	4.2937	1.6173	5.4664	4.7645	5.6765	11.0327	13.2793	8.5810	10.8122	6.3436	19.4689
14.2055	4.6680	6.1089	5.7259	5.3049	9.1004	5.8489	10.8525	6.2973	18.5653	10.1631	10.9031	18.2452	9.2781	13.1627	4.3453	6.6501	11.4552	18.7119	14.5583	7.5729	5.9608	8.0726	11.8946	14.8188	10.7615	8.2602	3.0794	13.9361	6.3924	10.4368	13.4416	10.4132	20.0490	14.6846	8.9301	4.0635	8.2595	5.1091	3.5226	17.8042	4.9507	11.0223	13.3048	6.9843	25.0466	9.1114	4.8434	19.4625	11.3391
2.7934	17.8538	12.7169	7.7006	5.3067	9.1080	15.6728	14.2873	15.8243	12.3702	9.9658	19.3672	1.4665	11.1590	9.2179	11.2373	5.9189	9.0329	10.1063	9.9423	8.6494	9.5651	3.0965	22.1273	16.3171	12.6093	13.8031	6.8727	4.2690	4.9169	13.4082	4.2081	23.2409	2.6118	19.7590	14.6644	8.0094	15.7308	16.2430	14.7972	9.4484	5.3328	7.0487	13.2310	21.0541	8.9815	8.4301	12.6726	4.1833	5.5903
13.6922	6.5171	13.6676	1.7047	8.2006	10.7247	13.9019	10.2787	17.9338	15.5374	8.5021	12.8881	5.6131	3.1594	3.9863	9.8937	9.0990	8.1966	11.3231	14.8400	10.8968	12.8713	5.9237	3.3753	14.3343	9.0311	3.3939	12.6664	14.8684	8.4799	9.3176	18.8429	2.5909	20.7919	8.8505	10.3481	15.4415	3.8041	8.7077	8.1798	3.2772	6.8003	6.6924	11.0714	2.5149	9.0649	5.7496	8.3125	8.0407	0.8279
9.5769	3.6594	16.2241	19.3809	6.1599	4.0400	5.4622	8.4410	12.6806	10.3857	6.2968	18.6723	12.5332	9.3886	16.0249	10.9889	14.8528	14.7890	15.6266	3.7594	21.6411	6.0385	21.5201	1.6898	5.8473	14.5017	9.4925	20.2846	8.5535	19.5341	16.0003	3.3538	1.4489	8.7907	14.4281	6.1863	9.5499	1.3840	9.8630	9.5770	9.3998	9.8402	9.4329	13.0071	7.3659	4.7701	14.1875	16.1049	8.3649	5.0597
13.7294	4.9810	1.3093	9.4510	1.2792	11.0592	13.6764	10.0030	22.8635	13.4412	4.0295	8.7860	14.5449	10.1731	15.8014	5.3007	11.7256	4.5192	16.2321	14.4249	14.6603	14.1458	15.6899	5.5861	6.3973	6.2244	9.1451	9.7102	1.4839	14.7445	7.1276	6.4859	5.0304	10.1918	4.5647	19.9964	6.2475	9.1621	12.0973	10.1425	15.9879	11.0804	12.3358	2.6935	7.4112	7.8590	9.6787	20.8800	5.2595	1.8029
6.0112	3.1564	10.1946	5.9201	5.1439	7.0987	4.8690	12.2520	18.1980	10.3064	16.3300	5.7183	9.9632	16.7695	8.4301	10.1588	11.6580	16.3800	10.0560	3.2747	6.8208	14.1069	20.2025	5.8832	9.3428	13.1364	6.1209	4.7874	13.8323	4.2793	11.0418	24.5529	14.4693	6.9564	11.9246	16.8302	5.0194	12.0805	13.8274	11.7823	7.9631	13.3843	7.8134	20.4237	5.2028	3.2329	15.1368	4.8809	3.7109	18.0328
9.4791	1.6873	9.7863	12.2625	2.6518	8.3492	14.3663	8.3919	9.1150	11.3428	10.1796	23.8063	5.8445	14.8263	12.1867	19.7453	28.3652	12.9682	11.4271	4.6650	7.7963	7.4608	18.2072	10.1823	2.5167	14.3693	20.8663	11.0766	9.7760	16.9370	27.4547	3.3737	2.0654	13.4667	6.5058	0.7235	9.2624	2.0846	19.1192	10.4399	4.0672	15.9859	6.5769	9.3813	17.1904	9.4691	9.3181	14.9316	14.6433	5.6245
15.3575	4.4528	24.0650	17.8289	13.4643	10.2085	5.5457	10.4417	2.6635	6.1495	10.5176	19.0408	4.8076	13.7940	3.0800	1.7231	11.9453	14.3469	4.5569	25.8619	7.7451	8.3260	14.6175	9.9392	14.4130	2.1584	7.6577	6.9598	2.1718	8.3099	10.9270	2.8648	7.6716	6.8668	4.6892	18.8706	17.9074	13.1022	9.3135	5.7323	13.2591	3.7466	11.9617	10.6460	8.8270	7.7505	8.5948	6.5710	6.5007	11.9689
16.3112	6.9152	8.7288	4.5696	8.4975	8.2700	2.6395	3.8785	10.9866	22.2525	5.2662	10.8810	2.0346	13.7310	13.9181	16.6620	10.1343	8.1364	17.6188	13.6479	10.5609	14.9383	10.4723	6.1028	6.3332	11.5504	12.0890	6.2862	2.7122	16.1542	14.9739	15.4255	15.7607	4.6972	13.1859	10.7275	23.2873	13.8684	22.0123	4.0703	9.4957	11.6401	14.5429	24.6364	8.0941	5.0465	10.1223	15.9401	8.6335	13.4364
10.7840	12.1578	11.8285	9.4383	13.5077	14.7623	4.3018	13.1933	6.1353	3.4644	9.5155	10.8716	13.8462	1.8531	6.5781	18.6836	5.0471	13.2729	6.5906	8.5132	22.1560	16.7360	7.7698	10.1377	22.6979	9.8850	7.5584	7.6104	9.5830	21.4501	4.5184	8.0339	7.9698	11.7505	5.1406	9.5281	12.7941	12.6178	10.7752	12.2251	9.1718	19.5426	6.1516	3.7258	23.8700	3.7259	20.1261	4.0533	4.9275	12.2179
13.8416	4.4074	13.3466	6.7020	3.6041	7.2918	12.6794	13.8827	9.2639	11.7974	8.1871	9.3610	17.4894	12.8567	12.2055	8.4422	7.7031	8.3958	14.9782	8.1653	2.6118	15.1774	10.3249	6.6641	5.5819	1.5221	4.5095	4.2483	13.6561	6.7923	21.7449	9.9041	3.4146	15.0450	16.9354	14.0990	21.4012	21.7675	7.8271	7.2632	12.0589	12.2472	7.8552	14.3375	8.6967	9.8909	11.9139	12.4638	12.0314	6.9132
10.4621	11.3145	6.9944	8.8756	15.1344	8.8466	14.9416	15.6543	6.1566	7.0384	15.0175	8.0883	4.3363	5.9326	4.3619	10.0652	5.3395	5.5339	11.5006	10.3936	11.1321	1.4511	17.3676	11.6548	8.5002	5.8948	9.8792	11.8122	4.8626	8.2036	15.2057	6.0418	9.3063	5.7568	16.8336	6.1970	13.2688	10.3481	3.4481	15.4578	11.7590	6.8820	14.3812	11.6628	10.9291	9.0593	17.2610	11.1219	6.3599	3.1886
21.1345	8.5652	1.5597	6.3062	10.7236	9.6157	3.1231	10.8093	11.3533	32.4416	0.8979	10.0814	10.3797	12.7755	5.3228	8.5471	6.6382	6.2665	2.2450	17.1984	17.1150	6.4478	13.9189	15.2622	3.9725	1.7767	19.7706	3.8677	1.7058	11.8188	15.1926	8.6110	6.9916	3.4180	12.0541	6.6033	8.5441	13.6701	9.4544	18.3523	5.2229	6.3839	13.8027	19.5738	4.1558	4.9201	13.3745	7.9800	7.6041	15.8685
8.1997	5.1121	14.6212	11.5339	3.7229	12.6334	9.9162	4.0323	23.5871	6.9952	11.4708	4.8958	10.6176	9.2465	7.9263	4.2418	7.8656	12.6479	20.4552	17.8827	4.9005	10.0142	12.0650	6.2456	12.9374	15.2876	4.7941	4.4744	12.9453	9.6617	15.4245	17.1515	15.8936	10.1906	10.7609	5.7407	7.0033	1.6933	8.6201	11.4749	4.3215	20.4522	8.8756	6.4644	6.3066	14.8135	7.0062	4.9185	5.3257	8.0732
6.5298	12.5171	9.5054	6.0802	6.2984	13.6602	12.0881	18.0387	8.0387	8.0490	14.5122	10.2252	12.4371	6.6594	10.8939	17.8317	7.6843	14.6423	5.3591	14.8039	11.2002	1.3961	11.6913	11.6752	16.8670	22.8415	12.6045	11.8192	21.5746	4.1512	7.1803	12.7205	11.6424	9.1424	7.6557	13.2539	8.7220	21.2797	7.8967	7.9824	4.3638	12.4456	10.1458	23.0168	16.9026	19.7574	10.5254	20.3356	13.0834	11.4389
19.2436	10.8711	3.1383	12.7957	8.9837	18.9904	4.3463	6.6029	11.7802	4.9332	13.6235	10.7415	15.8808	4.3258	16.3970	16.5451	7.7252	1.5089	7.8455	17.9553	9.3844	10.8882	11.0178	7.9484	2.5344	6.1527	4.3085	12.3731	8.5845	13.2437	8.9916	4.5167	7.8598	8.4660	9.3674	10.1193	18.1279	12.5642	6.9673	3.0311	8.4788	15.2268	8.4783	12.9755	22.2924	5.0605	5.7534	4.4527	9.4561	15.8989
17.2242	11.5127	8.8540	10.5388	4.9038	17.4282	11.6852	10.4545	16.0024	2.7461	2.9549	6.7941	17.9008	5.2992	10.6474	8.8133	8.3162	2.4041	10.6778	5.0364	16.7053	4.4804	13.1254	2.5356	4.2182	9.7070	9.7243	12.9312	8.4258	8.0568	8.0157	15.4061	21.6600	6.9089	9.2042	15.3335	2.7121	3.7118	9.4464	8.9919	4.0818	7.0611	10.3039	12.4957	13.9954	3.7848	6.9737	7.2057	5.3579	7.9486
11.7212	14.2063	15.8182	9.8774	11.0034	5.8301	7.7901	14.0084	6.1595	20.7405	5.8875	10.0300	16.6596	7.2333	10.7350	11.7227	11.6130	12.1822	9.2006	13.4904	12.0632	14.5146	6.7694	7.2840	14.9513	3.9335	6.9398	8.8959	0.5039	12.2426	10.6586	16.7635	15.6231	9.3522	6.9405	11.5050	2.0003	7.8730	14.9636	12.7541	7.3266	9.7656	9.5624	4.9522	7.7861	15.4502	11.4863	2.1015	17.5522	4.6815
18.1568	3.1374	22.5743	9.4950	5.8801	5.4671	16.2198	8.9252	10.4367	16.6364	11.2855	1.4077	8.0928	8.3791	3.3515	13.3692	17.5039	16.1952	6.0558	8.1581	11.5154	16.7361	11.8038	4.9514	11.9430	15.7063	6.2350	11.9411	1.1485	7.0087	9.5280	4.1710	20.9791	5.9600	4.4349	7.0137	22.2365	15.8118	7.6362	8.5820	11.5896	7.5654	8.8880	2.6205	5.1160	14.4406	9.6376	17.2505	7.0888	4.7498
6.3926	0.5014	7.8612	8.4388	18.1520	6.3523	5.6564	13.0424	4.2133	4.4470	4.1406	7.3272	4.5247	8.4819	10.2123	17.2548	6.4815	12.7337	6.4340	16.5211	4.6720	12.5709	10.3363	3.1430	20.4827	8.4491	12.4405	12.2469	7.9477	4.3859	12.2905	4.9050	0.9825	8.6815	23.4824	10.8240	9.0640	5.2791	10.9935	6.8640	6.1808	14.7696	10.9481	19.5467	6.5849	13.0787	22.0224	17.0087	13.3376	5.9044
0.9060	5.5899	10.0639	11.3744	3.1988	3.6379	3.9936	16.4782	19.8506	16.4577	11.4071	19.0462	17.2379	15.0349	7.9562	6.2784	7.1588	14.9867	2.8727	5.3239	21.3964	6.6140	15.2128	14.3476	10.1497	9.1582	9.0679	10.8373	17.1823	15.6176	3.9732	16.2098	13.0383	4.3391	11.0481	11.5631	7.6810	10.5918	13.0042	11.5433	10.1425	12.5861	9.5903	11.2759	5.4535	10.6376	5.2168	16.1725	11.0614	21.5196
9.7817	7.6949	4.8527	9.2658	15.6195	0.9781	16.4013	11.7598	12.7504	7.2466	6.6769	6.0816	19.9126	16.0326	16.5737	7.0329	6.4614	4.8662	11.0864	10.1731	8.1994	9.1761	17.2699	11.2758	2.3313	11.8422	6.2813	9.7133	2.0781	12.0584	14.1615	14.8791	8.0103	10.4481	19.5631	8.8007	13.0967	13.3720	10.3374	8.6772	15.2737	10.3999	2.5897	12.5553	7.3181	4.8073	9.2630	8.2330	13.9600	1.2781
3.9154	15.1748	17.8507	12.0977	14.8305	13.7597	6.1102	13.4231	2.4523	1.7592	3.0686	19.3702	3.5072	10.2899	11.8493	17.1863	13.8013	6.0218	3.4067	13.9920	4.9913	9.4509	4.7184	2.3757	13.6817	7.7750	19.6520	15.6322	10.3232	1.1353	14.4051	6.1279	6.2484	6.1829	4.9201	13.7990	17.9725	15.0353	6.1889	5.4424	8.1193	13.4624	12.6172	5.9749	14.0713	3.3094	17.2560	13.0050	13.8620	14.0637
3.4362	3.3708	14.9521	2.7281	11.2109	3.5597	4.8497	9.2743	7.1314	6.4702	16.7707	14.8684	11.5882	10.5284	2.3160	12.8286	5.8225	5.6817	17.8934	11.2063	4.9316	14.7003	7.8081	8.5552	23.9204	7.9176	4.8468	2.1899	8.9862	14.8234	6.7280	26.5922	6.5389	15.6132	2.9065	5.9937	7.4098	10.0002	13.3887	13.6835	16.2039	14.6379	17.9589	7.3709	8.4032	27.9267	14.1193	12.4170	8.8308	3.2872
5.5514	3.9058	14.0249	11.9660	7.5489	5.4331	20.6579	3.9108	7.7891	3.4727	11.6231	14.4345	8.7298	1.1614	5.3803	8.5037	12.0210	15.8570	13.6017	2.7807	9.3919	12.5995	11.8312	3.4459	5.2863	9.0891	3.6642	11.5581	3.5679	7.9799	13.6762	2.0551	11.8105	13.6283	16.9020	15.5436	5.6100	8.8229	5.2512	7.4460	11.1607	11.4278	13.2815	12.5936	12.7262	19.2781	8.8952	3.8666	4.9157	19.0105
9.5270	1.1181	14.0719	12.2266	15.8990	17.8849	16.4535	4.4259	11.2068	11.7312	1.0539	9.4646	7.7383	6.4078	6.6567	18.5346	9.8990	14.3514	8.9384	13.0039	7.8051	15.4733	17.1015	15.5906	8.4852	17.5660	6.1078	11.4075	15.8656	6.6112	5.4696	1.7328	13.2688	6.0112	12.0275	9.8377	3.0675	10.5868	15.2132	3.0748	14.7841	15.2459	4.0684	6.1400	10.2612	9.3838	14.4392	12.9005	7.9224	12.1749
8.7868	14.1241	11.1787	4.6021	5.9195	21.3079	12.5078	10.8202	3.7672	10.3737	16.9284	13.7026	13.1694	22.1922	17.7812	6.3574	9.8968	1.8269	13.2026	5.6147	12.0154	8.9412	12.1452	8.8400	2.9961	6.4667	13.7313	12.8376	10.4081	5.6386	13.2741	2.7329	14.4132	9.9641	9.6089	3.3536	2.4748	2.9774	18.8267	1.8197	8.3413	5.6162	3.9006	12.2639	8.1528	10.2869	15.6212	11.6518	5.8152	7.9057
4.4342	12.3144	9.0777	11.6789	8.5340	14.6484	7.3165	4.4785	10.0787	19.8433	0.6444	6.8378	20.3796	7.4710	10.5945	5.0440	8.7506	2.5936	7.3566	8.0893	6.3917	5.7482	4.3164	6.4526	17.2758	12.1774	3.8841	2.1643	11.0606	16.8800	9.5996	18.1202	8.7665	0.4406	14.2787	13.6585	6.7109	10.4421	10.6423	9.9396	7.8482	13.9432	16.6856	10.6001	5.5255	14.9902	3.1073	2.5420	3.5304	9.9118
12.3266	14.6628	10.6351	8.4877	0.4450	9.5083	7.7365	6.8925	6.8034	4.0801	10.7167	14.2486	10.7946	13.0735	6.1617	5.8140	7.6629	6.0303	9.0295	7.9712	17.7948	8.0670	14.5216	6.8247	11.4242	2.4966	12.1154	9.9984	13.5122	6.1032	9.4816	9.6048	5.2329	4.7630	10.1901	11.0223	4.8155	14.0638	13.5277	9.0280	16.9181	2.9901	13.1291	23.8040	19.8557	11.2440	12.4128	3.6519	5.7365	8.4878
15.3134	8.7209	7.4970	8.4192	1.9702	5.4499	25.1632	7.4414	10.7515	2.1452	11.0868	7.6114	11.2187	7.7190	3.6893	10.6548	11.4112	5.7685	3.5713	18.0308	8.0853	0.5788	4.0421	9.1952	16.4927	14.8440	16.7287	11.0039	2.9084	12.4144	6.7456	14.6752	12.1229	8.6284	3.9014	10.9540	8.0718	13.8667	10.5647	5.3457	17.5179	21.7846	15.7237	17.0271	10.9424	9.4069	17.7278	3.3545	24.4337	3.5317
6.2140	6.2681	10.6950	14.4230	8.5913	11.6830	15.5601	4.1790	4.1252	12.4960	14.7209	11.7477	6.9841	7.7300	9.1954	2.7756	8.1044	20.0645	11.6883	14.8139	8.0981	9.8649	12.3779	11.8432	15.7836	7.2613	5.8705	19.5168	10.7766	7.9899	6.4211	12.8263	11.4104	7.6924	2.9574	7.4393	9.1869	11.1825	15.0554	24.1546	8.2790	12.0800	10.4111	9.0617	3.9229	11.3438	7.4197	22.4090	11.1718	12.2753
11.9796	3.4685	4.5558	7.1142	5.8242	10.8341	10.3664	5.9344	6.5696	3.5507	21.9443	2.8598	7.3677	27.0992	11.4836	23.1062	13.8357	15.4556	8.3012	13.2838	13.9267	7.6964	15.3497	15.0972	6.5832	11.1920	19.1079	5.8443	8.2897	10.3602	4.5608	9.3645	16.1845	10.6070	5.4934	13.4357	10.4033	13.5689	8.7708	1.8521	13.2224	9.2963	20.6948	15.2893	5.7739	6.7975	1.9182	14.6206	10.0807	6.4367
12.1526	13.6414	13.3237	5.7504	11.8328	6.6122	9.6890	12.6876	6.3030	10.7572	3.4930	3.5458	21.9796	3.6869	4.3649	10.0604	5.9635	6.5502	5.6900	23.7786	13.9616	15.3670	0.3884	8.8094	16.5100	17.9965	4.8649	10.7720	11.6510	2.7970	15.3177	7.4437	8.0672	14.3138	5.3793	10.7796	4.2813	18.0636	2.7492	12.3855	7.6649	4.6290	8.5692	3.6933	8.6775	7.1321	5.0776	10.9030	14.5498	3.1985
8.1038	10.0000	5.7432	16.2924	5.3912	10.7279	9.4692	5.8325	6.8246	7.4085	12.4977	11.9202	9.8910	11.1310	9.2596	5.8200	7.7980	19.9993	7.6850	5.3568	18.1665	11.2814	6.9985	9.9534	7.0535	16.8032	15.1533	11.5230	11.6521	4.0855	8.5618	2.8485	7.3640	5.7345	4.4084	4.4877	6.6547	15.6193	14.3260	3.9940	17.7842	6.6119	20.0683	4.1755	1.6167	7.5025	9.4141	13.8516	11.7294	10.4024
4.4431	10.8579	7.9663	14.7313	13.7817	18.5692	11.8624	16.0733	5.8049	4.9666	14.5577	1.9760	5.7954	4.1583	14.8677	5.5137	10.6342	9.3407	8.8518	0.2992	8.6560	8.0127	15.6066	6.4266	9.6328	14.1238	22.8238	7.7133	19.3807	19.4251	8.6039	9.3658	3.7048	18.0141	2.9888	19.4516	16.6289	10.5671	7.6298	12.0052	18.5626	8.7044	13.5970	8.7326	0.6714	12.3555	17.8079	17.4519	9.6310	7.6286
7.4381	9.8719	6.9198	12.5423	7.3637	11.8690	14.6690	6.8903	11.0243	8.9105	0.2091	12.3402	1.2413	6.2117	15.9268	8.7370	3.2773	6.8254	15.3246	7.5261	11.4434	13.1196	11.0228	12.0370	9.4488	22.6842	9.3480	14.4662	13.2481	18.0190	4.5954	3.3780	0.7972	5.3706	5.8099	7.0606	20.0306	10.0754	3.5425	7.8658	5.5205	19.8799	7.5876	9.2974	8.1350	19.4060	12.6345	8.2162	1.7281	12.9965
4.3208	11.6063	14.1376	7.1324	5.9745	6.4002	9.7233	11.0555	1.1465	18.5929	3.5619	21.9139	7.6534	10.1423	12.5218	11.7902	8.4655	5.1502	13.5514	11.6280	11.1316	5.9306	8.6811	2.3596	16.2518	12.9477	8.9465	10.3749	6.5870	4.2283	4.1922	4.4067	2.8782	22.3992	5.7425	5.8155	10.3937	6.4132	10.0894	14.8060	4.3378	6.0163	13.7352	1.3313	21.4721	10.1613	5.7161	21.7532	15.4604	8.8729
8.5633	4.3549	4.4092	7.9825	12.9220	9.4392	2.3070	13.3153	1.8236	20.4052	20.4699	14.7941	3.9248	7.6938	7.3019	10.5552	16.5477	10.3183	6.4830	8.3308	9.1314	11.2401	4.0154	2.6096	19.7087	12.5229	10.4881	13.4955	6.9262	4.2298	6.3017	16.4415	6.2010	6.5914	14.0606	15.1290	8.0996	7.1213	5.5546	8.2290	15.0513	10.2492	7.8644	10.4215	23.4338	9.6404	10.4903	20.3151	13.4847	4.6029
5.0607	13.1654	6.1772	11.8023	14.8665	4.6032	13.0521	17.4387	3.1501	6.9296	5.0492	7.1725	2.3728	17.6539	19.4041	6.3830	11.7267	6.3806	7.1819	11.8940	8.4224	18.0803	10.5772	10.0323	9.7547	10.4017	12.1661	10.0994	4.5782	20.5699	11.5191	12.4678	11.5469	12.8632	5.6029	10.5281	9.4689	5.4869	6.2097	9.9451	3.3978	7.0477	12.7387	2.4420	10.9340	1.8947	5.5740	17.5455	11.6859	4.8876
10.7988	4.4429	9.2485	15.7841	2.7158	6.9837	15.9562	13.3600	8.2101	3.5857	4.9066	3.9098	10.3864	16.5719	6.2727	8.3432	8.2329	11.2407	11.8641	4.4585	12.5217	9.6173	19.0797	26.6819	8.7545	14.7876	9.8288	3.0292	13.3311	5.2909	10.0930	15.1170	4.2929	4.7455	8.8070	2.0001	13.4930	11.6557	12.3595	4.0460	7.8370	16.1426	8.2462	8.6539	7.5017	6.0986	14.4004	10.4946	6.7847	18.5660
14.4134	2.4669	1.1616	6.9380	9.4326	11.1200	3.6073	11.8584	3.1355	1.9428	3.3010	17.2930	9.9901	5.4316	7.1743	18.1936	5.2828	5.5234	7.8459	3.3588	6.8741	7.6318	1.8558	15.7083	14.0357	4.2907	15.1349	14.0669	11.5506	12.1679	13.4605	12.9193	1.6138	6.3274	18.0714	3.7172	5.0894	4.8413	12.4647	10.6981	10.8860	21.0668	3.9081	11.9043	17.4683	9.8029	8.2329	6.6798	9.2128	12.3945
8.9668	6.9189	11.1348	17.1771	6.8534	8.9040	8.4187	13.3483	5.3577	8.8857	11.0644	14.2855	5.6483	6.6078	16.2612	13.8964	10.1039	2.8963	8.8532	8.3241	1.3836	13.9310	2.7600	10.7771	7.2744	8.9359	10.3973	5.5322	4.3190	13.1678	3.2300	7.6936	11.3032	3.5744	10.3907	7.6205	3.6344	6.5479	11.3635	15.7995	19.8763	17.2541	4.1737	12.0779	13.8633	7.6637	11.2521	4.2719	13.0617	4.6762
4.1760	12.1525	12.7714	10.4579	5.9873	9.2122	14.6487	6.1363	2.4285	16.9495	10.5838	8.8364	4.8432	9.1998	5.6957	3.1499	8.0181	9.6174	14.3795	15.7486	1.7350	16.0014	10.8066	16.1870	7.0703	8.5047	4.0078	9.5464	9.5455	0.8876	4.7298	9.6272	13.7691	11.5660	4.5610	12.7909	3.3353	12.8245	9.2106	19.6946	7.7183	5.5043	14.6576	14.7299	21.5474	7.9333	19.2244	8.8325	7.9148	6.6501
10.8897	15.5178	21.1143	11.0315	5.6147	9.6975	3.9071	9.1883	16.8875	5.6602	14.9397	4.9875	8.3915	13.7889	18.3107	1.4663	8.5582	9.4319	7.4016	9.8464	5.5604	6.3518	15.4035	12.6638	7.9737	12.9243	9.1069	2.4389	14.8320	11.4507	13.6291	6.6241	5.5885	7.1100	14.2363	13.3545	12.9364	11.4497	10.5996	8.0034	11.0867	12.6211	2.2441	10.2260	13.8804	11.1247	12.8662	9.2646	5.2110	12.2914
10.2643	10.8405	9.8017	7.0752	4.7184	9.7234	1.7125	16.0509	7.4978	6.7066	7.6417	10.4086	17.6059	16.8944	9.7166	9.1654	5.7269	1.3487	5.7045	6.6302	10.0284	8.0047	4.5090	15.5667	14.0779	11.8048	5.5003	14.0675	22.9250	11.2273	10.2720	13.2490	7.3354	5.1643	10.1423	6.8652	13.9217	6.8793	6.3201	9.1627	14.7493	8.1602	18.9396	12.4866	3.1592	12.3285	12.0527	15.6806	5.0978	14.6813
14.4295	11.0758	8.2889	17.4602	11.2320	3.8306	10.8940	11.2308	7.2622	2.5775	17.5551	10.2862	22.4556	3.3973	9.0861	5.5018	8.8682	13.4439	17.5699	12.2608	15.7996	12.5366	12.2498	21.6874	4.8929	11.0017	12.1416	13.0154	9.8356	3.8666	13.0563	10.8095	13.1772	0.7878	13.8241	9.2420	6.9258	10.5625	10.7543	19.3615	8.8942	17.2980	4.6472	4.4114	18.2999	18.9137	8.2755	8.9131	13.3130	9.9987
17.6217	3.7248	10.6259	14.8724	14.2281	13.1951	10.9107	17.1345	7.2271	5.8176	6.7725	13.3645	13.3385	7.0995	9.1935	15.0712	14.2742	13.2988	1.2628	8.5997	14.6967	16.3066	5.6048	13.3313	3.6556	12.6874	10.5987	16.9044	5.6856	11.7813	5.5809	12.2184	8.2737	9.0512	20.1191	2.4958	6.9207	19.6323	6.1196	4.4501	9.8445	10.3856	12.3472	16.1946	10.1345	3.2062	7.9214	8.6003	6.7569	5.1165
6.4529	7.8784	12.0031	18.0149	17.6425	12.6714	17.4672	6.7601	19.6780	10.5484	16.1350	12.6350	11.2727	11.2165	12.6740	8.5769	9.6640	11.7352	15.6184	7.0231	7.9609	12.8390	14.2862	12.3019	11.7996	13.4773	5.3120	9.6373	10.0985	9.5006	11.2351	4.4177	10.1296	17.4300	2.6645	7.0946	1.5518	9.5312	12.4380	10.1345	5.6143	20.4021	4.4762	11.5335	7.4165	9.6661	10.3307	9.5333	3.6971	6.2633
11.1177	13.3096	7.0268	8.0250	9.0823	6.9717	7.9386	14.7858	9.2220	7.6968	5.1863	11.0964	6.7169	6.3744	8.4669	17.5967	6.1463	12.2126	8.8249	6.1561	15.0532	9.2995	10.5615	18.5116	5.5127	19.9130	3.9190	8.4923	17.0701	5.9961	4.0813	19.5550	9.4832	3.5677	10.4762	1.9046	9.6558	16.4192	5.1339	10.4051	10.5093	7.4672	2.9495	3.7109	8.5879	17.5085	8.0111	4.1027	6.6353	4.2208
3.2279	11.5263	5.2324	16.0910	4.5275	6.4470	6.6666	11.3331	17.5247	2.6323	11.0749	18.2046	10.9701	7.3072	4.9055	12.3858	12.5448	9.2065	10.4814	6.8940	17.9855	6.5546	2.5118	17.9437	5.2335	21.6186	21.5357	7.6992	15.4342	6.6696	3.4423	4.7962	9.3383	1.3200	25.5983	10.5377	2.6159	22.2610	0.5780	2.2008	11.8998	8.2440	10.7014	21.0920	3.7055	7.8125	6.7447	16.4694	15.3459	10.9399
5.0904	20.7120	27.5429	8.0837	3.3904	9.5412	10.9006	1.4703	3.9358	9.3797	11.4751	7.6215	10.7727	5.6101	6.9603	1.7647	4.0106	3.7530	6.0023	4.4688	11.4564	18.9502	8.3955	7.1243	6.4174	13.2599	14.8893	16.8628	3.4571	4.1397	5.1004	1.7652	17.6967	11.9273	10.7366	8.0004	3.8787	14.6550	6.8895	17.8346	12.5272	1.0980	9.2827	10.6758	7.0309	1.7360	7.6433	7.4733	4.3799	9.7101
15.0978	14.2768	5.0314	16.3994	12.2560	4.7228	4.5433	10.0102	11.7077	11.5307	22.2655	9.9312	9.3814	11.8345	4.3870	13.7845	5.1598	13.0850	20.4392	11.0548	25.1798	10.8884	12.5392	14.0944	5.0658	16.6453	7.3092	9.2348	5.9622	18.4979	15.3856	15.5978	14.7643	10.7097	15.3365	16.0460	9.2051	2.7583	3.6450	18.6077	19.3186	10.5502	11.4909	17.1892	13.3205	16.5242	8.9878	11.4783	17.2297	9.3276
8.7941	6.5632	17.5287	10.7752	15.9974	17.1263	14.2911	6.2715	16.4931	8.9453	15.2703	5.1402	12.0745	11.8632	4.7767	17.3501	10.0488	7.1940	10.0997	8.9895	6.8764	15.2481	3.6659	31.9705	11.5420	3.9858	8.1677	6.1873	15.1920	16.6323	5.6841	2.5898	7.7913	4.7902	10.8599	5.9737	8.4612	18.1056	5.2448	2.9471	2.4594	8.2249	17.9341	16.9332	8.4869	13.9111	23.9571	7.3834	6.4270	8.9831
24.0226	25.2738	8.9691	2.9517	4.5324	16.4338	20.6551	3.3329	6.4589	5.5534	9.0479	18.2736	7.9488	10.3977	0.6487	5.4402	13.2017	9.7978	17.8978	1.7676	2.3992	5.9967	9.4093	12.1999	11.1117	10.8514	9.0009	11.6480	12.2162	14.2335	4.9554	16.0743	10.0509	3.5904	7.3680	6.9051	20.8620	10.2717	8.6163	2.8696	17.0729	7.1853	12.5911	15.6442	25.0659	16.1756	9.0813	10.9956	5.4733	3.1138
7.6581	8.6969	8.8877	5.2049	8.8097	15.9985	10.5641	9.2274	5.3406	3.1513	15.4614	5.7968	9.7634	6.2181	5.9217	13.8481	17.4050	4.6322	18.3244	10.8073	1.6026	2.4926	4.7411	9.9205	6.8002	10.0352	1.0117	10.7445	18.1076	10.4744	5.5815	7.2361	10.7778	7.9785	19.4030	9.7819	6.9336	17.9731	10.6507	9.1637	5.2862	13.5519	13.2091	4.1172	2.6324	7.7668	14.7109	14.0022	14.1553	13.4669
23.8397	6.1094	9.6776	11.5750	16.6873	1.8077	11.4758	4.1783	7.5616	6.2024	12.5593	3.6760	12.1675	16.2656	4.3840	10.6828	23.4483	8.1595	3.0312	5.5949	5.2147	14.0595	16.0895	15.6948	7.7250	8.3501	5.5062	6.9381	1.7793	7.0299	5.7017	19.9237	11.9856	15.5510	6.0532	7.0817	18.0972	12.5339	6.8484	0.7246	8.7539	7.4452	11.9313	4.8025	6.6608	11.0949	9.5088	11.3564	1.2439	5.6344
12.4932	14.0162	3.3567	16.9516	11.3690	3.9447	6.6075	12.9295	9.9455	3.5845	9.5834	11.5267	12.4891	9.6280	5.5790	12.1075	9.2564	10.1455	3.0019	4.9660	4.3385	13.4681	7.5411	10.3748	4.0578	16.3752	21.4015	9.9678	20.8665	2.5886	6.7194	22.5578	18.0900	12.2670	10.7731	6.9713	6.4939	3.9253	5.6467	5.5953	17.4885	4.2971	8.6194	17.6963	7.9230	3.9842	17.8320	7.6897	4.3095	20.6660
13.5366	10.7920	11.9926	10.9987	5.5988	10.1653	9.5093	4.7859	16.8400	5.6223	7.2520	3.7194	0.2013	18.5125	10.9076	0.6738	4.6461	25.4430	10.6737	7.6531	5.5365	4.5040	9.8994	7.2464	4.0943	3.6730	16.1607	7.7929	5.7164	9.6900	8.3693	2.6692	8.9619	10.2556	13.3311	15.9530	15.3228	8.6496	6.8363	6.2301	13.6747	6.1288	12.8370	5.1963	20.4646	15.3486	9.4180	4.6224	10.0969	12.7728
7.0064	9.6492	5.0398	7.5016	13.0960	12.1890	5.2773	15.0821	13.6536	15.5697	16.0063	6.4284	8.8371	11.8085	1.0301	5.2262	10.2910	17.6295	7.4458	11.8584	3.0402	2.6235	5.9817	3.7142	13.4796	8.6111	4.8418	13.4532	11.7392	9.7028	8.1840	7.2827	6.2673	7.6306	16.1162	8.6525	4.8983	3.6577	12.0898	7.6888	3.4969	9.6864	8.3963	2.9020	3.5732	10.7617	6.5150	6.9737	1.3794	11.3195
11.5713	11.9613	8.8587	15.0867	11.3508	16.6592	5.1352	5.1370	24.4050	29.9607	8.6578	13.8886	12.1327	10.1364	9.0549	7.0648	13.9091	10.2217	27.1921	4.7762	17.5610	19.2700	7.6197	8.4926	11.0317	9.1797	16.5779	8.7930	20.0289	14.0362	5.3974	11.5659	11.8892	6.9177	8.0335	16.7458	7.8202	10.3079	10.4081	14.8855	21.5534	9.0186	11.8403	7.9307	9.0181	7.1680	9.8749	12.7360	13.9628	12.7650
10.2112	10.6252	6.1604	11.5629	2.0921	10.2452	7.2312	7.2703	2.9492	2.9620	10.0990	1.2494	15.8264	15.7317	16.9086	10.9973	10.6836	7.6481	9.7051	9.9769	6.4846	13.5082	4.4426	13.0589	14.4117	12.2504	6.1936	9.1690	2.7167	8.2976	6.8133	8.0942	5.0054	12.1600	6.7091	8.0285	13.3721	20.4186	7.3880	8.1162	7.3174	7.3335	18.9275	10.2020	14.7336	5.2664	17.5936	7.7119	17.2463	14.4585
17.3255	1.8597	11.0028	5.5927	14.3394	0.1766	5.7532	11.7626	7.3585	9.7075	9.9817	18.1407	2.5076	9.6877	9.5365	14.2272	9.5327	1.1625	14.0722	1.2134	9.5354	16.8737	10.7262	15.2998	17.7947	14.9056	12.0396	4.3214	7.4784	10.2888	7.7042	11.7505	4.5046	14.8486	9.3867	9.3201	11.6873	11.8121	17.5908	16.8313	11.0997	4.4422	12.3756	22.7501	17.9854	14.7010	7.8902	12.2551	19.4329	10.1450
6.7466	8.7956	14.1350	11.2559	11.2853	8.8413	7.5749	2.6263	17.4923	6.4711	6.4367	5.7772	3.2880	14.4218	11.5522	10.5326	11.2821	10.3774	14.0128	7.0803	1.8326	13.1975	0.6675	8.0496	11.2987	12.4000	16.4960	9.0092	8.2348	5.3261	7.3775	9.6369	3.7845	5.3116	15.1616	12.6924	7.6222	14.8840	5.6749	15.9392	16.3364	26.5791	8.9583	4.6483	2.4430	15.2578	28.4006	4.0198	14.8035	7.1342
2.5610	15.9850	18.6406	9.8104	16.3470	14.1113	17.5402	3.4719	10.5622	9.2410	7.7470	9.5940	5.4297	12.8141	6.6515	12.4799	18.2798	14.8261	6.0682	2.3920	9.1760	14.5661	10.8169	15.1575	7.7633	7.1256	16.3256	1.4149	11.6504	12.4709	9.5784	3.3012	5.9442	11.7176	7.8235	9.0692	1.3410	12.7281	8.2640	12.7295	22.2963	4.6714	9.1313	6.9314	15.9401	6.8368	10.7843	7.2753	13.3999	6.7198
10.4837	6.6854	4.9891	9.4390	16.9376	8.1898	8.6748	2.1139	9.2306	7.7897	18.0870	6.6048	18.7737	7.5407	15.4350	8.8445	13.4380	19.7159	18.0989	12.8895	8.6047	7.8366	8.9503	9.7899	5.5832	11.4423	2.5301	8.5963	3.6288	1.2411	5.0637	12.6416	7.0157	1.7751	10.4660	9.8335	2.4255	5.1369	23.0350	19.3726	6.2037	5.0081	16.3520	17.7225	8.9435	16.4846	5.5659	16.6676	13.1922	18.8046
4.5919	12.8727	4.5584	6.3334	14.7709	12.5079	18.4540	10.3236	9.0387	5.3512	9.5588	9.1705	11.8067	3.2704	8.2426	13.1569	5.8327	7.3128	3.8291	12.3732	7.4795	7.0013	10.3192	9.7095	13.8322	4.9206	5.3498	6.8653	3.6177	18.1807	8.8300	17.1655	12.2809	17.0851	9.1652	18.4772	13.9377	7.4284	6.3496	9.5909	6.0078	9.8268	2.4338	5.8966	13.0600	7.3767	13.2601	9.0264	8.5729	20.2652
11.3571	2.9479	14.4575	10.8842	12.5398	14.1243	8.4559	4.1663	10.2059	16.8455	11.7678	4.7123	19.7386	15.4990	8.7336	9.9433	7.8098	4.9375	13.0096	3.3533	17.3713	2.4275	18.2823	16.0969	19.1955	3.2533	16.3737	12.2766	25.7239	6.4232	24.0083	8.9847	13.3689	6.3945	7.8378	11.1719	7.7190	7.2539	8.0399	7.5936	6.5912	8.8624	19.1674	12.9506	9.2569	17.1631	6.3285	13.5840	11.5512	11.8466
4.5330	8.9504	12.5021	13.3155	13.7901	7.0051	12.3085	12.2622	13.7066	6.2570	20.3015	10.9026	4.6973	16.4770	10.8755	12.3064	9.7810	18.0805	15.9429	6.0315	4.4880	8.3465	15.0218	7.3812	10.7294	13.1342	9.9016	16.2929	6.7581	4.3125	19.9047	5.8040	14.7820	18.3493	17.1741	12.0617	8.8547	17.8026	2.9520	9.3603	8.2901	4.3823	7.9311	4.4555	12.8872	15.8391	11.2024	3.5684	15.7726	11.0390
12.8009	8.7601	8.5041	4.1518	12.0933	14.6106	19.2308	5.6372	6.5410	11.2226	11.1196	6.8127	2.9875	10.3178	5.3418	4.8334	4.8289	1.6229	1.5225	17.8117	3.0270	7.8514	17.5252	10.3184	9.4971	11.3248	1.8345	3.5343	6.4899	10.4637	7.4308	5.0152	19.0675	5.2627	4.3467	12.3704	3.0453	12.0232	4.3663	5.7113	4.9736	10.2852	9.0693	13.1989	7.5490	10.5942	20.8190	0.9979	4.7114	14.5236
14.4482	7.7433	5.2895	7.8546	10.8522	14.9809	12.4812	4.9772	16.8183	1.7833	5.5806	8.0957	8.7543	9.4778	19.2967	7.1411	14.1077	16.9830	15.8066	11.0382	6.0319	10.0402	6.1887	6.2830	13.6769	14.0756	8.4683	9.6540	2.3127	9.3290	10.5188	13.1385	16.7204	3.0089	11.8700	11.4944	6.9364	5.5905	19.6280	4.7818	4.5123	3.8635	16.8637	9.2351	10.0019	1.5027	3.4949	7.8101	24.3762	9.5700
3.7043	1.9730	5.6382	3.6054	7.7294	2.0206	3.5531	1.2056	11.7779	10.9566	4.7380	11.8804	3.8592	14.0359	10.3339	11.9376	17.6126	6.6783	13.8771	5.2616	15.5431	6.4241	8.1694	5.9309	10.1209	17.7789	17.8341	17.1111	11.8754	4.3206	12.0587	3.8372	10.2281	10.8637	22.1675	5.5174	6.0122	6.2905	7.4040	1.6279	9.3511	7.6020	10.3022	15.0480	10.6026	5.8028	4.9054	16.0765	7.2211	4.7229
3.7682	5.9457	19.9379	10.9311	11.6108	9.1042	7.9773	11.7597	2.3648	2.6062	5.5091	10.6276	13.1837	7.4800	12.5214	6.5181	3.5347	6.5704	8.0915	14.7257	2.0093	11.5600	6.7139	16.3442	7.2992	13.5434	14.4703	5.8927	7.1533	10.4619	8.4457	9.6826	12.2447	5.8324	9.3134	4.2399	10.5918	9.6420	5.1050	13.9425	9.8968	7.3087	17.9501	2.2714	3.4553	10.4968	11.3974	13.3298	5.9217	7.7656
5.5890	1.3578	5.0443	1.5728	2.4974	9.1754	3.9630	5.5567	9.9366	6.8459	13.8762	8.9832	2.9036	18.7742	13.5608	10.2769	13.3429	12.5276	13.6588	12.5840	3.3056	5.5237	11.2787	10.9081	19.3477	11.3555	5.9359	8.3800	11.8720	16.2750	5.4588	10.9815	15.1169	6.3053	18.4105	9.3585	7.1228	5.9658	4.9049	3.7731	7.5168	25.7730	6.5209	14.8151	3.2928	5.0380	14.3006	17.1637	5.3563	7.7816
10.7886	9.2239	11.5849	8.9792	8.9197	13.0440	5.8626	6.3099	1.7293	7.4226	10.0099	12.0177	5.6942	17.3712	12.3440	7.0638	3.1052	3.4756	7.9873	18.5265	1.2837	6.1382	2.8917	7.8015	9.9091	12.0869	4.3853	20.0591	3.2242	15.5584	6.6916	11.5583	11.2239	6.9368	6.1199	2.7967	4.8038	14.7806	10.3633	4.5082	6.3075	8.7820	11.8990	10.1176	9.1195	6.3288	11.6082	8.0815	3.8529	11.6378
6.2199	8.5330	6.3420	10.0338	10.0717	17.6353	16.5924	10.7342	10.1848	13.0104	3.7228	12.7593	9.2532	6.1902	9.5639	19.4606	6.6171	14.8097	19.2320	11.3732	13.4338	10.6202	16.9090	10.4517	4.3627	8.8887	18.2094	5.1079	12.1553	1.7901	7.9456	4.4288	5.6407	17.3444	8.3655	4.5808	8.5458	7.4146	17.3354	7.4204	6.2674	3.7996	5.3168	15.1987	9.2164	19.9577	17.2676	10.8804	11.0020	9.4774
1.7741	18.3607	12.0365	3.2675	11.9446	8.5492	9.7187	16.8346	14.0997	22.8008	5.4843	6.2705	3.1908	7.1307	10.5275	21.7335	14.1144	11.8000	7.9190	7.7068	14.7832	5.5745	5.2202	9.5164	14.3272	7.3241	15.0454	5.1151	7.6302	9.7786	12.0399	22.6582	6.1798	4.6878	14.2449	18.7918	4.9154	10.9555	4.3277	21.1273	12.8381	3.2914	11.5033	4.3483	9.7915	5.3667	13.2734	7.0197	10.6842	14.1599
5.9417	11.3205	9.2131	15.2543	7.7550	12.1423	16.5345	7.6081	1.5789	4.7582	7.2014	14.3151	18.1157	7.4230	2.3046	10.3095	11.4715	15.9961	7.7766	11.7956	4.3731	11.0348	4.5807	10.0275	7.0404	23.5331	11.2749	16.0585	9.8952	2.1670	6.8802	13.3482	11.7258	14.7333	8.3422	4.3070	5.8725	15.2676	6.2105	6.9624	13.0809	9.0071	7.4495	17.1423	13.3824	9.1619	12.9632	13.2260	11.5943	7.6972
15.0439	10.7548	14.8124	13.4354	3.6892	14.2139	9.7051	1.3600	15.8322	7.0861	2.8656	4.9907	15.3488	13.8078	12.2670	0.8421	8.6783	3.6100	13.9188	12.5128	11.4913	14.2506	8.6654	5.3910	10.5053	0.6205	2.2138	10.5301	8.4588	10.5918	11.8190	11.9747	10.7209	3.2636	6.0138	4.1165	16.0080	20.4726	10.9646	16.8321	14.7282	5.7187	20.7408	10.5957	9.8525	12.9667	2.2021	22.2131	5.7719	9.6856
14.7515	6.9428	7.1191	9.0532	16.4800	16.6988	10.2911	4.5038	16.3583	2.0860	6.8777	8.1591	5.5171	15.6900	7.1658	10.5744	19.5484	4.9886	17.2162	12.5167	4.7870	2.0060	9.1272	8.1174	10.3473	13.6550	6.4930	21.8642	7.7767	12.5840	22.2931	9.2256	4.4970	6.0814	3.7465	12.3292	3.9011	5.7588	11.3415	1.1001	8.5782	6.9009	14.5162	4.2528	12.7509	16.7321	9.8120	13.0278	17.5709	7.8187
10.0040	3.1242	19.8896	12.0138	18.4073	12.0552	3.9308	4.4512	10.0749	7.5329	10.0140	10.6864	4.6903	19.9662	11.9856	15.3715	8.1617	10.6560	13.8286	12.3956	1.5206	13.0799	12.7290	6.1816	1.1479	1.0966	2.2485	19.7121	1.8415	14.3133	19.1753	4.9772	10.9323	6.4220	6.2516	9.3597	20.7053	15.7776	4.1627	12.1989	1.7164	12.6576	16.3994	16.3452	8.1163	5.0506	2.7933	12.6084	14.1542	12.6988
11.6744	2.2985	9.1540	8.8547	0.7576	10.0810	7.8977	14.6914	6.0257	17.1838	5.3500	20.6017	18.9353	4.5777	2.8744	11.4080	8.8206	3.3387	25.2263	1.4745	0.7814	9.0392	7.0109	12.6964	10.0746	3.7608	9.4152	2.8788	9.1832	5.3279	3.2888	5.8685	9.4445	8.3971	9.1898	5.8697	9.5594	9.7890	10.4356	14.9961	1.9156	6.5573	12.0847	13.0831	13.4627	5.0091	4.3347	17.3322	9.2079	18.1277
2.1183	3.7000	5.6061	11.4681	13.1237	9.7598	7.3197	4.3989	8.9287	2.7172	5.1820	8.0085	12.3625	1.9585	13.0033	3.1508	9.1205	23.2264	12.8486	3.2514	5.9195	15.3739	17.0647	16.5976	6.4553	1.3533	3.8570	13.3622	10.0871	15.8948	9.6638	22.9652	11.9668	5.4212	9.1348	17.5660	9.9420	12.1609	12.6105	4.7830	8.7843	6.6153	3.9380	5.3033	8.0931	8.0747	6.6753	11.2600	4.3236	11.0699
3.1981	18.6175	9.7616	6.7698	3.6510	7.6374	8.1615	10.7314	8.7806	14.8490	8.6598	21.0191	10.2931	7.2468	14.3868	4.3120	10.8826	13.8037	7.0510	20.2428	13.4956	13.1962	5.6570	8.7478	11.9837	14.3765	8.5619	10.9228	9.8426	6.0532	6.7108	14.1304	8.4199	12.8136	7.2427	5.7173	9.7161	19.8881	13.2346	5.7650	4.5390	10.1203	14.2163	5.9506	12.6403	10.5776	12.5935	9.3529	10.7657	3.1825
7.8595	7.4962	9.5240	13.3386	4.5889	8.3766	13.8065	4.0107	14.9982	7.1820	14.1458	5.9232	7.0176	3.2376	15.1400	3.6621	10.9612	16.6543	9.6652	12.0499	12.3268	6.8761	8.2377	9.8146	9.5944	18.9502	10.5226	10.2155	9.7544	17.2692	3.4156	5.2414	10.0844	3.2641	2.7554	19.2296	22.3610	10.9923	2.3544	4.1275	13.4199	6.2115	6.5248	6.2154	9.6320	2.6675	13.7328	10.9229	8.1275	9.6462
10.5519	11.6384	14.8628	4.2020	11.0610	10.9390	8.9654	7.2145	8.1634	4.6766	10.3420	25.1854	9.9987	19.1741	8.6145	4.0503	7.9051	5.9058	6.3839	3.6846	10.9320	3.1791	3.0062	12.8789	1.8912	2.4642	15.6373	6.3236	9.1600	8.5244	8.6668	10.6263	12.0743	12.9195	3.2534	10.3231	14.7137	2.4180	16.4078	4.5276	16.7292	13.8924	11.2664	3.7448	7.1600	3.5084	11.4251	8.4259	15.3398	14.2066
10.3273	10.1786	9.7727	10.1866	9.6213	6.5327	6.7846	23.5639	7.1080	9.2533	8.3392	12.8487	7.3148	6.2159	7.0252	7.9939	2.0113	10.1927	12.5967	7.2602	8.9642	5.4257	9.0081	9.0033	5.5000	9.6432	5.4876	8.7714	11.0171	10.4749	7.6768	6.3567	11.8253	9.4847	7.4791	14.5182	13.1145	11.9779	5.5014	4.9615	9.0627	2.5849	10.8756	4.0510	9.1037	16.8040	17.2889	12.3539	8.9620	17.2373
14.1066	19.2085	2.2241	4.0431	1.9144	2.5739	10.6577	13.8054	13.3348	8.0017	9.9640	5.7295	8.3494	7.7797	10.0736	11.6335	16.3257	16.6398	10.5358	8.9066	5.7928	12.3888	8.6829	14.5181	8.3855	7.3993	6.6334	11.1437	14.6919	7.6916	5.2002	4.4141	2.8365	1.8916	10.3061	11.2947	5.5656	11.0248	14.0872	5.5511	6.1708	11.4315	1.0652	7.4180	6.3235	14.7891	7.9263	10.5305	13.9888	8.4880
16.0509	4.3017	2.7970	12.5141	2.4903	9.9301	11.7330	15.6779	19.6860	9.9535	21.0202	5.2391	5.7949	13.3491	12.4103	12.4803	12.9426	6.4808	8.9236	16.6266	15.9848	22.4834	6.6935	9.2953	15.3019	5.2489	10.3465	12.7981	4.0955	8.8060	3.9744	3.1688	20.1830	5.1576	8.5279	15.5518	7.0808	12.3969	6.9252	9.2286	7.7886	4.3608	6.8942	11.5274	16.8709	8.1604	5.2903	7.1814	9.5410	5.0927
4.8698	17.5162	14.3794	4.8478	6.2255	7.0721	7.9305	7.1910	3.4251	1.2170	15.5481	6.4563	5.9669	14.4724	11.8377	4.1119	12.1665	10.0287	9.7627	5.5984	2.5623	8.0116	19.9866	3.2646	15.3270	15.2540	6.3925	15.9213	6.4655	2.7663	7.0551	8.1872	15.7000	10.5586	13.4672	7.0185	7.5295	5.3408	9.5253	18.1768	9.3756	4.8077	9.6429	1.9818	17.5451	6.2290	11.2320	11.4186	2.1270	7.5901
9.2825	14.0945	10.5381	13.2106	13.7389	7.4712	2.4803	2.8311	13.0931	10.8853	5.3156	12.4923	1.8296	11.0099	13.3383	3.7485	8.1069	12.5136	4.9374	7.0565	14.3343	5.4137	12.1577	8.6066	6.7564	15.9119	18.7285	7.3987	15.0205	16.7403	5.8081	15.2760	6.5889	27.2297	10.4843	3.8476	20.6020	8.0561	11.2178	7.2626	13.7404	10.0169	1.9592	18.0415	7.2154	7.9602	16.3840	13.8779	15.0387	7.0836
11.4578	21.5444	8.9581	15.9859	11.5259	11.6708	2.9118	10.8369	13.1021	8.2047	3.0702	2.1337	11.1416	6.3797	6.6326	17.1384	3.2945	14.3637	4.3572	1.2181	5.6750	4.7345	11.7646	5.8487	9.1598	6.5629	3.5415	11.1364	6.0663	11.2873	2.9927	7.3958	9.4109	13.8851	6.0013	17.1962	3.4547	5.7892	10.1636	8.8417	15.1454	10.8640	16.7200	3.6875	4.0711	4.6788	10.6924	9.9872	9.8438	6.8953
16.8758	13.5663	16.0770	14.9715	13.4874	17.8173	11.0428	5.4960	1.0060	6.9925	6.6384	19.8596	10.6707	12.9895	6.2644	18.2965	4.2014	3.6135	5.2486	5.2494	10.8176	7.4128	18.2936	6.0200	11.2452	13.0183	8.2448	8.1249	19.6856	7.4497	10.2906	4.4136	2.1154	10.0835	3.9108	16.5955	12.6415	8.3311	11.0179	6.5651	6.4503	9.7025	10.4197	12.0681	13.0025	7.9205	3.9076	7.4045	3.9310	15.2107
10.2817	1.1119	12.9766	12.2727	5.0568	14.0621	14.4819	12.0735	25.9673	6.7642	14.9306	4.7725	11.0472	3.2962	5.8623	9.5087	21.2898	25.1743	10.0920	20.5315	5.9033	17.7936	13.6165	11.5722	12.1223	4.7434	7.7870	8.2383	17.1100	11.2281	15.0094	5.4211	2.0059	3.8532	4.8197	14.2597	6.8229	8.3946	19.9187	7.7869	9.7920	5.2500	7.3816	12.2605	16.4829	9.1445	7.5756	3.6808	5.9780	6.1314
12.6478	20.5699	4.4876	4.5719	12.6392	8.9535	1.5140	10.3312	6.0176	2.9919	9.3034	3.4410	9.9255	8.2498	19.0320	9.4790	11.5224	2.0506	11.8972	10.5382	3.7609	11.6791	6.9575	7.2441	9.2010	8.4632	26.1616	4.1360	3.5876	5.4039	4.2473	10.2603	2.9705	9.8913	13.3685	5.8547	11.9950	10.9834	9.7680	1.9241	12.1057	14.0131	12.7773	7.7555	6.6443	8.4301	6.5528	3.0228	4.7233	4.2371
2.9422	16.0818	10.4515	13.9148	15.9597	8.1293	8.0641	10.6517	7.9072	8.2440	9.2901	9.2051	9.3239	19.4349	5.6818	3.7388	14.6084	7.7494	16.8738	16.3438	6.7300	9.2810	15.6274	2.7538	17.1151	11.3686	10.4330	6.6150	16.8660	6.1028	1.6696	18.9377	4.1559	2.8519	12.1299	5.4179	3.9345	23.3706	10.6051	14.0400	15.6268	12.4767	23.2577	7.5015	11.7947	20.1208	8.0913	6.4167	10.3243	5.1015
13.5399	12.8593	12.6018	5.6353	17.8518	12.6806	13.0937	9.4016	6.7408	5.1853	8.8195	13.2391	5.9701	6.8261	5.0306	11.5207	7.8614	5.4947	3.3581	12.9506	8.3279	12.1990	7.9102	11.9556	10.5351	11.1455	10.3021	13.8204	23.3265	5.2821	15.7251	5.7395	8.2025	24.1081	22.1567	2.3592	10.3404	4.7137	7.0961	14.7203	16.1473	4.4682	4.5610	9.4713	3.1147	5.4171	13.5092	14.7325	10.7310	22.7447
3.6149	10.3706	13.2628	10.5912	7.3782	11.0663	5.7388	13.1146	7.1402	6.2937	7.4750	9.5159	8.0630	10.7124	0.0527	19.3903	5.0381	12.6403	20.4895	13.9224	9.6717	24.9036	3.3196	14.9990	9.3357	11.9903	13.1655	5.6575	11.7395	9.2761	7.2462	9.9706	2.7049	4.4551	9.4914	17.3299	16.5163	2.0757	2.8744	11.2500	8.2656	12.2039	10.6260	14.3603	8.2163	3.7473	8.6630	12.2468	17.2438	15.1198
6.5813	6.8303	15.7559	8.2839	8.5651	9.2917	3.5796	9.9899	8.8613	5.5296	12.5236	5.1433	13.5405	12.2003	1.4849	12.1443	18.7477	21.1377	12.9633	14.6398	15.0222	6.5403	3.2972	17.8883	16.4547	12.0802	16.7473	4.8571	6.0078	10.6250	9.7150	13.9012	12.3093	6.9966	2.6251	4.6168	9.2290	5.3310	7.4407	9.6947	14.3540	4.4631	11.3019	13.6393	9.5089	4.1766	18.9361	6.7703	7.3691	7.0733
14.4134	8.8362	11.3337	9.3053	14.6041	16.7445	3.7357	1.0995	2.6628	10.3013	9.0895	6.4583	6.6761	10.7130	8.3023	7.9136	6.7560	16.0831	16.0792	16.2345	9.6628	11.2446	19.2456	5.6931	13.9168	31.1475	14.2806	2.5037	11.1944	1.8260	7.8892	7.9016	8.6826	14.8041	3.4321	1.1419	12.9320	14.5731	1.2117	9.6582	12.0239	14.4705	10.5107	15.5368	8.7776	12.4301	16.6976	6.0131	7.9461	7.1900
11.1793	15.6931	5.6432	6.7048	9.3235	5.6096	3.0297	13.7748	3.1043	10.3176	6.1935	3.9913	7.7391	8.1075	5.3111	16.5130	9.3435	17.0344	2.4704	21.5060	11.3590	16.0589	17.9878	2.2785	6.6926	35.9217	2.9128	10.0315	8.6061	5.1109	5.4010	7.6299	12.5733	11.6113	9.6314	11.0753	6.7171	5.0491	16.2060	9.3518	15.4872	6.4892	4.2193	3.7667	9.2866	11.8582	1.4844	5.9893	12.1854	2.4402
5.8768	9.3825	8.0090	26.9812	2.5652	6.1420	13.2704	2.2525	5.6033	1.4052	13.6338	5.1269	7.3736	6.7528	13.2854	3.2079	6.2913	10.6047	6.1020	5.8843	16.6498	17.4717	3.9079	12.4353	6.7744	2.0839	17.5713	7.4824	6.1234	21.5959	13.7861	11.0551	9.9125	7.9797	16.1306	7.6950	12.0729	11.0941	19.1792	9.4381	10.9213	13.1831	14.3704	13.5531	7.4061	19.1261	6.5457	6.5870	7.7066	16.6664
6.3280	8.5279	10.8833	15.5436	12.5207	1.1765	7.8788	7.3023	7.1967	12.2601	9.5436	7.2611	7.0079	3.8718	15.2372	15.3045	13.6653	6.7861	15.5716	11.5397	29.3428	17.6621	7.2697	3.5053	17.3516	11.9386	3.5473	2.7005	11.4530	5.9623	18.2953	5.7862	7.9222	13.1837	12.0621	11.8189	7.5383	6.7308	2.5078	14.5245	16.7052	5.3431	10.7830	10.0300	5.7702	3.5867	10.0053	2.2110	14.2708	13.1479
13.0001	6.7583	5.2558	11.4114	15.7114	11.1231	11.2552	9.5885	11.2776	8.9747	8.7679	9.2481	17.9059	10.5970	1.8360	7.0080	5.5571	8.2967	7.8215	4.2915	3.6917	20.0236	13.1884	3.0810	13.8375	3.2274	5.6543	6.5718	19.2538	1.3575	18.7588	3.1280	11.7992	2.9148	4.7105	12.4132	14.5876	9.5779	22.9813	3.6027	16.0282	10.4131	4.7187	20.1691	6.0758	4.8546	4.0107	10.9091	10.1933	2.7360
5.3286	7.6953	16.2105	12.3586	16.0685	4.5573	17.7298	9.8381	7.0122	5.9193	8.0768	10.0789	14.3179	5.0045	2.3662	1.9334	9.5305	9.1764	4.2699	4.0353	4.4220	23.9143	3.4100	12.9280	24.8276	15.5875	14.1231	3.2184	13.1762	11.4739	5.9536	8.0787	15.4072	15.4995	9.4403	13.4003	6.2202	20.1624	3.0698	12.4502	7.1591	10.4597	10.4800	9.1137	1.1951	10.2974	11.3843	10.9494	6.1592	11.9234
22.4740	5.2492	7.6198	14.3933	6.5651	8.9762	16.1272	14.7162	6.2431	6.1650	4.7029	16.9997	23.4036	8.1204	5.2495	4.3222	5.0024	2.0608	8.4625	5.5692	9.3799	14.8912	27.7989	2.5977	16.3032	6.9886	10.9162	12.7979	4.3495	3.4712	7.3771	13.9490	5.1344	9.9808	9.7215	11.1461	4.7758	7.3199	20.1449	11.4002	13.9726	1.9166	5.2821	7.4922	7.4629	26.0071	17.8753	17.2952	11.5718	4.4845
2.4756	1.6927	11.3131	19.2174	6.9674	10.9722	9.0661	12.2503	11.0865	8.1980	15.9446	11.0506	12.9892	11.5704	19.8692	4.5914	18.0307	6.3430	5.2484	5.6200	2.1990	21.3825	6.1658	9.0310	14.1889	10.1824	8.0248	9.4992	7.1197	9.5362	10.3478	5.6069	11.5128	9.3391	8.5203	9.1707	12.9961	6.1612	6.8812	26.4402	2.2644	1.9361	5.5417	9.5688	6.6135	15.0987	14.1671	7.6262	14.4823	2.3427
7.8817	4.0935	12.7517	5.3972	0.7738	17.7322	0.3513	3.2227	8.4879	4.8020	8.8158	3.9285	6.2192	15.3083	4.0231	5.4220	7.6660	14.9661	8.6600	7.1812	16.6340	17.1889	14.6932	19.5721	17.5946	10.1167	5.2710	19.3751	5.2776	8.0139	6.6743	4.3147	9.7026	7.1546	5.7779	15.9663	3.8219	13.6645	4.9689	8.9804	12.4912	14.1398	10.0320	11.4899	3.2652	17.3487	8.1256	12.5345	23.4865	4.1417
6.8819	5.3441	4.9986	10.2411	19.0628	13.3621	13.0403	24.3665	13.0990	3.1082	12.0907	13.4472	3.9017	8.8285	9.1081	7.8481	19.6500	9.3705	12.1335	5.0655	15.9173	6.0640	9.8222	7.7537	3.6893	5.9048	2.2743	3.5714	14.4866	6.4495	3.9807	7.7539	6.7965	3.1179	5.0543	11.8087	6.9174	18.6383	6.3685	16.5915	10.9628	5.2472	10.6076	4.7518	10.1096	5.0919	16.1432	19.4714	2.6337	4.7338
4.2541	4.6465	10.9832	9.2973	6.9346	20.7113	8.1452	15.0949	5.0565	12.1005	6.8634	8.6594	6.2256	1.8086	17.2720	14.0019	7.4082	6.2456	12.1546	5.9808	11.2872	6.1406	7.5044	8.5984	10.4831	15.9831	8.6114	7.2523	3.5893	8.2680	9.4822	1.1321	4.8192	11.3651	2.1875	13.9029	6.2347	2.3987	7.3480	10.1054	15.0352	10.8532	8.4176	10.3512	13.5183	6.7309	10.1097	11.1064	8.5401	0.4045
5.4549	8.9255	8.4006	12.6047	3.2340	5.1944	12.0294	10.1310	3.5785	22.1641	15.6864	6.3572	10.8762	5.8275	10.3799	9.9318	15.2609	8.0627	1.9809	19.4003	15.9507	11.5010	14.2604	6.7100	10.5787	9.3917	25.2479	8.5795	8.7097	4.7659	9.6805	3.9577	17.1900	23.5056	2.8165	7.6978	5.9638	15.7181	3.0671	4.4996	4.0871	10.6292	14.5563	13.4456	11.4943	8.2132	11.7559	12.7198	9.5667	6.8943
8.7886	6.9527	9.9617	7.9954	31.5013	2.7543	3.0574	16.8509	3.7310	11.7186	14.5123	18.2996	5.1928	23.8712	10.7713	11.8575	6.5369	6.1996	16.6126	10.8012	18.0627	7.6461	1.8461	19.0329	3.9724	8.9229	5.3715	3.9673	7.5358	9.6099	6.4362	28.3001	7.2373	11.1026	9.2746	5.8012	5.2590	9.0866	22.8560	24.0666	14.5722	16.7234	16.0125	8.9321	0.8353	5.0600	9.3674	3.2868	8.3317	8.5566
3.5108	3.0929	7.8542	19.2248	11.3363	8.3145	12.0787	9.3104	18.8774	6.6342	13.9062	15.6876	8.2894	7.0966	9.6673	12.0969	11.7502	4.3261	17.4385	10.6403	12.8782	6.4466	12.6933	6.7412	9.3671	15.1680	13.1687	4.7007	5.8240	3.9923	12.4170	18.3512	17.3620	18.4296	0.5551	18.5253	10.8470	17.3918	10.9712	4.3738	13.7049	4.4862	6.4728	7.2626	4.2847	12.1872	15.8557	9.3850	12.3347	8.7555
1.4183	6.1144	0.8568	8.0312	10.3770	13.5326	11.3690	9.7934	17.7285	13.2642	9.5824	15.4623	4.7402	14.6832	11.5680	1.5733	2.3025	7.5322	6.8624	11.4172	4.5850	14.8000	14.9491	18.3050	14.1542	9.6477	1.2667	10.5768	8.2183	3.6231	9.2786	13.4202	2.5055	9.1562	7.9383	4.4455	1.7532	6.3942	7.6466	7.6011	6.6465	8.9159	15.8613	1.7218	1.7726	15.1260	8.8076	8.2006	9.8481	12.8239
4.5586	19.0480	4.3232	9.8467	8.8479	2.6342	5.3856	14.1819	9.9674	12.3200	13.3213	7.8016	19.3416	10.1403	15.4772	9.6091	12.5829	2.1263	12.5416	6.8199	13.4384	8.2168	16.5705	8.3929	2.4621	9.5609	7.8044	13.9375	8.9386	7.9702	10.3329	9.7447	8.0337	12.6539	11.0049	6.0200	14.5775	15.8269	9.5888	1.6953	7.5190	6.4555	10.5600	8.2770	4.6136	13.0910	18.4312	4.7696	21.0712	9.7979
11.5386	12.0302	5.2396	6.1828	11.7674	13.7051	20.1161	8.6572	14.2204	9.2123	2.4674	6.6375	3.2562	9.3888	2.5878	12.2182	7.6799	7.0459	21.2769	21.9045	11.5826	6.5023	10.4879	17.3679	12.4370	21.2830	3.9562	3.1245	9.2880	12.6828	11.4358	5.4159	7.0609	7.0533	11.1932	14.5767	3.5548	4.6244	7.0233	4.5169	12.3663	3.6696	8.2821	6.3432	4.5814	10.0551	15.7650	5.8138	19.6018	7.6292
2.2247	4.1515	9.1970	23.3221	7.7155	7.5297	6.8047	4.8590	5.0321	3.5705	2.3418	7.6400	18.1882	20.1750	11.1959	19.5731	16.6798	6.5512	12.4915	11.0122	4.9895	28.2598	5.9971	11.5098	3.9374	10.6293	3.3848	7.1625	3.7961	13.7080	8.6151	8.0748	15.7714	5.8382	10.8683	1.4005	3.3855	14.9970	12.6089	12.8710	13.6249	10.7643	7.8082	8.8220	17.3341	18.2752	20.8179	20.4748	19.4257	3.7516
19.6777	7.1112	2.9954	13.2950	6.6676	7.3192	7.8886	5.5038	2.9137	6.3621	5.9726	21.7812	11.4482	7.5223	11.1485	2.5874	13.7015	9.2436	2.9288	5.4402	9.6085	11.1720	7.7889	6.4090	4.8773	18.3138	3.7514	8.1225	10.5622	7.6595	16.0087	12.1993	10.2891	2.5193	10.4215	11.1887	4.4677	13.0753	8.4098	5.0689	8.5156	10.6324	5.1187	14.5894	15.9408	12.2085	5.9241	21.1859	10.9535	7.5552
8.3168	23.4772	8.7630	1.4927	1.7139	7.3452	1.4015	1.0839	19.6779	1.9667	7.7302	8.4939	13.6922	0.7890	7.2886	7.3163	12.2534	9.1203	1.9064	9.4830	6.0100	12.4773	15.0970	6.1418	8.9228	9.3047	7.9663	19.0331	4.4003	6.1213	10.9282	10.7589	15.7664	17.0593	9.7310	12.3970	2.7799	14.5351	10.5053	11.6668	18.7542	9.5422	6.8297	7.1124	10.0361	2.4188	10.4677	2.5982	3.1020	2.5317
12.8723	13.2419	18.8632	9.1665	17.7639	10.6350	4.6772	7.4769	0.5832	15.9903	7.1316	3.5877	10.6429	8.0600	7.3781	7.9204	16.0304	13.6391	16.0808	10.0347	17.3786	18.7564	14.0270	2.8595	9.8435	1.1177	14.3283	22.7321	11.8129	9.0709	2.7566	10.8676	19.7452	10.3435	6.9073	18.9219	13.4102	5.7780	16.0529	15.5935	24.9118	12.7175	10.9031	14.6471	10.6585	5.0912	10.3086	16.3894	12.6896	22.9046
21.1748	9.8326	7.0361	10.0144	3.0036	16.8112	0.6241	13.8118	7.2800	18.6631	6.5410	3.7769	14.9158	8.2664	3.6024	16.7557	15.0747	22.2512	3.6837	18.2534	17.1886	12.4458	15.1293	7.7143	5.2895	4.0591	1.0412	12.1277	5.8583	14.1834	6.8679	11.3074	21.2072	5.5838	9.8498	7.5959	8.2289	12.2892	11.1269	9.2849	5.2021	12.8165	8.1649	9.2398	10.3966	8.1991	5.2007	16.8884	2.9121	7.2009
14.7084	8.4081	4.1599	11.8350	9.3944	4.6169	11.6780	3.0477	14.2445	9.6543	18.1566	17.4110	11.1843	10.5068	5.7234	2.5216	5.0715	9.2786	3.1821	15.9690	16.4772	13.7039	6.4844	6.4967	7.2476	8.4693	24.1365	9.9648	12.5609	6.8002	4.9934	7.5601	6.3200	8.0596	8.2135	11.4591	13.0534	14.1513	15.4492	11.9857	4.5891	10.3420	11.4654	4.4978	10.1363	5.2198	6.0259	13.3694	10.1070	9.9255
4.9034	16.7968	12.9009	12.2394	5.5267	4.1915	14.3085	8.4665	6.1227	7.3539	3.3890	5.5334	14.3940	21.4833	11.8000	17.6707	8.3153	19.9882	12.7266	7.9639	6.7375	5.8865	5.9937	1.4033	11.4814	16.9438	8.3953	13.5877	10.6335	5.0509	9.8832	18.0412	4.9842	8.9730	7.2901	5.6696	20.6999	23.3325	5.8551	2.6924	6.1751	6.9110	7.4293	6.4093	4.9289	6.1777	12.4187	9.1561	23.6091	8.8488
6.2224	9.1282	6.6549	15.2591	13.1520	11.4555	5.2198	9.3195	19.6326	4.0152	4.9261	8.1955	8.6226	7.2011	15.6773	10.0099	11.0971	5.7437	7.6358	13.8219	14.6297	6.1076	12.8137	9.4124	5.8508	9.2218	16.0701	11.8706	8.1145	9.3747	5.8263	14.2514	9.1637	2.9207	3.3800	7.1631	8.4738	9.6686	9.3074	18.7721	20.2330	10.2035	8.0540	12.0316	11.6722	4.7709	12.8982	4.0287	15.2717	14.6012
4.3260	13.3659	4.5811	13.4586	12.4639	3.4093	7.9953	9.0997	5.1795	5.8698	11.9484	12.2251	22.4218	12.4390	5.5236	2.3585	9.6003	9.1538	9.8612	8.8818	8.0352	8.4819	8.1697	12.8313	8.8509	12.2016	9.8864	13.8034	12.8839	3.3667	10.7123	6.5913	24.5684	14.4472	5.1281	25.6908	6.7627	6.1309	9.2240	8.2092	7.1186	2.4695	7.9817	6.8947	13.4665	7.5134	11.4558	7.1055	10.0504	7.2562
8.3253	15.7088	13.7618	5.1868	8.3974	23.9512	18.1932	7.0932	1.3164	6.8776	18.6528	5.7532	7.2979	1.6829	2.7103	7.2596	12.8638	6.6767	9.2941	12.2613	13.5403	12.7098	7.9156	4.5022	11.6126	5.4466	10.4317	11.6450	4.6514	13.3839	9.9867	4.1771	7.0369	13.1447	10.9328	5.3933	24.9672	11.7216	13.1376	7.5477	11.3526	13.3213	19.6815	7.1799	2.2401	9.6341	19.7300	16.5381	8.8058	9.5711
14.3880	3.5564	13.6487	6.3569	11.7109	8.4924	11.2771	7.1633	13.5926	10.9467	13.1941	8.5770	10.1347	4.2811	3.3287	11.7983	19.8105	8.5969	18.7341	4.4494	5.9573	7.5743	13.3721	8.6015	7.3567	9.6394	16.2953	2.1169	15.6349	8.1798	7.6363	10.9352	7.5571	8.7716	4.8322	3.9484	2.5400	11.6154	18.1999	19.6526	17.2456	3.9445	11.2287	7.7736	14.4284	5.3105	4.2949	11.4442	7.0441	4.9941
9.7241	2.4576	10.4791	5.6362	9.3062	12.7148	10.2123	17.4860	11.0192	19.6111	5.8046	5.0040	7.1698	10.4473	7.7802	3.2711	3.3366	14.9261	2.2584	6.3511	11.0047	15.1591	12.4984	7.7631	19.3141	8.7405	11.0640	8.3238	2.7274	10.6250	13.0985	16.7080	9.1950	7.4639	15.8317	6.7496	22.9933	15.8373	21.7814	2.5344	20.4199	4.6795	5.1209	10.7828	13.6775	12.2018	11.0899	5.4347	4.8210	4.2587
12.2248	17.8352	2.2409	2.4696	13.7605	8.7368	6.6367	11.9078	8.8465	19.0445	22.0258	4.4405	5.3713	8.2546	9.4744	2.6271	12.8776	6.5648	2.7875	13.1815	17.8202	10.7186	8.6401	11.8742	8.5988	4.4569	15.6826	11.5121	2.4495	3.8101	9.2879	9.0671	4.7601	20.2482	5.2719	11.8343	5.5374	22.0414	7.5972	5.7340	0.8788	5.5634	8.9115	7.7361	5.9971	15.3930	2.5378	7.2435	5.6455	12.2981
10.0517	10.1362	8.3735	6.1827	0.2999	6.9076	5.4727	10.0792	5.4442	12.1699	9.9595	10.0679	11.2487	7.4816	13.0927	7.1551	14.1707	6.8877	18.5988	7.0427	14.6942	10.4216	14.7467	6.8975	10.4520	10.7741	3.7333	14.2788	8.5082	9.6421	10.6789	1.6645	20.8564	23.0939	8.7536	1.5145	15.8179	5.9385	9.7722	23.8745	9.3628	4.4136	10.3822	4.2056	15.6848	6.4291	4.3017	2.4457	5.1434	20.7605
6.3866	9.1963	8.4241	8.3709	7.4543	9.3371	11.4106	18.5389	6.0048	9.1119	6.6910	8.9001	15.4473	20.6321	17.7299	25.5482	2.2305	4.6253	8.6162	6.0327	7.3957	16.9641	12.8958	9.9085	6.0569	14.1631	3.9700	4.2621	6.5264	14.2941	12.3295	20.4950	12.9018	4.1007	14.5025	4.7601	16.8041	23.9078	9.0428	10.2170	19.2539	8.4825	6.4927	15.3975	5.9786	7.5449	2.2666	14.8303	4.8042	7.5032
11.8689	16.6671	13.9558	21.2358	11.6417	3.3205	6.2688	6.1812	6.6106	10.7675	11.7132	9.9315	8.2790	13.1007	2.4315	5.0603	7.8774	2.5907	9.2760	12.0561	16.3878	6.4164	9.8241	7.9201	7.8323	12.3802	9.5688	8.7398	7.5656	19.2820	10.8035	8.5697	7.4234	4.1942	15.1187	8.7301	8.0710	16.6710	10.5769	12.8124	10.7518	9.8056	8.9455	10.4924	4.1516	6.9998	16.0549	16.5619	7.5459	7.5799
3.6094	2.3764	17.4951	8.4027	9.4558	6.7996	12.4566	10.7758	6.0671	18.3457	7.9202	9.8801	12.6463	12.9205	10.3110	4.3041	7.3605	12.2246	16.4253	3.6405	12.1659	14.0973	11.4902	17.5462	7.7951	8.1176	12.7791	8.3434	7.8913	4.9541	7.6294	10.5059	11.7646	8.6479	13.5067	4.4976	11.1262	10.5747	1.8223	9.2018	7.8360	2.5943	22.7918	8.9082	5.8351	4.4151	11.8929	0.9313	3.7479	3.6483
10.0249	8.9984	2.8396	16.6694	9.0844	12.4198	4.0942	17.2550	0.7900	13.6947	10.7859	5.5529	8.0751	14.2527	6.6543	14.4016	20.7443	8.9608	14.4308	10.9158	2.0521	10.2581	9.6856	8.5555	15.4190	5.4505	10.3289	4.9329	12.9918	19.6822	5.8466	6.6952	11.4997	3.4695	12.4712	9.2243	14.0064	7.3748	20.7279	5.5021	6.4007	4.2028	5.0780	9.3682	4.8295	10.5931	5.2198	15.5878	4.0432	6.4878
6.1202	8.9432	8.9418	12.4857	5.5955	7.8146	9.0152	13.9361	9.6412	7.6859	6.0667	13.8601	6.4938	3.8487	13.9934	10.0679	15.5012	8.3750	3.6246	6.2461	9.8416	11.6468	6.8617	2.9637	4.5719	2.1690	6.7634	11.8137	9.4734	3.5770	12.6720	9.6248	9.2342	2.6631	6.6098	4.6999	16.2088	10.0012	8.9747	10.5861	12.7640	15.7069	9.4428	5.0074	6.9830	10.1290	4.8564	8.0300	3.3417	7.5020
5.4036	3.5163	8.1651	18.3843	9.6836	8.1219	7.7168	4.0069	19.8164	20.0494	10.2181	20.4139	15.3659	8.3337	11.6453	7.7924	13.3263	10.2218	4.9090	6.7510	8.2258	20.9354	3.4272	11.8827	12.9785	19.3752	2.7534	26.1482	3.5584	20.3137	12.4725	15.1818	15.0738	9.4899	26.0390	9.0375	11.3623	18.3158	15.0157	12.5561	13.9427	6.8402	4.5781	14.9735	6.1686	2.1137	13.5350	7.0935	11.8055	5.7091
17.2736	3.8151	4.7224	10.6467	9.6885	20.8705	4.2688	7.4549	10.6634	14.2140	2.4489	12.6595	1.0397	23.7491	8.1198	5.7568	15.0733	10.7582	24.6646	3.4116	6.7777	17.0654	11.4156	11.0116	5.3662	6.1730	26.8721	8.6643	2.1558	17.6028	13.8095	15.6501	20.8664	9.9663	10.7470	10.9356	4.6384	3.0192	4.4766	7.3150	10.8609	5.1659	8.1120	8.5086	10.6403	2.6498	13.3205	3.7932	14.9605	13.7801
6.4308	7.7946	28.0724	11.8669	11.8231	9.1843	28.7263	3.9499	21.3146	15.7809	11.1079	3.7884	9.5837	9.3581	9.5882	9.7706	9.4449	20.6289	7.0521	16.1572	2.2059	11.7344	6.3181	1.1463	22.2392	8.3232	7.8493	3.3348	13.1885	18.4938	14.4508	11.1599	5.8741	2.8364	4.8088	14.1066	6.8062	15.2886	4.9801	9.5741	5.9931	13.3517	14.3029	14.0633	17.3284	3.3772	9.8763	11.5329	11.6051	6.5632
11.7752	10.3252	6.2299	12.9824	12.8922	9.0730	3.4541	8.6910	5.8480	13.2762	4.3690	19.5819	21.4341	3.1574	9.9106	8.5768	12.9344	16.7182	3.8782	11.7610	2.6369	1.2012	2.5594	5.6507	8.4186	33.2600	10.2205	9.8112	11.2412	12.5071	9.7371	12.7985	9.9613	9.4467	9.8411	7.5915	8.1065	10.9403	3.7565	3.4430	6.1178	13.5267	1.2701	3.6738	21.8673	12.2515	6.7604	4.6576	5.0330	10.0669
9.7357	7.0148	23.9617	2.4135	3.0123	5.3272	9.0660	6.9596	9.3620	23.2593	5.1815	10.2148	7.3043	19.8433	2.3835	14.6003	8.5506	13.9517	2.4189	14.7561	7.8298	15.6007	9.2552	15.2828	5.9264	12.5684	6.6287	5.7363	3.1855	6.6058	13.7699	6.7639	6.7907	11.8889	16.1593	17.4696	12.6013	4.2710	3.2880	6.6237	8.2113	14.6388	11.9147	9.9332	12.3844	6.2381	8.3062	11.4546	15.8749	8.6798
15.2199	17.0000	9.0493	16.1393	8.3407	6.7997	10.7195	9.0586	6.7347	6.2084	9.6745	9.3867	6.7833	11.4652	8.7885	18.0519	9.4437	9.4046	2.8700	14.1123	7.2921	11.3681	5.0943	18.1257	25.9632	4.7338	7.9299	6.5168	8.7172	8.9937	6.9019	8.6698	13.1404	15.2489	3.0708	11.0204	7.9573	4.3679	9.2534	6.7882	7.8163	15.9342	22.5639	6.5833	9.3887	10.6851	4.0797	6.8486	18.2278	8.4691
6.9427	14.0432	17.0357	10.5958	1.9211	11.7250	23.1378	5.1536	18.8829	4.9752	7.9883	0.3484	6.4197	22.0002	12.0218	6.1217	6.5407	21.5114	16.8947	13.8318	8.0324	10.1441	10.6684	10.4326	24.7118	16.1246	9.8078	8.9711	4.5447	9.6799	9.2940	4.7686	0.3562	8.3861	13.4689	12.7297	13.3032	15.0962	6.0886	9.0241	13.9887	18.2743	7.2995	5.2283	13.1244	25.2365	6.5132	6.4009	2.6638	2.5534
13.5751	15.4142	12.9036	1.5910	15.4574	11.1238	20.1273	14.0536	7.6066	2.0050	11.6413	8.3190	14.7039	20.5374	13.3671	7.2735	9.7302	2.2586	6.8928	10.3575	21.4855	3.0427	10.1228	11.6644	3.3320	13.6467	12.8648	5.8589	2.7762	2.0884	6.5101	7.4432	19.2164	19.2345	18.9003	6.4366	9.6937	9.0323	8.3464	11.2300	6.0257	21.6045	4.0031	11.3539	4.4118	18.4756	20.3752	1.9129	21.1939	16.1228
19.0705	18.3249	9.9444	5.3162	9.8969	13.1445	8.0206	10.9973	11.9132	18.5156	17.5668	18.5027	15.3057	8.0014	7.4208	3.4647	3.7244	14.4580	7.4228	11.3826	5.6890	7.5068	3.6575	19.9849	5.9326	31.5616	4.0390	7.0309	18.3654	2.0422	18.1858	13.1635	8.8806	15.9387	4.0662	12.3302	11.9667	13.4853	3.4375	13.9018	16.0067	17.4441	9.6002	9.7860	10.0933	19.1383	2.5366	1.4758	1.2132	5.6996
8.8313	15.5775	11.8490	16.1864	21.4910	13.3866	6.0568	11.5780	27.3312	7.7826	13.7214	7.5453	20.8563	9.9549	7.2976	3.0306	6.9455	6.9345	7.5251	14.2747	17.2545	3.8952	11.9258	7.0630	19.3987	17.0527	4.2488	2.3487	9.1875	16.1238	9.4505	8.8164	8.7469	21.9811	11.9012	13.4642	11.7926	6.0811	2.9164	7.2623	11.2680	12.1186	4.1336	9.6056	3.3218	10.4203	0.9019	19.1563	6.1161	9.6574
5.0938	15.8682	5.5246	7.8136	3.6744	6.7987	9.0496	4.9674	11.7387	8.6215	9.2368	7.9313	12.5929	3.5835	3.9933	6.5453	11.6432	19.7022	4.8724	17.1547	18.1990	4.6320	8.2884	7.6625	4.3323	11.3395	15.8153	6.5918	9.5227	11.6399	13.0841	8.4609	18.1743	6.6482	5.5074	9.1342	5.2827	16.8756	8.6342	4.0178	12.4442	7.1679	12.3347	6.0823	12.9662	6.4263	0.9165	9.5570	15.6675	6.1513
8.0343	8.4503	5.3941	1.3491	8.9481	9.2945	13.5708	13.6923	1.5582	5.6796	8.4313	10.9202	4.2439	6.1612	21.4989	4.9596	15.5312	7.5575	12.5790	17.2186	12.9221	7.4027	16.4050	16.5250	10.5268	11.7753	3.9283	6.4814	4.8076	5.9520	7.3473	9.6243	5.0338	10.0095	6.8004	29.2644	14.5781	4.5320	3.5110	4.0689	6.9145	7.7847	6.8815	19.0779	23.5113	20.2316	11.1848	21.2414	14.2241	5.7126
9.1040	7.0380	9.6748	6.3739	12.8281	11.9634	4.8272	2.2758	5.1365	10.1970	10.0371	14.0669	7.0081	16.2575	4.3325	8.6748	12.8380	6.6981	17.0392	12.5546	20.5789	4.9670	10.1288	3.5686	10.2706	10.3612	19.8153	8.6974	4.5313	9.4908	13.4978	13.8714	8.9559	6.5182	9.4875	9.9550	8.7932	11.1248	10.8354	5.2516	9.4462	4.6296	13.9329	12.2624	15.5870	14.8082	4.0333	2.3651	4.4785	9.5803
6.6888	15.6377	1.7924	14.2356	8.0826	10.7259	11.7783	5.3287	5.8287	7.8156	12.3512	17.4678	5.1328	19.2165	1.8377	6.0975	11.9856	12.4706	11.5257	7.5606	5.6991	5.4796	19.7935	5.7687	12.9304	9.5347	1.9885	7.0347	16.4758	7.1565	31.3924	1.1468	8.9806	6.2486	16.3004	7.7108	13.2971	12.2705	11.6919	17.8764	7.8499	9.7833	7.4772	9.5919	18.6007	4.3483	13.5328	4.4091	9.0533	6.6794
20.2575	4.4543	3.4686	9.5650	9.7501	9.7826	18.2748	4.8559	13.6846	4.0673	14.3970	11.0839	9.2845	8.5311	4.6526	7.6015	11.9858	21.5423	3.6191	10.9117	9.4276	9.1355	12.0930	15.5408	14.7532	10.1088	6.2702	13.9550	14.0326	8.3038	8.1492	5.5983	4.1231	13.0363	6.3220	7.1287	12.1652	19.8611	9.8530	5.4301	11.6197	9.4553	9.3716	11.5076	8.3396	6.6246	14.4868	11.2150	7.3943	5.3253
4.9089	6.1474	11.8906	12.6325	9.3020	14.3772	12.2951	2.8678	12.3901	5.0460	15.8308	12.0945	11.9986	7.1292	12.0080	12.5119	5.1439	12.8103	13.1418	17.4740	3.4325	7.3644	10.8520	6.5207	1.9005	12.9431	5.5168	6.2120	14.3750	15.5889	10.9719	14.6438	6.6031	8.9151	9.6984	5.5310	12.1289	10.3494	10.0915	2.8171	4.9161	5.6706	6.7322	12.7610	6.3195	11.4321	9.6274	6.1385	12.5258	8.9735
10.5274	9.2024	13.8484	3.7171	3.4608	9.8663	3.7413	10.5135	6.1513	9.1412	11.8516	10.2944	14.7751	3.0910	7.3929	10.8494	8.6536	8.2387	10.5348	9.4793	9.2773	8.7307	9.9474	12.5753	8.5888	11.5648	5.4941	7.5296	7.7707	24.2041	13.2276	16.9870	14.7861	10.9538	11.2214	10.1506	3.8064	6.2616	11.7249	15.6176	4.6443	6.6829	12.1729	7.4591	12.0935	16.3659	7.8885	4.2686	12.9053	3.1162
19.1863	7.8646	14.8955	6.9431	13.3968	12.8163	13.8304	3.5649	2.3290	6.2621	17.8647	4.8940	4.2772	14.2641	9.0952	15.8551	10.0370	19.8708	4.3889	5.0234	7.6203	3.1428	10.2890	8.5436	3.1393	13.1332	5.4114	5.0576	2.1219	18.1207	13.9380	3.3692	7.1288	12.0598	9.3751	11.8202	5.9045	4.3757	6.0334	11.7391	1.8253	11.2106	6.3808	8.7328	6.9624	4.9586	5.2932	29.4267	7.0094	5.7750
3.5549	5.5354	3.6440	10.6440	13.0365	5.4185	15.9836	15.5163	4.5461	6.6154	10.2228	11.1244	5.2829	3.4798	3.4462	4.9590	18.6690	13.3888	12.8791	5.5048	8.0380	4.8483	14.8613	9.0994	12.8646	17.8719	9.8791	15.9301	6.6167	13.3182	18.1723	13.9256	17.1828	14.9610	8.7211	14.8544	16.5495	4.6597	11.0692	15.0205	7.0908	7.1842	11.1935	9.7582	10.7014	20.1242	15.2711	11.6157	6.4863	5.0477
5.2056	15.5910	3.8402	14.5207	8.6060	15.9396	9.9544	14.0087	8.5155	5.9033	1.1977	5.3731	28.7511	10.1713	5.1698	14.9101	5.8127	16.1516	4.0152	3.5680	11.2103	3.1112	7.0972	16.8881	1.7971	11.9531	2.1312	12.9004	5.9176	9.5613	16.7165	5.4245	9.3707	16.5137	9.4245	22.9554	17.5255	11.1721	11.5113	5.2332	12.7385	9.4269	16.5409	4.9218	12.0647	12.4095	8.4224	8.5760	2.4214	6.9079
21.0549	18.8267	5.5301	8.3152	17.1164	14.3198	9.3358	15.0383	15.3131	12.2226	6.1181	13.3165	8.2377	17.1840	12.1329	16.7813	11.5314	10.1544	21.1659	11.9725	17.6062	9.5337	11.1743	14.7021	1.4643	9.8636	17.8634	11.6083	11.0722	17.0214	9.0660	12.9867	11.4172	16.0009	12.1718	16.5172	7.9568	11.8667	13.2501	3.1241	2.5300	5.4474	11.9954	10.6853	13.5287	1.3437	4.2668	9.6386	1.8167	17.5457
0.7307	13.1366	5.3534	7.4544	22.7369	14.1971	8.6974	18.6655	5.3670	6.7873	9.4534	16.1044	12.3053	13.7776	7.8695	20.8432	4.0645	15.4525	21.8339	14.7716	10.8937	3.4553	4.4677	13.8463	7.7654	7.6178	5.6021	17.8955	8.3935	4.4964	13.4756	17.2735	2.6111	10.5088	11.4903	4.0958	5.4878	9.7415	7.9631	7.3100	20.7563	4.9095	8.1705	6.9567	9.3215	2.4826	10.4462	5.4342	18.9269	12.2757
17.6737	5.5435	6.7253	21.0685	3.5046	21.3626	6.6305	7.8910	6.1750	6.6037	16.5708	5.9311	8.2178	12.2706	1.4768	10.2052	28.3164	9.8491	5.6658	16.4955	4.2000	11.6831	11.5269	12.2381	11.5274	3.1287	14.2331	4.2098	24.2563	12.7499	8.8960	19.4869	11.6950	11.0394	12.3143	17.8489	6.5162	12.4199	12.8444	8.2717	10.8766	15.4876	14.4424	6.0345	12.2188	12.6867	11.2004	10.1771	7.8231	11.0287
9.6138	16.2222	6.4293	10.3904	3.2878	14.7967	21.4433	11.3934	5.7115	7.4457	14.0322	1.0937	3.7356	14.6221	5.3894	4.7838	17.6164	12.9576	13.9527	7.6934	4.6335	13.8059	13.9386	3.0751	5.5789	16.4941	11.0057	2.6794	7.7227	5.2548	11.5345	2.8055	5.5080	8.7213	8.3745	15.6050	16.6855	3.9417	8.1897	5.9046	3.0979	5.8858	10.7175	10.1763	20.4958	8.8327	11.9725	13.0887	13.7506	10.7876
3.3591	14.2834	14.2499	6.9679	7.3918	7.8237	9.2192	10.8916	24.0914	6.1234	6.0042	12.8384	12.5102	5.3059	14.0953	7.2335	10.3637	3.9787	8.3487	10.5429	14.4860	11.5809	10.0787	14.3665	8.5002	10.2675	10.8455	6.5931	5.5961	17.6920	12.1676	12.4258	5.5087	25.3762	13.9303	1.6915	25.5530	8.1077	10.0480	7.3074	16.7648	23.7302	10.9122	2.0255	5.2623	6.4219	6.7485	8.8740	12.1764	5.4035
4.8606	2.2887	6.4219	8.8827	13.9661	10.5088	1.4772	14.3138	11.0852	12.6218	16.1792	6.8316	16.9048	18.8547	14.7842	14.7708	15.0087	15.8958	0.5544	13.5799	5.3472	8.9524	7.1595	8.3545	4.4884	10.7115	14.2962	13.5597	14.5775	4.3343	12.5361	13.3789	12.4466	7.2632	8.6455	13.0603	9.5309	6.0416	2.1389	7.3423	5.1489	9.8929	7.9490	13.7344	11.6010	15.7626	11.6802	24.4675	4.7925	6.9623
6.9886	5.2477	10.8300	4.7776	9.7414	4.3402	4.1527	2.9844	11.2412	3.4197	7.7926	13.6696	5.5362	7.7434	7.7799	2.6708	3.2328	13.1995	11.1604	19.6912	17.9954	16.2429	8.6426	18.3322	9.5623	11.0593	4.5543	10.8298	11.9872	4.9168	7.6354	4.0627	13.8718	15.0546	21.1338	18.5363	10.8682	10.9055	12.1876	4.6290	11.7581	12.8305	2.2316	3.7918	6.7386	5.6484	16.5025	4.4745	7.3305	11.1500
2.8404	7.9555	3.3269	9.2113	10.6706	7.3630	7.9839	14.8164	7.3662	0.3488	9.5524	2.3105	13.5582	8.4720	11.2000	7.7288	15.0500	0.5110	8.0326	9.7857	15.7573	4.1223	9.5641	9.4443	22.7994	22.0213	15.8813	13.9065	14.7354	13.8056	17.4582	4.5888	6.4901	9.0670	5.3316	9.8280	8.7702	2.5199	4.9610	9.4418	5.1080	15.1353	9.5416	1.9935	12.9940	8.4746	11.5570	10.2166	8.1144	11.1304
4.2906	3.3242	8.7902	15.1522	2.5239	7.4659	10.6211	10.2679	6.0428	12.3576	18.0560	14.5794	19.3951	7.4987	12.6502	8.7151	2.5751	11.5554	12.3663	4.3163	20.9124	4.3046	10.4152	7.2924	17.0901	8.5955	3.0146	6.1466	3.4849	13.1360	13.6112	13.2746	20.6402	7.5030	8.2376	20.9527	10.0616	19.0077	10.7979	7.4257	13.4265	10.4492	8.5811	6.6013	17.0439	9.1925	4.8887	8.6160	6.9187	6.6500
6.6990	25.2056	14.5241	15.3705	9.1217	6.6628	10.6325	5.3623	5.7134	13.1204	12.9479	2.9125	11.4392	8.4843	16.8283	4.4794	10.4594	13.9604	6.6087	15.4286	12.2955	4.8306	1.8868	8.4020	4.7071	13.5248	14.2080	17.4584	20.4716	24.8919	15.2535	10.6381	8.9363	5.9472	9.3012	8.4491	18.1929	4.3009	10.7315	9.0241	6.7932	3.6889	14.6584	9.3892	1.9636	22.1495	8.7802	11.3857	4.5282	15.4941
1.9437	8.0976	12.8276	3.0403	15.3236	7.1574	10.0381	11.6428	13.7551	17.2303	9.0411	4.8472	5.8267	0.1466	17.0716	6.3834	7.1882	1.8202	3.4102	10.4003	14.4691	21.4311	16.4109	19.0562	9.1945	10.6538	7.3609	10.1178	13.0985	7.9686	7.2231	12.2230	23.7939	8.7076	7.5609	7.4637	10.4898	12.0990	8.7936	2.1299	6.8868	4.2930	6.5819	8.0984	8.7458	5.9545	7.0836	6.8943	14.1791	5.9976
7.1574	5.1234	3.7507	12.8788	8.9839	11.3365	17.6412	15.6302	6.3826	4.9020	6.8167	11.9471	9.6543	10.9653	11.0259	6.3489	10.8910	12.9197	16.9027	12.1247	15.7910	4.6120	5.7420	10.8620	6.3966	5.8112	8.1398	20.9016	12.0338	8.2904	16.2428	8.0370	10.8509	22.6893	10.6949	7.2613	1.1858	13.6877	11.5121	21.6417	3.3655	6.7627	14.7137	2.5744	15.5016	5.3261	1.2330	13.4440	15.6562	11.8547
8.9226	8.9805	0.7972	12.4332	22.2216	11.3347	19.4191	3.7650	8.5342	13.9272	8.5671	17.6854	7.0925	2.3424	23.7380	11.1178	2.3645	10.2144	8.1098	3.1741	17.9416	0.7261	13.1509	6.1407	19.5140	7.3725	9.3465	10.3440	0.6709	10.6940	11.9565	8.5321	12.1966	1.1476	13.0334	9.8961	10.9039	14.7607	5.8285	21.1236	7.1624	9.4902	11.9027	16.4073	8.3875	12.5203	10.7982	10.6207	5.1150	10.4744
2.8231	8.6326	17.1902	9.5249	1.7825	7.5103	10.1268	15.5525	22.4086	6.8841	5.4331	10.3908	2.7998	1.9537	2.4659	12.0940	15.6406	5.3199	2.0244	11.8047	15.0945	10.2721	3.7132	12.8067	6.4901	12.7527	17.3831	7.6815	7.9216	4.4707	9.3070	5.3083	3.8562	5.0825	5.6703	3.7507	9.8138	9.1826	21.4819	3.3243	11.1276	15.6088	3.1361	5.1455	10.6779	14.5387	16.6789	19.4162	14.3344	18.6994
17.6067	2.2715	17.4650	6.1819	9.5466	11.7353	20.8806	13.7244	18.0184	11.2435	21.3609	1.0829	7.2507	5.1345	5.7999	18.0249	13.9419	10.0240	9.0319	0.4898	15.5977	3.6834	4.7081	8.9615	5.4113	4.7973	10.4479	8.0935	18.1510	13.4599	14.4914	7.1571	5.2437	2.7653	1.1230	8.8007	21.9018	5.8874	11.8966	15.0513	10.7004	7.2349	7.0287	13.2789	11.7979	9.9821	7.4346	12.7454	19.8757	15.6264
13.7673	11.5873	13.4418	9.3716	19.3370	9.2254	10.5671	7.0110	11.2559	9.7595	3.6627	13.2715	4.9749	5.2826	14.9476	6.7439	10.0114	11.4341	17.7195	11.9352	9.4675	11.5485	9.9961	14.9137	15.9216	14.2167	10.7945	9.3574	10.3849	15.1530	8.3516	7.7951	14.0192	3.4826	13.0233	3.3091	12.3115	10.8720	10.3435	13.7235	9.5469	16.0268	5.5289	8.6477	14.9386	15.2818	6.4734	27.6643	15.4425	9.9752
8.0248	10.0761	15.1872	8.7152	5.7650	10.1364	12.8219	4.1452	15.7780	10.0066	3.9074	14.9540	11.0141	9.3213	12.5175	4.9198	20.0664	7.7205	12.9582	13.9888	10.5808	16.6285	7.1767	4.0178	6.7186	6.6071	7.7094	11.2222	13.2055	8.6686	11.4897	15.9858	13.1094	4.4270	6.0546	13.1876	16.2057	19.3581	12.0056	3.1095	6.7593	17.7091	4.3698	10.8153	15.5893	16.7784	5.7732	10.3224	10.2305	3.3494
8.0055	12.5647	6.5110	22.5300	7.3532	14.0644	8.5673	10.5897	2.0327	16.8275	9.7911	17.4148	3.8723	13.9904	14.4854	7.3192	14.5536	14.9519	5.8103	5.7212	16.9765	13.7134	17.8267	9.2252	13.8444	12.8557	3.5442	21.1549	9.9006	14.3728	14.5831	29.4348	5.7975	6.9843	6.7406	11.1952	19.2659	2.1435	6.5498	13.0840	12.0518	6.8098	8.0993	17.0777	5.3598	10.7475	20.7484	3.0059	8.9759	17.8860
11.2405	5.7398	3.2612	11.6575	16.9778	8.2902	9.1698	10.2447	3.8075	9.3627	12.8691	11.6414	5.1860	7.3567	9.2805	9.7751	6.8594	14.9473	27.1088	10.4057	11.4000	15.8728	1.6413	6.6090	10.9957	16.9409	8.5643	3.4259	5.7389	10.8801	16.3786	25.3850	21.1630	12.3813	12.5420	14.6359	2.1074	3.8911	13.9511	15.6294	7.6825	11.9554	4.6683	5.1772	5.1237	7.5761	12.5402	12.1067	17.6430	6.5493
9.4319	6.6009	11.8046	15.3762	10.0927	20.1098	7.2199	22.6201	16.2315	19.5140	1.8483	10.1420	13.0335	1.8368	11.0082	9.6759	11.8744	2.8133	12.6035	1.9411	17.8900	16.1275	14.8729	15.3136	10.5064	11.7967	10.3542	3.8810	9.0720	6.8580	11.3761	9.8224	11.5795	13.2814	16.3972	6.0148	1.6649	2.1337	10.4355	2.7151	4.0898	2.9727	2.0725	4.4532	3.5486	15.5286	16.1669	10.0140	12.0203	19.1808
8.9567	9.6516	14.5507	1.9879	9.1740	6.7797	10.5151	4.7385	3.5057	10.9584	10.4871	18.4668	8.6991	7.1769	7.8631	12.3286	14.3042	8.5334	4.5348	18.7498	6.8106	11.7101	5.0386	7.4464	10.8778	12.1461	13.5723	21.7491	12.2421	13.6783	8.9276	8.6976	18.2409	17.6400	3.1332	9.7282	16.2122	2.6897	16.0091	7.3791	7.8171	1.4624	8.7093	12.4751	1.3319	12.3049	12.4775	6.1506	7.9492	7.8055
11.8078	3.1112	9.2380	19.8414	12.4015	2.3291	4.3280	17.7965	13.4589	7.9139	14.8943	12.4346	2.7497	13.8433	3.5053	7.0408	15.7804	6.2242	7.6089	7.5355	6.0874	5.8267	13.8751	2.9719	3.8742	16.6541	17.6964	3.2731	6.9962	19.0778	9.9500	4.5189	8.5068	9.2877	7.9896	10.8946	7.6588	18.3777	8.6295	2.1468	9.7355	9.8787	9.4579	3.9554	14.3238	4.1538	12.0132	4.6566	3.1914	13.8406
1.6352	8.9469	9.6318	9.2483	6.1387	10.5725	14.3547	11.1740	16.0078	22.6321	16.7024	6.9164	6.1510	7.5924	6.3063	14.2490	15.7104	7.1323	11.5393	4.6457	7.4705	5.5413	7.7874	2.5415	5.4548	13.2268	6.3371	9.5174	12.1245	11.7098	11.3122	14.7891	13.0228	10.9672	8.3709	17.4007	13.2627	10.7887	7.0157	3.8176	9.3543	16.8004	2.4912	4.7633	2.7430	12.7271	8.4062	7.6550	6.4868	9.4658
4.0508	15.4421	6.2904	13.1657	5.5001	5.1736	14.7357	15.8400	7.6519	8.6365	6.1315	7.9391	1.4669	13.7097	3.7427	12.8707	6.4517	11.3391	5.4818	15.5092	5.3105	5.0857	5.3699	8.5178	3.8578	11.6314	1.2255	6.5459	8.4298	1.6611	2.6156	10.9528	14.0198	15.6587	4.5135	5.7917	19.2550	17.9762	13.3730	4.7649	7.7990	3.5069	8.5554	1.7518	18.3581	22.5333	25.7262	5.3167	11.9482	2.0484
12.1469	15.7531	11.5416	7.3241	4.1403	6.0254	6.9806	12.4188	7.7603	10.3905	12.6352	14.9431	11.1921	12.5637	5.7498	11.6678	12.5371	6.1492	7.5571	15.6603	26.1682	16.0618	27.0885	9.5396	6.9361	5.9183	14.2667	5.4964	16.7390	17.2235	8.6168	0.8704	18.5103	7.4199	9.7160	4.8566	11.1130	8.3420	13.2440	8.7853	8.9133	11.6632	6.8220	13.1056	7.0148	10.7547	10.0661	8.7469	5.4490	17.7563
2.9546	21.3354	13.1140	9.5892	10.7965	1.8658	18.6956	6.8029	8.8687	12.5474	9.0436	8.7601	11.8666	13.3699	15.0312	9.3593	11.4274	0.8221	9.2992	25.4477	11.4719	1.6612	2.8229	10.5901	13.8077	1.6073	4.5339	11.7317	9.3638	2.8421	20.0767	10.3676	6.6991	6.6086	10.5076	6.7079	13.3215	13.0160	7.6364	12.8911	12.9981	18.6305	0.3586	12.2476	10.7586	9.0670	14.1525	13.3805	16.6925	13.2196
13.2692	16.1772	12.8038	11.6245	8.4922	16.3888	2.6682	13.0838	12.6735	5.3134	20.5022	4.4933	10.6864	3.8938	4.9949	11.6473	10.7521	9.2557	6.1507	10.2150	2.3673	9.1477	14.9216	10.4786	15.9992	5.4789	5.6740	13.0092	13.0048	8.7249	13.7153	15.5835	11.1758	3.3456	17.8868	9.5837	12.0031	16.1801	11.8215	17.5294	14.9433	18.7655	15.3834	5.4772	10.1328	8.9895	14.4581	9.4746	16.3455	3.0564
16.3470	4.8920	9.4678	17.2727	4.5152	7.6641	11.2800	8.1649	6.8948	6.9009	8.6301	11.6561	9.8338	14.1120	27.6447	14.0627	10.9464	15.2125	17.0911	10.0651	4.5631	10.0550	14.5638	9.2740	3.7242	17.9526	13.0814	12.8382	11.0789	13.0182	1.8912	10.0114	0.8021	13.8618	20.1696	8.7469	9.5040	7.0180	2.8357	11.8927	14.6548	10.1225	17.3662	13.5801	3.4581	3.3988	13.3535	11.6506	5.8170	7.5195
10.8207	9.8154	9.3571	6.6053	6.3459	6.3914	7.5247	13.3920	6.9145	11.5098	12.5514	6.7262	8.0300	13.1498	7.4176	6.0330	5.1899	7.3273	4.3298	8.5087	7.0168	10.4101	6.6538	1.1249	24.0489	9.5432	1.8208	8.6826	11.0716	9.9389	8.0290	7.8096	3.0953	16.4124	11.6066	10.5195	10.5567	15.7261	15.5360	8.3969	6.1889	11.9984	3.3520	12.0040	3.5361	14.1826	15.4072	2.9418	9.6380	16.4628
12.5469	7.6493	5.6265	17.3735	6.8037	2.9005	7.6251	7.3747	16.9057	13.3412	5.6609	10.2621	7.0681	9.6530	7.1078	9.5320	10.8438	2.7771	9.2079	6.5370	4.4242	13.0079	15.3856	13.8561	7.9434	13.7984	5.6897	7.1618	9.7094	13.8339	9.7384	8.7661	12.2356	11.2186	6.9713	12.5840	3.2519	8.2632	11.7262	5.5719	6.3451	12.1054	12.2457	3.9995	7.3370	23.9411	7.8741	6.7908	19.0156	11.8331
5.2682	7.9741	17.4455	9.1151	12.6675	2.5341	13.1663	6.8587	2.4190	12.4848	6.8232	8.9348	6.0823	4.9257	17.0346	5.8133	8.1236	12.8199	14.0686	2.7259	6.3857	7.7276	2.7952	14.6180	4.7348	12.1801	1.4964	18.2276	11.4620	8.0964	7.8543	0.9437	2.6716	0.6641	2.4273	18.1054	6.1589	7.9746	9.9538	4.8557	4.4851	13.3647	3.9869	10.0149	3.3171	2.9870	6.0006	5.8055	11.9880	19.4671
13.1368	8.2023	7.2232	16.2481	7.0673	11.8682	10.7386	6.5934	13.2636	5.5237	6.5707	12.9402	4.1716	9.3524	8.4664	19.5912	15.8526	17.3607	5.1648	4.9501	16.5549	10.9594	5.8688	3.1077	12.1722	14.7663	4.2995	2.4918	13.2460	6.2302	3.7838	9.2124	8.3132	3.2678	4.0685	7.2644	11.8951	5.0352	0.7361	10.5311	14.5993	4.5498	17.0705	6.3322	7.9429	6.1947	8.8671	5.0293	1.5117	3.2447
2.4548	11.8841	6.9085	1.2600	8.7773	8.0959	8.4141	7.3040	3.5040	15.0030	2.5103	10.2613	4.7064	14.7751	13.5541	10.7832	6.8571	5.9724	9.7367	14.0211	4.3534	6.0180	4.7627	12.0505	11.2202	11.7160	5.2271	18.3619	8.4100	1.3721	4.1432	7.8139	6.4562	3.4515	0.2638	11.5748	6.3327	5.8063	10.0655	10.2811	2.8536	6.5828	6.4664	14.2263	11.5480	10.0566	12.5853	13.8570	3.3283	6.2295
5.4948	6.3837	7.5824	5.6839	10.7238	2.8336	4.3085	6.4516	7.9773	21.2125	12.2531	8.7903	15.7368	10.2266	9.0060	6.6812	7.2789	14.6082	9.8037	10.7676	16.3875	7.7885	10.4036	10.1696	5.9898	5.9187	9.6166	4.0214	13.6022	17.0271	8.2429	5.3378	10.3118	9.9895	6.1202	8.4158	3.7978	6.4019	10.5732	1.5361	19.4272	19.4109	5.1733	13.6173	13.2811	8.7010	11.2032	6.8330	8.2123	11.3769
10.7093	9.2080	16.9375	5.8363	5.0761	5.2669	6.0381	17.1493	10.8759	13.9315	13.4317	9.3043	10.2044	11.3819	8.8505	9.6134	3.4574	11.4745	13.2954	16.9074	11.6871	16.9758	11.5239	9.9131	11.5153	3.6439	14.2889	3.4177	16.0086	12.2966	7.2383	3.6303	9.2147	13.1633	9.3042	1.7933	12.4006	8.5319	10.0621	5.0994	13.7379	16.4725	11.5047	14.1218	8.4714	17.6425	5.9864	2.0568	14.9210	6.0631
3.9314	14.4245	13.4190	14.5282	7.2712	13.6260	12.8704	5.4545	2.2101	16.4042	5.6869	9.2580	8.2357	14.6625	8.5171	9.7693	8.6902	14.9958	7.1367	4.0720	3.1763	6.1340	14.7051	3.1412	7.0424	17.6151	14.5524	7.8174	15.6298	7.9825	8.3571	17.6567	10.4969	10.8241	10.7875	16.5764	4.3658	10.5480	3.7772	2.5573	12.8002	6.3829	4.7984	10.3189	5.7594	14.9368	6.5253	13.3880	4.2278	13.2123
13.9481	12.8455	9.2059	4.5579	7.2817	10.3760	14.3367	4.6259	7.9802	21.4072	6.6181	7.0409	14.6643	23.3240	9.7987	9.4213	5.6949	14.8845	6.9158	12.3728	8.5714	11.2349	3.1634	6.9946	11.5924	7.4584	10.6446	18.1597	11.5381	5.8252	8.2178	10.4476	6.8932	7.6687	10.5886	3.7278	14.9198	14.9905	6.3356	12.5949	11.6974	12.4992	10.0832	6.2356	5.4459	8.0470	10.0804	8.7120	17.4416	14.2534
16.9237	12.4633	9.6181	8.0083	10.7150	3.5964	17.9168	11.2489	7.5040	10.8197	4.8642	14.7074	8.6068	13.5393	7.1152	11.4700	0.5958	1.2813	5.3289	13.8501	10.6151	12.0895	10.6990	12.6886	4.7858	11.0784	7.4140	3.1929	5.1194	6.5884	5.1024	5.3816	5.3192	4.0165	18.6381	12.3982	9.0107	12.4559	12.0193	26.7610	10.9845	15.1573	18.6496	14.0371	8.0407	10.7135	18.2442	11.9213	13.8853	11.8887
13.7943	5.5984	8.3714	4.2457	13.3342	8.3598	17.2445	22.1816	11.4498	3.3387	5.8792	20.3377	8.5497	4.3373	6.5737	22.4667	13.9282	6.7383	20.2450	15.6317	11.3939	9.5402	22.2123	13.3150	20.0532	6.2611	14.1343	7.8524	11.5140	15.6019	10.3933	10.5464	10.7464	9.8328	12.3635	6.8395	11.2135	10.1743	5.0623	2.0595	3.2428	15.2121	9.9240	10.6070	9.5790	6.7934	6.5775	11.8170	15.0038	18.8684
10.2982	11.1157	9.4701	15.4271	9.0359	4.2729	6.7098	11.6358	11.1613	11.1380	16.7314	6.9912	3.0630	11.4746	16.7344	5.3267	8.0160	10.8514	2.1047	5.8611	12.4373	7.3646	7.8092	14.3126	10.1028	5.2811	13.5688	5.3364	23.7700	9.0572	16.1539	18.8223	13.1115	10.3831	4.1798	11.0270	3.4821	8.7118	11.5617	10.8138	5.4560	9.4273	11.1992	6.9487	9.5711	4.5405	16.3821	20.7735	10.0799	6.0815
10.3927	13.5016	12.9193	8.5949	7.8677	6.1924	17.7271	1.1332	0.5819	2.3498	8.3521	8.0576	10.1325	12.3567	17.5985	11.2594	4.4484	6.7817	8.7689	12.3718	12.9657	23.6091	14.0591	19.5695	2.8055	7.7203	5.0751	9.0677	14.4826	7.8095	8.0953	5.6915	6.2643	7.8271	2.2085	5.5412	13.6473	12.5246	20.7531	21.7170	5.4279	5.4014	10.5702	1.6417	12.7539	5.5887	6.5604	6.7376	7.7510	3.9521
2.9584	6.9436	2.1650	12.7387	10.8834	4.8550	3.6748	5.9776	15.9163	7.0483	8.6295	6.2378	12.2048	7.8410	11.5705	12.3116	14.7638	2.1866	11.6240	14.4718	11.8834	14.4980	4.0012	12.3711	10.9726	4.6397	10.0457	3.9750	14.0668	4.1173	21.8692	13.4307	10.0638	10.8467	5.9123	12.9859	13.4554	22.8392	6.5650	10.9959	6.9093	4.5212	1.9698	4.8860	14.7324	15.6935	12.3939	11.4068	7.1142	12.8509
15.3381	17.6214	3.2320	19.3131	4.9845	18.1426	16.3707	7.1941	13.9202	7.1081	10.9400	6.7312	14.1636	6.1744	8.8038	19.1257	4.9020	11.8245	0.8960	3.0888	5.3332	6.0019	8.3132	18.0395	19.5632	15.7613	3.8562	4.3426	6.3493	14.7152	13.2097	13.3182	19.8647	5.0910	21.1353	3.9830	4.9861	24.8334	11.3553	6.4799	10.4164	5.4874	1.2179	4.5956	12.4829	4.4907	2.9812	7.1311	3.0611	11.8545
5.6536	13.6034	15.3707	12.7902	13.9730	13.5639	17.6827	10.3030	7.8881	10.2434	11.5821	16.0710	10.4582	7.6220	2.6045	4.6719	14.6599	18.3983	9.8164	14.1857	13.3997	12.4621	18.2477	9.4816	7.8881	11.5768	16.7047	7.0097	12.1140	1.0286	6.8197	13.3705	9.6518	6.4947	8.8119	16.6821	4.0142	3.2843	8.1646	3.5182	7.0608	2.9727	12.8562	6.3568	13.2347	1.4163	12.9819	9.2531	10.0196	5.2258
14.8787	5.4599	2.2857	18.5343	6.0456	23.5422	3.3866	18.1254	12.3968	4.9795	23.3795	5.1109	2.9910	8.0896	14.1099	9.1197	18.2212	7.3495	14.3917	12.3878	20.6077	20.7594	13.1938	4.0759	11.6416	7.7230	16.3614	15.5855	6.7976	19.0881	1.9524	5.9086	14.7297	5.7112	21.4566	5.3904	15.5842	7.4606	14.3385	7.4153	2.7527	21.9406	11.1799	8.9370	5.9548	4.4600	13.2282	8.5327	16.1126	5.3334
2.2393	4.3059	15.3985	5.5260	5.3593	13.1933	8.6787	7.5856	4.0028	10.5107	4.9583	7.5354	13.8634	3.3012	8.5096	8.4867	6.5303	22.6420	18.3527	19.4070	2.7215	7.1475	1.4592	11.0076	8.5280	3.8590	12.6319	15.6876	9.0988	7.5560	11.4950	13.9169	10.6123	16.0375	9.7404	10.7482	9.3304	7.7415	10.3099	4.7033	5.8651	10.3019	13.1845	6.4688	17.5024	9.7984	5.4261	15.5381	14.9436	14.3189
8.0136	6.0843	11.6888	11.3314	6.7881	9.2692	11.0566	13.5634	8.9721	23.3536	10.5788	6.3633	9.2558	6.4162	19.2408	7.6086	7.1106	8.9573	11.5574	10.2337	18.0471	13.5904	12.6514	9.5877	6.7675	4.5670	5.1732	15.5305	5.5327	3.7030	9.8113	4.1245	8.5662	8.9103	11.7311	4.6724	10.6860	11.6013	9.2898	10.9617	2.8879	12.1829	6.0856	23.5162	12.5793	6.5726	14.1577	6.0315	7.8855	17.6394
4.5100	5.5845	13.2459	9.2232	6.8271	1.5146	3.0030	5.5181	4.6830	13.9013	17.9725	6.8882	6.1314	4.7017	7.9418	6.9122	22.8118	7.3876	8.6632	10.5519	15.5182	3.9668	9.9554	10.1910	5.4284	3.7617	8.7349	2.3617	11.1758	13.8201	9.8009	11.5126	7.5636	10.7924	6.0758	8.7896	10.2422	16.2643	12.1393	9.9288	2.4616	2.6424	4.6398	11.9148	7.3828	24.3803	1.5714	7.4860	16.5572	5.8552
9.7679	5.4901	5.8940	11.2948	7.8831	8.0378	7.9735	6.8580	14.1855	23.1446	21.4815	11.0294	4.3866	5.5720	13.1767	14.0930	17.7084	18.4153	1.9300	9.5229	11.0837	7.2810	14.2306	17.6521	9.5603	6.8507	6.9981	6.4502	12.7617	6.7833	0.6489	8.0836	18.4076	6.7863	6.1069	10.6163	4.3086	21.5829	4.5466	20.7293	7.9977	6.4290	8.9046	12.4270	8.4981	13.5921	4.6899	0.7862	6.9320	8.4866
8.0885	14.3914	15.3799	11.5537	17.7749	16.7629	5.7769	6.0516	3.3992	5.3834	14.4301	8.0562	13.1193	7.9464	9.6166	21.7648	9.7365	9.1996	13.6884	4.4819	18.7720	4.6659	11.0303	6.6930	16.4973	12.4755	13.5156	9.2470	12.5325	10.4328	16.0689	3.5287	9.4411	15.0476	2.7936	10.3648	2.3503	8.6298	15.8632	7.2677	12.0452	13.4648	7.9589	5.0703	8.8823	1.5687	5.4984	12.6473	4.3435	11.5699
4.7649	7.3339	17.4253	15.2636	6.1097	14.1354	4.0948	10.3099	7.8872	15.3721	15.6631	7.6821	10.9886	10.8304	12.3538	11.3960	6.4647	15.6056	13.5687	9.6824	5.5329	12.2562	2.4334	9.4280	11.5937	15.8882	16.3505	2.9093	6.5846	8.2957	7.2085	12.8415	26.6473	9.5208	0.9222	2.4018	10.0762	14.4211	5.2840	5.7308	13.9715	10.1477	5.2369	15.6920	12.4499	21.1595	18.2117	16.4025	11.3881	7.8958
18.4259	20.9653	11.2837	5.2569	8.7271	16.1317	7.4368	16.5714	14.7637	6.9639	10.6810	3.4489	12.2353	4.3222	19.8320	4.2632	6.7846	9.8392	5.4994	16.5855	8.3175	4.7512	19.0552	4.2174	14.7443	8.8188	16.7968	14.2342	19.2058	3.6144	11.3355	16.0727	15.3449	6.6104	7.4335	14.1257	2.1895	20.6977	9.7520	7.2863	11.4338	9.2641	14.1188	13.4842	12.3047	12.4395	7.5606	4.6534	12.7885	11.3826
2.9718	20.1833	9.7280	19.6069	3.9046	5.4413	4.1322	11.8406	15.3844	1.3150	14.4520	16.4950	3.9675	2.5850	12.3140	20.7113	0.3300	2.3506	9.0774	4.6706	4.8244	12.0635	14.2567	4.1199	18.9062	4.6362	3.1951	9.8640	3.6304	4.7653	8.8290	13.2752	19.5551	20.5385	5.5437	10.3434	10.6060	6.3842	7.1249	20.6282	17.4913	19.6829	11.9656	10.4756	20.6661	16.2857	7.1048	2.9095	9.4111	8.5262
4.8808	14.8380	12.9770	10.1049	5.2868	7.7699	11.0488	11.6237	13.4766	5.1126	21.0963	18.4428	9.1434	23.4203	7.0187	9.4646	8.4693	8.3934	12.6687	14.2560	2.9097	5.0325	10.1383	12.3180	7.1060	5.8544	7.2166	2.5145	16.2587	8.9635	7.1461	14.0357	12.0674	13.1700	12.3499	8.5005	7.4188	6.4318	7.5631	19.3590	10.8352	3.5603	9.1536	10.6132	5.0034	3.9657	3.4633	9.4344	11.2043	15.0998
4.3006	21.5812	7.1811	7.0699	12.2776	12.4460	1.0105	21.5556	23.7875	3.5966	9.5045	14.4474	10.8289	20.4791	11.6657	13.9469	27.9902	3.7752	13.5586	8.3670	14.7597	14.0357	10.8128	5.1468	9.3262	17.8285	8.9362	5.4467	13.1285	13.1108	1.5670	6.6001	4.7804	9.5720	4.5266	13.5768	8.5285	1.8817	11.1355	5.1246	5.8390	16.9092	19.5756	10.8745	10.7576	21.0468	14.2766	5.0754	4.0396	5.3244
6.9293	11.2120	15.1713	5.6788	20.9758	16.7632	4.5223	17.4100	4.9238	1.2536	15.5686	4.1872	12.3266	13.9733	7.9680	10.7818	9.2473	13.2299	8.8828	31.1783	10.4309	1.0828	20.2440	11.4881	21.1901	7.2948	12.0484	12.2451	4.6632	3.4449	9.4648	4.8404	12.1269	15.5362	19.5730	3.4173	4.5582	3.2571	7.7002	13.4705	4.2388	6.1953	7.7988	5.3481	10.1745	19.2773	16.8493	7.0442	12.2607	2.3177
14.9534	4.6579	18.4392	19.4134	12.7696	9.2268	2.2428	7.4519	13.3424	3.1839	16.7297	2.4399	8.8078	18.3418	9.9046	17.2423	7.7753	14.7895	13.1783	7.0106	16.8838	9.4137	10.0310	3.9815	3.2146	6.5499	10.0930	10.6759	11.5562	10.7804	18.9262	5.6054	11.8375	21.6576	7.6858	8.3496	4.8490	22.1820	15.5093	16.8353	8.5206	10.1523	9.3881	11.8739	8.1631	17.9552	8.8068	9.0304	16.4602	9.6048
10.1357	12.9944	12.8193	10.5126	21.4350	13.6186	12.1400	9.0124	13.9035	11.3352	14.2609	16.3471	15.9345	6.6680	6.1895	18.3187	11.7461	6.2922	15.7214	3.9465	13.2325	12.9428	3.7379	12.4012	1.8781	16.1117	5.6503	13.7617	13.0010	10.4720	3.6593	7.4221	3.1463	6.8239	20.0891	19.2400	6.5242	6.0850	4.6373	13.1568	11.6238	2.5682	7.1368	13.2594	1.7017	13.7985	7.1974	5.7506	19.2813	9.9256
5.0619	4.5953	4.8247	16.0010	15.9081	17.7786	16.8703	10.3965	12.3652	10.7742	2.5418	11.1702	15.0727	0.7423	2.2002	7.6750	5.7871	8.2570	3.1668	12.9425	6.8970	6.2722	5.3600	12.9028	17.2418	20.3068	12.0132	10.2950	10.3660	11.7285	9.8578	4.9271	11.5026	16.9886	22.3498	9.9631	6.9695	13.2140	14.7189	9.2273	7.1727	0.9028	2.3085	3.2279	21.8701	15.6382	0.7566	2.2947	8.9370	9.8022
9.1266	8.1545	16.6904	20.0421	12.1394	4.1053	19.0445	14.0944	8.9547	6.9271	3.7053	8.9098	13.0634	14.1772	7.3297	23.4086	16.0794	6.3540	5.9542	14.7607	13.0564	13.3765	7.0085	9.0628	9.5551	10.3620	7.7869	4.4056	0.8948	5.4575	10.6606	8.1722	4.3839	17.3503	12.6596	8.0702	20.2575	10.4643	5.5731	14.2214	14.6150	10.4246	1.6696	10.0343	15.9745	0.2989	10.5939	4.7884	8.6527	4.6356
3.2313	19.7468	14.1728	15.9085	9.8952	9.6322	12.1673	13.6074	3.8849	4.9919	11.7163	7.9592	10.3364	5.2823	16.9441	2.7508	14.7571	4.0051	3.5709	4.2406	3.4638	1.9434	11.3728	1.0742	10.1325	6.6951	2.9842	3.3870	1.9417	14.7195	13.2134	7.4627	14.3643	14.1944	13.9817	18.3000	8.9745	4.0605	13.9734	7.5881	5.6921	8.6022	10.0915	10.7009	15.8423	14.3287	8.3906	9.7298	9.6388	7.5015
18.6138	9.4744	12.6451	20.6397	12.3971	12.3133	15.0117	13.8303	10.6423	14.1899	7.0559	12.9062	13.1311	5.6103	14.5954	15.3138	1.8515	11.5595	15.0997	6.9909	7.9122	6.3017	7.1812	3.9142	10.7356	7.3774	5.4814	19.9813	5.2311	19.9678	10.5568	13.0103	3.2918	14.2905	7.3238	3.4577	5.8329	9.3028	10.2708	21.8232	24.5911	8.6971	13.2968	7.5088	9.9059	6.8187	22.6861	13.2780	9.0697	15.1375
3.5824	7.3227	8.4726	7.0354	9.4782	18.6107	1.4243	15.2183	12.4799	14.3751	13.6393	3.4302	8.5261	12.5251	6.3739	10.7419	8.5258	16.1741	13.1123	15.2370	7.9273	6.7421	13.0259	1.0429	1.7568	2.2204	16.3895	20.4019	18.8150	12.0602	17.0480	14.4152	17.6792	19.6081	2.6103	11.9349	11.2148	5.1118	9.3807	11.2335	8.8732	4.7392	6.1117	6.6641	21.0272	0.5607	0.7317	5.4950	6.8221	8.6149
13.9188	4.9897	18.7667	14.4403	10.3541	8.4223	7.7218	6.0088	14.8083	11.8454	10.3251	11.1829	3.9688	8.4877	9.4598	5.4030	3.8660	1.1449	2.2699	7.9090	11.3078	8.6960	21.8844	5.9390	13.5412	13.8745	17.8098	18.0041	10.2954	6.7912	8.8443	8.7316	10.9390	10.2056	12.3522	15.6685	3.1492	8.6936	18.2418	6.6454	21.2271	6.1322	1.9101	5.6064	13.4702	10.0538	1.4080	15.5769	10.9952	11.5109
6.9717	7.6414	12.9978	15.0621	11.7415	8.0435	7.4757	11.9281	4.6592	8.5667	8.7154	5.5053	9.2658	7.1205	7.5040	16.7052	22.8097	7.2893	11.3605	10.3184	4.7774	5.7265	13.5858	6.0255	7.9391	15.9048	5.8892	1.1792	19.3670	6.3911	9.9383	11.4791	14.2634	14.9873	11.3998	26.5386	6.2089	8.3077	12.6203	12.6243	19.8978	4.7494	20.3608	5.2585	5.1363	3.5669	11.3194	2.8617	3.6194	14.1730
15.2623	12.0456	5.1892	16.4561	3.7293	16.1321	13.7435	6.0170	17.0598	5.7953	11.7676	14.9022	5.8568	7.3796	7.9400	4.3198	2.6911	14.0637	10.8030	5.1305	7.5363	13.6159	9.3080	20.0539	17.3606	11.8395	17.6233	10.2401	15.6590	13.7012	5.9394	5.1899	11.1207	4.7994	14.5656	6.6355	6.5044	7.8701	16.6041	3.7760	3.9420	5.1984	3.6068	10.0801	3.1557	2.6472	7.1090	16.2238	4.4111	4.3547
2.7597	2.3157	16.2933	7.3536	14.4775	14.5833	1.3820	11.3443	12.4792	9.0879	4.6473	7.2777	3.2563	13.6887	8.5220	5.8749	6.4754	2.2994	11.3033	7.5282	3.1457	10.8397	0.9863	5.2292	3.8888	17.1150	4.6851	4.4810	6.2651	3.6818	5.0350	10.5501	12.2083	8.4558	6.2179	5.3751	11.4982	21.2173	8.9154	1.7729	11.2720	9.7656	5.0165	15.1848	11.7225	8.4888	22.3371	16.2629	12.1069	5.2333
10.1796	4.8634	18.0265	16.7521	10.1582	12.8022	21.8375	5.3253	5.9991	9.4504	7.4892	5.3736	17.0301	1.8132	11.1142	7.5320	8.9244	12.3012	6.4451	3.8233	4.4075	7.3309	7.0459	4.2995	12.5820	3.4470	1.3573	10.3767	3.2863	7.6819	7.3626	12.4327	9.5696	7.5165	6.5949	15.5398	9.5789	10.7435	7.6512	7.2144	5.4115	11.4070	8.6077	11.6159	3.3142	0.7540	9.4394	2.5940	13.4086	8.8818
6.6680	5.4503	2.5608	5.7441	2.1884	15.4859	16.5504	9.9073	11.0198	7.5576	5.7897	9.5066	2.5834	17.4046	2.4977	5.5269	8.8016	7.9994	11.2340	19.0233	10.3291	10.9445	7.5455	3.1772	7.8752	2.9466	8.6444	7.3291	13.6088	11.3709	8.2382	7.5013	13.3238	12.6830	7.4745	14.6379	17.3203	3.6821	8.0853	11.1311	18.1498	7.8416	7.3031	2.4844	8.5457	12.3196	15.8578	10.1331	14.1586	5.9632
3.6845	6.5330	4.1907	17.6438	7.0377	1.9316	2.8857	14.4208	1.7145	6.0319	9.3231	4.7304	2.1675	6.6500	11.9302	3.1494	14.5679	10.4271	11.9699	6.0673	16.4937	10.1950	14.9814	10.6174	5.8306	4.1823	22.3694	10.1916	14.6138	14.7782	5.4434	20.2094	6.1888	10.5770	6.3341	10.8362	2.5639	20.9410	5.5029	9.9406	14.9182	15.9497	8.3719	3.4851	20.0062	7.4866	8.4324	10.3092	6.6226	11.1661
15.6074	7.8758	12.4107	14.5906	8.7373	12.5123	12.6606	4.5096	10.4649	2.8289	10.3346	8.1300	3.3099	2.4398	19.8348	13.2462	4.3448	17.9072	15.3280	11.7632	5.6362	20.1520	17.1770	10.0561	17.9291	16.2537	14.0939	5.6934	6.3017	4.1828	18.6377	7.1831	12.9759	7.3849	9.3596	1.9144	8.4940	8.3637	16.7213	9.8262	3.4239	8.1711	9.7559	6.7902	20.4449	24.1669	6.1832	5.8745	16.2331	8.8319
4.9809	10.5664	9.0644	12.5799	15.1423	14.1734	2.7228	18.6760	6.4656	16.7455	8.1836	10.2251	13.0590	1.2407	8.1818	16.1944	12.3675	8.6888	14.2516	7.8655	20.3819	2.9870	29.1254	4.8024	10.9052	6.6342	7.2624	10.3274	6.1227	5.7105	7.2920	6.7079	12.2181	6.2677	16.9808	10.6148	3.6825	6.1053	9.9019	9.4626	7.5173	13.3115	9.8592	9.1348	4.9211	9.1577	6.5866	8.4031	7.8242	8.1954
12.1151	15.4226	6.2622	18.7163	4.6821	11.3351	2.6007	15.0538	17.8600	1.9872	16.4894	17.3582	5.9091	14.0755	14.8933	8.5806	14.7630	19.1179	14.1758	15.2518	5.0471	11.5398	18.2540	10.1049	11.6864	15.5072	16.8017	5.8686	5.3860	10.3479	16.6686	3.9225	4.2451	5.1224	11.4576	10.2164	5.1193	4.6828	19.0770	11.1278	12.5874	16.1317	3.6307	7.1029	6.3964	2.3821	7.6717	5.2600	14.9979	8.7448
4.0745	8.6911	5.2775	17.3385	7.0363	13.5623	1.8370	8.1466	9.1698	15.6089	12.0090	8.3423	13.0843	11.0632	6.3881	4.8477	21.2329	12.3793	4.5881	23.5427	16.9041	2.6098	15.8487	20.2014	13.3342	10.0141	6.5101	11.1971	11.9632	15.1258	7.2173	4.8916	8.6486	17.9467	8.6929	13.6852	9.0266	3.1017	6.3409	11.5152	8.8358	9.5646	2.7872	13.7366	15.3322	17.9230	6.7964	6.4264	16.7771	4.9995
14.3163	7.6237	10.6261	10.0093	10.0983	13.5536	17.2099	4.9870	11.5639	13.4344	3.9635	7.7165	7.6410	3.1225	3.3434	10.5967	15.8414	15.1100	2.8092	5.0784	4.4824	7.9885	14.2591	19.2354	7.8799	5.2063	6.3768	2.2655	25.6606	6.8280	8.9704	13.0341	8.5235	7.5205	10.3051	7.5655	0.1439	15.3811	4.9478	11.3770	3.3357	10.3316	17.5594	6.2207	9.7183	12.4494	4.1615	12.5242	23.8605	7.6094
6.2690	2.9534	10.7260	4.7011	7.5038	3.4339	10.8301	15.0555	12.8202	11.5844	15.8595	7.6319	5.4540	17.1749	7.5693	15.4534	10.7951	8.7215	11.2408	10.5443	6.8567	7.9188	9.3437	3.8127	22.5922	18.3250	21.6578	10.2829	5.6450	17.1179	10.7421	9.8428	6.2751	13.8695	7.9766	14.8769	10.3999	11.5380	7.6747	24.9984	9.9345	4.5835	3.7368	12.7222	8.8458	18.0280	6.3653	9.5010	4.0170	7.9211
13.1107	12.8186	8.6791	4.8948	7.7336	19.0616	3.0167	24.0340	1.3088	10.7200	1.8451	5.0936	10.7891	16.9523	10.2356	19.0298	11.4346	6.5281	10.3168	7.3376	10.0500	5.6787	11.1347	7.8435	1.2497	9.9344	7.1388	1.8666	6.4353	10.9107	12.0634	4.1762	10.6207	3.9381	2.7894	4.6053	6.9834	4.8750	8.4967	10.4153	14.9068	10.6435	4.5856	10.5624	13.5885	5.6173	6.5913	3.8666	12.1708	7.9746
10.5458	10.8440	18.9121	8.0399	9.1572	8.6507	16.1182	7.4555	9.8278	20.9950	3.9151	6.0019	5.2327	18.3409	12.6853	0.7408	2.7304	7.6803	13.9042	9.1171	2.9504	9.6397	6.4823	9.0628	5.2621	9.6791	10.7413	3.0355	8.5819	7.7773	8.6209	4.2702	17.1274	8.3064	11.1983	4.7758	11.5236	7.7181	11.3600	3.7032	7.6853	13.3457	12.7622	5.8166	23.7725	5.3857	15.4739	5.8314	6.4918	15.5955
4.0483	28.6711	18.3904	21.6939	3.9423	18.6361	13.7096	12.3330	2.1233	12.1280	13.3321	10.7862	4.9272	23.7606	14.8275	7.5520	10.3833	4.6408	4.5711	13.0768	6.2075	13.7658	16.8196	10.2258	10.3692	17.6724	18.0456	5.4376	5.8550	11.5123	8.7222	3.1846	13.3961	14.0576	8.3292	6.2923	3.1158	13.9313	6.3755	7.0943	19.2686	7.0567	1.5165	10.1269	13.9106	5.9316	21.8750	16.4639	14.2220	17.2952
1.1582	15.3827	20.8583	9.7607	24.1596	20.2637	3.3887	10.5249	3.8969	1.5368	23.0724	28.6804	17.8785	13.1075	11.6176	11.6485	5.1945	17.9524	3.5265	12.3313	8.1185	6.4135	7.4131	14.4160	9.6189	8.9468	9.7700	11.6868	18.4037	6.9160	10.4640	11.0559	8.6462	7.8648	6.1413	13.3357	9.3023	1.8939	16.1663	10.4234	5.2813	11.7966	14.1792	11.6257	9.5875	2.7584	13.9929	9.0374	7.1235	21.4214
19.8888	9.8095	16.3501	9.6603	2.9835	11.2768	11.3785	12.2031	8.3153	1.5504	5.9526	14.5145	14.1611	15.4846	1.3701	14.5736	14.0290	14.2856	20.7621	15.7032	11.0822	14.5959	18.0332	7.2547	8.8435	4.3777	6.6404	5.2524	15.2955	3.7439	9.5252	9.5544	10.0975	2.2631	17.3177	11.4884	10.9187	11.4318	19.9218	15.3866	4.4781	2.1195	9.9072	4.6096	6.3958	6.0543	7.9771	16.4608	3.4582	12.8088
8.1386	21.2094	13.3018	15.4467	8.4188	6.0121	15.6557	5.2750	12.4376	20.5800	7.0856	23.1758	6.3381	6.1885	19.0781	10.0185	19.2638	12.8903	5.9424	1.6943	6.3089	14.7436	10.5080	5.5328	4.5343	6.7587	9.5932	1.9746	5.7729	3.0250	8.8481	11.1667	9.7008	9.1417	9.3966	3.4246	7.9052	17.0321	15.8116	13.1762	16.3994	13.3856	3.7188	5.3971	22.8979	4.0545	14.9588	12.2655	3.6466	5.7285
4.0179	4.0815	8.7872	7.0007	12.2910	10.6724	5.0690	6.6153	10.1279	6.8808	12.8088	4.5294	7.6367	4.2912	15.2572	8.9311	16.7129	10.2135	10.8277	8.6255	13.5029	14.2260	12.5565	1.0693	17.2384	9.7535	7.7396	9.5959	19.7563	17.1263	18.5267	13.4221	10.1237	15.3793	9.7373	9.4477	3.7188	0.6422	6.6106	9.0221	3.0386	13.1392	15.0732	7.5338	3.1619	10.4690	4.8849	16.6643	11.2107	16.0631
17.5903	2.6367	16.2660	26.8034	16.2906	8.7178	6.1311	8.9711	9.1227	5.0181	2.4965	12.8498	9.3590	7.0000	15.2815	12.2318	7.8729	2.5518	5.0459	3.9818	1.6254	4.9372	3.3526	7.1325	22.1384	15.9519	11.4257	9.3516	12.8028	5.7548	17.6755	8.7014	18.4803	11.7884	11.7324	1.1769	6.9032	20.4334	19.8154	5.3869	6.3722	4.7494	6.3205	2.4818	8.4445	9.5274	2.8125	19.1025	5.8352	8.1255
16.3620	5.0231	9.4468	17.7266	16.5168	24.1802	17.2635	15.9294	13.8310	3.6969	9.0430	4.9816	11.8399	14.3930	16.8312	18.8169	12.8200	9.0075	9.5039	16.4661	8.9993	15.3824	11.1525	11.6608	12.7669	13.6508	10.6567	10.5268	14.9456	2.9646	0.9079	10.0561	12.0008	10.6897	4.7012	7.2152	1.5224	2.3035	11.4605	5.5065	12.5298	7.3055	12.4157	5.6609	16.0100	13.7417	8.9868	2.3972	4.8114	3.8137
4.7261	4.3843	20.8298	16.8606	15.7410	5.0102	5.9626	16.7734	18.0114	12.4189	7.8688	9.2589	6.4685	9.9900	13.4563	2.9762	13.7477	15.7979	2.3697	2.5496	14.4309	7.9266	12.0996	2.9232	3.6619	11.2211	7.8320	4.9248	8.1968	7.4350	18.6931	0.4135	18.1344	15.9986	3.3082	14.6564	22.0728	3.9782	11.2428	13.7677	1.9283	9.9012	18.0001	8.4117	13.5080	12.8198	19.6786	11.2092	18.7911	4.1955
14.3440	5.5679	5.3958	9.6445	6.9122	16.4213	9.9776	10.3520	3.0252	7.3741	0.5943	16.5975	4.8359	16.1794	11.8856	17.7396	9.4216	4.4444	4.6558	4.9162	10.3805	13.1980	5.6014	3.0109	1.7474	5.9180	5.9535	2.9303	4.3113	8.9469	5.1867	17.7070	15.9269	13.3428	18.8858	2.9525	6.4072	9.9840	12.6038	11.0929	8.4995	18.7185	5.3261	37.0814	10.8731	1.7921	14.3200	11.8709	25.0068	14.8043
13.8329	13.6415	13.5220	8.3900	16.8461	6.4094	11.6978	11.6906	16.9586	16.0754	9.4800	14.6003	18.9701	6.9007	8.0663	13.8351	9.6422	6.6858	13.5685	21.8362	14.7370	20.3317	14.7931	1.8309	9.1007	10.7472	4.2980	9.2899	10.4395	13.3776	18.3682	5.2820	11.7938	12.6602	3.4382	15.0376	8.0612	11.1594	13.9529	20.3619	5.6457	5.2829	10.1492	5.2412	5.2508	11.1525	11.9300	15.6679	2.5538	17.3914
9.4157	9.1213	17.6114	10.7776	13.6644	16.8271	4.1794	6.0666	14.5785	7.8499	5.2909	9.9320	18.5348	2.8300	8.8558	8.6447	6.3867	10.6455	13.7159	8.5985	4.8218	14.5453	13.0230	8.3330	5.7241	9.6045	14.4103	13.3076	3.6487	3.8497	9.5935	8.8974	10.1404	11.4606	8.3886	18.2612	23.5605	15.4330	5.1746	4.4734	13.9002	10.8204	11.6147	1.9598	8.3312	13.5191	7.3355	13.2779	3.5769	5.8290
10.3553	16.4057	6.1069	9.8841	0.4443	13.0685	10.1136	17.3391	7.3500	6.8960	12.5137	5.6729	2.9592	13.5428	16.2070	6.5132	16.1214	6.1158	12.2521	6.4871	19.3573	17.2649	22.7867	6.7343	8.8983	8.5229	3.6847	19.3182	5.2426	17.0984	8.0332	11.5492	10.8187	9.3976	6.4854	7.9542	14.0018	1.7342	10.9879	7.5649	12.6670	6.3289	22.0349	9.8405	20.3862	13.4676	19.5108	8.2534	4.1719	5.6073
4.2115	17.2624	6.9245	2.9827	4.5105	7.9898	12.2165	23.0743	10.5635	11.8049	4.5260	13.0192	18.4849	6.8479	8.0008	6.7308	10.8225	10.1900	3.0667	10.7925	14.6642	13.5084	1.6074	10.1943	8.1046	9.8811	15.1582	14.1843	5.5495	16.2915	9.1281	16.3531	22.0800	14.1503	17.4395	11.9537	6.8856	9.6136	2.9665	10.9496	10.8293	11.4818	4.1392	6.1126	0.9534	6.7661	10.3918	13.9583	12.9713	9.9159
12.1585	6.2561	11.4362	8.7710	15.6381	10.8739	8.1083	6.8167	0.2734	5.8914	7.5757	10.7836	17.4787	14.6668	11.9482	3.1224	6.5621	10.7044	1.7839	6.9203	4.5938	1.1443	9.1277	7.6480	7.6726	11.2035	2.6805	11.0961	13.1931	7.5148	5.4877	7.2491	21.4514	8.4693	12.8964	12.3417	15.7517	18.5938	4.8401	3.4285	8.4708	15.4346	15.7310	18.4657	5.4110	14.9428	20.5964	14.4550	21.7295	21.7137
16.5340	5.1257	4.0949	11.5470	23.7061	17.4469	14.1581	7.9598	6.7342	8.6759	16.3972	20.5089	9.2225	15.4793	0.3379	4.0474	7.7628	13.8616	9.9114	8.3323	10.2677	11.3307	6.8421	8.6283	12.0913	12.4546	6.6740	7.6963	5.6129	7.5245	21.7270	5.7507	3.2620	8.1487	21.8983	12.9334	7.5115	6.9361	17.0949	11.2898	9.7673	8.5217	2.1378	19.3076	14.9788	7.8900	7.7374	19.6284	17.1668	10.6711
6.3138	16.1705	6.4479	5.2818	6.5389	11.7992	20.8938	15.7459	15.1205	10.1363	6.4762	4.3996	8.5082	12.3711	7.2595	5.8072	10.7153	9.2851	9.8398	8.6494	8.0511	4.7118	5.2262	6.8686	13.3525	16.6648	12.5250	5.7674	25.5407	11.2324	11.5162	21.4888	11.0013	5.5339	12.4762	1.5816	8.6526	14.0138	17.2132	6.2018	20.8695	8.7036	6.1762	4.0003	11.2137	8.1724	8.6434	2.4169	9.7357	7.5936
6.6778	6.3100	8.8898	13.5875	14.1442	2.0609	11.0121	7.7822	22.5737	4.4764	3.5434	5.5430	4.1024	8.1762	5.2419	2.2091	11.0204	12.8873	3.3804	8.0827	6.5972	12.3512	6.5217	3.3441	9.4993	7.3414	2.2249	28.6505	5.0138	12.8720	2.0585	0.5647	1.7900	9.9680	9.8943	11.1720	9.0853	12.5629	26.8757	0.6561	6.8980	9.2726	8.8128	14.0116	13.5770	2.0906	22.8911	2.1823	11.7344	7.5579
4.4188	5.2321	12.6815	1.5484	11.9976	11.5253	16.2216	7.9970	9.9223	16.5382	10.5950	7.7400	2.3594	15.7233	5.6291	18.3086	9.4521	17.7306	10.3264	10.9013	5.9863	10.5884	9.8010	7.5254	9.1385	3.7103	5.0087	7.8708	11.6464	12.1670	10.6938	13.4243	15.0268	10.5820	4.4113	13.8225	11.2901	3.2195	4.9875	13.2685	7.7857	11.5543	8.4743	15.4275	4.4913	23.9436	3.7731	2.1911	10.3912	2.4915
9.4213	9.3386	7.4310	23.5037	7.3948	1.2944	7.3473	5.6352	20.2872	8.5271	8.8297	12.9514	7.5402	14.4677	16.8455	4.2390	4.5580	5.1673	15.6721	7.5483	12.2975	16.6182	7.4703	13.9520	16.2624	3.3800	12.9248	13.1183	23.6741	16.7554	5.5401	3.3697	4.0292	23.7610	9.1126	15.6039	12.3914	9.8660	7.8341	2.3289	3.3836	15.9832	9.7574	6.7722	13.6174	6.9172	14.3821	6.3117	8.7687	8.7430
6.2923	3.7246	5.8653	12.8538	7.6169	14.2949	5.3349	5.4225	3.5733	4.7150	6.2392	9.0872	10.8296	9.4393	8.7347	13.5663	5.9145	13.5583	19.1123	23.3813	7.8591	7.3570	14.3148	5.0647	6.9895	8.7975	13.4908	14.9009	9.1506	12.3298	14.9005	8.1238	15.2575	13.6042	15.2118	6.5932	9.0816	8.1178	7.6652	5.4202	4.4495	9.7141	3.3823	1.4780	9.9113	10.2799	1.6570	13.2698	16.6548	7.5029
9.0718	12.4247	7.5867	1.4519	12.4165	22.5067	8.7741	14.8535	19.2125	12.4152	12.1917	13.0866	10.4460	19.4518	17.2033	11.9568	6.1960	9.4601	30.0703	14.6683	7.3870	4.3104	18.1337	7.9967	14.4428	13.7578	2.8410	4.7005	19.2060	9.9023	8.0286	6.5736	11.0383	11.3332	7.3618	9.4086	7.6520	17.9545	17.7266	4.1038	7.2803	12.1061	7.8152	6.9121	12.0650	14.5899	2.2338	10.0657	17.2247	2.5211
6.4094	3.4514	21.8792	14.4132	6.3015	9.2387	14.5198	10.3314	24.7355	5.5983	7.4921	12.8545	22.4149	7.9036	2.0105	7.9288	8.7535	5.8114	10.3807	10.1578	4.1693	5.5192	5.7702	9.9945	9.2531	5.5226	7.9545	12.9300	13.1846	4.5186	7.7132	7.9491	2.5979	6.5631	12.9326	7.9335	21.9618	8.5813	3.5157	12.0085	7.8238	11.1667	10.4468	8.5741	9.1809	4.9623	8.2033	10.8161	2.3289	9.4936
10.1920	6.7787	10.7133	8.7069	5.9603	9.4480	11.2644	21.4402	4.6445	1.3793	13.2106	4.5561	10.3594	9.9112	16.7336	6.8363	10.3064	9.0341	8.3365	6.5437	12.6720	4.0034	16.9500	9.8375	13.9472	10.7570	11.8617	8.3270	10.4593	4.9693	17.5513	8.2637	7.9560	17.3929	13.0948	4.7886	7.8660	13.0228	14.6404	5.8032	9.7671	13.6666	12.5783	2.1125	6.1381	1.7588	15.3030	12.1191	9.8410	6.1931
6.0049	18.0748	17.3318	7.4930	20.5106	3.2397	2.7006	6.7614	3.0035	10.2626	10.5227	7.6503	7.4823	7.1763	7.8750	13.9626	0.3345	4.0503	12.7392	12.9479	21.8444	4.2865	7.8379	6.7218	5.5691	6.6738	6.4256	2.9831	9.3562	14.4684	19.6928	24.5205	15.0816	7.5647	12.0206	8.5291	27.8689	7.9010	9.8168	11.4821	8.0826	7.3691	9.3287	12.9616	6.0066	7.2147	11.8628	3.7457	12.3048	9.8055
7.5776	16.3878	15.2691	12.2053	7.6776	3.9975	11.0308	12.7386	4.1526	17.1193	13.3087	13.4469	11.8134	6.1037	1.3486	12.2662	13.9139	4.7557	1.6095	14.2518	5.9357	9.1332	11.5829	4.0235	1.8411	3.7331	0.9368	9.7038	11.1403	4.9069	16.8140	18.3498	10.6936	18.0830	3.8263	14.2462	14.8172	5.9034	1.0513	8.9245	10.2304	9.7096	17.1036	0.6510	17.2129	4.3301	3.5965	7.6155	13.8728	6.9977
13.5580	9.5041	1.2980	13.3091	16.5332	6.8719	7.4370	5.4229	10.2827	6.4455	8.8424	12.7379	7.6097	10.2388	5.6760	6.6190	8.8360	3.2850	3.2878	9.3213	14.6581	11.1714	3.5587	10.0116	0.6367	4.5343	9.6825	1.4541	5.8743	17.9550	5.3774	3.6744	11.6237	12.6487	12.9605	6.6358	20.9610	9.5588	11.1147	10.6965	11.8577	5.9948	10.0599	4.1184	4.3066	6.6520	6.9677	13.4872	10.8007	1.9379
6.4587	2.4956	15.5514	6.4010	10.5006	18.7515	14.3838	16.2634	10.0730	17.7838	7.8822	15.3064	7.0224	10.5003	9.9125	4.5315	10.4474	13.1304	9.2808	9.7013	16.0522	7.3723	20.7135	2.6257	15.3199	1.6166	9.0548	11.5818	8.0715	13.1619	3.3393	9.7170	14.4309	4.5878	10.3741	0.6950	3.5208	7.5669	9.0836	8.1079	11.4042	8.6780	6.2127	12.9082	3.8678	19.3312	20.1401	8.1585	13.7854	9.5917
13.0386	12.2702	16.2639	9.0831	6.5639	13.4605	8.0094	6.2065	1.6080	11.0420	22.9895	16.0322	13.9613	8.5662	9.1941	11.9958	15.1595	14.6519	7.7758	11.3219	9.4595	13.5532	15.4888	10.0316	12.9274	9.3010	6.3074	5.8635	6.4203	10.6429	4.7656	11.0896	17.6995	8.8568	20.4293	11.9120	17.1046	7.1240	8.9828	7.1868	5.4051	7.2807	5.4565	7.7628	15.9334	4.3461	8.6060	8.8710	9.6478	10.2029
7.6843	16.3516	10.7401	16.3549	9.8545	13.6798	3.0693	3.7410	9.1692	11.4612	13.2652	10.2407	2.7307	13.9161	11.3944	2.2329	10.9973	8.3825	11.7254	10.8927	1.9230	8.4317	9.7255	9.7055	7.3483	2.2573	10.3973	11.3533	5.0684	6.2718	2.2781	9.4730	13.5196	14.1600	14.7801	5.1781	7.6110	13.0183	4.9396	8.0660	11.1042	8.3169	8.4564	22.2056	14.2548	6.7602	6.9977	4.2233	8.6933	2.3087
7.3175	6.2975	12.5848	9.0677	7.2417	28.6127	0.7917	7.6355	9.6883	6.4974	12.1525	5.9858	10.5264	6.4585	5.8997	4.9401	1.7802	10.3744	3.4489	2.4278	15.9784	5.6141	21.7810	1.4686	4.7961	9.8543	12.5580	9.8960	8.5381	24.4940	3.9962	2.1454	15.0462	9.1167	6.2217	9.5237	14.6785	9.3010	6.1335	7.8843	7.2025	19.3288	0.9571	1.8678	16.7347	0.8063	26.2463	8.5767	8.7011	6.1982
23.3773	7.0088	7.9782	22.1894	12.3585	4.5930	2.5496	5.9773	10.8473	20.8487	13.2590	8.4513	14.8777	9.5210	17.0882	12.7275	7.1338	9.4646	25.4635	8.3859	14.8900	12.4597	9.4473	22.0497	14.0080	1.1727	3.1564	7.9939	7.7934	10.1263	6.6378	2.6509	9.2833	12.4933	18.8605	8.8787	9.9705	15.3143	6.0785	9.2054	8.9624	8.0064	10.4164	21.9049	18.3965	16.9995	13.1059	26.4872	6.2702	5.2037
6.8975	11.6867	5.9581	12.3986	11.1419	21.8597	8.4224	3.3821	17.4567	12.0782	5.1183	13.2758	5.2151	11.8700	3.2623	8.1200	15.2543	15.2566	5.7119	4.5870	3.7764	5.7721	7.9208	15.6042	12.4242	23.2832	8.2719	10.4643	9.2974	4.3539	16.0984	6.1185	6.3408	12.7005	16.8050	14.7322	5.3045	8.8316	23.8921	9.6844	12.3042	7.5770	20.0380	13.5070	2.5094	13.7994	11.5966	7.4209	28.0453	13.4655
6.6430	22.4635	21.7611	10.5606	3.7162	4.2694	7.1821	18.5127	5.0498	3.7260	8.9394	7.9983	12.7696	12.4393	8.2984	4.4922	6.2242	12.4920	16.1911	10.9335	10.4395	6.6620	2.3766	9.5388	4.5236	8.5919	6.5857	2.8807	15.8400	10.7717	1.5757	7.0988	3.6178	2.4538	0.2462	7.9221	7.2338	6.9685	3.7760	10.5466	20.3589	13.8755	8.2407	2.1885	3.8793	9.7840	6.3635	7.8153	6.7759	4.0312
12.7668	9.8068	12.1210	6.3682	16.5549	11.1965	11.4051	16.9892	7.7899	6.0686	2.6020	15.5612	11.8036	9.6905	15.2505	6.0422	8.9230	7.7233	13.8275	13.3665	17.8405	19.2450	12.3145	15.1800	11.5067	13.8745	9.3259	3.2914	6.0437	5.3065	8.5710	11.1667	4.8785	5.0839	7.5842	8.0979	14.0930	13.2954	8.1454	2.5252	4.9580	12.6484	11.0644	7.2820	10.6044	13.9910	8.4211	9.5164	16.0221	4.6283
5.9990	5.5993	14.1836	6.0701	20.1013	3.4422	5.6654	1.8876	2.4166	12.8373	10.9750	10.6454	11.5971	10.6626	11.6743	14.0494	13.2648	13.8521	4.8309	4.1610	17.0873	8.9127	17.8842	9.5436	8.4102	4.5696	2.9924	5.7559	9.3696	10.1179	15.6744	4.5440	8.2736	9.4292	2.8791	8.9378	19.1788	1.3063	11.9466	12.6682	11.7043	21.3554	15.1358	15.2280	7.3055	2.9915	0.7717	5.1938	10.2473	10.5175
1.8880	15.1644	14.3887	9.4380	1.6020	9.6519	13.9918	14.8783	27.5772	5.0734	6.5189	8.4519	10.9003	6.3327	1.4588	8.2145	10.5526	10.0400	10.1223	6.9995	17.6197	16.1751	14.8653	6.8605	0.8352	6.9641	13.0059	7.6588	13.7075	7.7786	8.2926	5.5433	9.8036	5.1561	7.9981	3.4276	9.5403	5.1588	8.5479	3.4175	15.5976	13.5200	2.8296	9.6242	9.4597	7.9654	5.2667	7.1044	11.0442	1.6762
14.8359	14.0268	8.5381	6.6263	7.5418	18.4804	16.5064	17.7685	16.7462	7.6575	7.1152	9.4944	11.9471	12.0754	9.2246	10.6691	7.0917	1.4509	11.8638	6.4063	8.2028	10.3853	17.3403	9.4638	6.1092	6.6820	8.5510	12.3960	5.6204	9.5380	5.7306	3.6198	1.3570	14.5851	11.2918	15.3521	18.3340	5.7804	13.4314	4.7668	6.3986	12.0290	16.4142	2.1295	6.7383	5.3946	20.2572	11.1174	12.0331	10.7276
16.5939	3.5984	7.1494	6.9903	7.6729	10.9749	17.1361	6.6926	4.8998	21.9211	8.9948	11.0502	7.1550	2.5749	11.7472	3.2538	13.7725	6.0314	3.9997	7.0059	11.9514	4.9038	19.8284	9.5038	10.2486	13.6004	6.6618	5.3904	15.9044	5.3535	7.2773	19.6011	7.1245	12.7860	14.5274	20.9851	1.4026	11.9246	9.7683	5.4121	9.2344	3.6870	10.9459	10.2326	6.2584	17.4390	7.5582	16.8969	11.4388	7.7348
8.0639	7.9122	14.7320	1.7939	2.3033	9.5587	9.2834	1.6020	11.0922	5.4018	11.7900	19.3768	15.9961	8.0314	11.0863	7.9814	3.7794	17.2190	5.3416	17.1534	11.8112	15.8275	13.8981	17.5964	8.0583	2.3994	14.2650	8.1196	5.6474	5.4625	11.2457	16.2272	14.2103	21.7751	19.0014	4.6074	1.3331	2.5132	14.1757	10.2453	13.4978	5.4593	8.8530	9.6619	8.9631	3.7238	6.1481	11.5729	18.4645	14.3106
9.5711	11.5314	14.0302	5.4147	13.8055	7.5531	12.2178	17.8473	9.1015	13.1254	2.7151	12.3640	10.6340	7.1317	2.0241	16.7789	6.2459	16.8229	6.4875	11.8052	4.3894	13.5192	11.1662	4.1945	3.2849	10.5908	11.0867	22.1299	5.5468	12.3525	9.5423	10.2226	0.1847	8.0261	5.0698	10.6803	11.6386	9.5823	9.9410	2.8717	14.1705	14.7256	19.1001	9.2263	12.1534	17.0201	4.8589	13.5016	6.1644	4.0121
19.7083	9.5733	13.6944	8.1254	11.3492	3.7728	9.7029	8.9069	7.4691	17.3117	6.2574	5.8454	12.9553	16.1839	17.2946	8.8121	5.1169	8.4132	14.5577	23.3844	1.4723	4.6137	14.0481	11.3552	4.8381	11.6098	17.2712	9.2453	4.1031	13.3302	4.3621	6.3791	15.1498	3.3839	17.6336	2.2831	12.9702	2.3450	20.7946	10.7349	16.1911	7.8012	19.2592	10.7294	6.1186	10.5886	18.1541	21.8557	16.7605	3.0699
8.3257	14.5508	12.6103	8.2632	9.8634	6.5279	4.6704	13.8631	9.0774	15.4627	15.0374	10.7726	3.7105	6.5635	4.2873	14.7218	8.5405	10.3645	4.2112	5.9258	4.1380	13.5236	8.5342	7.4546	6.4090	10.8296	11.0462	17.1257	3.6830	14.7577	10.7522	16.1817	17.1008	14.0456	2.3385	16.8699	0.9552	16.9357	13.5137	6.7698	7.9477	1.2758	2.4642	2.3780	12.5458	7.2660	7.9894	10.8991	2.1345	4.0977
11.4666	20.0648	6.3943	9.7308	0.8342	5.9747	9.7902	10.0969	8.0273	17.4794	16.0618	2.2669	23.0771	2.5316	9.1645	6.9467	7.6742	9.7321	8.3018	11.4819	13.4344	15.2631	11.5983	4.6997	7.4221	14.3929	7.8339	12.3461	16.7430	5.7976	15.6870	6.4684	3.6750	10.6907	3.4760	8.9720	7.2878	1.8805	14.2774	9.4941	8.0473	18.6465	19.1732	16.7757	8.5394	7.3308	4.2549	12.4731	4.7075	14.2384
4.0225	7.9584	12.9186	9.5885	4.3725	15.3269	1.3187	5.4413	13.2354	10.9562	3.5422	2.6677	7.7970	2.6659	11.2871	6.5052	11.4038	11.2125	12.3723	8.5161	14.7547	11.5041	13.7387	4.3137	12.6938	5.5558	12.4610	19.7872	7.4196	7.6326	11.0909	9.9615	13.2999	18.5883	0.9807	7.9014	8.9668	17.2305	3.2537	15.4060	15.8905	9.6122	2.8551	8.3535	4.5743	14.7386	11.6115	11.6277	3.5944	14.6884
8.3174	8.5654	3.9411	5.7785	15.9610	12.2433	9.7100	12.4004	34.2476	11.7323	10.6566	5.8916	13.6182	22.7757	4.8866	17.4563	14.4110	4.9185	7.4741	4.9264	17.3225	7.8843	9.8335	8.2130	6.9477	8.8293	19.0794	10.1897	8.7982	5.1768	10.6902	15.9802	7.9177	8.4675	10.7950	7.7577	3.7207	6.7052	7.5921	3.8860	5.0317	10.0449	10.3049	15.7650	4.2944	12.3534	10.9415	2.4962	10.9021	17.0622
2.4136	12.9517	8.5127	20.9893	3.7210	14.0731	4.9188	6.2525	22.7569	19.6467	23.2641	9.1194	10.2981	10.6538	6.7164	16.8638	8.7594	14.8570	3.2551	11.2082	18.3196	22.2500	12.5343	13.6836	11.0585	5.8833	2.9399	14.4563	12.3955	9.3015	10.5665	5.0781	6.5957	4.0954	3.1110	2.9805	8.9972	9.1785	5.8158	12.8806	4.8843	9.4602	10.9179	11.8759	8.6350	24.0076	7.5690	8.5562	8.1700	6.4852
11.6384	9.0541	5.5282	9.1922	6.5096	10.5484	15.2332	1.0427	7.7522	8.7327	16.7309	0.9566	8.3793	13.9167	4.1865	10.5815	4.8341	20.1700	6.0633	4.1426	5.2075	8.1783	6.0862	13.1517	13.5721	9.0475	6.7304	2.6541	13.4257	15.6034	10.1951	7.6856	9.3880	11.9811	5.9823	9.8777	14.5451	9.8148	7.7753	4.9497	9.7458	18.8125	10.7198	11.0928	16.6226	8.8420	14.4885	12.7152	21.9085	9.3274
18.1331	8.0917	2.5532	7.0530	17.8937	11.2989	5.1587	14.3516	6.1628	10.5574	2.7173	6.9801	17.5007	19.0581	16.4526	22.0982	2.7334	8.8774	8.2824	10.5103	7.5160	2.1167	14.3360	19.1492	10.4899	4.5798	11.8329	16.1341	10.2943	4.6808	7.9254	12.3281	20.0092	12.2215	17.5612	17.4438	8.2742	8.5054	6.1414	2.8677	9.4287	15.4647	12.7863	10.4679	9.9891	8.9305	13.3690	5.2804	5.2588	10.3363
15.9203	8.6401	5.3254	16.1265	15.4649	11.4803	8.3714	12.5465	21.0943	6.8247	18.1306	13.8941	7.8968	10.7187	20.8972	18.1488	7.0869	4.5328	7.0112	4.2832	2.2674	7.3084	8.0422	22.5804	15.6123	5.5626	14.6252	7.5337	3.3490	6.6171	7.3454	6.1556	15.5656	0.8566	10.9616	3.2423	10.8761	11.3783	8.6385	3.6511	4.9604	15.9038	9.7484	3.9179	5.7061	19.7003	6.4243	15.0709	9.2045	2.7177
10.3359	5.3752	17.4938	22.3189	8.8190	5.9878	4.0918	12.0309	10.4047	9.4253	4.5420	12.5153	9.3700	9.1232	4.4682	4.6259	4.1988	9.1468	10.2382	12.6202	3.7881	14.6375	22.7892	4.3067	13.3067	19.6835	15.1237	14.0522	2.7691	11.9787	3.4816	14.9608	10.7874	7.6606	13.2436	2.6504	12.8467	14.8239	13.8966	13.1561	5.6923	15.5133	13.7210	13.7414	16.3269	13.2693	8.0390	3.0711	8.3624	13.5768
17.9470	4.3014	3.3267	3.5196	14.2964	6.8376	0.9795	9.9249	16.7334	13.5573	5.5219	12.2380	3.8577	9.8940	13.5716	13.4963	13.8453	22.8325	10.2816	5.0583	4.4707	8.7575	4.8038	20.5321	9.5540	3.3398	8.1493	15.7976	14.5515	19.0641	8.1303	12.3988	7.5504	8.7002	9.5206	9.7051	9.0933	8.9343	10.8303	22.7593	3.2259	5.7911	11.8818	11.5546	8.1484	8.8355	11.0282	15.7371	14.1589	5.0537
6.2045	8.3662	2.6411	19.6993	7.1969	8.2553	7.4094	2.3509	8.9320	13.7822	4.5105	8.7750	11.5705	15.0443	7.8735	13.5889	13.0281	13.4463	9.2373	6.5421	9.3681	7.0192	13.7086	2.4620	5.8940	12.1441	12.9049	4.9918	1.3311	4.9789	11.9815	14.3581	12.9487	11.5179	6.6889	6.4274	2.8020	9.9771	2.7384	7.5240	15.3010	19.7644	10.4976	15.5594	5.0624	8.7935	15.1271	20.2954	8.8217	7.0007
5.3676	8.0100	13.6501	5.9555	18.3533	6.2022	17.0485	5.3410	7.7518	17.1934	5.7538	20.8838	6.0196	16.7665	15.0551	8.4422	20.0140	26.2307	24.9701	19.5203	9.9791	11.7464	8.8960	4.6386	16.5034	10.5919	14.7662	17.8404	5.7546	18.6342	11.9879	9.4402	14.7485	2.8839	13.0254	4.2764	7.9482	19.9498	15.2119	9.5722	4.8741	18.6817	6.6630	2.7836	9.4380	9.4568	13.1921	9.1660	8.4980	3.4805
13.4644	11.4969	10.2925	12.4172	8.4661	17.0687	27.7124	16.5633	9.2375	7.3097	8.1908	12.2547	2.2647	7.4280	8.6631	13.9565	13.9043	8.6264	9.3590	9.4799	4.3272	10.0183	13.1567	7.0519	11.5346	16.8977	10.7376	4.0354	7.3330	6.2990	2.0871	6.8135	10.1132	12.2643	6.8963	12.9247	10.6734	7.8556	11.0618	5.7124	19.5627	13.4941	3.9000	5.8461	6.2590	10.2451	15.0188	7.3631	1.8129	12.3240
6.5282	9.6649	15.6923	7.6787	1.6140	13.4498	4.3703	4.7676	19.6329	4.8126	10.9287	15.3455	5.0216	10.5408	12.7165	5.7667	15.3196	8.0221	7.4372	7.9069	15.4948	5.7890	2.5167	7.9581	6.8681	11.3033	4.6449	9.8099	14.0734	12.1202	8.2262	5.5475	20.0334	12.3710	9.9533	7.0286	9.6156	9.8158	9.7226	13.1815	3.2537	10.0802	7.3058	9.6014	10.3018	11.1732	21.0393	12.5012	10.1610	13.5817
13.1904	4.8366	13.7268	13.5847	8.5629	2.8309	11.9579	12.9921	10.2535	5.7614	2.0124	7.5348	6.0309	8.3438	10.0836	15.7491	5.6817	10.0439	15.4937	11.1232	7.1613	9.2770	9.8449	28.0511	11.2617	5.8402	17.1697	12.7164	4.4640	14.5261	4.5996	8.4780	14.6251	5.1076	10.5865	15.2998	1.4597	15.6818	11.7980	13.6489	13.3341	5.4933	27.6587	6.2911	8.5818	4.8023	3.0101	5.6268	3.0814	7.9317
4.9880	9.9425	20.6702	11.9104	7.1983	5.5731	19.6197	12.6470	6.5833	6.7587	9.1187	10.1789	15.9508	9.9878	7.1034	6.9881	3.9332	15.4278	10.0342	15.9768	7.4198	4.3890	10.1100	5.3332	8.6850	12.3144	4.4464	9.3586	8.8192	3.4652	5.7795	5.1446	10.0859	24.7494	8.2598	10.2158	11.9224	9.6523	4.2057	10.4365	12.3967	9.3161	9.1540	4.5885	7.0525	7.3005	5.8047	6.7713	6.0890	11.2310
12.8576	8.5968	6.2880	27.5554	10.9207	3.2032	11.8555	7.5816	4.7687	2.0087	5.7319	11.8062	2.4560	11.7754	5.1483	1.6506	3.3231	16.5219	10.4904	14.1214	12.0658	14.6305	6.4557	5.3420	11.4656	20.2278	13.1802	5.5473	5.1553	10.8156	15.5356	7.0941	2.4767	8.4013	8.5128	3.2760	11.3948	7.4061	3.4860	1.3972	27.0253	13.4837	11.7504	3.1591	12.1698	22.1265	7.7233	12.9933	5.6883	4.3750
9.1349	9.7149	11.1735	8.9462	7.5095	6.3999	16.8168	1.7928	4.9139	7.1214	17.8941	1.6390	3.4685	9.3981	6.5248	8.0262	2.6599	19.7037	15.2499	15.6480	9.6116	5.2767	13.3766	12.5325	4.3121	9.6728	13.5628	6.1157	12.7154	4.6971	4.9808	16.2153	2.9286	7.6424	2.6556	4.2710	5.2887	9.6280	12.6216	13.7575	3.1758	8.4964	16.0819	12.4758	7.0161	11.6561	8.4304	10.4833	6.4941	9.9593
15.1045	5.9873	13.9780	11.0584	13.3831	10.5328	6.4552	11.0116	8.3811	12.7590	10.0448	15.3086	9.4506	8.4580	13.8934	15.8608	18.0171	5.8962	15.4025	8.7541	12.4166	7.8566	4.0596	6.8845	13.0474	3.7932	8.2871	9.3091	17.1157	4.9339	4.2642	3.8698	23.0083	10.6004	12.0180	6.1532	9.2418	17.8037	16.0361	11.7697	4.7002	5.4161	7.2812	0.9657	4.4292	10.9981	8.9850	4.8917	5.5752	19.5480
13.5645	9.5226	11.8374	6.8967	11.4551	2.3527	4.0815	10.3896	5.0324	2.2929	13.1691	5.0130	13.3615	13.1135	2.8198	4.1319	13.7646	10.6820	4.8463	17.0051	3.6747	16.3688	6.6111	10.0922	2.4320	13.1350	14.4813	10.3666	3.9492	8.5678	17.2714	10.2453	12.0324	8.9628	1.6806	11.4155	1.5972	12.0413	18.3949	5.7938	8.9811	2.1139	12.9698	9.0836	4.3453	11.4568	11.7646	13.8402	4.1744	12.3563
11.2580	6.7370	17.1322	13.3290	3.5971	17.0105	8.8029	21.4176	7.0295	1.5404	6.0129	5.4130	10.0473	19.3654	20.1864	15.5013	7.3644	4.0003	3.4410	8.6902	10.2517	9.5748	4.2457	8.5363	15.2726	7.6836	5.2851	12.6252	11.1783	7.0261	4.9072	6.7337	4.0808	20.8128	9.9587	8.9890	3.9523	9.0109	12.3993	18.3040	14.1643	8.8382	4.6972	20.1374	2.3489	11.1688	4.7358	7.9588	9.4107	14.8234
17.6755	4.0301	11.2144	4.0141	11.1018	6.5564	2.9270	5.9550	16.7860	16.3151	9.1632	9.1659	4.2579	6.7833	12.1581	10.2368	2.7682	10.8487	9.9581	7.7752	11.5737	12.8364	9.2296	7.9405	11.9861	10.9354	5.7053	10.8381	15.8548	12.4964	12.1002	4.4377	6.5804	4.6365	19.0449	8.5768	18.4663	2.5039	15.8769	6.4806	10.2803	10.5478	20.4208	16.3274	8.5242	7.0151	11.8295	5.3796	16.9656	5.0582
7.8056	13.4428	13.3438	7.6715	6.2145	10.5442	3.8742	1.4475	11.2233	20.2442	16.8608	9.7862	5.3775	10.0980	13.8501	2.3113	7.9703	9.7020	6.6775	5.6853	2.9790	16.5180	9.8529	8.6696	15.0916	7.2691	13.8147	3.4244	5.0742	8.9571	10.5072	6.6853	4.3129	17.1012	12.2131	10.8799	22.0972	5.9631	10.4577	13.2479	11.4256	3.2884	16.4390	1.9673	3.0369	3.4651	9.1132	6.2115	11.0213	6.4005
26.2055	7.6520	8.5349	23.1788	12.0021	8.6200	7.7337	11.7799	15.3510	3.3141	10.6772	11.3607	7.1048	13.9128	1.7497	7.4025	5.4323	4.0869	5.8691	10.0002	16.6544	6.3889	11.0885	11.9554	6.3351	8.0819	10.1311	2.3860	4.8789	5.1677	5.2715	1.8678	17.7736	13.0989	7.3074	13.5177	14.9388	5.4978	17.5168	17.6764	12.0290	11.1052	14.9829	2.7609	16.0400	8.5820	10.3677	17.6841	9.0870	3.9671
15.3563	11.7300	11.6144	10.2152	11.6808	4.8671	13.8384	4.2252	11.2419	18.8420	21.4900	9.7178	8.4391	8.5860	7.9009	8.4207	13.3885	12.4386	6.2586	19.9235	7.8711	0.9450	11.3169	8.6179	14.0698	4.0738	3.3299	13.3682	13.8584	15.8508	3.3306	3.7039	6.9573	4.6399	4.2757	11.2675	14.3012	12.8290	5.9280	10.8539	26.3083	18.1362	16.3498	17.3980	23.1668	16.5280	4.7867	8.7821	18.3066	9.6802
14.8217	5.0474	14.8301	21.8085	3.3551	5.4273	3.9391	6.3296	11.6761	12.1972	14.8740	14.1675	6.2086	11.6400	8.6737	7.9751	24.8650	3.6878	9.5905	21.5068	5.9018	8.7132	6.1250	5.9716	8.7430	7.6572	15.0049	8.2156	8.4040	13.7516	6.4351	15.9380	6.0063	10.6810	9.1559	15.3471	10.5835	12.7976	11.2957	10.7172	2.7816	13.2448	1.7300	6.0539	6.2304	5.2706	6.9403	12.2936	4.3887	2.0418
6.8285	4.0990	10.4816	13.2864	1.8988	15.1897	7.8303	9.0209	20.1681	12.5434	9.3772	12.5006	10.7758	13.4003	11.2386	4.3366	11.9121	1.6729	14.0326	11.9795	4.0745	0.8881	17.3253	4.5703	4.5095	18.7250	18.7750	8.1567	16.9965	4.2441	8.1065	11.9171	8.1983	13.3914	15.2432	7.9071	8.0265	8.7350	11.1285	5.4603	14.3148	14.3163	4.5861	7.8882	10.8799	5.4196	9.1835	8.8031	15.1827	12.3341
7.6207	8.4092	5.7952	17.6221	13.7091	7.2841	13.2161	11.6631	7.4729	14.4677	8.0678	12.6350	8.3404	6.0558	8.3717	13.9374	13.5443	13.7865	7.6474	8.5364	5.6437	7.9082	10.6573	2.1387	2.9598	3.7668	11.6412	13.9103	12.2022	4.5550	7.3052	17.2738	9.8128	16.1133	8.9834	10.5781	9.2891	17.7949	6.9673	14.7334	5.8851	9.9804	5.1291	13.0404	11.6289	2.3261	12.1995	8.4984	13.7700	7.1944
8.7990	13.4222	11.8306	8.1063	12.2125	8.9993	13.6873	7.1595	13.3821	8.9106	12.6969	6.2378	3.6807	14.5375	8.2976	15.5620	21.8827	18.1167	7.3648	6.3046	3.0553	4.5884	8.4885	3.6433	11.6053	8.3062	9.4830	9.4122	12.2940	15.2706	14.0619	12.3001	9.6345	7.6622	5.4963	20.3019	13.2250	14.4891	10.0227	15.5023	15.3860	9.9536	14.5854	9.8900	0.0867	13.2682	8.8231	7.1894	3.0002	16.8881
6.5039	13.2947	6.8421	12.0496	9.0649	11.5135	7.5285	11.0713	6.8305	10.0247	2.3022	3.1932	6.3471	6.8658	13.7542	9.4634	11.2914	8.6118	3.9633	16.4829	4.7364	4.2341	12.7099	6.3998	8.2716	4.7241	3.8620	11.2303	20.1627	2.8841	6.5460	0.7026	1.6604	13.3331	2.1083	21.5567	17.0616	13.2856	8.6731	9.8930	15.7598	13.6679	11.6138	11.7638	3.2416	3.1413	6.8190	2.7943	11.9946	7.9177
9.4619	7.3334	6.3097	10.4690	13.3392	11.5473	1.7349	3.6404	10.6940	2.1820	7.6515	12.7746	7.6026	12.2685	3.7154	5.1779	9.5396	15.1352	6.5978	20.8023	7.0162	11.2715	7.2177	12.3079	16.8785	21.8829	10.8713	10.1217	3.3958	14.0744	13.6081	9.9795	3.4823	7.2609	6.5648	12.7625	7.8653	2.3374	8.6207	2.3616	9.6851	7.6592	7.2143	6.9068	8.3216	9.3022	11.6281	3.2164	6.0070	13.5312
4.2790	11.0040	8.8234	1.4615	19.6449	6.5089	6.1015	18.3620	5.4972	8.2799	17.1507	8.1946	14.9296	11.9798	3.0879	8.7730	9.0865	8.6236	2.8812	5.7003	13.8966	10.6093	7.8128	3.8457	9.8153	14.9138	7.8799	5.0861	2.3380	16.5790	6.3582	6.0734	3.9131	17.6818	16.0920	17.5621	4.2710	9.6240	20.8286	3.0220	5.8019	3.8373	12.8449	6.2094	7.1962	8.1068	8.2070	12.0650	14.6166	12.7121
1.6662	9.0148	2.8295	23.0233	9.4729	27.9691	15.2643	6.8214	9.6314	6.7084	8.1063	17.7671	17.8548	13.1969	0.3080	3.5256	12.3974	20.9263	10.2622	10.8433	10.0768	9.4569	7.7028	9.4973	10.5952	13.1377	12.8868	13.7660	10.5314	6.8844	6.9109	15.6921	4.2671	4.0154	12.9023	3.5640	12.1069	5.8367	10.0245	4.0478	7.6139	11.5016	16.6737	12.5066	4.7011	12.9310	12.1659	7.6320	6.8875	14.0008
2.9802	8.1423	2.5623	5.6756	6.5393	3.3513	23.4278	3.1858	26.1828	6.1258	23.4696	12.4996	1.7683	22.4680	2.7814	17.6273	8.3112	2.1474	7.5528	3.2172	15.6250	17.4391	2.9697	6.4651	10.8338	4.4039	4.5303	9.1377	7.0125	9.0559	1.0914	11.2000	8.7378	9.7525	3.1147	15.9342	19.2444	10.3241	12.3638	13.3150	10.6763	8.6722	12.1702	6.8659	8.5173	3.1942	3.1077	2.8882	12.1753	18.0053
10.8044	15.4384	4.4623	11.4100	3.8766	6.9604	15.1100	10.5255	6.3429	17.1623	5.0401	16.7844	7.5139	14.8141	10.8108	13.1918	5.8302	20.8977	8.5140	11.3482	3.8010	9.3437	11.6015	12.6319	3.7254	5.5740	5.2203	9.0206	17.9796	5.5375	6.2439	4.4803	5.9169	7.3809	16.1098	3.5500	10.0942	16.0687	19.8082	4.2507	11.9246	17.9785	17.1033	16.0761	4.2983	6.1103	10.2837	5.5765	3.4884	7.5008
13.7129	16.9859	11.6919	12.4733	5.0219	8.9214	16.4479	27.2194	6.4145	11.7419	15.2272	7.8934	2.8206	8.3925	5.9540	3.2275	14.8126	17.7857	8.0203	22.0922	17.3138	12.7461	5.5451	3.1562	21.4512	4.3365	1.6262	6.2173	18.0604	9.6455	15.2182	12.5087	8.1881	16.8649	20.1490	8.0369	12.6674	17.3245	9.0701	7.8512	7.6409	11.0731	9.3150	17.5214	14.0714	3.7746	3.3195	8.3421	11.3348	15.3376
11.1381	7.0105	10.4723	18.4807	8.7157	5.4890	11.2871	16.7216	14.8910	14.2567	3.2573	10.4022	5.4122	11.8764	10.2152	19.9466	6.3826	8.4427	11.4084	4.7636	1.4772	21.7949	11.0744	6.8696	12.9888	8.9843	4.1397	16.3091	13.7387	4.9592	8.8276	13.2446	24.9627	4.8621	16.1405	14.7376	18.7795	14.1790	6.8196	5.6262	5.4495	3.1541	7.3727	9.4827	4.0360	7.4835	11.9487	9.0970	8.3988	8.0241
3.0479	4.0683	10.9766	6.2455	7.4506	9.9639	5.7697	4.2986	7.7012	1.3406	8.6602	18.5933	6.8968	12.3824	21.0254	9.0090	19.1141	7.1265	7.4575	9.4656	14.6340	4.6299	10.8733	16.3109	17.3669	11.6101	8.4916	3.7057	12.9108	6.0290	4.3594	10.1080	11.8913	12.7364	13.1046	10.9887	9.2247	19.8984	13.7556	5.0669	18.4991	10.5566	10.0349	2.0977	15.2369	6.8274	13.2509	13.4786	8.2562	16.1780
10.8106	7.6956	3.0276	4.9081	12.1327	3.5709	11.9850	10.5518	12.0300	1.2160	2.4586	7.2135	9.6609	3.2951	4.4165	5.0937	4.6389	6.4803	11.9115	11.0546	12.2879	16.4380	9.7531	13.4864	16.7841	7.7777	7.0281	7.9275	14.3573	10.7289	4.8394	8.2088	8.7198	17.5381	12.6419	4.1090	1.7884	17.6513	5.2333	7.2822	5.4069	3.4034	10.5197	15.7973	6.4485	7.2204	19.4222	18.8068	1.9679	6.5156
7.4184	2.6829	6.7030	4.0743	17.2844	6.9409	11.1945	13.5577	3.7232	14.0480	8.8901	14.0205	8.1008	6.8090	11.6155	7.9206	13.4078	15.2052	10.8997	11.6901	5.1847	1.5282	20.9426	2.2018	22.0570	8.5204	4.3288	6.0344	12.7634	15.2794	12.2260	9.8439	4.7148	2.7945	12.4388	2.6326	8.3907	13.3683	7.9078	7.1158	4.9576	9.9866	17.3989	5.8349	3.3049	10.1879	5.0998	2.3813	18.5003	10.9305
18.1699	15.5999	18.8668	20.3760	13.4005	6.7671	15.2123	3.1409	12.0698	12.6239	5.6798	12.5065	12.2013	8.1224	13.8327	12.0694	10.4518	7.1687	6.7435	12.7472	15.6005	8.7460	11.0576	7.5780	11.7342	10.3600	21.2551	6.1520	2.8644	11.2623	15.7009	0.6103	15.8472	12.1679	15.2696	27.1967	11.4910	14.8343	10.0427	9.3218	7.3066	1.2792	8.5676	16.9055	10.0809	5.4826	12.4517	3.8613	15.5641	13.3670
16.4584	6.7480	16.9135	7.2964	22.2942	7.7383	3.6594	18.0586	6.3365	4.7929	23.1452	22.1675	12.1299	12.7898	21.4477	14.5272	12.3932	3.4415	11.5094	6.1362	7.4631	7.8988	10.1323	7.7003	12.7685	7.0567	4.6171	20.7125	1.6365	12.0622	2.4714	10.5014	9.2674	6.8915	7.4802	6.2613	2.8374	9.5299	19.7778	1.5365	17.1704	4.4065	1.8974	7.3661	5.0579	3.5465	8.7268	16.6976	9.2738	8.4060
2.7767	5.3372	9.2557	9.7986	8.3209	2.7629	14.7596	15.6998	5.2072	9.4270	14.9864	21.2915	11.1109	6.4542	4.8571	13.0329	14.9990	9.7126	3.1083	7.0126	9.9462	7.8774	9.3843	3.0118	12.1805	7.3859	2.4870	4.2786	14.5163	10.3886	17.7334	9.7427	14.9460	4.8431	18.6323	11.7514	20.9136	8.0811	2.6213	14.3357	20.5532	10.5749	14.1955	1.0613	10.6623	11.0635	16.1024	4.4234	16.7003	5.0138
6.8011	14.5754	8.6091	13.7036	23.0532	11.4796	7.8945	12.1972	2.5022	7.8861	10.3700	1.4195	3.6118	10.7748	8.3883	3.8860	2.5991	11.8550	12.0184	6.0581	10.7117	7.6226	6.6542	1.6174	4.0415	14.7216	6.6124	9.7739	5.8514	2.9835	7.0145	10.0122	12.5679	5.6225	1.3150	2.4780	10.0747	3.6197	15.3771	3.3973	10.0943	8.1068	1.8266	10.4782	10.8691	12.1283	1.8559	11.5778	14.0177	6.7452
3.7188	5.6896	5.2719	14.0506	4.4200	9.9762	7.8579	4.7595	8.2469	20.7126	9.8400	8.2382	10.3613	7.0190	8.4458	15.6800	4.8997	11.5429	6.8024	12.5971	18.7642	10.5271	12.5384	8.0909	7.4287	1.6661	13.8558	13.0056	6.8129	10.6007	6.5777	10.2921	10.0185	2.7556	9.7814	5.2938	11.4361	13.1475	11.8344	9.1196	5.3381	9.5432	7.7679	4.7048	3.2263	8.4216	15.5346	8.8642	4.6733	17.1461
7.6828	11.9975	3.4571	20.3244	9.9780	10.4834	12.2387	3.2720	8.1793	22.5235	13.5523	10.8774	11.4552	7.0818	3.8528	9.7895	0.9822	13.2160	9.8624	3.6515	12.6650	11.7056	16.9934	9.7942	5.7729	17.2841	12.1849	12.1380	5.5110	9.0180	18.4289	7.1117	6.2087	9.0082	15.2621	2.5711	1.2797	5.8621	7.9610	5.9969	19.6899	15.2028	8.9821	15.4654	2.5549	11.9857	9.3140	23.7916	5.3401	14.4840
5.7493	8.9468	13.3129	16.0296	5.7768	8.9244	10.8927	7.7433	7.1030	5.1477	17.6121	8.3961	5.7476	2.3812	12.4062	6.8244	9.2527	6.5619	6.8699	7.4295	6.9253	7.0501	7.7551	5.5548	8.1504	4.9729	7.5578	6.1844	3.1374	15.1959	11.6543	13.0033	17.1049	5.2405	14.8809	5.8585	10.0295	13.7327	9.2721	7.6293	14.1456	6.3646	3.0403	17.7770	6.1943	6.8637	12.0187	11.6740	4.3413	3.2082
6.0447	4.5648	18.7445	16.3120	8.1564	14.6331	3.5119	15.0763	14.2795	9.5491	0.6306	6.9901	12.3643	20.4796	16.7889	8.5386	5.9961	12.2990	6.4989	16.4158	18.8516	15.2575	12.6630	8.3123	2.7636	6.1112	11.5912	10.0917	6.2109	6.2988	12.4487	3.2712	13.5735	20.2692	11.9667	15.8409	9.4519	2.3776	19.1306	11.7976	7.6115	8.4029	3.4377	6.0758	11.5568	11.2201	7.4467	6.0983	7.5863	8.2008
5.4815	4.6649	7.5806	16.0121	6.0897	14.7031	3.1549	6.6021	17.1203	8.0207	4.9772	8.1000	4.2558	9.1844	4.6948	9.9597	14.3389	6.0295	11.8324	0.7520	14.4131	5.6656	3.4721	1.6931	25.3263	15.4594	12.0107	3.0256	9.6529	15.9764	3.9797	20.5573	3.5762	9.7984	2.4492	15.4978	11.2198	6.5516	9.7269	7.9468	1.1748	9.2218	0.8371	15.1878	19.0879	18.1268	15.7607	3.7421	16.3303	8.9040
9.0980	8.0145	7.2082	9.3043	21.6546	12.5061	6.2734	3.9080	3.0879	15.0476	11.5903	9.6612	1.7546	8.5764	21.7166	1.4726	4.0670	3.3015	19.1608	8.6896	3.0387	12.5132	11.8080	4.0211	10.1580	14.3787	2.6689	1.9127	8.2769	6.4179	4.1049	7.1414	7.4009	10.2809	7.3150	5.7541	23.2588	15.8050	13.4463	15.5838	6.6307	7.1385	16.2644	9.8277	8.2004	11.1308	10.1322	1.9096	8.5297	0.8507
5.3971	7.0358	7.1507	12.3863	11.9043	7.0806	10.7077	1.9610	22.0444	8.6710	11.9309	10.2759	11.6830	11.7789	5.9787	5.8306	3.6477	7.2973	9.0183	1.1467	5.2471	18.5806	2.6771	3.1948	10.2132	7.4673	4.5314	6.7931	4.0916	10.0816	13.2973	23.8735	8.7293	13.2461	17.5379	15.1072	11.7619	1.8862	14.3699	8.4725	3.1494	4.8495	14.3819	19.4312	2.5581	4.4935	3.0015	12.4482	7.8769	4.5595
8.5195	6.8087	14.3395	6.2023	7.4564	6.3130	13.4560	10.1532	16.7431	2.3742	9.0158	6.2625	8.4778	11.0581	10.9046	11.1196	11.2706	11.5995	10.8948	21.1128	5.2267	5.3650	20.9455	7.1916	20.3633	4.1246	2.1367	14.2701	11.7268	15.1186	12.9033	6.5227	10.8120	3.0202	2.5719	1.4041	16.8199	7.9248	14.4581	20.0694	21.3584	8.3452	11.2765	8.3498	3.1004	1.8933	12.2293	3.6188	10.9635	5.9330
7.5894	10.2578	11.9994	4.6448	8.3403	10.4941	4.3586	13.1125	5.2375	1.5707	10.3130	4.1380	8.4165	11.3920	20.6326	5.9642	15.0282	6.7646	5.9137	5.6018	6.5620	11.0291	9.0783	6.5530	8.6165	20.6150	15.9332	10.0166	14.1120	7.5940	11.8528	5.2887	14.5217	12.1047	10.0756	11.6576	4.1807	2.0697	8.4576	9.1626	8.7409	16.7351	21.5429	15.4434	4.0729	11.3702	9.8022	20.1892	16.6191	11.3532
1.8611	0.9425	6.2896	16.6522	9.7638	5.6274	12.6494	12.3761	4.4129	5.1017	7.1480	4.9510	15.3199	17.6571	9.0739	3.5425	12.5858	18.7323	6.3689	17.2722	5.0797	7.4120	14.5912	9.4429	10.1712	25.6459	14.0312	21.4696	11.7398	10.6981	14.8590	8.9790	13.4799	1.8188	1.1434	11.3336	10.5321	16.1425	7.0250	5.2866	5.3518	5.3940	11.6163	6.7391	16.6082	4.3180	7.2554	17.0639	11.4653	6.5131
11.6878	1.1208	24.0349	18.7849	14.0781	13.3695	4.4898	7.0422	9.0397	11.7639	7.8743	9.0211	5.8434	5.8574	6.7580	12.6237	1.3260	7.3717	9.7074	12.8217	27.6408	12.5344	9.8275	6.1831	2.5312	8.0143	9.5914	7.1670	13.6721	1.2587	5.5367	12.9695	13.2240	14.9450	15.4382	17.7080	6.8009	6.6386	9.1201	7.6126	8.4907	7.4277	6.7690	10.3104	8.3075	5.5878	10.4482	13.0992	7.2073	4.0753
3.7662	8.6722	4.7332	14.6273	7.9793	8.5395	24.7158	6.9516	12.5012	7.9352	26.3538	16.1203	3.9676	16.7268	17.2776	7.2612	3.2209	7.7481	13.1946	2.2936	13.9152	16.8838	16.2719	23.6289	5.8681	21.7270	4.2646	23.2777	12.4501	12.4783	19.5666	9.9751	6.6259	20.9676	26.2807	3.4259	14.3472	7.0775	18.6916	7.6660	15.4906	10.5074	10.4482	6.6092	1.7607	6.9167	13.1697	12.4264	16.1825	16.7899
10.4610	11.0767	14.0270	6.5137	1.4631	7.7375	14.3661	5.5793	3.0295	11.0158	13.8148	20.7795	4.9084	5.2106	21.7686	4.8655	4.6505	16.0974	12.7537	10.0973	1.0333	8.0438	7.1541	13.1706	3.2509	6.1768	17.7869	10.5077	8.6066	13.0830	13.1012	7.3336	11.7323	7.0558	11.9025	10.5301	17.7397	16.4610	17.8561	16.1778	3.0042	4.6769	8.9683	18.2500	10.1019	12.8328	0.2897	7.5010	10.0387	9.1024
16.6766	13.7732	6.6778	7.7819	2.6515	7.8354	10.4228	15.5554	9.1593	9.9616	9.1828	2.9133	10.5929	8.0317	8.0674	6.3656	9.7849	13.0651	10.8054	13.2463	9.0135	10.5616	12.3208	7.3166	8.9866	17.0705	10.7271	4.4879	3.7311	14.1514	4.2716	10.1802	15.3263	12.7738	15.3251	7.1322	22.8564	7.8992	19.3337	20.9541	4.3210	3.3180	17.0764	4.2975	4.7186	5.4020	9.5188	2.1477	10.2377	9.9238
6.5920	11.6757	6.2868	4.4999	6.6992	4.9477	13.7603	8.0620	5.0600	13.9986	11.1498	4.9204	8.1196	12.0239	12.7463	8.9299	9.4302	15.9860	7.7382	2.6390	9.2037	11.1984	8.1961	16.2005	18.7316	24.0435	22.5663	6.8029	8.7920	4.3720	17.5252	10.7273	23.2240	1.4478	14.7817	8.8142	19.2377	7.6801	5.3618	13.3064	4.1699	12.9505	0.9952	18.0901	18.6500	16.9117	10.3057	12.8827	17.9614	14.6470
9.7953	7.1557	6.2802	14.6027	16.0046	3.8666	19.8689	11.6383	18.7898	13.8535	10.2209	12.1709	5.1770	8.3713	14.3889	4.2882	14.5136	9.5926	20.8607	16.8055	12.4814	9.7143	3.8823	15.2633	13.4663	13.5044	12.1711	8.8003	12.3804	4.9838	3.4132	3.5222	14.1391	17.7036	14.6682	5.9920	5.8499	18.5705	9.8759	9.1045	10.5789	4.6576	21.7876	5.4766	5.0139	2.8608	5.6254	11.9613	11.5238	12.4790
9.3067	2.0265	8.8163	15.6593	13.8143	12.0606	8.9879	8.4960	22.2742	8.4868	6.3921	9.2954	11.2336	6.5491	8.8155	17.4576	6.0095	7.8858	4.6513	1.8966	6.8830	2.6878	3.6399	15.7092	17.1231	8.0346	9.8195	4.7440	9.1184	23.0841	6.3899	3.0456	4.9290	8.6528	6.1315	3.7066	3.9800	16.5956	7.9378	2.5143	7.3527	7.5556	8.4825	13.9812	6.8788	6.4845	10.8374	14.7517	11.8205	2.2444
18.8851	21.1349	15.5951	15.1973	23.1837	14.2436	12.1174	7.4870	4.7642	12.0680	8.6384	22.1173	18.8982	11.1085	11.3886	6.3932	6.2195	19.9097	10.4253	3.1082	9.8887	11.2405	4.9160	9.0131	4.2018	11.9994	2.8176	14.1887	8.9869	1.9689	3.8335	22.0476	2.0373	5.4368	13.5599	4.2014	14.5621	16.1494	18.3364	10.0281	14.4803	8.6842	4.5816	13.8801	5.3935	18.1509	9.9715	17.4615	8.6919	11.8717
8.3580	11.1189	18.4298	3.3112	5.6706	4.7324	12.9980	12.8653	17.3458	9.2368	6.2309	10.0350	6.4262	5.9284	6.5635	11.5270	7.6194	13.3649	4.4950	7.6709	9.1772	6.1962	9.8463	14.5820	12.3820	13.1532	3.6069	7.6708	19.4742	8.2308	1.1065	7.2514	8.2867	3.8744	1.4880	3.7839	8.6928	1.8760	11.1366	5.5665	2.9335	5.2471	8.7309	19.9965	6.8413	13.9094	4.2446	15.2758	12.7771	3.8513
4.2106	6.7219	9.5445	12.5679	5.5377	8.6979	7.8088	7.4535	15.5741	5.2567	10.9947	11.0379	11.7894	4.6663	12.0275	2.5048	2.4374	9.0427	11.1780	7.3907	11.3437	7.2778	9.4303	7.3948	9.7576	9.2103	16.0614	14.5782	4.1875	15.8868	6.6334	6.8628	1.9599	6.4521	11.9889	8.5950	1.8097	3.9856	12.5230	7.3802	8.7545	9.8631	4.5558	13.0107	12.2159	5.6355	13.7942	9.0158	9.1394	5.5069
4.5133	4.1472	10.1794	21.7805	3.2685	3.8452	6.8874	4.3579	14.0637	12.8225	16.9438	20.2912	12.9350	15.8656	13.6153	3.6244	20.9112	21.0857	6.3532	12.7031	17.0037	6.3343	5.3659	22.0065	13.3622	8.0915	12.9274	7.0690	9.3569	8.9658	16.2667	10.1584	19.1838	9.4505	12.6442	3.6756	9.5283	2.6993	1.9847	8.0005	3.9019	7.5352	6.9048	17.5528	15.3160	8.9305	3.7831	5.3826	8.3616	7.5038
5.7326	7.5078	2.1408	3.3177	14.0578	10.7751	6.0694	5.4162	4.7753	5.7362	5.9327	7.1777	2.8267	9.7359	13.7655	7.5286	7.3899	5.5025	6.3025	10.0985	7.2525	12.4731	19.2952	5.8369	4.9005	10.6972	15.4082	3.8933	19.0390	13.6436	5.0474	6.7539	12.1003	4.1580	10.5872	11.5571	6.5110	0.6777	19.4497	14.7930	7.3964	5.4465	20.0312	6.5855	12.8154	13.2755	12.0089	2.9719	8.1383	6.2742
4.6225	9.6783	12.5449	16.1207	6.7519	14.9056	12.1695	8.0628	5.9002	7.9007	8.1771	10.8219	14.4692	13.8203	6.0738	12.7193	7.0071	10.7698	33.0023	15.2606	11.0299	3.7139	5.7954	11.0501	19.3254	19.9021	8.3568	10.0634	12.9412	15.1608	8.0240	10.8898	13.4927	3.7105	11.2700	10.1277	16.1324	3.4115	11.8350	9.2580	8.0103	19.3804	16.4281	12.9289	6.9665	14.3781	5.8814	10.0030	6.4362	1.6634
7.3350	4.7083	8.7128	12.2180	7.3362	4.8580	4.6622	6.2021	5.1411	4.2737	5.4346	6.6169	17.2803	17.6908	12.6302	14.7311	12.8460	7.9988	10.6440	12.8958	12.5242	8.8528	19.7987	12.3973	11.6825	15.5866	14.7099	2.4386	4.4108	8.4013	10.9084	6.6109	18.9213	6.4680	11.0658	12.9937	10.8652	24.4999	4.6822	14.1420	14.0110	10.3790	2.4361	8.4531	13.4039	8.9287	10.4976	12.4488	6.2228	9.9328
17.1838	5.0562	8.2804	16.7003	21.6315	3.5808	12.9002	1.1541	12.0016	10.4165	10.3508	5.6066	21.3624	17.3248	5.1659	15.3724	7.4436	11.1001	7.4345	11.2827	6.7125	18.6955	13.7863	10.7758	15.3751	8.1219	28.7261	2.6346	6.0028	3.9013	9.5758	11.6167	4.6896	9.8245	6.6672	3.9052	11.9212	6.4284	8.8127	16.4504	16.1338	16.9210	4.4856	8.4226	12.4600	13.7596	10.9793	19.0751	6.1936	10.3143
30.9160	8.4528	11.4357	16.5385	6.3974	7.1279	9.8113	2.1981	10.1601	7.1811	12.2611	1.4853	6.1985	10.3909	2.5663	10.8887	6.0989	5.1393	4.3057	12.8593	4.1823	16.4169	3.0995	9.5769	16.8614	5.8641	10.0950	3.3062	6.6402	1.9987	14.6704	4.8175	14.2500	6.3380	9.8485	22.3861	13.4606	4.6998	11.3592	11.2427	24.3775	7.1687	5.0072	5.1070	6.0142	10.4878	1.7982	6.1421	7.3052	17.5849
15.4170	13.7236	5.9863	3.2826	8.4544	14.1927	1.2808	9.0483	9.7349	14.8810	9.7797	4.2674	2.6559	3.1437	1.4294	16.8722	10.4393	7.9989	11.8883	7.0531	10.9551	19.7000	10.0890	7.6863	6.9899	9.6013	13.3512	15.8220	20.6020	2.3530	9.4393	15.1398	4.4282	12.8568	3.8787	9.0584	6.0574	20.6802	15.1968	13.4840	7.4697	8.7696	9.0315	4.8703	20.0984	18.3494	2.3248	10.9796	2.4851	10.4398
16.8649	12.6009	2.7950	18.0898	3.1546	12.3579	7.8075	2.8968	11.3922	2.0000	10.1867	2.3072	15.6353	9.6848	17.5306	10.8488	0.6487	2.8174	13.0120	9.6773	15.3405	14.2628	6.0745	17.7822	1.5042	9.4774	19.6394	14.1375	7.1774	7.1910	4.7019	18.1707	6.7899	5.5744	6.8122	14.8508	13.5561	2.0956	9.6412	10.0978	4.0484	2.7872	11.0142	13.2883	7.2402	3.5359	10.3164	10.5211	13.4828	17.5913
14.2812	5.6688	13.0261	2.8024	17.0066	13.8422	13.6663	16.4674	9.5072	9.8826	8.5599	7.4536	3.1222	10.9254	6.6106	6.9504	7.5256	5.3782	9.5733	11.3694	7.9476	8.7403	7.2218	7.9815	2.3710	3.8466	15.4607	1.2397	13.7813	13.9661	12.3154	7.9561	13.2229	7.5844	15.3682	16.0312	2.9731	2.8459	7.6192	8.6122	12.2930	8.3126	12.3568	7.8857	19.4794	6.4509	9.9810	14.4347	10.4445	6.0736
11.8036	9.3782	22.5114	15.2430	8.5863	3.6659	6.5838	10.7993	2.7051	8.0610	2.1551	5.3334	2.4108	17.0382	8.7040	2.0058	6.6582	24.7285	12.2976	5.9800	12.0436	20.9794	5.1669	3.3697	2.5025	5.8200	10.3647	8.0956	6.3506	11.1426	3.8414	9.3871	4.2441	6.5647	10.9521	9.1180	16.2715	8.9767	14.6117	11.1422	5.8900	8.0295	7.2174	11.5003	12.9993	16.5517	21.7159	9.8942	23.8257	9.9032
6.4365	6.6900	6.8357	21.1759	9.6407	9.5016	9.0965	11.6827	5.0753	11.1783	15.6460	14.4103	4.8682	4.0214	7.8864	9.2466	13.8059	8.7239	11.7371	17.0287	2.6309	11.4016	17.4953	11.3462	6.7050	5.5817	5.6787	6.3832	19.4037	10.7854	9.4424	12.8116	4.7059	10.5732	10.5234	19.7862	13.7778	13.9210	5.6416	7.2982	7.3685	3.4327	8.1606	4.8918	2.0734	10.5525	15.1945	4.3764	14.5002	6.0900
6.9110	7.3845	23.5728	18.7735	9.6804	13.5630	16.8441	8.8173	2.4619	9.2614	12.6868	6.0671	8.5251	6.4009	21.6188	13.6130	5.3073	6.9658	6.9375	14.2474	8.0853	16.7252	8.6661	4.4677	8.8420	12.6653	19.4537	7.2568	18.3124	13.2737	12.9855	5.2730	2.7018	10.3829	2.2797	12.5692	6.0969	8.5066	20.8027	8.8156	10.6331	5.8019	2.8988	5.2179	6.0711	13.9558	13.5347	8.9107	7.4106	11.3514
13.4360	1.9936	4.5408	7.5284	18.6791	8.9059	10.7245	5.5320	3.5223	10.9900	3.1831	9.8979	6.8207	9.8763	17.4031	6.2073	6.8450	1.9129	11.4565	10.5812	4.7350	15.5938	16.4504	19.2051	14.8334	5.2851	10.5087	6.3381	14.0534	3.9115	17.8494	7.5577	12.7224	17.7855	7.4301	12.8162	7.2917	1.9754	4.7954	6.3385	6.4466	17.0410	19.1101	18.6043	11.0285	6.5481	6.8922	10.6228	14.0366	7.3155
10.2590	15.5220	13.0314	10.1518	6.7278	18.5332	9.3739	28.8547	0.8283	17.7565	8.5621	6.1504	10.2207	5.4917	8.9895	12.4227	12.2878	13.1472	12.9342	17.1137	5.5087	13.1874	7.8533	5.8917	15.9912	6.3433	8.2754	17.3256	8.4746	4.4722	17.7914	18.3554	6.2708	12.4690	4.5619	9.4250	9.4817	10.6486	6.2866	15.8955	5.6115	12.8503	11.0697	9.2176	12.4940	3.2225	10.9012	13.0583	19.8481	11.3456
7.0093	7.3985	10.4663	11.6789	17.9470	5.3579	13.2612	4.1500	8.7683	5.4409	18.2266	9.9734	16.6773	12.4471	8.8683	15.0620	2.4884	11.6172	6.1812	7.9698	13.0855	7.5365	18.2770	8.8001	5.8753	7.4897	20.4485	10.1916	8.9335	13.6535	1.1094	5.7906	8.6797	11.6272	11.6549	9.3556	9.8593	5.6341	16.1416	9.8189	7.5876	8.4521	8.6088	11.4819	18.8450	22.1563	1.3556	5.5590	12.8655	31.7189
11.5973	2.6648	12.3223	5.1189	15.6782	21.1389	15.7980	7.5883	16.5467	10.6028	3.8816	4.6012	7.3277	16.6252	6.3380	2.5313	3.0679	14.4302	1.0616	6.8730	5.6041	6.8307	8.5702	8.4361	12.5210	7.2827	3.4093	17.3498	11.7609	15.3914	11.5418	13.1643	11.3209	9.4907	9.9613	9.2774	9.8539	31.1802	3.1748	4.4308	6.7485	8.8705	11.1182	10.7895	12.9736	14.6218	12.3481	1.8309	6.4173	13.2013
17.2440	12.5907	5.0348	13.6368	9.9186	4.2948	7.3123	11.6769	9.5117	10.3880	0.8291	8.2163	3.0296	12.9291	25.0435	8.9959	14.7268	2.9032	11.8758	17.7708	3.4180	10.2082	21.5644	7.8902	3.2944	15.4192	4.6703	9.7743	4.6849	16.0073	13.0671	6.9662	4.8027	15.1345	12.6297	1.9791	5.9974	4.5953	8.4018	6.4458	10.3237	4.3092	8.6101	19.2476	19.5735	5.8712	13.5437	8.9996	7.1990	4.1222
4.6183	12.3707	8.3307	4.0708	5.3524	8.2554	19.7356	13.9733	2.1790	2.1871	5.0352	10.5931	16.0879	5.3342	4.8674	15.6766	22.0788	9.1942	12.2519	16.9766	9.0844	13.4622	2.0357	13.0587	4.4989	7.5150	6.9128	14.0845	10.8062	8.1119	4.4358	9.4760	16.5482	16.7745	4.2700	7.9596	13.8467	11.9143	6.5020	4.9171	12.9409	5.4290	15.0043	6.6234	13.9422	27.2758	1.6176	15.5970	14.6270	7.2289
18.4301	14.7483	12.2188	10.8758	17.9779	9.6663	10.2269	16.8984	4.5575	7.4191	22.0357	3.7394	10.1399	8.0865	11.3376	8.8825	9.4729	13.9843	4.7986	14.3479	3.7021	14.7347	12.4002	7.5418	16.7264	17.8378	6.2913	15.0012	17.9841	8.3656	12.9838	17.5346	8.1237	2.7201	7.5192	7.1282	9.3420	12.2948	6.8576	14.9976	10.2337	15.7735	4.8768	1.9277	6.7663	14.4965	9.6479	17.2266	3.1587	19.7111
4.8709	15.3905	3.1144	1.4918	12.0862	1.3538	7.3197	10.9430	21.0626	17.4993	10.9828	7.1026	14.3247	7.0027	2.8070	7.7684	3.1415	3.2580	9.7734	18.6885	4.8335	11.3856	15.9039	10.6603	12.2427	0.9296	11.5326	9.8039	7.4668	4.3078	5.4464	6.6823	9.4309	14.6209	10.7773	12.6687	19.1343	3.2550	12.7934	9.5706	15.8228	3.3224	16.3704	6.1927	2.7866	17.0185	10.7354	14.1410	7.5484	10.7335
18.9068	7.3377	10.5441	20.7400	11.7603	4.8297	4.0786	10.1835	8.8994	9.3660	4.7862	14.4863	20.0495	16.9369	21.3602	15.7893	6.0457	9.6441	12.2629	11.4956	15.4537	13.7908	8.9024	0.7631	8.0226	10.6739	12.2446	5.3164	11.7048	22.0426	10.1283	5.1278	9.3881	19.3056	11.6136	6.1387	3.4325	2.5451	7.2839	11.5118	17.1614	1.4752	15.4052	5.4373	3.6496	13.9545	2.7945	2.3714	8.4582	1.1459
4.8388	13.2144	2.7185	13.7319	14.9364	22.2393	5.5896	16.1542	4.5647	9.8753	6.8922	13.1790	6.5761	7.5289	4.3181	2.4828	12.0263	8.1111	12.9664	21.4397	3.4433	12.0941	12.9144	8.9472	8.0657	15.5179	3.8222	10.7968	15.0937	8.7595	10.7061	10.3143	2.4442	6.7396	1.1859	9.0727	9.8098	6.5018	16.5111	6.2648	10.9347	17.5893	11.0514	10.8205	6.1136	12.8446	9.7186	5.8760	9.7906	6.4012
9.8367	19.6160	19.2131	10.9275	7.3567	6.4389	12.8220	11.4992	1.6506	6.2022	2.3399	12.1886	18.3840	10.5635	19.2954	13.8170	4.1127	8.6899	7.0239	12.8452	9.4100	5.8250	6.3953	10.7518	5.8154	8.1240	24.8068	13.6086	4.0540	10.9898	8.3511	7.8955	5.2684	16.0234	12.7810	15.3711	3.3464	11.1653	4.8566	6.8863	17.6935	10.5547	9.7377	10.6896	5.2888	3.5738	6.4372	3.3771	11.0213	5.3053
7.0103	22.8612	3.7615	8.3892	5.7343	4.8540	6.6989	2.1768	14.5791	5.0493	15.9958	15.9606	1.4963	15.5808	19.7237	18.1023	11.6928	18.9246	9.8866	2.8421	17.1166	6.3679	10.1538	6.3335	8.7634	7.9698	24.3617	11.1678	21.1972	9.0289	11.1816	6.2648	14.6277	10.5366	15.8937	3.1399	5.7016	3.0548	6.5855	11.4411	7.0550	1.9420	12.9134	5.9835	1.2022	17.4733	9.1665	13.1816	14.7826	7.8902
25.6361	14.4683	20.9372	8.4787	0.8487	14.8843	9.7675	1.1593	16.5158	18.4601	17.4428	3.7520	4.7635	1.1720	20.8936	8.4326	23.2842	7.3141	6.2994	3.1154	6.7658	0.9526	7.4374	0.2628	7.8194	17.2052	11.7268	5.0502	24.7505	4.8427	18.9156	17.1186	8.4678	10.3355	5.9732	18.2508	18.0597	12.2281	11.4310	11.0977	7.1768	14.4434	7.3187	15.3748	12.4503	4.5925	14.0807	13.5018	9.6267	10.2851
9.9006	8.2138	9.0169	13.2721	5.1715	2.3362	2.5176	3.0006	11.8585	3.3165	12.4489	5.4474	5.5879	17.3476	5.0563	6.8272	6.7855	10.1237	13.5497	9.1707	9.8485	8.3847	5.1908	11.8379	18.9848	1.0855	15.0614	6.7479	11.5426	5.8562	15.8173	23.1674	4.5440	8.2882	9.8676	19.9038	16.1358	13.0706	18.2159	10.3045	3.1905	16.5658	9.1916	7.7899	9.1689	15.9935	3.8429	7.1440	12.1935	3.3327
8.6029	5.7707	10.7635	9.8775	13.7451	8.1932	5.2187	13.3483	14.0285	13.5352	8.7172	3.7002	8.0435	8.1921	8.3932	7.6157	17.5763	8.0999	2.3622	9.4668	1.4928	5.0231	16.2725	9.0971	16.0557	19.2428	16.1188	11.1915	14.9089	13.9180	9.0338	18.7870	6.7237	1.5910	1.3515	4.7206	3.2036	10.7986	5.6153	9.7571	8.5052	3.3508	4.9117	9.2304	13.0923	12.5665	13.4647	4.6504	10.2595	19.3362
0.9799	4.6633	4.7070	17.5165	8.4569	12.2593	5.4955	8.7190	9.4362	9.8722	20.9940	3.6635	11.3447	5.3660	9.6565	20.2429	4.9329	20.4932	5.5865	11.7450	7.1788	4.0988	7.1371	29.9611	8.1189	10.5950	2.4767	9.4681	2.9450	18.2252	6.2888	8.3651	5.8316	2.0749	7.3404	12.0000	21.5112	4.7583	13.6287	12.7091	17.7130	5.0824	3.9203	5.6771	7.2264	12.0056	9.2506	23.7668	6.5409	22.2000
6.8090	11.4923	12.3529	23.5738	11.1206	16.9606	6.1339	11.2492	13.9781	1.8327	9.7725	7.0123	20.6636	1.5422	3.7058	5.1266	5.7641	16.2224	7.3787	10.8716	18.1003	13.2274	6.3023	15.8401	5.1605	9.3770	6.5214	11.7580	11.6576	5.8719	18.2564	10.3806	9.1050	4.1995	11.7344	9.4756	7.9894	4.5965	11.6912	5.5366	8.3795	12.6072	9.5051	15.4844	4.8362	16.0830	13.7514	14.4807	15.0476	7.8118
2.6335	10.3876	5.8923	9.0276	14.2377	13.2159	9.0918	13.3458	5.8987	11.4546	4.7597	12.5775	12.9374	9.8744	11.4860	2.9739	7.6915	15.3238	16.0052	5.7413	7.6733	10.5533	5.6014	13.7547	7.5621	4.7521	5.2514	1.9237	7.1995	4.0145	11.8908	5.3983	12.2493	5.7037	16.5682	15.3473	8.1119	4.5441	17.1193	16.6872	15.8993	7.1671	7.5972	4.0522	8.2686	3.5018	4.1151	3.0951	11.8336	12.9993
12.9379	9.3976	11.2298	9.0504	14.0059	12.9173	13.8113	10.7752	13.1007	20.5063	10.7177	2.5174	10.5230	9.7255	3.4538	15.5613	3.8815	13.6329	16.0066	12.0901	6.1011	5.0251	17.1561	4.8070	14.5498	3.8134	17.3965	16.5301	7.1303	11.0133	9.2337	2.2579	4.4252	3.4406	9.9988	15.6552	1.1310	12.6631	12.6768	11.0178	11.0501	10.0052	7.9329	4.6698	14.1512	13.2726	4.6493	9.5405	5.7592	10.1467
12.4815	9.2905	16.8480	7.7736	7.4565	4.2272	24.2965	16.2939	12.1133	12.4653	4.4521	5.2010	5.4552	15.2233	1.5719	7.4858	6.2711	8.9132	16.4530	7.1334	2.5954	10.6705	17.0487	3.4135	4.3748	14.5790	19.6918	5.9648	6.4069	1.1035	11.5554	28.1563	9.8646	8.5239	10.0726	7.4772	5.6326	23.8896	6.1036	6.1304	5.7688	9.6160	16.2708	12.1893	5.8999	7.2711	8.0024	8.2973	9.1320	14.0761
9.6060	11.1502	14.1696	14.3354	12.5810	5.9073	12.3045	9.9259	7.7363	4.2461	4.0696	6.7109	11.0627	6.8060	13.3593	1.9901	12.1822	17.8644	19.9001	17.5806	11.3244	13.3516	12.0868	12.0199	12.3009	12.2258	11.7882	2.0171	3.0034	8.8335	10.1392	10.7088	9.0876	4.8514	13.8138	3.0824	14.7584	10.9210	4.7201	11.7059	2.6587	12.2213	9.7970	2.9806	5.7180	10.7319	3.0238	28.4982	12.9888	3.4164
4.7150	12.1315	8.4430	3.0563	10.6812	7.2232	14.3196	6.9344	5.9828	10.0339	16.3043	18.3527	21.9522	6.2408	8.3547	4.9023	5.3637	6.8700	2.8983	10.5400	12.5356	3.1547	8.9553	13.6721	3.3557	1.8743	13.1560	9.3357	1.2888	4.1062	2.9823	8.7322	5.6283	20.2380	16.5232	6.8157	9.9517	5.2887	8.0933	4.8676	3.5039	15.1881	11.3964	9.6989	10.7712	8.9412	4.1450	11.7266	19.9016	8.7235
10.5636	15.7693	5.9382	13.3433	5.6528	8.8415	4.1909	4.8925	5.3385	9.2537	14.5446	2.2222	2.2539	4.3320	13.6883	8.0596	10.9336	8.7155	5.4372	2.0924	8.0083	10.9805	4.8469	3.4862	7.6340	13.8737	11.6283	8.5183	11.7541	14.2126	20.0592	6.9845	4.0633	10.1172	20.8005	10.1041	25.0202	17.8806	5.4536	9.1690	15.7730	11.7532	10.2132	25.3600	4.7649	10.7723	14.2432	6.3757	16.2128	16.7256
8.0780	19.2304	20.5473	9.3660	9.1416	3.9362	7.8751	6.0328	17.7594	18.6836	10.4978	11.2323	10.0740	8.2615	6.0462	4.5862	10.7844	13.7236	3.4407	9.6151	23.9290	11.1211	8.4609	16.6727	6.2934	2.4536	6.1374	6.3176	9.2621	13.2076	5.4232	14.4487	13.8617	11.8632	5.7189	13.4577	2.5642	12.1538	3.6144	1.9101	23.7267	14.2377	14.7835	3.8908	2.5189	20.5250	6.8558	7.3227	3.8137	18.3260
5.3702	10.7532	7.9203	6.5993	7.3773	18.7106	10.7512	11.9240	13.7135	19.5636	5.7425	7.3250	2.6473	8.3709	8.8143	15.1961	7.2134	15.5541	7.0635	4.1407	27.3920	12.6060	8.1732	0.9555	5.2782	12.7332	10.8345	17.1832	6.1613	9.8832	4.4510	22.6366	18.2731	13.2456	10.5352	3.9096	4.1006	11.7650	12.3855	7.3447	2.3606	9.4296	7.1701	13.6093	3.6595	7.9570	4.6162	6.2315	6.9342	4.7482
9.7464	10.2478	15.7744	7.8962	26.9845	16.1791	13.9828	2.7240	11.6893	14.7865	6.2438	10.7362	11.1081	1.0045	10.2169	11.5661	8.4372	17.3183	20.2200	5.7631	4.2586	10.9825	6.1060	6.5436	12.8174	11.0574	9.6662	8.4279	14.7877	0.9923	9.9207	11.4222	4.3519	14.9457	8.4576	4.6482	3.1169	7.6282	6.1562	10.4629	5.4874	10.5233	7.1616	9.6934	3.9519	8.0671	16.5713	12.6768	13.5689	9.3576
10.2492	12.5700	8.2189	13.4571	15.2615	15.7745	8.6424	7.7678	9.8908	6.8182	10.4242	15.4699	4.6045	9.2627	10.9094	22.7218	9.4082	3.9993	16.4723	2.2104	17.9633	12.1993	8.9526	7.0288	4.4150	23.3136	22.0026	11.5134	7.0152	2.9955	7.8686	13.3687	8.4513	11.3225	19.6492	6.3058	0.3556	29.8058	6.7858	11.7256	15.8788	3.5194	6.5475	4.0383	3.5032	5.2216	13.7264	6.4529	11.9702	12.4023
6.8577	11.1351	8.8831	4.0593	9.2816	17.7472	6.4319	24.8793	10.9485	6.2337	26.5756	16.0417	28.6314	6.7327	14.6059	5.2964	3.9129	13.8321	27.4671	11.6309	8.8826	3.7942	1.7121	3.6555	15.8097	21.5350	8.3653	7.1278	6.7225	19.4106	23.2477	14.9879	5.4072	11.6049	11.5205	2.7556	4.9546	2.9158	9.1601	13.4691	7.9782	8.2506	10.7092	4.8147	6.2450	8.1710	15.7142	7.7891	13.8165	5.1914
9.4163	19.0432	18.6960	6.6097	5.2404	11.8429	5.2580	5.1889	6.2283	15.7843	15.2332	14.1069	11.7365	30.1322	11.3821	13.3555	13.4175	0.9054	13.5429	7.9394	13.3562	6.7125	7.1423	10.0296	10.3672	15.4458	6.4269	2.5303	20.4786	4.9191	16.0806	12.5714	8.7404	12.5697	17.5607	10.6550	12.5416	15.2127	17.2230	15.1250	17.2399	6.7112	5.3758	4.3709	7.8439	17.0480	15.2001	6.6086	4.7474	8.1906
2.5913	16.9962	13.8156	3.4948	8.4406	13.7054	7.6346	16.2220	13.0981	10.3554	18.1991	12.2229	15.4191	7.2004	11.3895	14.4308	22.0067	9.1105	13.4039	15.2444	6.8585	16.5026	6.0853	15.4120	16.3533	14.0125	15.9417	8.0903	7.7096	5.4656	14.2464	4.7330	8.7970	7.6081	7.3635	7.2869	6.1285	5.7102	1.9920	1.6899	6.3863	1.8970	9.5754	3.2069	8.6736	5.6077	1.6092	6.5027	12.8224	23.9048
7.8333	10.0101	7.3244	8.0989	10.6033	8.4890	5.2300	10.4640	5.3235	5.3817	12.2045	10.5070	10.1509	8.8996	10.3081	7.3894	6.6596	5.9823	11.8470	21.3254	11.9455	13.4770	11.1315	11.0370	6.3248	8.6875	6.0939	6.8923	6.6567	5.1440	4.8908	5.7837	7.2934	14.7092	22.2103	5.1634	1.4668	16.7932	11.0777	21.2269	4.1986	15.3453	4.4087	7.1074	18.3510	13.9703	3.3721	4.4301	9.5684	7.2901
16.2708	7.5999	13.1867	13.8568	4.8869	3.3213	15.5287	16.9174	7.6113	9.8485	22.7540	5.1455	8.4590	12.1317	17.2891	6.0222	6.9211	9.1034	4.6593	7.9951	13.1769	9.9081	8.5316	4.2563	17.6535	17.5971	11.0937	15.6990	12.5943	11.7443	8.9187	15.8797	31.9419	4.0653	16.9925	15.8303	8.9798	11.9594	5.8323	10.4196	13.9069	13.9095	12.1630	12.5611	18.3915	4.3105	10.6543	13.2734	0.6356	4.2052
14.7419	14.5041	15.7089	6.6756	10.6175	7.2322	3.3462	19.7346	7.8943	4.6618	14.0582	6.4487	4.8597	4.5092	11.8448	8.0828	18.5067	10.9001	11.6259	12.0830	6.6262	11.6451	12.7946	4.6334	13.7767	19.6298	12.7523	11.3466	12.3727	13.2183	3.9426	0.6806	11.3106	4.0243	17.7276	0.9834	1.2743	16.6699	1.2460	3.8713	10.2928	12.0954	7.6002	3.7752	14.5767	10.6779	6.1326	19.3814	6.8905	2.3309
5.4319	9.7256	1.3829	5.7275	6.4375	1.1353	9.7840	7.1082	4.1741	11.7946	12.4520	6.4456	4.1270	1.0393	12.1834	12.3296	17.5359	14.5775	2.7779	10.3773	7.0974	2.7891	14.8583	18.3528	1.9326	5.7366	3.3917	5.3152	15.8755	6.5101	3.5668	14.8636	11.1700	15.8329	14.9170	11.8144	9.7336	2.9548	11.0446	13.0404	5.1186	24.1011	17.4017	0.9060	7.2528	8.9938	7.7853	4.3450	12.0296	16.1000
3.1176	6.8117	3.3590	5.4635	13.2681	4.0722	2.1234	10.5274	18.9263	5.4774	5.5412	15.8567	2.8376	6.0555	11.6299	5.4867	4.5105	7.7919	7.6881	12.9036	12.1690	13.3387	9.9675	21.6634	10.6725	3.1235	7.3486	6.6913	15.9481	22.0474	8.5442	14.6509	24.3705	9.8554	27.0231	8.9292	11.9497	11.4309	0.8904	6.6003	13.7228	8.3615	13.7749	11.2211	6.0840	16.4233	9.1277	5.2698	8.3528	20.6138
3.1507	18.5913	7.1339	12.3017	12.4708	9.8358	4.2690	15.3721	14.2200	13.5648	13.5220	8.3557	8.6183	8.7458	11.9287	14.6967	7.6061	12.4893	5.0532	5.2242	5.4854	14.9185	13.4819	9.4207	6.5013	9.5064	5.4591	8.9618	8.7393	5.7380	3.7274	9.3893	3.9594	7.0282	2.9510	5.2563	2.9449	4.8132	10.7919	1.2613	6.1883	4.9449	5.6445	5.9893	10.5644	17.2482	15.7978	8.9411	9.9483	7.7870
4.8610	7.2027	17.1042	9.6771	6.4175	14.4335	4.8781	15.2953	7.5731	12.3947	11.9535	6.0382	4.1371	14.6700	5.0135	19.7978	3.5771	5.5818	12.4767	12.6488	4.4766	11.5683	10.1513	11.8071	8.9527	10.2649	11.8229	14.7981	10.5573	12.0378	10.2473	9.6768	3.8667	8.9417	14.9223	5.1455	14.7006	7.5105	14.0508	17.4217	14.4742	13.1490	15.8406	10.7549	5.5801	8.5100	6.7302	10.0954	16.4676	15.5760
2.8544	8.3797	13.8404	20.7934	6.8251	6.9580	13.4048	7.8279	10.6932	17.9204	2.5285	3.5161	2.0777	4.8149	12.2190	5.7802	4.6011	12.1168	8.0739	21.2410	10.2727	5.9989	19.2521	3.4488	1.8883	7.6327	3.0499	18.4244	7.5618	7.9683	10.1507	5.3199	5.6001	11.3695	3.6680	9.9886	11.3554	2.8859	14.2317	8.9504	17.6282	8.1796	6.4866	6.1104	6.5052	22.8533	22.0065	9.6384	9.0654	0.8491
6.8393	3.6465	14.9145	13.7849	9.1657	17.1216	14.8645	7.3642	7.2100	17.7053	18.1711	10.5376	13.1637	4.1565	5.4468	2.3608	0.5322	3.1793	3.0926	4.1343	18.5950	15.1727	5.8715	7.5563	7.7947	22.4602	5.6673	7.9598	4.3512	13.0375	9.1207	7.3553	7.9762	8.8260	12.8384	20.0768	23.4444	16.9784	2.3638	14.9399	6.9526	20.6000	5.2868	14.3146	8.7107	8.5515	5.6353	19.8209	6.6955	7.4833
12.5344	3.8520	8.1973	13.4189	12.1225	2.8618	6.6630	8.1409	13.9591	2.7532	15.9733	5.6045	6.5237	6.9773	7.0121	7.8460	16.6414	8.6326	11.3295	8.8515	8.2960	20.7166	10.2471	15.9299	0.7355	9.4261	2.0797	11.9285	11.5988	7.3658	20.5828	15.5831	18.3657	11.1668	9.2858	9.1512	11.7077	16.4316	6.5131	13.8077	13.3019	13.5276	10.4565	10.3371	3.8513	7.1910	16.2375	13.5721	6.8411	7.3767
26.6163	10.8399	7.1513	13.5952	11.9044	9.0246	6.2196	4.2851	9.6692	11.7844	12.5815	13.6260	20.2339	22.8084	4.8295	14.2052	2.0323	13.1188	17.0275	8.1582	9.5564	11.0800	8.4422	15.3978	2.9016	11.9003	4.1777	9.9773	9.7971	8.0859	16.1074	10.9655	19.0407	16.0930	10.6170	14.7559	4.3177	4.5316	6.2761	13.1758	2.7523	19.7782	16.1064	14.9520	5.4173	10.2705	18.5147	9.1173	10.0304	11.7543
4.2590	20.0050	8.0925	6.6819	4.6881	4.1223	12.1905	12.9482	5.3029	16.7605	15.8723	7.1794	7.1367	12.6710	8.6028	4.5666	5.6429	6.2804	8.0759	2.3558	2.7939	5.6976	6.4412	7.5197	18.5725	1.5080	9.2408	2.6013	9.0892	14.6642	1.1707	10.7863	1.6798	8.7754	8.7691	13.3740	12.3930	14.3187	2.7999	20.6479	28.4315	8.8401	9.6272	1.8024	17.6922	5.4951	10.3797	8.8086	8.9096	1.3842
9.6942	10.6182	4.2840	4.2973	15.0668	4.3052	16.1435	12.0356	4.1914	16.0760	5.4124	14.0437	9.8469	20.7830	11.7494	8.9172	9.9236	3.1697	20.7803	1.2540	3.2378	17.4569	14.3066	7.7915	3.0473	17.0419	1.0815	16.0955	9.8474	13.9365	5.2705	3.3544	11.2433	12.5282	3.6290	14.3313	11.3909	4.4460	11.1173	17.9085	2.9355	10.6075	4.6650	6.5183	5.6455	9.3532	3.9025	17.7179	17.2960	6.0429
4.4403	14.4191	7.8634	16.2094	3.3224	6.6102	11.8679	14.1097	6.7567	4.6499	10.9426	1.9223	17.0482	13.2138	10.5066	14.5658	16.8023	6.5207	16.9996	8.2227	27.3000	11.6293	12.8206	7.3949	6.4384	6.9752	6.3537	11.4680	6.2388	3.1637	3.2838	11.7193	6.0416	12.7858	11.3621	8.5020	11.5816	2.9909	10.7559	6.3581	7.0221	11.8883	11.4197	7.8306	22.6909	13.7897	9.0891	15.7267	9.9663	9.3752
7.9726	2.6517	10.1034	7.8655	6.7249	17.6769	13.1838	5.5586	1.6848	15.3008	3.0711	3.9588	19.4071	6.6498	9.3174	6.3944	6.9630	16.9871	0.7254	19.0977	20.6904	10.1301	4.6493	12.8726	13.8141	17.3404	13.6579	15.1435	14.6858	12.1174	7.4312	4.2457	4.5290	9.8996	5.6489	10.8445	8.2192	10.9729	12.8670	17.9094	7.2487	9.7408	11.9754	16.4715	11.8622	18.6941	8.9594	19.6656	16.2082	5.6505
9.0939	11.1362	12.8627	7.3456	7.9996	9.2614	7.4734	3.7125	0.7425	15.9891	3.6174	6.4558	10.7703	13.8857	11.0376	9.7925	2.7061	7.6398	6.9286	10.6564	6.3559	4.3759	3.2976	12.7898	14.1505	19.7995	15.4980	3.0856	14.6357	18.6661	7.8072	5.1257	8.9851	5.8858	12.7167	3.7846	8.0362	13.4888	17.5766	2.7059	18.9977	11.7080	11.0522	4.1397	12.0193	7.5146	5.3066	12.4217	13.7603	2.5509
20.1471	19.2785	27.0345	6.7923	3.3512	9.6616	8.9839	3.7077	20.2111	12.7559	6.9978	13.1226	6.3346	12.3536	0.8331	11.1369	11.5271	4.3387	16.1559	1.5456	2.0360	16.3031	14.0459	9.5378	8.8280	11.4469	6.9620	4.7439	10.8722	4.0645	6.1249	12.7977	2.0136	3.7314	20.6731	8.8720	19.2744	17.2697	18.7542	4.9946	4.0173	7.8416	9.1884	6.7306	8.7596	13.0789	6.1313	12.0167	7.5956	22.2941
10.3744	10.0670	10.8625	4.3381	7.9194	4.9926	5.0213	5.6583	8.4067	12.5237	24.4470	14.3013	16.1820	15.5486	9.0646	4.5063	12.1447	9.1007	28.3610	11.4828	19.0322	13.5132	9.8153	14.2803	8.2867	13.8328	2.4980	16.7344	19.9177	9.4113	13.1683	15.2921	14.8671	3.0402	12.2553	6.3690	12.5516	9.0568	6.1366	10.9229	9.4884	16.3450	16.8156	3.3500	8.5686	6.4702	2.6825	3.5744	14.1452	3.5694
11.0963	10.1526	3.4917	12.8053	13.7085	9.1975	6.3284	1.6239	20.2885	10.0503	1.5390	3.0824	8.6075	10.1142	7.4321	4.8091	2.5653	11.2085	7.3438	11.9937	4.2266	11.7656	13.5564	3.8691	9.0092	3.4932	7.3688	18.9092	10.3429	1.4668	22.7943	7.2070	11.7715	5.2654	24.4089	2.3739	15.3817	5.7221	5.8210	4.2605	5.5962	9.2810	9.0345	4.5296	13.5346	16.7581	13.6949	12.3777	13.2252	6.5133
5.2174	16.6031	17.5232	10.7067	12.2860	10.5277	11.6201	16.6979	6.1913	18.8423	2.7965	12.3200	4.2253	7.1500	7.2102	24.2589	8.1071	12.2134	2.4513	11.7097	21.0125	4.0382	14.3298	11.0291	6.7515	18.7392	8.5627	5.6448	24.3302	4.5993	23.6835	15.7753	7.1404	13.3110	3.6813	4.3105	8.0567	7.1351	11.9459	18.0850	18.3040	9.3782	4.8570	18.0734	11.8141	9.9263	8.5890	10.9909	18.3411	11.8907
5.0979	12.3788	6.9861	11.9024	8.0547	17.0869	12.8742	10.8329	7.4363	7.5432	10.0421	14.2694	13.4745	8.3030	14.1423	8.7675	3.5871	9.7567	11.6251	15.1090	9.5030	15.1099	4.9396	9.7919	3.3273	14.1288	6.0077	22.5988	10.3165	17.9285	4.5108	18.1857	10.6290	18.2462	6.7305	6.3945	2.9855	5.6273	14.1118	5.4753	7.0214	19.0098	10.1378	13.3513	4.2109	5.2521	11.7317	4.6230	9.7926	4.5590
6.8670	22.4282	1.2832	7.9005	13.5756	12.2051	5.0325	10.1794	5.6437	2.0189	2.3445	4.4242	10.0998	18.4629	11.5507	7.8522	9.9924	6.1458	13.6169	11.6725	7.6004	19.8724	3.4990	8.5304	11.1676	13.9846	11.2068	10.0645	6.4001	12.3182	16.4829	3.2853	19.4135	1.5469	6.5611	12.6359	9.1687	8.9023	6.2860	12.9282	9.3580	11.9948	17.7131	10.6716	0.3245	7.1322	13.1452	17.8428	7.3609	20.2073
3.8199	13.2911	14.1003	12.8825	23.0399	17.1708	15.9619	13.0511	13.9704	16.1070	4.8114	13.2662	9.7238	23.0180	14.9798	6.0961	9.9431	5.6561	15.2668	5.9822	5.6901	15.5636	6.0530	12.0122	4.9216	4.1620	28.0933	10.9269	5.8783	11.6882	11.7036	11.8191	13.4652	4.8161	4.0118	7.0676	11.1952	11.5368	10.1705	4.6375	10.2084	1.6520	12.1650	3.9546	2.2364	5.6659	19.0311	2.0287	11.1561	15.0414
15.7347	7.8809	1.4445	10.6195	3.2747	17.3944	13.2143	6.8735	11.7751	5.2989	10.7592	10.2215	8.0129	6.5571	7.0356	5.8615	9.8867	16.0747	5.8301	10.4145	12.0821	9.5933	11.3601	1.5102	12.7239	6.1222	3.4028	7.3615	19.9671	3.6617	1.7362	1.4507	11.1412	11.9647	9.3285	15.7598	14.8611	8.2544	5.7506	6.7251	5.9425	5.4438	25.4502	4.4305	9.8783	2.2414	0.3758	10.6427	5.9940	2.0788
3.7584	13.6559	2.3472	1.1580	6.7396	12.8553	7.6236	2.7215	7.6642	9.1479	17.3666	13.7383	4.2131	12.8298	23.4323	5.9442	9.4171	5.7708	6.3636	6.7808	27.2586	10.8858	18.5784	6.4895	5.8357	12.8644	5.1666	6.9978	5.1734	5.0778	17.0030	12.3339	13.5205	7.5653	10.9693	6.6438	2.8551	9.5856	13.1971	16.2972	8.2441	7.0753	15.1476	2.8239	9.6682	13.6211	4.9339	6.3332	4.4659	4.5100
13.2443	5.5036	8.7830	3.4042	11.6803	14.5813	1.6591	2.5614	11.5590	9.4834	5.7035	15.6417	6.1168	5.1109	8.6263	20.4020	5.6100	3.5649	7.2827	12.3358	9.7119	11.6566	9.0743	7.0607	5.0487	11.4532	18.7693	3.9951	6.7977	16.0801	9.4257	17.3868	10.8686	7.2434	5.0964	18.9953	8.2334	17.5529	3.7464	5.4022	19.0161	4.8744	5.1037	5.3643	8.6462	7.2891	14.6103	7.6791	6.5612	7.9384
4.9493	5.0276	7.5516	14.4015	23.8797	5.0324	6.3569	12.5870	16.7067	9.6358	4.1926	6.3319	8.9376	10.8370	2.2909	7.1178	10.0740	6.7329	7.4745	6.8732	2.9767	17.9602	8.6879	4.6394	20.1957	20.5360	15.5560	8.4706	7.5389	18.3668	11.0568	10.3172	4.5283	5.3839	9.0762	11.5457	4.2917	14.3244	9.0204	10.1902	21.3689	9.6105	10.2031	10.5094	6.9317	8.3151	17.4125	2.9107	6.6345	6.2665
15.5104	3.4468	7.3176	10.9832	8.7733	13.9673	7.3959	17.3144	4.9536	23.2083	18.5224	4.7385	16.5803	13.5605	6.0630	20.0061	15.2345	9.8264	21.6814	6.2471	9.5031	14.4394	16.4001	5.6042	12.8164	2.5438	9.6738	5.5480	26.5822	15.5623	16.2841	8.3473	8.6729	9.9869	11.5450	3.1990	10.7764	15.0207	6.8374	10.0620	7.4903	17.4705	7.8579	13.0873	6.3988	6.5122	0.4559	6.5125	5.4889	14.0680
10.0560	16.9692	7.3252	10.0078	4.4552	5.4445	8.1880	12.2773	13.3509	7.2944	1.3429	7.4864	6.5555	5.6035	20.3573	13.5075	15.2367	18.0506	6.9885	15.3297	3.5492	6.3346	15.4163	8.7046	2.6543	7.9370	4.1436	14.4391	8.1574	10.9358	16.3480	8.9454	14.8391	9.4021	6.9650	25.5049	9.6431	10.8462	5.2457	3.9344	17.3904	10.9734	6.5470	0.9751	5.7458	6.0792	14.2974	3.8139	7.1946	5.4112
18.9426	7.6891	6.4881	10.5604	12.6514	17.6167	8.6684	7.0326	5.6554	12.8211	12.1867	10.3972	5.8531	2.7841	3.7747	4.2788	16.9813	5.6585	11.3218	13.3206	7.8766	8.2338	11.1364	12.3177	11.0581	9.7002	6.0434	0.5516	12.5982	4.2092	13.2380	13.2195	12.9188	3.2310	10.3815	14.1681	11.8329	10.5288	16.2518	7.4737	17.5559	8.4215	22.5135	14.6339	8.1958	4.3320	14.0459	15.3938	12.4151	17.6823
5.3249	7.0680	19.0046	4.8936	11.1793	1.6847	12.0224	8.8041	8.2460	5.3661	13.6232	17.1805	6.1748	5.8914	10.4593	11.3252	4.4073	17.6499	5.6454	15.1539	13.6983	16.6758	15.5665	25.7249	16.2412	13.9611	9.1859	6.8452	11.5278	4.9016	5.8446	5.3526	3.2543	10.9667	4.6104	15.9930	7.1846	2.6448	8.3662	7.7043	10.1871	1.2953	5.3106	4.6463	20.7906	4.4798	11.5521	13.0388	4.2697	19.6467
5.9495	8.5601	2.3468	2.6668	15.4228	21.0381	12.1729	18.2802	13.6513	11.5682	14.3458	11.9861	2.9577	19.8064	5.3405	14.5255	10.6482	4.7120	9.7259	8.4447	10.3958	9.5776	9.8770	20.8826	3.2811	0.7885	7.6777	20.7950	10.5431	15.2421	15.6615	14.3734	7.6343	7.1033	8.8775	18.8812	13.1229	12.1962	4.2029	10.0647	17.1534	6.0400	11.3129	15.9956	6.2292	13.3454	12.5476	10.1992	1.1495	4.7892
2.3456	12.4039	15.2056	16.2677	4.3172	8.2545	8.5036	16.8458	4.0493	5.2726	14.9033	13.5406	10.3050	9.8877	10.0985	11.2768	6.1151	12.9155	5.9678	15.3873	4.7845	1.8970	5.7520	8.1657	12.8870	9.2941	11.5312	7.0466	3.3764	6.3634	18.0293	9.5901	8.6178	9.7839	9.1139	5.4555	12.2950	9.3593	4.4470	5.3411	8.0497	4.1190	17.1092	1.2922	14.0643	10.6694	19.2991	10.6535	9.1340	12.9395
16.4121	12.6115	5.3717	15.3535	6.0713	8.2104	3.0349	16.7435	9.0823	11.4142	14.6560	15.9296	4.6464	3.8264	14.1647	3.4102	17.0472	3.4860	9.0160	0.4386	7.5123	12.4213	9.2878	12.9789	3.0643	9.3993	14.1955	12.0284	16.8163	4.9751	2.2185	3.9222	16.1116	12.9199	4.1072	6.5268	2.0123	11.8774	7.8473	4.1891	10.6861	14.7590	24.5368	9.6960	10.5077	23.2417	3.3711	9.0615	2.1413	1.7489
6.6315	8.8302	10.6308	15.6243	9.3987	21.2265	6.8324	3.3479	9.2990	15.4361	16.3354	15.4204	5.7487	13.9855	17.8784	11.5236	17.3587	9.0318	6.2690	9.5860	3.0491	13.2927	11.1245	2.5946	3.9777	20.6265	9.1466	11.6659	1.7624	27.4691	11.3887	12.7559	5.5334	6.5828	6.4359	7.0665	4.5330	8.3130	8.6058	4.0366	10.1960	1.7942	2.5235	6.7384	9.4840	16.4005	4.6664	10.5671	11.5392	2.9678
14.7893	10.9388	10.6996	7.3984	29.5671	5.5858	17.6238	10.0997	17.6510	8.7388	7.2986	11.5386	9.4852	7.9727	7.2673	10.8764	3.4447	9.0170	8.9184	4.8298	5.2671	8.0893	11.9692	11.1544	15.4414	5.6528	1.1734	4.2944	4.8656	8.6480	8.7484	13.5965	12.0185	5.9001	9.5717	17.8857	12.9752	8.8463	4.6307	13.5157	3.3337	14.9284	18.3291	15.5093	10.2772	4.9667	14.7979	11.3941	8.0305	6.9255
24.7595	19.6199	23.1927	2.4439	6.8025	10.4416	5.1857	3.1762	5.9395	7.8158	6.9577	2.3103	9.5484	5.0374	11.9987	15.7181	12.4730	9.0297	13.4804	3.2066	18.5511	4.9945	8.0060	8.1473	21.2593	21.0469	9.6413	13.3324	16.3855	9.9912	6.6338	3.1451	18.2109	5.4448	9.3325	1.9602	19.2845	5.0244	10.7249	12.9841	10.9361	12.5504	17.9065	12.3302	10.6914	6.4412	14.5898	12.2293	6.6957	3.5752
5.5813	6.5570	10.0371	7.5911	4.0510	15.2610	5.3561	10.9149	7.0668	6.6041	12.2265	15.0145	3.9850	4.7098	3.4122	5.9982	4.2568	17.6466	12.8544	11.5581	4.3406	5.0112	9.4914	14.6563	9.7643	6.1244	29.0482	15.1985	3.7183	6.7234	9.6645	3.6962	9.3981	18.8510	15.6928	10.4887	13.3001	12.0758	4.1059	17.9369	4.7327	4.4491	17.2062	10.9988	11.4424	16.7486	3.4220	8.1409	9.1636	10.3664
8.2824	8.9655	15.0628	1.9484	16.2282	5.3147	12.3019	3.4492	11.3854	7.2321	18.0083	2.6115	11.3087	13.0208	12.7228	15.7672	18.7852	5.0769	19.4605	15.5433	2.8556	10.5055	12.9197	12.6257	13.5067	7.9040	4.2755	6.6602	7.0881	12.1897	8.3491	7.5009	18.4800	16.6304	6.9725	18.2516	16.4888	7.8574	6.8355	14.7535	9.2728	12.1592	12.4486	4.7172	9.6785	4.5798	17.2134	7.9781	1.8010	23.6603
3.6523	6.5314	17.7233	6.9700	14.1966	11.5651	4.1283	16.1509	14.5308	23.5773	8.1516	24.2252	9.8337	18.5789	6.9271	5.0761	12.7167	11.6667	22.3710	15.0184	20.1229	10.8605	2.0660	23.9087	2.5895	6.0828	2.9757	3.3224	7.7900	5.2319	12.3184	4.3604	5.7171	10.8571	3.1947	8.6610	2.0797	6.5231	15.1278	6.2581	14.1000	20.1440	22.1004	12.4137	12.7124	20.5435	2.4709	12.8342	16.3697	4.8372
12.0418	5.1874	4.6775	4.5967	11.8182	14.1113	15.0798	8.9108	12.1688	4.3923	15.2702	10.3083	15.9060	2.3245	13.8637	7.7939	5.4508	6.3686	4.4564	3.2096	27.1009	6.0470	7.5917	15.6838	16.8370	13.2752	12.0559	16.1504	3.9919	15.6511	13.6711	5.6105	9.1963	5.2425	15.8606	8.8309	14.1936	11.7139	2.0492	2.4577	13.8713	8.8349	2.2864	4.7441	7.1303	12.2841	18.0890	17.4492	14.3620	11.4109
5.2611	10.7252	2.7333	9.4949	13.0649	4.0442	10.7403	2.7290	15.0258	12.9421	10.4714	3.0079	10.4937	2.6662	8.7328	9.5993	17.4129	3.1553	27.4822	7.0686	17.7433	16.7177	9.6249	18.1678	13.7668	6.0174	4.5773	25.1966	10.3183	25.0842	7.3019	15.2692	3.2383	12.9813	15.0013	8.5407	13.7059	5.7709	8.1809	9.6868	3.8899	6.8111	10.8430	11.7032	11.4345	6.7033	7.1444	12.3571	2.3089	14.2641
2.5380	13.8927	21.9888	6.1656	11.3763	7.6794	13.6562	23.4633	9.0787	9.3154	11.9454	14.7758	9.9963	7.1312	8.8366	5.1606	8.9980	2.5667	15.7838	7.6130	12.5379	12.7170	9.9620	3.8418	1.3947	15.0588	6.3794	7.0520	7.8332	12.9061	11.8332	11.3013	13.3188	10.2165	2.6851	16.1026	12.5982	3.3611	5.8604	11.1095	12.4462	3.6251	9.8033	3.3532	0.8429	9.5275	8.6962	11.9840	3.3641	9.3439
6.1177	13.3852	10.6606	12.7313	11.2818	16.7398	27.7346	8.4003	12.4074	7.5131	12.4367	8.7395	12.6956	7.6525	8.5315	6.5731	6.2905	4.2080	12.3701	3.6002	17.1611	13.3360	0.2973	6.1619	3.1454	9.5960	15.8761	5.7312	10.8910	10.9715	9.3768	9.4444	13.8876	16.6377	7.6774	0.9716	8.0446	16.6767	6.8336	7.6228	13.3965	7.3832	7.5270	23.6813	7.7802	18.0833	17.6009	10.5849	5.4619	18.3096
21.5622	10.6117	18.4903	12.9545	3.6179	19.1404	5.3976	10.1732	12.0744	11.7365	11.8145	11.5968	7.5305	10.5439	15.9984	5.7288	6.0898	17.4110	8.1220	13.4302	4.4294	1.7018	8.4913	3.6905	9.2993	9.6254	20.2152	14.6798	9.1471	22.5551	1.7105	7.8632	14.3308	11.1145	14.4395	12.3514	10.0821	11.7646	18.3434	5.9079	11.9974	8.9757	7.5098	11.4752	18.6005	8.6526	4.3646	5.0480	15.9603	11.7108
11.2245	14.2814	5.8825	7.3694	9.6295	20.9293	12.2085	6.5325	16.0696	4.4303	10.0748	5.4431	19.9684	12.2611	5.2859	17.5831	9.6948	13.5163	4.5035	17.1643	6.2245	9.3560	8.0269	14.1950	19.5880	15.3616	1.1882	9.4312	7.9972	17.5038	8.9906	10.4624	6.6865	12.8915	3.5818	5.8968	8.3759	7.8875	13.6271	0.4355	2.8346	18.6464	6.8725	13.0782	16.7825	18.8643	9.2825	6.7516	3.7431	5.6391
11.6279	4.2303	10.4060	16.7229	8.0798	7.5552	17.7378	5.7252	2.0134	8.2962	6.0170	1.6742	9.1193	18.1136	11.6779	9.4246	23.8136	8.0045	15.7557	13.5406	17.9295	7.1533	1.7962	9.4391	4.7343	11.5786	3.2448	9.1073	18.5062	5.6284	1.4254	19.6627	2.3894	9.2170	8.5919	5.7212	14.9408	12.4865	11.0179	10.9184	9.3314	14.1546	5.5698	6.3758	19.9265	2.7553	15.8959	18.6853	1.2267	16.9770
3.1294	9.4050	18.6445	11.0767	5.7483	7.1396	3.2030	11.4099	22.4655	2.7638	14.5799	11.1435	11.7596	13.1207	2.4175	15.2864	18.2862	14.9099	21.6921	10.5209	10.9398	5.1884	10.1080	2.7778	7.3228	10.9409	19.5896	13.0272	9.6598	2.8854	9.2551	2.5866	2.9880	4.4718	9.8404	10.4241	8.8124	11.5100	9.8558	18.0992	7.7442	15.3750	11.8285	10.4982	2.4439	11.7185	6.4835	6.4663	9.5442	10.0373
4.1679	16.5308	5.0897	4.9860	10.8013	10.0138	4.0694	5.6570	18.8006	14.1596	6.9821	4.5452	7.8058	19.4504	15.1707	19.0406	13.1667	18.1196	10.1324	11.7257	4.4971	10.9336	2.3318	17.9021	10.5524	7.1563	17.0190	7.2889	24.2003	7.5112	17.2265	4.1675	11.8123	7.6114	11.3532	3.5429	4.3607	2.6206	9.4731	5.1799	12.4008	18.4794	9.7728	5.6218	9.9176	11.9172	10.9898	4.9822	15.1804	12.7758
7.4587	8.2536	6.4199	19.3288	6.0569	17.4245	12.0668	8.7472	21.5266	5.7868	2.6024	5.2610	12.1476	7.8314	5.3008	15.3976	3.4629	6.7811	6.8219	1.9438	10.0080	15.7701	13.0773	2.4528	10.4662	5.9398	12.2716	13.5997	9.5423	4.2814	14.6291	19.0202	5.0859	14.0255	11.7942	7.4638	12.9774	12.7097	13.2512	14.1125	13.9055	7.0971	19.5235	11.1119	10.7548	11.1217	8.0917	3.9651	6.3625	9.7101
14.7857	10.2622	7.6411	3.9257	11.5390	13.0674	13.5722	10.1058	10.3817	10.9592	2.6587	7.8308	5.7540	15.7869	13.1925	6.1096	9.1468	5.9301	2.8240	2.5626	18.1651	3.2809	14.7605	4.2062	9.0411	15.1917	15.0049	13.7014	11.9476	7.3630	21.0249	5.2754	9.6518	6.8875	10.2150	4.1087	15.4072	12.8612	5.0609	3.4693	9.6449	14.6583	3.4034	12.6510	19.0754	13.0908	5.5502	18.5153	8.6059	1.6500
10.0107	6.9641	9.9690	8.4405	6.6822	11.0470	10.6890	11.4244	12.2024	18.7530	2.7026	9.0706	9.4097	7.9625	11.9618	12.9534	11.1946	17.7691	9.8139	1.9275	15.9626	4.9378	3.1085	12.6506	8.5518	2.6343	11.2511	8.8078	8.7233	10.6260	13.1377	5.0989	8.0832	5.9159	7.5179	7.7631	16.5328	9.9293	17.8056	13.3470	1.2929	16.4180	13.5382	4.9356	1.4636	13.7657	17.8554	7.4137	16.3500	4.6791
9.5954	9.2216	6.1789	9.6722	16.6731	6.5676	19.8578	10.3237	20.2765	8.3731	5.6643	7.2335	3.2786	7.3973	8.9124	4.8497	1.3686	15.3606	12.1012	10.6439	7.1993	13.5011	16.3553	14.3149	16.9692	12.0140	8.7305	12.9384	12.1738	17.4067	12.2415	4.7295	4.6629	7.8668	5.8690	2.5466	9.1864	5.2238	5.9629	8.4035	14.1482	7.5756	21.3003	8.6383	8.3899	8.3242	8.2956	17.2805	22.2464	11.5458
5.7683	4.8242	7.4256	7.9548	12.5889	14.5979	14.2052	19.8160	11.4387	16.3573	5.4806	1.9135	8.6510	12.9733	6.0352	7.2823	11.1981	11.3993	16.5446	4.3607	12.0661	12.4008	12.7514	10.1559	16.0957	1.0589	11.1126	4.8467	16.7348	9.9247	14.2297	14.7002	10.3210	7.8955	6.0420	7.7481	13.9747	5.2892	15.3148	9.0591	5.8485	17.4120	1.3022	10.0516	10.4076	7.5043	8.1581	5.3366	16.3706	6.6311
9.0953	6.1989	6.9886	6.3865	9.4687	6.7954	7.6171	5.6536	11.3161	7.6098	9.4192	6.9604	8.7440	7.0129	8.0304	6.8147	8.7134	7.9885	9.4535	19.0388	3.8546	15.7075	7.0353	3.7824	10.4211	9.8914	14.2143	22.1266	6.0787	19.7585	13.7699	9.6334	13.8114	4.7106	6.0054	3.6350	4.8065	1.0641	6.6460	12.1461	11.3749	7.8564	4.4519	10.3726	2.4601	9.8981	19.5071	13.1068	3.6193	6.8006
19.7683	3.9847	8.9742	3.9742	8.6504	5.1811	11.4803	5.2537	7.8528	13.2463	10.3580	16.0279	13.1336	3.6749	1.6457	14.3001	9.8775	9.1769	3.4705	5.3544	19.6448	15.0551	10.8610	13.0208	11.4642	9.4229	7.3356	0.5831	15.8222	7.5643	9.9717	14.4446	7.1470	6.0345	4.4616	18.1295	17.2170	13.1818	13.1273	4.6161	7.3807	13.8991	13.0688	1.2174	15.5491	8.0664	9.5575	11.2369	16.8874	5.2513
7.6844	1.3295	16.9104	4.9505	19.3537	7.8744	19.4442	15.6554	21.4557	3.7768	17.9906	5.1724	2.1436	9.4941	8.4166	14.0742	5.2753	0.9828	3.3896	8.3638	2.6083	7.0207	5.7714	16.4188	16.5139	5.0427	7.4209	0.5916	12.8861	19.7314	7.8489	6.1438	14.3626	12.2795	4.9186	18.0647	5.3576	7.2991	4.7658	5.6368	7.2108	20.9072	5.4942	7.9529	11.4819	13.9583	6.8886	9.4953	10.4189	4.6299
21.6044	4.1839	7.9062	9.7246	24.7448	16.4890	14.2619	7.6991	1.9125	4.6020	21.9516	4.9493	13.1994	8.8124	8.8128	18.7932	4.8367	13.2882	11.8731	17.7269	7.1195	4.4417	2.0826	4.2971	11.3680	4.8419	0.3094	13.7391	10.2064	6.4986	10.9309	6.8195	0.9986	11.8628	7.5876	4.2656	13.9398	18.5375	9.1659	2.3314	16.8976	6.8438	2.9264	19.9162	8.1859	12.4697	6.1016	9.1152	15.2637	12.7872
13.4548	5.1241	6.2397	14.4934	9.5283	7.9625	6.3101	15.3552	15.2297	14.6789	10.3834	2.9273	20.9629	10.5716	5.6009	7.7095	11.4354	18.4060	28.9507	13.3192	6.0389	7.2507	13.2548	11.2468	5.9007	4.1850	19.6213	4.6173	4.3505	18.5690	5.9302	1.4596	16.3204	8.0480	3.2699	20.2266	6.5590	4.2808	6.4864	19.6344	9.7997	9.9431	3.9297	13.3414	7.3395	8.6467	17.6530	4.2528	11.6472	11.2432
4.6760	7.5990	16.9345	13.4446	8.7175	14.4003	10.0042	5.0050	3.8430	16.6227	2.7398	5.2942	10.4341	8.5211	13.2319	15.7709	18.1309	1.8812	6.3469	2.8176	19.0464	6.4050	0.9371	4.3500	12.2228	12.6406	7.0717	16.0203	15.8229	7.5657	21.5255	4.8403	2.2965	19.8128	9.6447	3.2579	1.9449	4.9710	14.9524	13.2804	4.4555	7.7004	11.3157	23.0834	16.1005	8.4000	14.6247	3.3314	14.3393	14.6650
5.0375	0.9010	10.4496	5.9509	18.1270	4.0085	14.3818	6.6952	2.4925	9.5487	16.3724	14.6540	13.7743	6.2003	6.6786	6.7304	4.5643	11.4531	9.9490	10.9933	15.0117	11.6980	7.2421	12.9600	22.7201	8.9532	16.8669	15.3580	6.0848	14.1932	15.3606	8.0504	2.5517	11.1741	5.8693	8.0789	8.6652	21.7025	6.4574	9.7764	11.0539	6.9235	18.2688	13.8490	2.9931	2.2798	16.7948	5.1143	3.8055	11.7316
6.1399	8.8886	8.2178	13.6625	8.8640	10.2251	3.1080	13.2110	1.0483	7.6521	0.9809	6.4848	11.6606	7.2244	10.6892	5.5961	14.0704	13.6439	8.1990	8.8949	11.0956	15.2196	7.3577	11.9163	19.0943	8.5757	6.4595	10.9342	10.9311	8.1512	11.8415	18.0205	13.5203	5.8949	11.2185	4.8474	9.2133	10.8904	9.2105	4.5241	17.8711	5.4002	1.0572	6.1835	17.3497	7.4826	23.4353	8.6901	12.3202	9.1682
9.5093	14.7783	7.0898	4.7864	6.9317	14.1141	11.6869	8.7125	6.6860	11.9524	9.4354	11.6612	6.8978	13.7666	9.7294	7.8419	3.7128	15.2502	15.1560	5.6254	9.1036	20.4601	7.4663	4.3287	10.4795	11.9649	9.6142	10.6060	2.0541	6.7173	4.9357	2.8476	9.2966	7.1140	24.6860	11.6284	3.2405	11.0904	7.9297	11.2953	10.2784	1.3687	23.1874	8.1384	11.1551	5.1289	4.4741	15.0327	6.0386	18.7956
13.8319	14.9816	13.9494	7.6440	5.9748	15.7547	10.5175	8.8659	17.4267	27.4844	22.0178	3.9460	26.4719	16.2707	11.2857	16.1501	7.4680	17.8637	3.1169	7.1102	1.1712	3.9582	7.9268	15.1561	16.4716	7.8109	9.1770	2.8459	11.4792	11.9100	3.1093	9.9247	12.9219	2.0256	10.3046	11.8548	12.3071	2.6645	9.5421	12.3024	14.4068	13.4883	11.5056	14.8414	13.5659	14.4985	15.9976	5.4947	14.2385	19.1987
12.3368	12.9237	7.1180	11.9895	3.6224	19.1370	7.0729	13.8124	2.8912	5.6579	11.5372	13.2969	3.0931	13.4235	6.6878	9.6037	8.8497	13.5117	18.0868	7.3725	10.0534	15.0716	7.0961	6.6805	9.2025	12.5421	2.4592	15.9752	12.0537	10.3569	9.2379	6.1534	8.9061	20.1121	17.9685	7.4441	8.4975	4.3233	6.1893	9.6461	5.0516	11.4188	16.1291	6.8735	14.0956	5.2364	13.5777	7.1541	4.8714	14.7879
9.4493	9.9222	3.0127	10.4491	3.0762	8.6877	16.0558	6.7680	3.5839	17.5392	13.9862	5.8418	5.1625	8.5011	8.9278	11.3868	1.3356	12.0395	10.1162	17.0596	9.1274	3.2542	6.1044	2.1216	3.5229	7.0781	13.4068	15.4141	9.7842	13.9487	7.1162	3.9167	1.8583	8.0734	8.6032	10.8454	2.9390	5.6403	2.4888	6.1010	6.5862	7.9434	5.4741	11.2761	5.6329	6.9246	14.1365	11.3113	7.9253	13.2643
8.5710	13.4822	14.6851	11.9307	3.7409	8.2782	13.9101	6.0948	16.8900	4.2059	12.5592	8.4184	3.7633	10.3077	3.8342	12.3106	12.0953	8.8507	18.9798	15.0000	0.8803	4.8030	2.0341	11.1503	11.1047	18.6925	1.9857	15.8779	6.5664	4.9593	5.5363	11.4474	11.7474	8.1689	6.5404	13.2397	11.4946	9.5168	3.1281	11.1570	6.1371	10.9491	8.4499	4.9362	4.6887	8.0533	15.0170	5.3643	7.5673	2.5391
5.2564	6.4071	10.5043	14.6187	9.4204	8.7117	6.7666	12.5260	1.4136	13.5935	12.6144	10.5127	10.9290	16.4880	15.4139	6.4441	12.8276	11.2160	10.7697	14.9936	24.3710	12.2860	1.6494	3.8246	8.5998	8.5170	11.4676	5.6951	5.9179	7.9080	7.7609	11.0209	6.0409	11.5407	5.0596	8.7946	14.4498	8.5341	11.1542	8.6328	4.7819	3.3358	9.1587	6.8815	0.8347	11.8699	4.7913	11.6835	7.4457	10.6308
5.0889	1.7091	8.8731	13.0840	6.1761	14.8669	15.6960	13.1756	9.2911	17.1199	6.9358	17.9475	7.8802	4.3394	15.7649	8.8502	12.9020	7.7782	9.6678	10.3340	8.6664	13.7331	5.5090	11.7216	23.7855	11.8760	13.2142	8.7392	22.4287	5.4237	12.0080	5.5849	7.0143	7.0856	12.5686	15.5112	12.5813	7.9555	1.8021	2.1527	7.6410	17.6006	23.0666	12.4990	4.6777	8.3939	12.0707	13.4723	10.1749	27.3822
1.1992	7.8392	13.8656	8.5688	4.2308	3.8588	7.3967	17.4262	9.2055	9.1045	6.9322	11.0141	19.7152	3.3765	6.2577	2.8773	16.8208	14.5775	10.1133	7.6591	13.2542	5.1119	7.8093	10.3104	12.8869	17.5422	23.6177	4.8920	10.6818	17.7289	9.7055	15.6269	13.3874	7.4563	12.2610	5.5064	11.1263	10.8965	19.5122	14.2696	10.1360	15.1241	15.0715	9.2355	2.2225	12.2161	10.2003	10.9235	2.2665	3.3385
6.6265	12.4450	16.8331	11.7794	12.3561	9.5908	6.3832	6.7459	13.8963	8.8682	2.7007	7.1635	7.6003	2.1972	10.1289	5.4889	9.2901	21.2637	10.2505	2.8637	11.7180	15.3010	14.6239	6.4905	13.6269	9.5195	11.6093	11.0171	7.0982	7.6357	3.1988	10.1588	19.8950	4.0737	16.7165	3.8827	2.1329	14.4071	5.8283	2.7301	10.0641	15.0888	11.5654	14.0177	7.4409	6.9765	19.4015	3.9135	9.4828	4.0446
5.9286	6.3663	11.8803	8.7421	4.9041	4.2649	8.5350	17.4980	12.6299	12.9403	9.3761	21.5588	5.9664	5.9696	10.2410	3.7816	22.2625	11.2451	6.8314	4.7678	2.5537	10.2197	16.6482	15.5757	13.4095	10.9028	16.3152	0.7028	19.8968	5.5537	23.8593	10.2145	8.6222	13.9353	11.8604	8.0554	10.2876	10.0469	11.1070	9.0701	17.4083	10.8315	9.7118	1.2857	16.8141	16.5132	6.0532	4.1870	8.8608	10.2421
9.3931	2.1237	1.7369	25.9709	11.1429	11.7541	13.1497	5.0125	14.0168	7.9448	9.9335	11.5136	2.3264	16.0305	7.2886	12.9377	12.5353	10.3279	10.7880	11.8891	2.1519	3.8065	2.2499	5.8787	15.8832	8.7996	2.3313	8.8594	15.7356	2.7005	12.5517	6.2680	9.7822	15.8171	20.5894	6.3257	14.7136	18.8619	5.8456	17.6629	4.7201	15.3141	8.2357	3.9220	11.8612	10.3887	11.3207	11.6658	11.6881	3.5339
5.6318	9.2439	10.6504	12.9293	13.6378	13.2001	7.5761	10.5500	5.8427	3.2789	14.7084	17.0454	11.2366	23.6828	3.0567	6.8264	10.9595	11.0688	22.2229	21.8707	8.4117	14.2642	4.7616	8.9780	5.0475	1.6462	8.0029	14.8375	13.4223	4.8759	5.6379	6.5698	5.3896	9.8532	9.1570	4.6565	9.1021	13.7913	17.2734	18.0446	9.0006	9.1413	15.3944	3.5836	5.3603	7.8711	7.5921	6.4923	7.9098	10.3070
5.7033	22.1011	15.9950	5.9140	1.8833	8.4114	5.5587	7.0908	13.6825	17.2147	16.9069	6.4036	4.9804	4.5885	13.9825	9.1154	7.1737	15.5461	4.0596	5.6465	19.9994	6.1959	14.6041	10.5262	21.5120	12.0311	3.3180	11.1811	2.4961	11.7175	9.3521	23.6198	8.1787	11.3127	11.4235	2.0747	14.3256	16.8683	4.4980	19.1185	8.1288	9.9817	8.2920	13.4846	6.4883	18.7371	23.6675	5.0032	6.3816	14.6593
18.0480	13.5264	6.9969	19.2866	6.4917	13.1199	17.9175	16.1681	5.9251	10.8355	10.6661	17.9297	4.4006	10.2019	16.9230	10.5470	13.9558	10.0687	6.1851	2.3994	6.0649	7.7944	15.8254	11.1356	3.4083	24.7162	9.4120	5.9916	16.2241	13.1728	11.3478	4.2615	9.1710	10.8126	17.2997	6.6815	7.7713	3.3880	11.0107	9.1252	16.9114	4.1821	4.6153	9.2880	7.5049	6.7396	5.6785	10.9391	5.2666	9.0758
7.5260	3.1951	2.9399	25.1981	15.4716	1.2332	9.6050	4.9023	4.0520	18.4927	14.7515	13.5594	9.2342	9.4787	11.3083	3.7446	5.6419	14.1736	5.7059	11.8970	11.9383	4.2948	7.1064	6.2556	1.7889	9.3449	4.7321	3.3212	7.0223	5.4958	10.1714	10.0098	13.6837	11.1923	12.4433	8.2320	7.0270	8.0039	7.2257	19.6912	11.9237	11.3105	5.5961	12.2537	24.2389	4.4236	8.7146	13.4391	14.5528	7.5902
11.9467	2.7940	16.1373	8.7451	15.1070	8.6945	8.3709	14.4424	19.3363	13.7858	10.1002	19.3104	7.4249	7.3431	23.9128	9.2217	11.7122	7.2242	13.0525	21.1428	8.8479	5.1564	9.6697	7.4426	10.3257	2.9592	9.5921	8.0921	5.5900	2.6418	1.6371	8.2275	11.7521	8.9780	12.7295	1.6205	13.0733	8.0881	12.6883	15.3952	9.5342	12.7320	14.7636	9.6220	14.5159	3.8367	9.0857	12.0088	11.1498	2.5856
2.7641	6.2530	18.5263	8.2044	13.7990	6.3650	17.8448	4.4096	15.7792	20.2139	3.4406	0.4312	1.9149	5.8325	9.7424	5.1073	13.9570	7.6780	7.0695	6.1456	7.5027	9.7168	4.2970	8.1510	13.4477	5.7184	1.7858	12.6110	20.4238	9.1899	2.7654	11.1540	8.7172	2.8877	12.6257	12.5658	24.0286	14.5892	11.2813	10.2189	4.1402	5.2110	10.3572	10.6005	8.7667	13.5206	3.9880	9.2111	11.2628	13.3034
11.5122	11.8494	15.5056	7.7310	5.4964	15.9337	7.4332	4.9069	24.5872	13.0442	18.3587	8.4213	9.4334	17.9402	5.1178	12.7618	9.3240	9.0588	6.3690	8.0568	8.3743	4.1454	13.4708	3.3983	10.2741	8.2396	18.2988	6.2601	7.7093	10.2146	9.4194	13.5645	8.5629	5.0015	10.9160	11.7313	20.6068	8.5171	4.9354	9.2421	19.9768	19.9491	6.1434	10.7662	5.1259	7.2288	11.0675	9.8893	9.7649	23.7275
10.9221	14.0147	6.9410	17.8538	7.4351	20.6568	10.8586	4.5524	6.7107	3.7796	8.4323	11.0203	23.4760	8.8717	1.4147	3.3616	3.5804	10.7445	2.3997	7.1106	15.0610	10.2795	17.7391	7.9060	3.6508	18.7863	10.8595	7.0649	10.8832	0.4119	9.0929	12.3067	8.6304	17.3708	13.9979	7.6336	5.5970	12.6362	7.2123	6.2030	14.8609	15.5759	10.4148	5.6536	12.9313	13.1297	15.0051	1.2259	6.0414	13.1186
11.8398	3.1125	5.0427	13.8075	13.1865	10.4154	6.7068	12.4033	10.2829	18.5467	10.1737	25.0307	11.7302	14.8937	4.7586	5.8004	8.2249	12.0204	9.1529	6.5399	5.5433	14.9983	2.9912	7.2695	8.1777	7.5957	2.5543	10.0806	12.0065	6.0624	3.0132	8.7300	1.8128	8.2644	13.9617	15.2000	9.1575	7.3026	17.4208	21.6819	1.4218	11.1027	17.7355	12.4634	8.7139	6.7021	12.5364	21.4054	12.0162	5.7828
8.3339	9.2283	7.6921	12.3319	16.7126	5.5307	17.8804	3.6591	7.7402	11.6132	7.1587	9.0109	13.7883	8.9940	14.4418	1.8843	7.1068	7.5000	13.7346	11.6486	17.8567	6.4077	8.3570	19.1947	10.4336	4.4412	3.5388	4.3439	15.9664	15.0067	12.6619	1.0459	6.5379	11.5986	8.3112	5.8777	19.7143	3.7744	10.8984	3.0899	8.6634	21.8503	13.4367	9.3760	11.2350	7.8904	16.2282	14.3576	5.0026	8.9771
0.4995	11.9688	3.7606	12.0095	11.4183	12.5961	4.8217	8.3035	10.3634	21.8906	9.2611	10.2931	12.2010	17.2522	10.0075	7.9456	6.6414	8.6059	20.5714	13.2073	16.6928	8.5395	10.0347	11.3573	9.4539	6.1925	19.1724	8.0897	17.3548	11.3858	4.8636	9.0832	6.6051	12.1889	4.7509	7.1787	14.8573	17.8386	15.1219	5.8238	9.3358	5.8667	9.6170	15.4513	10.8543	9.3659	0.9013	12.0737	2.3663	9.6581
7.9246	4.1376	12.5463	16.1028	13.3079	13.4155	11.9320	7.4695	10.3545	17.3123	15.4253	4.9341	4.8291	2.7511	11.8606	9.2605	10.5638	12.1278	10.9504	10.4652	4.1367	0.3864	6.1026	10.0344	30.0699	10.8102	5.6178	13.0123	5.7288	9.9625	15.1707	10.4834	6.8336	19.9112	8.9042	6.2568	12.2438	8.2445	6.8715	4.3918	10.9401	4.9321	6.7036	7.1224	5.7590	9.0025	1.7113	14.9914	17.5002	7.4445
6.4421	11.0020	8.5373	10.5269	3.3043	12.2548	5.8203	4.7693	20.0738	18.2555	9.4481	3.9294	0.9775	9.9298	16.6002	8.9233	8.3570	19.0079	21.7769	9.1691	7.6839	17.8086	12.8303	2.1779	6.4238	6.1160	15.0429	23.9875	6.6281	5.1144	8.9992	11.3267	5.1719	7.7321	11.5744	7.0290	16.5363	6.6954	1.0666	11.8678	9.1520	20.9952	2.8080	6.9388	8.3357	9.9405	13.2282	9.0356	17.0750	19.1888
2.5085	8.0443	20.1862	7.0220	21.1322	7.4826	5.8611	19.3782	7.8741	16.3748	2.5603	6.3990	11.6110	8.5054	5.5162	7.5307	10.0868	15.4373	5.9248	3.9420	8.6297	5.3770	7.7651	7.7372	3.0004	1.9391	16.9522	11.6912	9.1211	9.8181	9.8675	14.6698	4.1121	8.2369	4.8414	17.0529	9.2007	11.1866	7.5090	12.1982	1.8555	0.6941	22.0018	18.5680	8.8566	15.5440	9.1156	2.4355	16.8457	15.7597
7.6494	9.7553	9.9600	9.6004	8.3456	15.1487	4.9514	6.9417	3.2710	10.2693	15.6460	0.7866	11.9649	13.0048	10.1023	15.3713	21.3067	13.1148	17.8988	13.8565	19.1890	7.9932	6.8177	3.6123	7.6281	10.2033	3.8045	7.4321	10.6683	6.6810	10.7729	22.0247	12.0160	2.8186	9.7641	8.1083	8.0469	3.2581	3.4372	12.5884	3.0008	8.5695	12.7093	5.4265	11.4942	10.7155	8.8378	4.7852	6.7740	8.3316
16.4998	1.8489	19.0824	19.7440	8.6624	10.4590	11.8795	3.6147	28.5898	3.5800	13.9293	9.0833	3.4696	5.4749	11.0124	6.2632	8.4372	11.4332	5.7483	8.9017	5.6377	11.0447	6.0784	1.3674	7.6463	1.7007	15.3235	2.4248	7.4029	3.9470	11.5298	15.9423	7.3784	9.3307	1.8774	12.5533	11.5738	6.7490	11.3580	21.6320	10.3557	16.9046	8.7621	14.3458	3.8673	7.7365	9.8532	10.9568	13.2622	19.6546
12.9327	17.7324	25.0354	4.0751	19.7652	1.7638	10.8720	8.0739	6.3899	14.2392	11.0684	9.2867	17.9973	13.8501	19.5311	7.5956	16.4788	10.2768	4.9920	8.5268	3.3420	18.9256	12.8367	5.9828	19.8469	15.9906	12.6049	1.8078	13.6544	5.7423	8.3162	20.1828	10.1666	5.9553	13.9430	5.8084	5.5891	14.7039	15.8727	2.2977	14.9364	17.2450	15.4312	13.7907	9.9732	24.9934	3.5838	13.7350	16.5066	9.6159
12.4937	8.9494	3.6519	12.0566	12.1541	2.0323	11.8467	12.0960	8.8190	4.9188	5.5943	3.8050	9.1241	7.5785	6.2926	8.0416	7.1961	7.8081	12.9914	14.5769	13.1805	11.5687	6.5267	11.1507	13.5040	10.5553	15.0947	14.6817	9.5085	17.3501	4.9776	13.5466	5.8560	3.2677	6.7520	9.7351	9.1748	15.7171	2.7900	6.7761	15.9073	10.8665	5.6926	5.7366	7.0445	12.6314	7.4960	20.0922	14.2207	12.8780
18.2322	12.6890	5.9819	11.5121	9.0922	15.3201	7.2102	17.4990	13.5086	10.2596	6.2515	4.0772	4.3397	3.2752	8.5596	6.5171	4.4733	31.4851	4.7255	8.4032	18.6943	17.8269	10.4642	9.8603	14.7263	4.8828	4.8946	5.2055	15.2531	9.0979	11.2594	10.7089	15.6046	10.3413	5.6377	12.7229	4.5168	16.2909	7.1713	4.8627	8.5864	9.8185	15.5819	10.2103	6.7127	12.5584	1.2204	6.8271	6.4155	3.7266
5.8258	10.0304	4.6502	6.3504	8.6223	5.4530	8.8245	8.5694	17.4515	17.8436	14.3046	12.4801	9.5658	16.9902	19.1089	19.3956	12.3630	14.2190	2.4831	9.0769	3.2883	4.6896	13.0283	14.3970	8.0230	5.2255	3.4996	6.9321	22.4093	2.9060	11.7610	9.2905	11.2031	15.8618	5.7079	13.6970	1.7969	4.6835	9.6626	5.7623	17.6531	9.1156	4.0628	12.3698	1.6799	5.7000	15.6961	7.6851	3.9281	14.3857
5.9592	11.6854	1.9903	8.6557	12.0266	5.0130	11.2162	18.2011	10.0836	8.5292	8.6499	19.3940	8.9165	7.9436	15.6750	11.6246	18.9677	6.6769	6.1877	0.2561	12.1615	9.7282	18.2267	8.0321	7.1246	13.5560	3.5349	21.6312	10.3077	12.0357	15.2646	7.1848	6.9550	9.3432	22.8594	17.9966	3.9270	8.1236	8.2153	11.3117	7.1928	9.8217	9.6947	5.2012	13.1355	7.5747	6.7333	8.5097	11.7394	1.8982
8.0114	9.3418	7.9860	7.7053	7.3703	15.9889	14.0665	6.6864	8.3739	4.1807	4.8773	1.9522	16.2400	10.3296	5.7010	8.5062	3.3417	12.8120	13.2769	11.1550	6.4382	3.3836	15.5578	9.8645	6.3110	10.9151	12.8254	4.3278	13.6298	4.2535	8.8578	17.2236	11.9925	9.2225	10.1358	13.2781	8.9494	10.9933	8.3673	15.8546	2.7367	9.5955	10.4895	8.5999	13.2187	1.9727	8.7738	7.1920	18.8327	7.5422
8.1858	15.7632	5.9447	6.3945	8.8801	5.8507	6.2777	7.7463	13.3455	7.7961	10.3467	5.0209	5.8586	16.7355	13.1790	5.4433	11.6848	11.0784	10.2052	5.9256	17.6350	15.4733	15.4107	12.1740	5.9604	5.8985	6.6828	14.7872	9.9747	19.0605	10.1001	10.0716	6.8248	4.9698	2.6105	27.4337	8.8622	7.0441	5.8077	8.5506	20.4454	10.5417	30.1169	20.3692	14.3017	6.4425	5.4185	8.3648	9.5896	2.7783
14.5362	14.6472	5.8217	4.4338	5.5531	9.1631	9.4040	4.1256	9.1293	2.8969	10.4011	10.4765	15.5784	13.6817	10.3616	17.5840	7.7371	14.9640	19.4993	16.1883	6.5767	7.2170	22.3595	4.1448	22.0199	10.7507	25.2589	13.7155	9.0831	18.2309	7.4858	4.9944	10.7076	6.7308	20.6916	7.6682	10.9988	2.0628	13.5241	5.4063	22.9236	17.4961	13.9167	10.5169	6.4206	1.3870	9.5114	7.9870	9.8126	23.4543
14.6147	5.7405	4.4862	9.4696	12.0113	11.1627	11.5779	17.9719	8.1912	9.8036	15.1437	12.5738	9.3639	1.3054	21.8531	9.3219	5.0910	7.9143	7.3615	11.6083	8.7184	8.4195	8.9253	9.2287	8.3179	2.6732	12.9377	12.7441	8.4828	12.3197	3.8999	18.9748	9.6851	10.1151	8.3466	7.8955	15.0621	6.3080	10.3824	13.4325	7.2715	4.6601	14.9264	15.1552	10.6103	14.9191	27.9869	3.0058	15.8563	14.8062
16.2475	9.2648	7.5384	7.1304	12.2955	5.6479	18.2789	11.2771	10.4149	4.1808	5.0978	13.2050	1.9865	16.3795	4.8831	9.6443	11.7682	23.4362	5.6091	12.4157	13.2310	11.9927	0.8952	4.1327	17.9134	0.7125	11.8027	9.0074	8.4495	2.8716	4.1861	4.5020	3.2306	13.4755	8.0623	6.9767	11.0129	8.0329	19.4432	4.7508	17.7256	16.4468	18.4262	11.0713	15.7347	6.1386	2.8855	9.4561	10.0120	10.7049
16.0875	6.0549	10.4186	7.4412	7.2418	4.5142	6.6693	13.5732	7.0716	5.0424	5.1137	20.1059	5.0540	14.4775	3.2173	1.4153	11.1937	12.5198	17.1073	11.8303	6.5696	4.7196	10.9691	10.3863	9.4031	8.3148	8.2739	6.6349	13.0152	9.3074	1.9680	10.8627	28.9242	13.8620	11.7913	2.5428	10.1828	3.5702	19.2583	25.7862	3.6161	4.6845	7.6448	11.3385	1.0274	12.8698	15.2325	1.8679	5.0888	7.9859
3.1919	4.3842	2.0474	11.2198	6.8232	12.0096	3.9200	25.7453	4.0364	10.0462	12.6435	13.8454	15.6520	14.3843	6.6836	6.8539	9.7399	19.0147	5.7706	1.4688	13.5724	13.0768	7.6707	9.1621	15.9671	16.5596	7.1305	11.3647	3.7554	8.9796	13.6154	10.7487	3.2269	15.2156	7.5523	17.9926	12.5489	8.3373	13.8761	10.5915	6.3810	2.7243	9.2613	6.4106	14.0126	12.0513	16.0744	8.9213	2.5186	5.6714
7.4533	15.0146	13.1942	10.4927	8.2888	7.0813	18.5521	6.4799	15.7405	16.0242	8.2828	10.3836	7.6855	2.5277	2.3867	9.8527	13.1037	14.0361	0.5336	6.2305	17.8449	14.6165	7.2598	15.3884	20.2483	11.8596	6.7948	3.5358	8.9629	9.6146	5.0991	25.6160	6.7132	7.8927	19.6707	11.6141	8.4234	13.7212	17.5876	11.4053	10.1882	11.7213	10.1855	31.0650	4.8897	17.2240	2.7526	14.8075	12.3938	9.6021
9.2232	2.9939	6.3656	6.6023	16.9798	1.5881	1.9280	14.9656	13.4714	11.2832	11.3552	15.6856	11.0232	21.0731	13.0394	2.8712	7.2480	4.7834	3.2147	11.2441	2.3783	18.7964	10.3185	16.9318	8.7691	18.0599	13.7636	4.9098	3.1128	9.3439	1.3361	7.6634	19.5287	9.2384	9.8727	6.4250	7.5484	11.3359	11.2903	11.8098	13.0155	3.4815	12.2344	9.3692	5.7492	2.7359	9.4891	9.0866	3.6523	10.0662
5.9253	14.7119	13.3777	9.0615	20.6109	9.3325	5.6443	12.0054	2.3387	6.4272	2.9871	7.1736	1.6668	8.4079	2.4061	12.8012	13.8115	12.6030	30.7922	6.5513	3.3943	21.6442	19.9387	4.2004	6.7313	15.1913	14.4249	26.2026	11.0106	17.8128	5.1935	3.2447	14.1016	5.8164	10.6082	4.9631	9.4080	10.0832	10.3600	7.2059	5.6799	17.0305	4.0896	13.4980	16.2402	12.5815	3.0494	6.6725	7.8670	10.4533
17.3530	5.5397	3.4015	12.1258	15.9234	18.1221	14.8976	4.6697	10.9069	10.3108	14.6536	14.8630	22.0513	0.7283	15.3247	5.8483	7.7183	2.2911	2.5476	5.6546	5.5367	13.1945	11.0692	4.3302	12.6011	6.5241	13.3192	1.9186	6.0465	20.8346	1.3881	6.2223	12.5326	4.8633	3.6781	1.4581	7.4793	6.9571	0.8729	7.8831	8.9902	5.6465	5.4817	8.8426	13.3992	1.2902	31.1691	21.4117	6.0872	5.8761
4.1043	18.3957	10.4244	13.9288	5.0805	16.3564	5.0644	19.4442	5.3437	7.4575	4.0283	11.5949	6.0830	12.9555	4.5875	11.7628	8.3627	6.6070	13.1269	8.5572	14.3027	8.9307	8.4221	18.4666	19.7414	11.3306	27.2122	8.4626	3.1192	4.7955	17.8666	9.0008	12.2826	7.9247	4.7088	2.7636	8.5753	16.7079	3.4466	8.1865	9.1128	12.8321	7.6823	9.1808	9.8103	14.6192	2.6312	3.0928	6.6434	6.8455
10.2544	9.5784	9.8075	19.2377	3.6279	5.2212	13.5067	14.1966	13.1770	5.9623	10.5892	10.0670	0.4635	5.2740	8.6157	14.2286	2.1753	10.9075	5.4082	8.1711	4.9291	7.7957	12.5076	16.1559	8.0161	1.8194	1.1090	13.1919	14.1389	21.2942	4.1550	10.2807	6.5536	10.2188	1.6114	12.8436	17.6115	4.7017	5.8226	9.8629	8.1513	8.8285	12.1453	21.3272	18.1561	18.0739	19.7051	10.4634	8.1723	9.2348
7.5974	4.0003	2.2351	5.3047	5.0846	16.2972	4.0719	3.5779	19.3173	6.9079	26.9484	13.2424	9.0876	10.8059	21.6278	13.9486	20.6316	9.7434	18.1518	24.9118	12.4442	5.6819	5.6706	12.5008	18.9893	15.9063	16.2356	4.3879	1.4847	7.5105	12.1464	16.2913	4.1400	13.8562	14.1193	8.8217	8.1397	6.5911	5.8612	7.3710	18.3712	1.9451	8.4772	4.9074	11.0567	10.2080	3.8466	7.6473	19.8212	14.2024
14.0154	5.2064	4.4974	14.7408	6.2673	4.7769	10.0681	13.3999	17.9533	2.4199	25.8488	7.9253	6.3345	11.5885	9.3386	10.6080	9.8932	8.2956	4.2027	13.6639	0.2690	11.2435	8.7447	7.6245	21.4001	7.3213	4.0388	6.5869	6.3297	6.3211	5.2156	9.2826	13.4090	5.4905	11.3160	6.0424	7.4262	8.8390	6.9416	10.6075	18.2737	10.8331	5.5122	2.3123	9.3927	2.6068	2.3367	3.8313	8.7808	10.0205
4.5907	10.7268	13.0610	7.4666	13.2052	13.8399	9.8402	24.1296	4.7162	18.1177	6.4003	4.7305	9.7687	4.6766	13.1654	4.4968	10.4742	8.6461	10.9596	13.9459	10.7011	1.0532	8.6655	12.9477	5.7814	16.0028	16.3290	22.3531	3.7280	13.5478	14.6528	11.3216	9.4988	7.2700	5.5300	4.1006	3.8491	23.6425	6.3413	10.9865	3.1214	13.2174	6.0465	4.1235	0.7346	6.7509	20.5749	8.5597	6.2636	4.4452
15.6823	7.2252	17.6406	6.1123	6.8765	3.2832	6.2704	8.7344	17.7406	15.2170	16.2116	7.3780	2.9189	17.9235	4.9275	9.7875	9.0803	8.5276	4.7116	7.4849	7.7516	3.7229	1.4146	12.1803	5.6426	8.6182	4.0727	11.6085	6.5892	10.7690	20.5127	11.7707	15.6462	16.4891	16.2159	7.5466	13.7204	6.9871	6.9428	17.4598	6.9071	14.1628	14.3797	4.4373	15.5420	10.3690	12.0595	5.5498	9.6788	4.1276
8.6520	13.0920	6.4612	1.4061	4.4593	11.5793	18.1795	18.3561	9.6757	10.3531	9.0271	4.9799	2.4430	4.1264	3.5426	16.9618	15.0837	9.5872	8.7557	6.4719	5.8504	9.1368	4.0946	5.4674	17.5316	11.8891	10.8671	7.0903	5.5922	10.4316	18.2899	19.7556	11.3755	14.2240	5.0663	11.3950	8.5803	1.9860	17.2045	16.5228	17.2055	1.2955	10.2608	11.0289	15.6553	11.5955	10.0318	4.5233	6.7839	8.8103
11.9048	13.1922	0.8745	14.1961	7.4778	8.4061	15.4748	6.8650	7.1324	5.3717	3.0125	1.4705	10.5858	0.8834	2.1187	3.9400	14.3069	4.3664	3.8199	18.1572	5.1283	3.0657	4.5731	0.8501	9.0022	1.0605	9.6681	5.3659	8.7320	9.4986	20.3873	14.7475	12.2032	6.7601	7.8073	4.2060	10.0498	24.2188	3.1477	15.1062	11.1954	5.1775	14.8355	12.7080	5.5563	3.1761	5.6935	7.1516	5.9437	3.6210
5.3253	4.8988	11.1426	8.0777	11.0517	8.0929	19.3003	8.6443	11.9145	9.4100	7.2083	10.8039	4.1648	3.5754	6.3320	19.0570	11.4306	11.4967	9.2847	7.3455	9.0169	13.2037	6.7538	4.8257	25.9592	24.2906	10.1086	13.0228	24.7160	15.4670	7.7625	15.7341	12.5496	7.3942	1.3326	13.4418	4.9503	10.5544	1.2863	10.8662	17.7989	5.5428	13.7137	6.3509	10.3610	24.6106	11.9151	12.2520	12.6104	9.8144
7.7412	15.2966	15.3724	12.4473	9.1140	5.1316	2.1019	19.5291	8.2324	8.1514	4.3408	8.7995	12.9338	6.8919	15.7384	9.1961	15.0112	14.1636	16.1478	20.9284	6.4720	12.2977	12.0815	14.6219	3.7912	18.9424	5.1626	4.3487	13.8067	10.4299	7.0427	2.3340	12.5972	6.6146	8.4452	8.2955	7.5596	12.7767	14.9025	11.8250	16.8876	12.4324	13.7391	6.5356	5.0038	12.2528	22.5397	25.0288	16.4812	13.3069
5.4798	5.5690	3.8636	3.9637	16.2912	7.3258	5.3552	11.3162	21.7277	5.6125	12.9006	10.6249	12.9071	15.3449	8.8532	9.7198	10.5538	16.1050	6.7347	7.6549	2.3438	3.6532	3.4719	25.5801	5.2732	11.2178	4.9514	9.5981	11.1226	12.3255	9.5308	11.8930	13.6253	6.3783	2.2389	10.1380	14.7878	19.7555	11.8388	10.3605	11.2991	10.2549	15.5621	6.5702	8.5559	3.5977	2.8607	8.9903	4.9779	4.5962
15.6472	6.5172	17.4239	11.0367	19.1085	9.7107	4.5065	9.4482	10.2603	10.7293	7.2134	15.6848	8.8821	9.2401	10.3939	13.8321	14.2962	11.1425	3.4741	8.5597	3.9052	9.2092	10.7281	19.1777	11.8746	16.5504	20.0500	5.5341	5.0058	11.9635	11.0759	9.0860	8.0020	6.1957	5.4620	20.1454	22.4625	11.6869	4.4436	12.5725	1.1709	6.1797	3.0858	6.8154	7.4193	9.6123	9.4850	12.8568	10.8119	2.9085
15.9373	17.4943	7.1641	2.9988	9.3876	18.8759	11.8119	8.5177	8.3415	14.2837	9.2934	8.6452	18.3824	12.2940	11.7319	8.1235	7.7876	2.8225	9.1291	4.8906	5.7046	25.2510	12.5440	11.3441	1.4113	2.7314	15.1568	11.9043	8.0595	5.3198	4.0108	13.2784	5.5317	9.5571	9.9717	15.1666	8.4313	25.8306	25.2805	10.7071	13.6732	10.5363	4.0065	13.1087	7.9176	17.8566	13.5091	3.6779	12.8411	22.7898
14.9112	10.8199	23.3140	4.0376	15.4669	9.6195	4.0453	8.6840	5.9437	5.7253	8.6135	8.3971	4.8191	9.9653	13.6282	5.2818	10.1192	14.4307	7.4227	15.6866	4.7549	6.8716	12.0152	5.4743	27.5290	13.2057	13.8829	4.4814	20.1435	6.1609	15.6741	18.5984	24.2295	1.8912	6.8740	1.7150	15.1803	6.1827	3.4583	2.9683	5.3097	22.2574	10.0897	14.6241	5.6528	12.1292	10.5677	14.4964	3.2687	10.3364
9.5290	11.8884	12.4349	2.9246	18.1169	10.2275	12.1029	11.5708	4.8423	8.1489	7.0555	9.5109	11.7257	4.4661	7.6573	9.3543	15.0851	7.3508	10.2729	9.5251	7.4462	14.5234	11.6609	13.1631	23.1457	19.8990	12.9375	12.1020	9.8859	19.0104	14.7197	4.8849	4.3014	22.4124	2.2257	17.5999	10.1044	15.3734	9.9684	10.7281	1.9867	4.6538	15.6706	12.6254	8.2018	5.5371	21.3594	12.0886	15.8716	13.7463
10.8185	2.0598	15.0940	22.5637	5.0963	6.8391	9.5786	13.7536	17.3308	16.4851	10.3304	9.8867	9.9178	3.9641	5.5601	10.7870	20.2564	6.0759	8.8466	4.6611	6.1850	14.1586	12.3717	4.8305	2.2192	7.6729	8.3085	7.5022	13.9206	16.3000	11.3835	2.4354	3.7109	13.9735	20.3707	11.9159	9.2574	15.6421	10.1978	6.5221	8.2206	14.7994	4.7291	11.7872	5.4214	18.3646	3.4822	11.7484	9.3977	10.3467
6.6233	18.9146	6.8845	11.7279	2.1604	2.7930	12.2687	17.4485	15.2308	3.6957	14.4692	6.6179	17.0966	1.7282	7.2748	9.7479	7.6264	10.6384	16.4599	2.3195	7.2179	12.4008	3.6228	12.4881	5.5670	13.1402	8.8650	10.5536	6.5204	18.2773	3.4027	12.2181	9.5667	18.1317	3.9331	8.4993	7.4964	13.3701	7.2084	12.7118	14.1318	5.0504	5.0629	18.3479	4.2731	6.8722	6.7769	4.8367	6.0202	10.7475
15.4708	16.0320	19.7700	4.8691	17.4530	13.2908	12.9443	3.5091	10.8471	9.1448	5.1503	21.9138	6.9486	12.1680	7.2319	8.7530	13.1904	15.8904	2.3943	13.5284	3.9239	23.1708	11.1277	4.5083	18.3759	6.3061	22.3467	9.2709	16.9121	8.9339	9.0340	12.0217	7.3406	16.5282	6.0236	14.1109	9.8104	2.9783	7.8944	7.9481	11.3218	4.9973	13.3608	9.4620	7.9121	5.7085	22.6816	21.7627	22.5505	7.2654
5.9873	16.2682	11.7754	6.2133	6.6356	4.9132	9.0005	7.8054	1.5205	12.1802	10.8023	6.8451	15.9969	13.6905	17.0417	7.3216	2.6931	8.5393	5.7902	23.7519	19.1034	13.3996	6.8699	12.8541	14.2019	5.9919	10.0392	13.6326	8.4155	12.5422	5.6717	4.8929	2.6594	17.4378	1.8966	14.9001	15.0003	9.5784	10.8737	17.5359	4.2449	7.7203	13.0756	11.2347	15.3366	8.4141	2.4496	5.5710	7.2437	13.3608
2.8754	11.0952	11.1625	9.0703	10.2676	6.6345	12.8037	19.8475	3.8157	10.4091	8.7143	13.0455	12.8927	0.9499	13.4626	23.8074	4.6914	9.5373	7.5067	9.8745	3.3987	7.3653	7.7116	14.8243	6.6088	5.3194	13.9268	18.2617	11.1524	7.6535	8.7629	8.3839	5.3583	16.2679	5.1110	9.3477	0.8168	2.1645	3.9297	16.4768	16.0697	12.3376	3.2736	6.2677	8.3311	10.8719	4.4429	3.6943	3.6195	5.8911
7.4379	7.1611	18.4125	9.0232	9.2634	7.5824	20.0309	18.5939	2.4057	7.1632	5.5008	14.8455	16.6093	7.8817	11.8918	5.9955	14.8342	3.4410	10.0020	22.8618	7.9195	17.6769	4.5460	13.4839	20.0877	11.2187	15.0423	8.8688	9.2933	16.3254	7.8238	13.1436	12.8766	12.4375	2.1457	14.3358	10.6464	7.7137	4.7731	2.1535	5.4939	13.2193	29.0750	4.2670	17.5651	14.8431	3.0174	10.7779	5.9932	13.6156
2.7682	13.4936	17.8533	12.4620	11.8679	5.6798	10.6041	2.3642	6.2560	24.1501	3.1640	4.9422	11.2591	16.1600	5.8988	18.1107	8.6075	5.2965	0.3676	12.3524	24.3958	5.6330	12.9117	12.4771	5.9808	9.4718	5.2150	6.5732	3.5396	6.0548	3.6060	4.7961	20.8941	9.4811	7.0207	19.2050	5.2702	11.2229	10.5292	2.8431	13.5898	9.3459	5.4687	10.6905	13.3345	12.4825	16.0867	10.3966	4.9961	7.8836
12.1963	14.9662	26.9415	6.0478	7.5507	22.2078	11.0716	5.1995	12.8919	13.4360	5.4845	13.3998	2.9724	7.3472	26.5672	7.3114	6.0441	10.9690	11.0585	7.3770	18.8216	18.8980	15.4137	6.7514	14.4423	4.1076	5.8810	8.5213	8.1244	2.9702	15.0420	9.0924	7.6945	12.5469	8.8242	3.0448	9.9533	13.2092	11.1921	1.4779	3.5743	10.2359	13.1624	5.3443	12.6213	5.6377	12.0517	1.9644	9.5257	11.2076
12.3799	2.7511	9.4423	5.4907	6.2480	18.0564	1.5673	7.9620	19.3503	17.0034	5.2860	5.8754	2.7904	5.5697	12.5565	9.1843	11.6942	6.4756	8.4433	10.6630	7.2537	12.3847	10.4011	8.3517	2.9129	12.4590	10.4886	11.4904	10.3106	13.3573	9.3115	6.7401	12.6305	7.4965	15.6160	22.3579	13.3892	19.2772	7.0450	13.1338	10.5901	13.5226	4.6292	8.4248	5.2713	6.5087	9.5800	18.1337	4.1849	8.3746
3.5426	10.3777	13.6536	5.2083	8.4938	8.2658	12.4629	4.9085	11.2192	14.0540	4.1408	9.0846	6.6424	4.4199	15.2477	14.2915	10.0971	16.8673	13.2561	3.5619	9.1298	9.3323	14.4679	1.6496	13.1592	21.6881	20.8137	3.1960	14.7906	9.1204	2.8776	18.8211	8.8552	4.7220	3.4357	2.4183	1.5188	20.4008	12.0307	18.3168	0.6682	15.0008	11.9868	5.2210	14.0746	5.8456	10.1472	23.9033	3.8081	5.5204
6.8776	3.2151	7.6717	7.7929	11.9568	19.4851	13.7357	5.5837	2.4415	10.5702	20.9525	6.0554	8.0154	13.6871	6.1095	13.7046	12.8010	6.6606	18.8656	15.9770	10.3326	6.8889	6.2542	6.6250	18.9649	27.1241	4.5456	3.9301	18.2882	8.6177	8.3613	4.7731	11.5465	6.5939	10.6147	9.1531	17.0539	19.4897	4.0112	5.3954	12.2164	9.8976	16.6315	15.9504	3.8812	9.9489	15.4880	22.6711	2.5660	16.7705
3.5989	10.6097	9.4355	10.5347	14.1270	2.3081	10.8970	11.0318	4.9790	12.9518	9.1607	4.4043	15.8374	15.7486	7.1489	16.6861	3.0397	3.9895	15.8171	5.0408	6.1306	10.1422	16.9755	10.6150	14.5325	6.9297	6.3797	2.7349	10.0514	11.9410	7.8135	26.4998	13.4268	5.7949	4.8712	11.6161	4.4328	6.5176	3.9555	19.8663	11.7104	5.7962	3.5915	17.0793	8.7508	1.0083	5.3484	8.1408	11.0896	12.4835
4.4063	16.6908	12.9373	5.9018	11.5974	19.8051	15.8398	7.4702	10.9031	5.9089	11.6494	9.0147	16.2906	4.9381	9.9232	18.5293	7.1166	4.7706	10.0722	18.0154	18.2559	10.2605	15.1289	17.8347	8.0354	7.0769	5.1720	12.5320	16.1806	13.6763	13.4400	14.4727	15.8390	6.4767	8.3920	7.2501	12.5247	7.3598	13.5216	2.2929	8.0721	8.9157	7.3909	7.8606	6.8305	20.2878	23.5593	10.5038	11.5058	9.3271
1.7246	15.3136	2.5536	15.5935	9.7506	22.0993	15.5581	14.1797	5.0695	11.0686	6.6772	3.7350	13.1500	4.6750	7.4252	15.2210	1.4779	10.2233	2.8470	3.8506	20.9646	8.2804	8.3880	14.6514	5.8362	9.3060	20.9047	2.5591	11.3453	3.7303	7.6027	1.6964	13.0898	11.3913	2.0022	3.7468	9.1603	10.0173	6.0996	6.2345	5.7796	8.7459	11.8933	5.5656	7.3336	8.2527	7.8586	8.4667	3.2757	19.1035
4.4146	4.8756	16.1004	16.4332	9.1896	9.6719	13.4879	4.8925	11.3444	4.4272	8.3460	12.4941	9.7672	6.4714	10.9124	1.7614	5.1849	31.0949	5.1411	5.4134	8.1337	16.6796	15.8085	8.6228	13.4330	11.1786	6.7720	9.6885	14.8251	4.5657	3.7839	11.9026	11.3531	13.9962	11.9317	10.0184	6.7501	4.0834	10.0481	9.9176	1.3334	4.4964	14.4856	9.9514	14.4985	12.9605	9.9667	5.9457	19.5545	17.2604
12.6567	16.0993	18.5158	13.1106	15.5682	17.1042	16.2969	4.7568	20.2024	3.6810	13.0227	10.5107	20.1338	18.1409	8.0451	12.7052	9.6125	12.7314	3.4337	11.7375	4.1529	7.9843	15.6785	7.9039	13.0005	9.5334	16.1561	6.9821	25.0095	11.1524	12.1994	7.3261	17.8399	5.8867	5.8633	15.8722	11.5065	4.9097	15.3230	7.2208	13.8399	11.5132	9.5944	10.6248	17.6832	6.1430	18.6430	5.3333	7.4077	8.5232
7.4550	8.4344	20.4663	2.1917	8.6207	10.2674	10.7086	11.1841	6.4687	6.6398	15.6379	7.3148	5.4349	15.8187	9.6202	11.5132	8.4641	7.7785	9.9796	10.7138	10.0009	4.9973	16.5123	6.2978	6.8888	6.2797	17.3184	2.1487	9.8881	2.3358	11.7477	10.5567	13.4884	4.6917	14.6483	13.5566	3.4277	12.4072	10.9639	11.3343	17.9179	7.0090	6.3202	1.3883	15.2320	4.7802	14.0026	6.5739	17.2131	8.2439
4.7030	7.7347	8.1708	4.6098	9.1266	6.4845	8.2833	0.6716	10.0865	14.1048	6.8707	5.0827	9.0177	8.2393	21.2095	7.6115	1.7919	6.6634	7.1540	7.5333	14.2608	15.2789	12.8236	9.9520	3.7690	12.4066	14.2126	9.1107	18.4358	7.4339	15.7383	22.5684	2.0423	7.3284	8.9534	5.0323	8.1081	5.8372	4.4787	14.4669	16.6078	8.6644	11.1587	10.5740	8.5454	5.2859	4.4195	14.5934	21.4774	8.1414
3.3645	7.3804	15.9160	19.3885	28.3859	7.6543	18.8322	16.2716	3.2981	8.2167	7.6000	5.5934	8.1499	14.2994	2.9576	12.5327	4.2034	12.4104	9.3221	6.6679	21.3303	9.3161	2.3184	2.6004	22.4494	13.1608	2.8885	10.6824	2.1758	8.7786	9.0988	4.4365	5.8546	9.5252	13.2710	10.9788	18.6558	5.0966	9.3211	9.1528	7.2865	10.0550	7.4526	5.3902	20.0574	13.0608	12.0173	11.8453	6.0787	9.0741
1.4282	8.2410	9.7289	9.1100	3.6325	2.7717	9.5432	6.4502	25.5877	5.1398	16.1930	4.5088	6.2128	9.9927	11.3681	5.2055	12.1617	11.4935	7.8629	7.1855	3.8403	6.2819	5.8680	6.4402	5.0753	12.4004	14.3484	10.7256	12.8963	24.4611	9.4271	9.5870	8.1300	10.8812	14.9447	5.4861	18.7988	7.6295	13.7362	6.8990	1.2160	11.6000	10.5191	14.0966	7.8599	4.3012	6.7183	9.6997	10.5124	10.7844
10.7474	2.0583	8.7641	15.6965	11.7054	2.6588	16.8372	11.9680	11.5660	3.6112	9.4785	6.6591	14.5637	20.8953	2.9337	11.2435	12.2675	8.9267	9.1591	12.2091	9.3822	12.5600	7.5492	12.4965	12.8364	19.7068	8.7214	5.9196	20.6848	10.4960	2.6289	16.4742	4.3997	6.0478	5.2285	8.2905	8.0807	2.7427	9.3038	2.1070	11.8587	9.4481	13.9059	9.9882	10.1122	11.1021	9.6900	10.0925	11.6376	12.6267
4.2257	7.2292	12.5583	8.2856	3.6401	16.9521	10.5226	1.2956	5.5281	2.7082	7.8460	3.9134	14.5999	16.4853	9.7794	6.4773	1.8209	3.6605	10.6292	14.4989	9.0559	14.4038	10.7086	16.1297	13.1540	7.0204	10.7780	8.3565	2.7687	6.6036	10.5789	2.6143	12.6788	15.6430	7.8482	6.5876	19.9297	5.8132	13.5133	9.3568	6.2448	16.1833	6.8448	8.2699	4.0622	9.7874	3.8503	15.6763	4.0836	11.0695
11.8862	12.9045	11.4924	15.2862	11.8602	5.9441	4.9159	4.2588	10.3756	5.9767	13.5192	14.3396	12.4077	15.0573	11.5952	6.7107	3.9450	9.2006	16.8787	10.7591	19.1875	11.0205	4.2081	5.0815	5.7878	24.8834	11.2429	2.1848	12.8466	5.0222	15.9836	18.1141	17.3359	6.6052	11.8373	8.2956	12.0357	9.7695	19.7006	8.1568	16.0444	14.9168	8.9526	11.2301	5.6856	13.0759	22.1061	14.1911	6.9192	17.0909
10.1027	11.6602	13.0491	1.7403	18.0768	13.9692	5.2765	3.5863	5.6768	13.2473	13.6648	11.2341	9.8915	15.1312	14.0415	10.5115	11.6377	8.9296	11.4528	11.5865	2.7074	6.7372	8.1760	10.3174	16.2548	18.3341	5.3549	5.5362	22.1695	3.1961	8.0583	14.9039	6.2006	3.3922	7.3076	6.9682	1.6286	7.6368	6.1029	12.0948	8.6487	6.1272	10.8656	12.5378	5.6648	10.9949	4.3336	11.0681	8.1447	5.7037
24.9604	5.5154	15.6790	18.1635	4.2906	1.5814	4.0492	5.4957	6.7906	14.6722	10.2046	14.9083	7.3132	9.9860	8.1287	9.4566	7.7852	17.7055	8.9846	13.9065	7.2363	5.2024	8.1936	11.6129	7.9119	3.5642	11.7438	8.3884	4.7998	18.6340	9.9224	11.2919	13.3438	10.2113	13.2606	8.8656	7.7042	8.1046	14.2338	8.1693	11.1912	16.2544	11.1124	9.9913	10.4413	7.9525	15.5849	13.5354	9.4140	11.7290
9.1428	20.2402	6.1691	7.1306	2.2852	15.4818	4.8576	13.9631	8.4138	2.9748	13.0085	6.0366	9.0466	0.5522	8.3130	11.1293	5.8430	6.2542	9.2103	12.4849	15.4823	5.4967	12.1891	1.9216	4.2779	12.0799	4.8530	8.5312	8.7677	4.6789	26.5941	11.5324	4.2418	16.5544	15.9362	8.2983	21.6713	10.3642	14.1649	4.3932	12.9181	14.3174	9.5886	9.0159	10.5014	5.0199	10.4787	2.5995	5.1333	10.0971
19.6809	9.6957	3.6665	3.3308	14.1765	6.8996	11.4641	3.3231	17.8804	9.8940	9.1016	7.9971	10.5275	8.3283	9.6271	12.0583	7.4322	8.5958	5.0776	10.4273	3.1375	14.5316	3.9518	6.2312	2.5110	4.0644	6.8964	12.6672	1.5479	5.3164	8.1663	1.4554	12.0403	8.9537	2.0542	17.2505	8.2679	11.6506	6.7727	13.3704	14.0976	3.0319	18.8841	10.4960	10.9397	8.3425	6.7040	10.8989	4.4977	3.2581
6.6258	7.9402	3.0247	4.7938	2.8791	8.9588	10.9124	7.6334	12.9542	24.3777	8.6031	20.8396	14.5781	18.9120	11.6630	8.7287	7.8190	17.6628	15.2676	3.6704	19.5538	15.4391	8.4107	2.6947	14.9413	7.1437	21.0007	15.4294	17.4609	15.5755	7.8238	21.3589	9.9704	4.1216	21.5079	8.1232	19.1185	8.5105	2.8862	1.1146	2.5043	17.4602	6.4736	8.8133	6.7616	5.4449	5.6049	18.9210	6.0832	20.8501
10.1950	15.6943	1.1566	15.5675	22.3287	15.3291	15.7220	12.3435	7.9271	7.5517	9.1151	10.4877	15.7876	10.8037	18.5187	12.2159	11.2165	6.5545	2.9302	5.9399	12.2309	4.6687	5.8112	10.6643	2.4819	12.3769	19.0978	17.1924	9.6242	6.1902	11.4399	7.3123	16.6802	17.8705	4.6464	21.9167	15.7924	17.1601	6.5559	8.2927	12.9044	13.4537	12.0943	15.5776	16.6128	13.8041	17.3818	7.3054	12.3267	6.2533
8.9197	10.7587	2.5040	20.4944	9.0692	11.5822	14.0556	11.1612	4.8436	17.0631	13.9840	13.3746	8.0235	13.7875	11.7534	18.2622	13.1866	3.5627	13.6666	8.0747	3.2028	8.0452	6.6310	6.3133	7.8326	8.0145	10.7661	9.4045	7.4671	8.7084	4.0394	8.7490	8.6087	14.4875	8.3240	2.4579	7.4578	4.2689	11.7091	13.8093	8.1804	20.0069	2.7612	18.1444	7.3563	16.9819	4.2148	5.9839	9.1093	11.3751
15.2752	8.3735	13.1183	17.8319	10.1347	14.0233	15.1755	5.4678	8.0405	12.3066	13.8390	9.9423	11.9738	2.5338	5.2063	5.3483	7.9556	14.0652	3.3273	4.7504	11.4911	10.5305	19.9813	20.5483	9.6617	15.5300	5.3880	1.8807	14.3927	2.1534	4.1532	14.3974	22.0317	7.9764	11.6461	9.3829	10.9244	6.4135	7.5692	10.4729	18.9572	7.0502	13.8059	11.9657	1.5548	2.2665	9.4733	8.1321	15.2053	13.8702
5.2656	13.9684	4.9617	16.7435	12.7715	8.9761	2.6772	4.2831	15.2307	2.2815	3.7685	10.9397	6.0977	24.2240	13.0029	3.9425	9.4440	2.0893	7.7801	20.3231	13.0141	5.6536	8.6992	12.0856	3.1985	15.3420	16.1050	3.3019	0.7383	8.9456	12.1803	3.4405	13.0628	2.8788	12.6397	17.2972	7.4117	4.8336	5.7880	2.3038	2.9941	6.3020	16.8396	6.1908	1.1003	7.3743	4.2800	15.8326	4.6160	13.2078
7.6726	5.6006	9.0894	8.0634	5.9684	17.8796	23.3322	12.2682	5.9161	6.5202	15.5601	7.4780	14.9751	6.9643	9.8748	17.9516	2.2130	6.5218	18.0894	8.2267	11.3103	7.0160	3.9910	10.6473	17.8935	8.0766	14.7231	7.1872	6.4764	5.2051	1.3882	21.1360	16.5586	5.5469	1.9710	6.7225	12.6872	13.3001	15.0217	7.5564	9.9507	12.6629	6.0470	4.3363	5.6846	8.2441	10.7351	5.6691	11.7280	18.7858
6.3019	11.7697	5.6850	6.2933	8.7553	11.1520	10.6698	14.3552	11.6647	6.9869	16.3930	15.6158	13.4838	9.3971	5.9241	8.6404	22.2921	5.1049	9.3286	13.2394	1.1753	26.1355	9.0020	9.0733	13.4111	19.7816	12.8144	23.4873	15.0765	7.5599	11.2269	4.1887	10.2727	6.1093	9.2721	13.7929	1.9178	10.3420	8.7302	5.6964	9.4607	15.8679	30.0655	1.9979	7.5382	6.6599	2.8993	6.0721	19.5375	9.2133
8.4111	8.0772	13.3768	10.3488	9.0726	16.7037	16.0871	16.4789	15.6731	6.1499	11.8248	1.0407	9.6516	7.6937	5.9309	11.4650	4.0471	8.4311	9.8467	12.4905	3.8235	7.2074	4.8485	11.1088	0.7924	14.5910	8.7639	6.2584	12.5540	7.9032	9.6360	5.6475	5.4264	6.1481	4.2440	4.8778	10.5684	11.6201	8.6001	15.7625	8.7149	12.8377	12.4082	5.0938	3.5741	2.8151	15.0280	10.2021	18.7157	8.5245
13.0291	12.4382	2.7198	12.4919	11.2050	4.4961	19.3817	6.6204	2.8467	8.9917	13.5417	9.1823	2.0452	9.5533	21.2120	6.4166	1.6964	9.9169	7.4923	15.7594	2.6968	10.4766	4.1223	13.8956	9.5697	12.1664	9.2296	7.3257	10.2766	12.3127	1.7709	7.5195	13.6984	1.2459	4.1668	14.7523	8.7781	7.5575	3.2435	13.4519	10.7976	14.9082	11.6542	8.6714	3.4608	13.3474	13.8504	12.6840	8.8486	11.4743
2.6720	21.4143	18.0276	9.9091	15.8247	8.0595	13.7023	4.8203	9.5747	9.6661	4.3013	10.3646	8.0549	6.8807	5.5892	12.4072	4.1994	4.6977	16.4563	8.1535	6.3752	14.2625	17.5034	0.9693	3.3891	11.6895	11.8712	14.1479	5.7194	6.3524	8.8722	4.1800	3.4654	15.2069	3.0527	12.6796	17.0408	16.3583	12.1671	6.8588	8.3430	16.9823	6.0750	8.1617	11.1434	9.1685	7.4928	15.2420	6.0089	11.4637
3.5710	11.4108	13.6221	5.1022	11.0246	8.3537	6.5010	7.5410	7.8450	13.1054	14.7466	10.2623	13.2433	15.6401	2.1769	13.4232	11.9695	13.3992	11.1727	7.0029	14.9263	2.8521	8.6018	10.7391	19.2228	4.3256	8.0915	6.7034	3.9919	8.8014	10.4061	7.2052	4.9364	6.5074	11.8392	7.5073	9.2784	4.8517	3.8900	6.6659	13.6209	12.0460	12.7933	18.4370	9.7539	7.3218	12.8717	19.6821	2.4604	11.8718
23.0572	13.8503	2.4189	5.8756	10.4152	9.6752	14.6810	18.1630	6.5754	12.4792	15.5399	18.1183	17.9684	16.1252	9.0488	6.3884	27.2644	9.3936	0.9069	5.5820	2.2960	8.0429	9.5408	16.4473	14.1044	15.4133	10.9463	2.6803	2.2751	10.4667	6.8680	13.9130	5.6112	5.2773	1.0874	6.2498	4.6851	12.1474	0.7018	5.3239	6.6412	6.7366	6.5645	20.4309	6.2011	8.6736	22.6230	10.7808	7.3580	10.8491
9.4013	27.5978	10.9435	6.2006	7.9305	19.5184	18.5866	8.0308	6.6523	2.7472	10.1718	4.2260	12.0222	9.3750	9.0935	10.4464	4.8656	7.2336	2.4950	13.8274	2.3577	6.4304	5.8872	11.1884	8.9511	21.8619	7.4952	4.2724	9.8765	4.7119	11.7807	12.5725	15.1293	5.3083	21.8210	13.8975	9.9616	12.9470	13.6785	6.4928	8.9129	10.5035	13.7147	10.1249	10.2007	4.1477	1.6457	6.5144	10.0589	7.1002
6.4067	7.8226	12.0828	2.9191	10.7655	11.4286	12.7459	5.5828	16.9896	7.9532	12.8154	7.1486	4.6899	10.3721	9.1995	15.7124	15.6913	9.1596	15.6442	0.3257	16.0470	9.6531	9.5202	5.3652	20.5611	10.7405	1.9797	9.0053	6.9796	13.3047	9.1300	5.8449	8.5222	18.5110	13.0729	13.1190	4.2013	8.1693	17.6432	6.0330	9.3638	9.3012	5.0515	8.4358	4.0983	6.6785	12.0834	9.2767	2.1112	9.3204
8.3303	5.5696	6.4876	9.0461	5.3115	3.5414	7.9792	6.5457	9.3415	3.6698	2.1726	19.5416	4.4115	9.8500	8.2532	1.9164	14.3137	15.6459	13.5939	4.4532	16.7749	13.4728	17.9732	10.6838	2.4718	11.6030	7.2566	20.4757	14.8604	7.7332	11.2541	2.5688	8.6437	8.2998	16.2130	19.0809	7.2128	11.6691	4.7585	15.9442	2.4726	10.2112	12.2113	5.1376	10.6489	10.6894	2.4431	8.0250	4.4887	8.0326
4.7431	3.3788	12.7197	1.8844	12.5479	5.8600	6.4849	6.3002	3.2948	20.0885	7.9772	6.1663	17.7588	2.3607	11.6931	13.9874	12.0712	6.4438	9.4793	2.5293	12.7446	13.8352	13.6073	8.3710	7.9288	17.5584	1.2343	11.2477	5.0559	4.6358	7.5412	5.8920	6.8425	14.5682	5.2398	2.5800	2.2145	17.3404	9.5679	10.8739	26.6601	1.3571	9.2786	8.2060	9.2017	3.7012	1.1661	2.9576	17.0535	8.1439
10.8135	15.9911	9.7080	15.2072	15.3842	8.8996	6.3757	1.3346	5.6353	16.3456	1.8867	7.0519	6.0384	16.5532	6.6040	5.8506	8.1257	6.2729	19.3032	5.1159	3.1771	9.2017	7.1357	7.5960	1.9687	4.0666	8.6588	8.2278	22.7707	5.7513	19.0443	2.2656	10.8413	21.7795	4.1986	6.9189	9.2338	8.0115	14.3478	9.3644	6.9649	13.4653	13.8982	7.3460	8.1997	11.9216	13.3635	14.4139	10.4693	16.1303
4.4960	14.1820	5.5578	6.0287	9.5061	0.7303	7.4833	20.8529	17.0311	8.6962	13.9449	3.8413	13.1121	7.7171	14.0961	8.6333	4.3755	1.2019	14.7985	9.2250	5.6728	15.3109	12.5938	6.4451	6.0942	10.2502	6.6757	9.8564	13.0632	6.7997	26.7800	10.8704	7.8649	9.9735	17.1435	13.3096	15.2424	20.1970	9.3330	10.4345	4.7558	7.8701	16.1649	6.3023	6.0600	14.3128	1.7509	20.1298	12.4044	22.0894
9.1216	5.9314	13.8501	19.0542	7.2551	13.8547	14.7819	13.4555	12.4319	1.4895	18.6951	2.1655	16.2032	8.5605	4.7669	11.6602	5.8718	3.8205	11.3140	7.3280	8.7609	4.6911	1.6507	3.5543	14.1868	6.7585	8.1219	7.6888	11.1471	9.6611	9.4211	18.6303	10.9932	7.5338	5.2506	8.9543	2.5038	13.9263	15.5390	11.5583	17.5621	10.2868	13.5717	2.9058	3.8024	13.6353	12.0654	15.7988	4.1852	6.4951
16.3422	3.8782	14.2452	4.1894	6.5637	2.8509	11.9497	7.6311	16.7845	4.8997	8.4767	1.9611	9.0822	7.4728	10.2307	11.1427	8.6463	4.7502	6.5071	16.2682	14.6843	13.8351	16.3070	11.5318	11.0582	6.1025	8.1066	8.4402	19.1606	17.7649	7.9318	2.3201	4.7223	19.2670	1.7975	8.4578	15.6792	5.9217	2.1910	5.0166	2.4561	6.8198	5.2436	11.1396	3.8011	14.1165	16.6639	4.8005	6.4711	1.8160
12.0074	23.1804	22.5785	8.7428	9.2801	17.2076	26.8227	18.9371	7.5237	2.4041	7.1965	6.5425	10.6469	12.0542	7.8356	8.4375	10.1941	16.7658	13.3494	7.2356	13.8905	9.6533	10.3177	7.8347	4.7434	5.6969	13.3927	8.9241	4.4501	10.0176	19.4756	8.6324	16.7794	0.5334	11.2583	4.3949	9.9235	10.9571	12.2180	2.8462	6.5877	11.2986	19.5432	1.4511	4.8538	1.1878	18.7475	8.8724	9.6870	5.3994
8.3245	9.2876	18.2658	3.0933	12.3841	10.4503	15.1343	10.7771	15.5052	15.3211	15.6244	10.3038	8.5420	3.3013	3.4889	9.6946	9.7786	13.0813	5.0958	12.2177	7.9719	3.7221	5.7004	5.7997	20.3608	2.2260	3.9847	8.7348	8.3264	6.5442	4.3094	17.6991	6.5297	8.8335	7.9103	10.3495	10.8495	15.3353	19.3685	6.3147	1.5747	11.2651	16.7273	2.3752	13.4119	8.1808	6.8810	9.3191	15.1970	9.8313
13.9717	10.4916	4.7633	8.2812	0.8237	12.7376	2.9652	15.0203	5.1323	17.3778	9.9777	9.8674	8.7223	6.2062	8.0878	22.8613	4.5962	15.1994	9.2115	17.9435	0.6961	19.5292	10.4805	8.4477	10.6464	6.1306	9.8973	2.0042	14.3202	7.6468	17.7102	17.1526	1.4277	18.8009	7.8348	11.7379	6.8609	2.8282	5.1796	3.6558	14.5997	10.2296	14.7789	17.2897	23.3879	9.6994	5.0778	5.0475	11.6868	10.1106
12.6217	14.9109	10.9179	20.8548	8.0909	11.1883	5.8346	9.4095	9.2528	9.9384	19.0579	4.6363	13.3696	10.7592	12.8652	20.5039	8.2912	7.7930	3.4425	6.9289	11.4076	10.5860	12.6645	8.2051	2.7242	19.1978	6.9107	14.2960	4.2905	6.7455	18.6391	11.2900	17.6061	3.4284	16.0046	7.8515	13.2078	11.4583	8.3321	3.4499	4.3366	7.8629	4.6894	12.7581	13.0736	5.0563	7.1034	11.6845	3.7954	5.6192
26.6227	13.8921	14.0015	23.3441	8.1206	10.1703	15.1640	9.1605	12.8180	10.8956	25.9163	9.4558	4.3925	14.8470	13.2787	4.3803	3.1394	4.7487	5.7286	12.8512	8.9810	3.5359	17.3557	3.2715	2.3182	20.1757	4.7073	4.6526	13.6327	4.3932	7.5905	10.2256	8.1711	13.6439	13.6861	6.1405	16.7614	14.8515	1.8780	17.2379	7.3841	14.8764	14.9148	4.0168	12.4648	18.3032	3.7125	7.5755	6.4666	19.0187
6.8117	8.1951	5.9002	11.1577	25.2651	14.9858	9.3435	9.5101	10.0061	5.3603	15.0847	3.2396	8.2491	12.5723	8.8586	13.7333	10.7208	6.8097	11.4883	5.5406	13.0590	4.9435	9.7150	9.3556	10.3151	6.8269	5.6729	23.0233	2.1173	1.9595	2.3846	13.6166	6.1934	22.1448	8.0598	13.5695	13.2181	14.8474	13.7120	13.1267	4.4952	12.1516	4.1555	14.3397	13.1579	8.6220	2.6971	16.7408	8.1345	8.7015
4.9064	8.9312	7.0263	18.2384	9.6373	5.1147	14.4511	12.9500	17.2858	10.0439	5.7304	8.0787	14.5804	16.6560	14.2485	10.1558	1.5094	10.6088	11.4503	7.1676	7.4858	8.2266	14.2989	4.2851	10.2487	14.6160	15.7130	15.1668	11.2256	24.5359	12.7218	7.0697	8.2409	10.0645	3.1508	10.5673	7.5244	12.3808	6.5995	11.9166	17.9064	4.2216	13.7857	10.5068	10.3229	16.8595	1.0851	8.2049	11.6649	1.1447
18.2308	9.0798	5.5403	21.2503	12.6119	11.7558	9.9851	5.8980	12.1044	6.7405	15.5060	4.9630	19.1247	12.3577	1.7270	9.3369	11.4684	12.5723	8.9812	14.9035	10.0542	15.7576	13.0157	4.8032	10.3971	8.8597	3.3841	7.7992	12.8883	5.6032	7.4974	10.4740	9.5485	9.5297	13.8506	8.5961	6.3026	15.3959	16.3861	9.4628	10.2127	16.9401	10.0416	6.5839	15.0950	3.3069	8.0591	20.6495	3.9706	3.7117
6.7454	12.6014	14.6793	12.2547	3.3710	10.3766	3.0408	9.7411	20.0623	11.8398	8.8460	12.7716	5.8832	6.6488	8.9546	18.7116	8.2292	7.6620	15.4303	8.1593	9.0472	4.1119	8.6394	11.0514	18.2125	7.4666	7.0035	0.9847	12.0632	13.5060	12.5514	3.2506	4.5450	5.8645	9.4668	1.7968	24.7191	9.7293	19.4498	11.0582	13.8204	14.0629	5.7584	11.8581	10.6287	10.8867	18.3891	9.4993	13.0469	4.4964
6.1819	15.2612	8.7350	18.2608	15.9109	9.0034	10.9478	11.8417	7.3589	18.4093	2.9647	12.7010	19.8029	6.3061	14.5981	11.4781	9.6710	6.6194	6.0263	20.2358	9.3814	11.0876	15.2658	14.3220	3.9177	6.4227	4.2288	2.2386	9.2505	4.4062	14.5983	6.7873	8.8162	18.5313	7.3407	7.7812	3.5474	13.3820	9.4402	13.2818	11.6256	2.9178	9.7189	6.4256	16.9345	10.7156	2.7006	9.0472	12.1233	10.6458
13.6532	4.7775	6.2249	7.0196	9.0713	15.8543	6.6852	3.5017	20.3189	8.4589	6.8190	9.1961	6.8747	6.5205	9.8994	7.1519	19.7020	2.8303	18.1915	3.6350	13.3282	6.9824	9.6186	12.0051	12.6089	13.3565	2.8448	14.5132	6.0029	17.1312	6.7978	10.6311	3.4729	8.2659	11.8741	8.7746	12.3443	15.1244	8.6470	7.7879	11.6966	2.5091	15.1327	6.5294	12.6141	8.7970	13.5981	2.7135	12.4017	6.2405
6.7168	8.4249	14.7972	9.9892	18.6627	10.1230	7.0915	3.2157	7.9647	9.4403	0.4037	3.9769	8.8279	20.7391	18.9303	4.4522	9.0416	15.9923	16.6192	2.4914	11.5766	4.3100	3.1320	12.1733	10.8364	12.0061	10.1136	4.0707	24.4550	10.4323	16.7720	11.7507	23.9062	4.1708	15.3855	14.9236	0.5592	15.7548	15.9474	10.6383	3.3301	14.9986	21.3404	23.2002	8.6212	4.6798	16.5286	11.5554	0.9977	5.0194
6.2956	19.3927	5.6410	10.4651	12.0919	6.6158	3.9749	7.2434	15.6619	1.8347	2.3860	2.4998	2.1415	3.7490	12.9862	12.2604	8.8931	5.6728	14.3627	7.2101	6.0222	0.0721	14.9086	1.8350	2.9384	10.4289	1.5457	7.2678	14.3736	7.7618	12.1998	12.4628	17.7484	17.7329	5.2045	8.7515	18.5567	13.1291	7.5209	9.2750	3.9383	10.2889	12.9871	13.5281	8.9869	6.9830	12.3216	0.8145	7.7284	1.7249
12.7363	10.8601	7.4031	7.3001	2.4549	1.5938	14.2558	7.9605	11.4949	3.0826	21.0134	12.3659	1.6228	3.9599	12.2313	11.2565	3.4287	1.3693	9.1433	9.7063	15.2526	13.9588	8.3383	7.9357	11.1428	9.9154	8.9600	11.4005	22.7031	10.2352	4.9324	6.8388	4.3139	2.4427	11.5255	9.7562	4.3540	12.6984	1.9593	6.2799	4.1337	5.4866	17.8730	11.2939	9.3711	5.5561	9.9796	14.0890	5.6292	16.1137
15.4193	5.3683	12.6950	14.8634	15.7169	2.6567	2.9015	12.9358	11.5420	12.2054	12.5994	8.0502	3.6936	4.1890	9.1808	10.8845	14.6420	8.9605	13.4929	6.4113	2.8603	16.1093	3.5708	13.5892	5.5092	12.2546	8.4019	2.4738	14.2927	13.8659	4.0945	15.2585	4.4015	3.5634	7.3445	16.8505	7.8291	4.5116	16.1375	14.6793	1.6687	2.2542	17.0678	4.4547	15.5548	1.9169	4.5015	6.5892	16.9961	8.0715
7.2095	14.0985	4.7924	15.8426	4.7985	13.3782	2.8955	8.8711	13.4719	12.9173	4.1584	11.2655	13.5775	10.3062	13.8898	8.2046	8.5471	4.3601	16.0779	0.6738	2.4303	7.2113	2.2736	5.8953	9.5475	2.7640	8.3691	9.4028	11.2926	18.6710	11.0860	4.5208	5.0268	4.0564	12.4274	7.0996	16.0027	23.8996	11.7261	9.3814	10.4675	7.8974	13.6241	15.8395	2.8075	9.5747	6.1278	11.8014	10.9527	11.1249
7.1648	8.4054	3.5556	23.2667	15.9190	20.1830	6.1145	5.5833	11.0915	4.8803	5.3331	9.6704	5.0426	8.5932	16.7600	2.8485	14.4140	16.4406	1.2880	7.3482	24.4100	17.9509	5.7728	8.1808	5.7921	2.5870	7.9114	8.6117	3.1656	3.9497	5.2330	6.5568	23.1340	7.5570	14.9689	5.0622	5.3730	4.3565	3.7833	19.2366	10.1716	5.7769	15.0519	6.1381	12.4629	8.5879	26.4981	8.8062	18.3442	8.8787
11.6769	15.4172	13.4443	8.3432	8.9849	11.2110	5.3124	3.2206	10.1299	7.9805	14.2435	11.4023	7.6742	12.5591	2.1130	12.4674	2.3246	5.6863	20.3457	11.2051	7.3697	7.4616	3.0088	5.5386	7.9121	16.2837	10.5681	12.8859	8.2003	21.5441	8.4450	12.4319	9.2917	7.3515	6.4994	7.8631	17.2797	13.2503	8.4733	3.1517	10.6061	11.3895	9.0790	18.7432	6.2391	8.7693	14.0897	7.2804	7.9009	11.5064
9.0619	21.5395	10.1335	9.1618	14.9122	12.0222	9.4455	10.0150	8.8378	12.8599	5.1713	14.4897	14.4827	7.8626	8.9177	16.9907	10.9883	14.0030	1.5915	8.7679	6.7638	14.4363	14.7672	9.9057	16.5894	10.2486	9.3300	4.9228	17.6411	6.9403	16.5990	5.7916	14.6241	4.3679	9.3703	5.7078	10.7361	5.4591	18.9848	3.8101	2.1807	18.8764	4.1470	12.8620	10.0715	13.6626	8.1908	21.2725	4.3763	9.7072
8.4849	4.4827	1.8070	21.4609	9.0549	9.3656	7.6393	7.0169	7.5611	10.5336	9.5429	11.6327	21.1457	0.8607	2.9470	5.5483	5.8208	16.5759	9.5365	3.4974	8.8596	12.1241	11.4101	19.1651	9.8197	2.2606	6.3485	3.6155	10.8231	12.5428	8.5429	11.2036	5.3079	9.3053	6.1785	16.4468	20.4570	15.7319	4.3149	13.0647	7.5342	4.8470	3.3336	9.0105	7.3142	1.3954	7.7358	16.9471	6.0588	4.3086
12.9927	18.8401	10.0376	11.0645	11.1124	19.3498	5.4480	9.0204	8.6382	9.3808	12.9101	3.1893	9.6188	4.7204	10.5270	1.9969	7.6726	17.3692	15.5224	7.9238	11.7489	5.9067	11.4760	21.9989	6.8069	13.0521	7.5477	0.8671	11.2868	11.3442	6.3368	14.3962	18.7893	10.8368	7.7026	2.3907	4.1934	10.9928	11.8232	1.7353	0.2014	9.1640	7.0244	9.6971	18.6963	20.1212	11.5227	12.4646	3.7713	3.4722
10.5343	13.4628	18.3728	12.9936	9.5310	5.6206	6.1556	19.0596	7.8509	9.7573	1.4814	9.7224	11.0989	14.8439	5.3057	8.0768	13.1636	13.9633	16.0114	1.3539	12.3119	7.1676	11.7256	2.8259	11.1060	4.5598	7.1975	17.0789	8.1867	5.0009	14.5418	12.2564	5.4498	8.5099	8.6817	9.8178	8.0612	9.4935	8.0567	8.4757	7.1840	8.9628	16.0212	8.5163	18.9211	0.7527	18.7577	12.7261	5.1122	14.6471
1.7384	7.5850	2.7395	12.3309	5.0140	8.9160	6.1290	9.3542	2.7991	3.6661	9.0094	7.3922	18.6814	7.6961	13.6671	3.9190	20.5605	6.7802	3.0782	19.8282	4.3707	4.4962	14.2417	8.3846	10.4473	14.0062	16.5438	15.9087	0.4309	9.7403	13.0901	8.4354	9.0623	21.1252	21.9325	10.6709	14.9050	8.6805	4.0431	12.5083	11.8782	6.8669	7.8716	9.3928	10.8709	12.0337	13.2793	14.6415	4.9564	9.8445
12.8942	10.0147	4.5121	22.0363	11.1645	5.4135	2.9691	5.8607	2.3931	1.6437	7.3865	5.3113	8.7809	16.9851	7.1867	14.5957	4.9631	3.3110	16.3207	19.3772	14.0967	17.3056	15.4835	14.5218	4.8038	17.9071	7.8535	12.0292	17.2452	8.9792	11.9492	16.9787	10.3472	8.8279	15.7756	28.1614	5.5290	9.9564	6.9795	8.8439	12.4886	12.8992	19.0040	3.6764	1.8373	7.1999	19.9495	14.4965	5.4099	13.4652
4.3192	3.6635	6.0750	15.7467	11.5548	20.2021	10.9916	5.8300	0.7957	7.4244	8.6622	12.5411	4.6713	19.4248	6.8734	1.9289	16.2093	6.1610	13.4430	20.4134	4.6550	12.5436	11.3734	4.9378	7.4947	8.1049	11.7678	6.0884	7.9991	4.7278	12.7030	9.5542	13.4239	30.4067	1.8534	14.7249	10.2161	10.1891	12.7409	15.2205	5.1028	15.0021	22.8648	19.5395	8.6915	13.4567	7.3351	12.5822	2.0625	1.1211
13.7680	6.2680	5.6066	16.6379	4.5675	15.6629	8.6569	7.0894	12.3780	3.3218	8.1406	1.9936	8.6879	10.3449	16.5475	6.1706	13.2559	9.7009	14.4572	7.7804	15.0085	12.0368	6.2773	10.0893	6.9841	8.1315	8.3340	2.1798	10.9856	8.6660	15.7594	5.7096	5.5216	4.5643	16.6382	2.9265	13.0909	9.5519	4.8187	11.2992	4.7571	3.3497	3.5332	3.1083	6.0967	9.9316	10.5827	6.2903	3.3355	11.7631
2.6568	12.1229	1.7249	9.1878	13.7473	14.7970	7.4849	12.9047	5.4762	18.4888	17.8197	2.7244	13.8787	2.6864	8.5963	6.4689	8.8010	3.2948	8.2825	12.3800	9.2724	4.8536	13.6911	4.5528	4.0048	3.4247	4.0513	4.2585	2.8208	9.8664	10.0088	2.4084	16.5152	16.9746	12.4958	16.5773	6.1907	6.9974	11.1464	6.2301	6.8396	6.1470	4.3769	7.9985	5.5255	5.6169	7.8805	4.7949	10.9843	14.8971
8.7831	6.0309	17.8963	8.4339	6.4839	1.6761	12.4806	22.3031	16.5760	13.3741	12.2407	13.4247	9.8961	13.2312	11.8921	5.9226	8.0248	21.8853	4.6852	4.8194	2.1641	8.2411	10.2107	5.6155	8.2504	4.1190	2.0557	2.2074	14.4315	6.4551	0.9436	9.8237	13.5947	19.1114	9.6129	10.0374	19.9296	7.6245	1.8249	6.8506	18.2865	13.1758	14.6891	4.2836	11.4529	10.6040	8.6755	4.8404	3.3742	5.6915
23.2577	1.5707	9.4967	12.6403	6.3833	13.0880	5.6089	1.4096	14.2952	10.7715	7.3109	18.2540	16.1942	6.4938	8.9277	11.9040	6.0027	11.0224	6.5444	6.4843	9.5244	8.7082	1.4498	10.6771	18.1177	9.1791	8.3809	5.1775	3.8690	2.8912	15.2288	2.5793	9.2535	13.7340	8.4053	18.6712	12.4119	10.6136	22.8855	4.1608	4.2020	8.3480	11.9474	8.5621	8.1282	8.8704	14.7056	6.4686	1.3692	6.2821
19.2786	6.0653	4.7650	7.6979	9.2307	20.7834	12.5091	3.4331	4.0523	5.9337	14.5644	10.5477	13.4917	11.0537	13.5959	3.8908	12.6825	9.2332	5.3447	2.3231	17.2221	5.8710	14.1894	4.6896	2.0291	6.4105	9.4143	11.4501	2.5081	2.4394	6.2306	6.6963	0.7827	11.2408	11.6571	11.4573	11.6746	20.4230	4.7167	9.4712	3.5307	7.2939	7.4723	18.6094	4.4567	17.6056	11.6307	15.0700	6.3204	18.7327
5.2262	5.0074	17.8872	10.0708	3.0254	4.9917	2.9125	8.1077	19.3698	1.7341	6.8603	12.5002	6.7744	4.5435	13.2921	1.7497	12.6542	14.5771	7.9306	14.4223	10.7638	3.1072	7.2584	9.0442	8.2766	15.9825	12.8676	5.4881	11.9452	3.9777	8.5187	13.8784	18.7970	6.0443	11.1673	3.4294	15.2134	10.0151	20.8421	9.8631	7.1817	4.4528	14.4550	14.0159	12.5136	10.0022	9.5095	6.9743	6.6652	19.1886
2.9784	9.5507	9.9452	0.2456	16.0861	5.7278	4.6376	22.0125	19.7429	4.9645	6.3207	9.7913	12.4499	13.8196	13.9205	14.8130	3.7062	8.9835	8.5794	13.2937	9.3172	10.4303	8.7878	13.9745	6.2138	2.8287	11.8562	9.0443	12.9208	6.9514	2.5986	20.6398	6.6487	5.3865	8.9677	11.5976	8.2603	19.0681	7.2916	20.3980	12.3272	12.2372	6.1941	5.8610	12.4812	5.4924	27.0902	9.5727	2.7639	6.1562
13.8327	2.1148	16.8442	7.9315	21.5711	11.8393	3.7625	7.6710	9.0547	25.7657	17.9127	16.9168	4.7638	15.7488	2.2312	10.1949	3.0390	7.3103	2.5751	5.6140	8.5969	6.8659	10.9176	4.4980	13.0009	11.2125	9.1906	16.5175	8.5643	7.7071	4.1406	14.7113	7.7800	17.5024	4.2473	6.4010	4.7586	10.5462	19.3939	13.7289	5.7210	10.3784	18.7046	14.1463	16.8117	7.8064	11.5773	10.0895	10.4972	7.2772
10.8931	10.7732	14.0062	4.7634	5.9599	8.0253	15.6139	7.2378	13.0065	3.8360	17.7100	12.2071	6.8946	13.4708	4.0725	15.0498	10.1972	11.9741	17.8119	6.4284	6.8898	11.4375	5.2868	7.0387	14.6601	10.1399	4.3546	6.2303	1.7022	16.6687	18.9429	5.7410	12.5973	13.5642	11.4897	10.5082	9.8358	11.1650	7.6502	10.2895	14.7836	2.2691	3.3101	11.9536	16.9011	16.1582	8.9923	11.7152	7.2531	11.1267
11.2174	12.8347	0.6770	10.9462	12.1355	8.2181	6.4366	26.0661	8.3983	4.8359	4.1178	8.5914	10.5111	8.9222	17.9289	10.7844	17.2279	10.8313	6.7168	9.1725	7.4186	7.5576	10.6172	7.3355	3.6761	6.4167	8.1231	7.7743	6.1877	11.8062	17.0002	18.5086	16.5835	21.4066	11.5914	10.3143	15.7722	5.1570	7.4037	8.8177	8.7178	7.0878	4.3459	6.7042	17.0255	1.4029	7.8036	2.9221	6.8711	3.2278
15.9713	1.1488	5.7436	5.7749	3.3014	3.2645	4.7799	16.4477	5.7853	29.6884	15.3643	8.2408	19.2063	7.5817	10.7502	7.5247	16.1586	5.8015	14.9569	1.1796	15.6406	21.3303	9.8172	15.1523	6.3170	8.4083	11.6417	11.0257	16.2152	12.3909	13.2513	18.2190	5.9894	3.6029	13.1476	2.7732	7.0306	8.7405	0.8841	4.7849	10.5143	9.7804	0.3550	11.3541	8.6089	5.5653	15.2058	2.8363	16.5181	19.1843
3.9479	7.8601	11.7948	12.5613	14.1873	23.4552	3.6051	11.7912	5.3784	5.0139	11.3521	17.6827	18.8218	11.0853	11.8923	12.2262	6.9091	11.0696	16.5111	7.3174	16.8959	11.2438	13.4240	12.7254	2.1616	8.5689	8.3708	11.6819	13.1615	6.5150	4.9263	3.5973	11.4293	11.1761	11.7017	19.3872	17.2409	19.7788	8.2088	11.6971	9.9649	14.1332	12.3259	8.4933	8.4709	12.0704	1.9114	2.9912	5.3793	5.5925
9.7428	9.4770	12.0584	9.2203	13.6943	8.6120	16.1526	22.9820	6.1897	11.9163	8.3495	16.4507	19.6746	9.4082	5.1883	18.4923	12.0001	6.2845	14.1210	4.5096	8.3634	12.7400	20.3790	14.2798	14.4869	13.2849	14.3416	28.0609	10.5603	11.5343	10.9404	3.3484	8.6745	22.3458	6.5975	8.9546	16.4644	3.4732	7.5149	9.1802	12.5285	14.8740	9.5229	9.8724	1.5116	9.0854	6.6333	6.7478	5.6796	12.3736
8.8942	4.2947	8.8290	16.6533	11.7873	12.5726	3.6263	1.8239	4.8435	9.3873	7.5480	2.9933	9.7963	7.2837	20.0313	3.8069	13.0489	6.4181	17.7597	6.0326	10.8271	8.3217	4.6019	7.3624	5.8510	4.4746	12.3189	8.4725	8.7182	9.2823	16.3275	8.5189	4.2824	8.8520	12.0403	4.6291	7.0951	16.2410	9.3855	2.9901	12.9126	11.4588	14.0268	11.1119	11.0382	6.8678	5.9331	6.8461	4.1778	10.0858
8.5879	9.4277	17.3134	11.6656	11.6010	20.8750	11.4316	10.1300	3.8641	11.1191	1.2490	6.0300	13.7449	12.3192	3.2905	13.0766	14.9288	3.6561	7.5853	11.7430	12.3863	7.4977	2.6382	3.9169	14.4538	10.0760	20.0671	20.7883	8.7113	8.5655	9.6354	6.5900	8.9957	2.7024	11.2738	16.5090	11.7442	8.3001	18.6996	9.1986	9.2040	8.0065	12.3623	6.9468	10.6118	4.1753	8.0248	16.8332	11.1049	0.7151
18.6022	6.0739	17.8887	13.9911	8.1083	9.5325	3.8735	5.8596	16.8379	11.6190	20.3877	11.3544	21.1599	4.7064	10.5304	11.5084	8.3370	11.4451	16.9995	5.9312	8.4282	5.4782	5.4026	12.8875	5.2864	7.0136	8.3402	9.0034	5.0932	12.8471	13.7425	13.1809	6.1253	14.5091	4.9658	12.7652	11.5975	1.1201	6.4218	11.0413	15.5773	6.4048	4.8012	13.0061	7.9277	10.3143	5.7132	5.1735	9.0279	9.6039
4.4013	7.1078	5.9410	3.6421	13.1458	8.3844	11.6154	13.6544	10.2044	8.3421	14.0814	2.6284	4.9215	14.3974	16.7194	15.7132	7.3538	6.2463	11.4197	13.8155	6.6042	16.4680	7.5385	10.9239	16.6916	2.5670	7.4353	1.4108	10.8537	4.3503	2.8690	9.7648	2.6860	7.5432	9.2114	10.1854	13.4957	7.9532	3.9731	7.4506	12.9564	5.9813	11.2498	19.0741	16.7935	17.2658	16.9988	13.3021	13.0235	8.5290
10.6793	12.8934	16.9604	14.0204	4.4074	11.4749	13.3149	10.0842	3.5513	2.2537	12.1953	11.0811	4.0729	15.0037	20.9798	11.3820	7.5253	7.0405	11.8388	4.3758	18.7078	12.7520	4.7452	10.3561	6.7003	3.3443	5.3705	6.7573	10.3975	15.1919	12.2118	14.7083	11.6043	8.4036	12.9787	2.6952	12.8276	1.5897	15.7421	24.4005	4.7900	5.3639	10.4726	24.1299	15.9360	4.5637	14.1569	11.5763	9.3010	3.4815
7.5441	11.0901	23.0940	12.6108	15.2910	12.9283	8.4512	11.1166	16.4980	16.4090	20.3398	7.3664	20.3455	13.0053	9.1639	8.4591	16.7303	10.5013	13.9690	7.8854	3.3956	10.3981	4.7884	18.7256	8.5798	11.3268	7.2737	6.2049	10.9941	11.5295	17.9414	8.2624	8.0223	16.4133	13.6330	3.4614	5.2958	3.7979	16.3782	8.6193	3.6785	0.3230	11.4765	1.8569	24.0101	14.2331	7.2906	9.6560	18.5216	7.3954
16.9443	11.2540	14.9249	0.3772	9.7824	5.9752	9.9137	5.4122	5.7202	18.4650	14.2941	9.0293	6.4017	6.3877	7.1002	10.5887	9.6902	4.6559	4.8582	9.9488	14.3892	10.4312	24.0718	11.3903	20.7291	12.3425	24.3906	8.3363	4.2090	8.8890	7.3512	8.6708	6.8754	7.8437	9.3813	5.1086	1.5508	7.6972	19.9325	8.7835	6.8027	16.6641	3.6924	27.9763	5.3993	6.8296	13.6166	6.2715	2.8438	10.2512
6.1310	5.8802	5.6044	11.5896	6.4066	7.1049	7.3211	9.3072	14.1088	4.9235	8.7342	2.7829	22.2121	16.1701	12.7040	14.6876	16.6283	3.6568	3.7452	14.1215	13.8841	17.1522	13.3632	6.3196	4.6354	22.7333	8.8070	3.8388	4.9465	8.6679	7.3718	7.5994	15.7069	9.0408	8.9555	9.0448	8.3316	6.5471	7.8870	2.8110	11.3926	13.4641	3.1195	10.0168	16.7452	9.3831	5.7812	5.7803	8.7124	9.8083
8.9120	7.7407	6.2750	10.2733	12.8323	13.0948	10.2658	7.4780	11.2911	6.7633	8.6779	16.2225	6.4661	12.0379	3.8972	16.1926	10.1635	6.2198	15.8641	21.6772	10.6163	6.0875	8.8042	5.1085	9.3694	21.8527	7.4769	16.4953	3.6890	2.6443	4.7147	4.5032	7.2798	15.6308	14.4613	5.6908	9.5272	7.0255	16.7575	3.1042	3.4009	9.0739	12.8077	3.8536	9.4255	6.0404	7.6017	11.4350	1.9260	10.4533
6.0706	6.3425	8.3634	10.9516	8.8807	7.8937	4.0753	5.6718	18.7613	17.5039	6.7788	11.1127	6.4819	10.5603	12.2434	5.9920	4.5223	6.8954	10.1189	8.7679	3.8076	10.1927	1.6908	7.6109	6.9767	15.9656	2.5375	9.6681	17.3041	7.8965	2.2086	3.3722	5.0822	9.1618	12.7844	5.0753	6.2323	13.5448	10.2547	20.4984	5.8309	5.9311	18.9724	5.6298	6.3455	19.7409	6.1676	11.9934	3.6048	14.9787
3.1602	9.1266	14.0831	11.1654	6.6354	15.8958	10.0317	11.5062	10.8538	12.2981	11.7604	6.2795	11.2515	4.0351	16.2397	4.5693	12.5561	8.9574	26.4500	7.2719	12.4504	17.8813	6.8636	10.7641	9.2104	16.7330	17.8518	10.2280	6.5581	12.5729	12.8455	6.4759	2.5681	4.6488	7.1846	12.6058	10.6762	9.9522	5.5592	10.4599	13.2941	9.0900	6.4905	12.4818	10.3753	11.8884	4.2806	5.7524	7.2815	7.7095
3.9095	9.7259	14.7256	9.0007	12.2989	20.5733	8.1246	10.4012	11.0711	6.7463	9.7800	11.3495	7.4915	4.8293	2.2962	8.4039	8.1668	13.7705	8.7285	3.7188	15.4710	14.7791	14.0886	8.8811	14.7886	8.7834	4.0921	12.4038	13.8602	6.8951	11.1851	14.1585	11.9274	13.5836	13.1240	12.4979	11.7022	14.8246	1.7800	8.1256	16.1197	4.0161	5.6682	8.4486	5.7863	24.2241	6.1935	16.1813	7.4829	8.0765
11.5128	15.0374	13.5631	9.6088	6.6816	13.5430	8.3938	8.5546	7.0323	2.2596	10.1405	9.3852	3.8212	8.6014	8.1319	15.4886	21.6516	13.1797	5.0732	7.9650	15.5775	20.9352	12.3138	5.3819	14.9888	9.3658	5.8905	22.8600	9.6310	8.0047	11.6906	2.2150	11.1665	7.4479	6.4749	14.5837	10.7171	10.0165	7.2583	6.9460	3.8564	9.1121	20.1675	15.3456	5.4751	14.6468	12.5670	11.1599	14.0004	7.2330
3.3038	12.7872	13.4557	10.5063	10.2686	5.6971	9.4681	6.2610	13.3931	13.9833	16.9502	7.7360	14.5933	11.2873	4.9755	17.7019	12.2366	12.1011	3.5333	9.2085	4.8462	7.2780	6.2977	7.8495	7.7612	8.1885	3.8499	6.9251	10.9270	19.9269	8.4416	7.9270	9.6473	16.8888	9.2805	12.2153	15.7923	7.0910	25.2002	7.8294	4.9046	13.4065	7.8419	10.0645	14.0995	6.1881	5.6635	7.3180	3.5759	13.0209
13.4231	9.0555	17.2238	5.0520	13.6567	27.3207	15.2752	10.8864	9.8957	5.6530	15.6820	9.8659	2.0845	13.0391	13.2704	5.4454	14.9593	6.6217	10.8962	13.1879	6.7146	15.7934	0.9063	11.2466	11.0046	9.3306	4.6088	15.1728	0.3550	9.8327	15.1771	15.1113	3.0311	4.9789	7.5091	5.3150	8.3522	1.8818	4.8339	6.7595	10.5344	8.2321	5.9026	9.5767	7.4156	2.6968	12.1099	2.1424	18.4723	4.1039
11.3754	9.7653	8.3003	7.5828	3.2439	15.8853	14.9774	12.6227	6.3382	20.8401	14.9042	9.1854	16.2390	19.1767	7.4157	20.3478	12.3563	2.1561	7.2155	6.2037	2.2944	10.4259	6.6332	3.5910	10.2059	9.5420	9.7451	10.0622	5.0417	4.0029	7.4255	6.7146	15.8839	6.0297	14.6697	15.3735	16.9954	16.5170	7.1743	6.4566	2.9082	14.4486	14.7630	20.2545	2.2071	14.3928	21.3903	12.0928	10.9654	4.5228
14.3082	10.1670	8.6702	9.2650	4.8933	4.1240	13.1567	2.6730	17.2365	4.6742	14.5366	12.9633	3.0217	11.1332	13.0198	9.3158	3.0439	6.1097	10.4151	11.5590	8.1037	9.5215	4.2103	10.7884	10.1145	8.3550	16.9978	2.2225	7.4783	14.2508	6.0659	3.5226	10.0399	8.6136	9.5337	6.2576	4.8617	6.4596	3.1530	16.7340	2.8243	10.4056	10.8127	8.5184	15.2532	11.2657	6.6142	13.6504	9.8687	7.8748
8.7959	10.7722	10.1865	12.8658	5.1368	6.5230	16.1624	13.6962	6.7286	14.4484	6.9770	13.4852	10.0569	14.0310	8.2722	17.7343	9.7212	3.1239	25.7092	11.9530	8.7104	15.2308	8.0757	9.1956	10.7846	13.5758	6.7324	2.3067	7.5965	13.2716	14.5377	11.2021	9.7233	12.3127	4.1600	7.5560	2.6146	9.2506	8.3537	9.6292	17.7617	7.7819	4.2658	11.3286	3.7407	12.6545	8.5494	18.3139	1.8543	13.5801
2.6382	10.0522	11.9386	22.8407	10.7294	16.8765	8.3842	2.8463	21.9547	22.8208	9.6060	1.4728	5.3005	4.7301	2.9628	7.7201	11.5419	8.7405	8.7403	13.6376	27.1416	9.2148	6.1971	17.2219	9.7895	21.5065	21.4939	3.6113	13.5448	3.4508	9.0622	10.8712	7.2520	13.1095	9.2567	9.7498	4.1441	11.5760	19.8860	20.5676	5.3942	9.5132	3.1108	10.7263	20.6101	12.1147	11.1209	11.1027	12.8628	2.2294
6.6991	1.0467	17.0091	9.6782	23.3424	17.7104	2.3459	6.7403	6.7423	7.9704	11.5698	9.4274	6.4079	11.8237	10.8860	12.1048	11.8542	9.9571	19.3013	4.6718	15.4854	9.9887	19.8578	12.4802	5.0413	3.8434	11.9353	5.5750	19.3530	13.3336	19.1023	16.4212	2.3461	5.8659	2.2804	16.7531	4.6153	9.8089	17.1770	11.7500	10.9807	11.0611	2.0727	18.3471	6.7044	2.5845	11.0844	10.7199	4.4462	7.2045
2.9952	6.0671	9.5026	5.8554	10.4311	13.5975	16.7414	12.0749	21.7204	5.1680	4.3550	13.5339	12.3676	9.5585	14.8754	8.4496	4.3910	16.6765	14.7406	6.6410	16.5739	7.0622	13.2710	14.0899	12.0761	12.4208	11.1671	2.7174	16.2741	14.6666	2.1022	7.1631	15.3703	7.3274	7.3275	10.0613	6.1031	4.2477	10.5592	10.8645	15.1188	14.0548	7.9914	14.6222	15.7137	4.4513	29.3063	4.9364	8.6969	10.3227
14.2784	13.9506	16.0877	7.3302	7.4003	10.3603	1.3560	5.3564	15.2218	9.3931	24.0318	12.6048	5.7380	13.3153	5.3249	17.8534	14.3215	12.6840	22.6112	10.9990	14.1570	11.5615	4.8006	12.2851	16.0301	10.4012	9.5436	2.7849	17.8488	6.9399	6.0015	6.4829	6.5059	8.0485	9.9726	1.9711	18.7125	15.7531	4.3741	14.4637	9.0899	12.1192	5.2913	11.1276	15.9953	3.5259	7.2675	7.5284	9.2578	3.7683
14.4005	9.8391	13.6861	7.8212	6.3117	12.5808	3.0687	13.4235	14.0459	12.5032	10.8253	15.7087	2.8621	11.0756	3.5788	6.5685	13.8528	5.7516	4.5023	8.7783	16.5928	9.6826	7.4532	20.1424	13.1685	18.4376	14.9574	9.7589	17.1922	17.5004	14.7261	11.6106	18.6992	15.0706	12.7730	9.7242	6.7374	10.9675	17.1099	5.3815	12.3517	11.6984	11.9432	9.9499	7.5020	6.0427	12.9754	1.5663	15.8104	12.7779
12.8675	3.2929	19.0485	4.9340	4.7635	22.1925	7.8280	6.7223	15.5696	13.2609	9.1909	11.0460	8.2157	14.6629	4.8054	2.3833	15.3344	19.7949	6.7777	9.6687	15.3012	17.0612	11.1506	4.5078	2.3891	11.4793	2.4507	3.5858	7.8017	14.4801	14.4443	16.7843	12.7934	9.8249	4.5905	11.5422	18.4830	11.5949	3.8710	7.2613	26.2134	9.2424	8.9627	12.7802	7.5513	5.1531	14.4823	5.1722	10.9332	10.6125
14.8159	13.5904	8.9387	3.0977	4.8912	3.0588	1.1158	6.1437	15.3319	12.6149	13.5906	11.6028	4.2633	14.4079	16.0913	3.3725	6.6641	4.2437	19.4505	15.5342	8.3179	8.1606	16.8639	3.6152	4.8943	8.3532	4.3715	0.8046	14.3127	16.3422	8.2672	5.7174	8.1543	3.7322	11.0836	11.3878	10.1336	1.2194	0.7554	9.3264	15.1107	14.5366	15.3827	18.9920	14.8087	6.9253	13.2039	6.2129	8.1872	5.1820
5.7923	11.8795	14.4776	10.1659	8.2213	4.4901	13.2318	9.1996	11.0908	12.5642	7.9867	9.3866	7.7998	21.3863	20.1080	4.8293	22.7013	8.1889	6.1190	23.9512	10.5687	8.5287	13.1424	1.9446	15.4038	8.9459	8.3775	18.4249	6.4743	4.4403	15.0463	17.6031	6.9893	7.8160	18.7089	11.4019	10.9238	5.2563	3.5749	13.0308	18.3171	0.7283	14.0632	9.0403	6.9040	22.1504	19.0473	6.0993	12.2471	17.7613
10.5044	4.0276	9.8040	5.2837	5.8508	14.7901	3.7191	10.6749	3.4103	5.8828	17.9001	8.9747	12.1876	9.9792	14.8544	21.3515	19.1763	1.2777	15.4269	2.3411	12.2817	10.2915	10.1131	5.2281	6.1216	3.9198	12.2764	9.7819	10.8278	8.7630	5.7988	8.6781	13.2083	13.6721	5.2950	8.3605	12.7008	7.5915	13.8846	7.2870	2.7243	19.5744	12.3249	3.7691	7.7168	9.2400	1.0768	9.5634	8.2639	5.0051
9.6094	25.2385	9.5538	4.5263	8.0087	9.5210	11.6410	19.0886	3.2955	5.2729	9.4907	11.3294	3.8182	10.4222	5.2315	13.3690	18.8439	8.0161	10.8829	8.0401	2.0950	3.0491	22.0751	7.0813	8.7407	7.5515	3.3089	14.3275	10.1688	14.6322	14.5253	11.4869	5.2661	12.8199	8.7863	14.6469	16.5915	19.3997	9.2372	3.5634	15.8996	8.6502	9.3331	6.2154	21.2548	16.6947	5.6328	16.1036	10.7820	8.4817
5.0639	15.5910	12.6224	5.7432	14.1556	6.4662	11.2660	15.7989	7.0269	3.3138	13.3267	21.8055	1.7346	5.7257	4.6848	7.2251	7.1652	13.0165	9.9025	4.5942	3.1656	2.3860	16.5950	8.5052	1.1059	17.6985	10.6991	2.9492	8.3398	9.0497	4.6543	1.5021	4.3596	5.7598	8.3380	9.3375	1.9537	10.4742	6.2761	6.2321	3.6100	5.7855	2.2304	5.7690	14.1178	2.7123	15.4355	13.6030	5.6712	8.8321
13.3835	18.8459	8.4408	7.9135	16.8906	9.1427	6.8664	21.4758	10.4615	22.8224	20.0563	4.1559	10.8081	11.4413	18.4367	11.7851	8.9866	10.4134	5.9483	10.7282	9.0529	14.8449	4.0452	13.6996	7.9761	15.1484	23.5524	8.9273	5.8036	11.1259	4.5439	5.2873	9.1812	4.5883	2.8106	10.3704	10.7000	7.5482	11.6066	0.9525	6.8146	7.2583	13.2794	9.4796	16.3618	6.9170	5.0015	12.9727	10.9899	5.6724
10.1410	6.5848	5.8944	10.2195	18.7418	5.0074	5.1879	11.8081	7.0608	10.4437	1.1485	10.3509	27.0705	16.0230	7.3232	16.2562	14.0568	15.3296	0.6608	10.3098	1.9165	7.3566	10.2239	6.9575	5.6310	8.7271	10.2759	9.2092	3.9039	6.7425	5.2931	7.5426	8.5267	4.8095	6.2088	10.3422	7.6131	5.2174	10.9169	11.1008	5.9024	12.3356	10.6717	20.0208	15.2917	16.2697	10.3131	9.4280	8.5708	9.3165
19.7147	8.5536	14.4826	6.5818	12.9997	10.0162	5.6153	13.6975	13.1458	7.7232	5.8139	15.5545	21.0114	10.8924	11.8684	9.3769	6.4036	8.0394	13.0554	9.2300	11.9007	8.4491	13.2155	16.0914	9.9841	2.5229	13.0386	7.0042	8.4822	2.9558	23.3992	6.6278	18.7138	3.4237	10.2040	7.3861	5.2409	9.6632	15.1529	2.8342	10.6225	8.8656	27.1304	15.8770	15.9371	7.8389	10.6227	17.1808	11.3686	5.6548
21.7776	14.1695	7.2516	4.4167	16.5019	8.4390	3.8261	12.6177	2.4571	8.0611	6.1405	4.3239	15.2148	2.7806	9.4710	2.3874	6.0246	7.9090	7.0712	16.3089	4.6525	4.7090	12.7852	8.2305	12.9208	7.3632	9.5059	14.3742	8.8153	13.9414	15.2106	11.7257	6.8404	21.7726	9.8562	3.1503	16.8229	24.2807	14.4318	10.5090	10.0257	3.2501	10.3498	7.4361	9.5545	3.2764	2.3516	14.1655	5.2163	6.4577
12.1142	14.7130	15.1624	6.9593	2.9427	8.2152	10.6394	12.6613	4.6231	6.2311	9.5447	2.8383	4.7241	16.3481	5.5516	5.8326	7.2204	6.0388	3.5836	8.9949	8.6260	9.0005	12.1729	9.0961	1.7490	10.8485	14.1599	25.1204	13.8103	2.5086	8.6724	2.6017	14.0012	5.3715	6.2689	3.9282	5.0125	10.6312	13.6544	4.4890	19.0729	14.5089	11.3794	19.8742	8.6936	6.0141	5.0910	3.0331	22.6296	11.5041
13.3265	19.2764	17.9941	7.7525	12.1115	13.9887	17.5035	27.9572	4.9563	7.3927	15.4796	14.6259	9.4701	8.0129	3.0695	9.7282	3.9586	4.5122	12.6962	6.7407	4.4558	21.0709	7.7394	13.7822	8.0574	11.7081	3.8254	8.6114	7.9579	2.1888	14.1759	18.5221	11.1011	13.6172	0.7640	17.8170	18.1828	5.9812	13.3185	12.4592	10.6184	15.6847	5.0271	13.0323	13.4339	18.1277	4.4217	9.4118	4.7233	21.5275
8.0244	9.6711	9.4191	2.3047	8.7829	13.2349	10.1030	11.3686	12.6412	9.2970	4.8756	4.9286	4.2099	12.2805	17.1006	16.5980	2.6304	4.2835	15.9779	14.4366	8.8641	9.7850	5.5873	13.5293	12.9559	12.6563	1.8403	6.1793	9.3296	5.4218	20.8692	12.7241	14.7706	13.6640	7.9016	16.9180	7.7027	5.8083	0.3815	19.3090	1.8915	6.0473	14.5667	8.7232	5.9491	14.3688	1.8257	2.5301	18.2155	7.8685
6.1368	8.7889	8.6600	10.1180	6.1127	16.8750	8.1827	18.2876	7.8213	13.5183	4.0191	13.1233	11.4592	22.6338	7.5000	15.4297	3.5630	9.8261	2.0389	14.6802	5.0588	3.9357	15.8900	3.9807	8.1270	16.0507	4.2119	7.4348	11.5843	14.3489	10.0263	12.9879	14.8329	14.6238	10.6503	7.6261	1.3832	2.0102	7.1070	7.1156	12.7032	12.5464	5.1828	22.6586	17.0425	13.7392	10.6384	4.6472	12.4513	16.9078
8.8825	11.2046	1.7569	13.3436	18.1242	7.3416	10.1541	5.3008	12.9452	12.6182	6.2886	9.8185	17.8699	15.8524	7.4301	12.1014	14.6745	1.5714	15.5087	4.4957	5.5095	1.9937	10.3869	23.6905	10.4352	12.8748	9.6613	2.9448	24.4557	15.6488	11.6441	8.4840	8.3975	14.7869	8.2803	8.2740	5.8483	15.5099	8.4997	9.7176	15.2210	2.4407	10.4033	11.6728	9.4401	22.1227	10.0482	9.5838	12.2874	7.1174
10.3749	8.7498	2.5046	10.8437	16.2028	7.8632	25.7515	22.8057	10.8244	6.0428	9.5702	7.5357	11.1557	6.4598	0.3496	10.9622	6.0078	3.7283	14.0218	9.8224	13.9328	19.0239	12.2584	7.4588	3.4845	7.8697	4.1559	2.8180	22.8944	9.7988	11.4823	18.9205	11.5793	5.7153	18.6894	19.7164	11.9659	8.8103	8.3073	4.9092	6.1414	9.8059	11.1483	2.1088	6.4482	8.0619	25.2272	8.1836	19.7308	16.0601
14.0451	4.6607	6.6405	9.9052	11.6049	9.6237	11.8735	13.1328	8.5423	13.3273	16.5496	4.0389	9.7695	9.9494	21.4533	9.2147	8.6300	10.3201	13.5639	8.2614	13.9965	16.5942	9.5924	8.1594	6.4043	8.3481	11.7379	12.4785	2.7667	15.3274	5.4658	3.8866	11.0231	5.7405	11.5879	5.2754	4.6457	5.9769	12.7763	15.0781	18.0007	14.6674	16.5759	11.5412	12.0436	8.5708	3.4108	20.7822	13.7884	14.4986
2.8549	6.8497	9.9967	15.5768	8.8618	12.6944	10.0352	6.3770	11.4312	8.8163	10.8703	9.4758	10.5454	13.0180	7.1394	15.0462	4.0421	6.4595	4.5244	3.9132	18.0144	7.4060	15.7864	9.5725	6.3115	5.5398	11.4922	7.6630	8.4940	19.8313	3.2995	3.1096	16.1597	10.2900	10.4820	4.4600	6.6367	5.3095	10.3321	7.4858	18.3842	9.5167	18.3889	15.5118	4.5025	4.3015	3.9343	11.2173	7.2268	3.6291
6.3859	11.0660	18.4815	10.3757	4.3939	15.6324	17.5951	1.7014	6.7514	12.8942	14.3084	17.5941	13.3486	8.9539	2.1300	13.9403	10.8612	5.1091	12.9480	6.6543	13.5947	2.5265	2.4710	5.8735	2.3335	6.5710	6.9480	7.0317	12.2143	8.1894	5.5034	15.2598	3.9363	4.1970	12.4064	18.4530	11.3766	15.6606	6.3684	0.7764	11.9097	6.8640	13.9992	11.0541	16.2879	9.1515	19.6074	4.5188	20.9619	1.5086
8.6736	17.6131	18.7675	5.0439	1.5203	8.8527	10.6557	8.1971	17.6283	15.0010	12.0277	7.4995	5.8933	7.1454	14.1124	4.4225	16.2634	6.8309	4.8987	14.4115	9.6027	11.2174	15.0880	7.3617	9.1571	12.4052	3.8951	6.5991	13.9014	6.8855	0.7898	10.6853	8.6139	4.6987	3.5053	15.6960	9.7870	6.1189	8.0871	15.1480	10.1562	7.0712	4.4404	8.1921	9.1752	15.8486	6.2935	9.7768	12.7411	18.5154
10.4689	9.6108	9.0779	16.4681	3.2235	12.2394	5.2397	7.5994	10.0961	8.3389	5.5970	20.7635	10.1464	13.3782	20.5188	14.0106	23.8555	19.2645	16.9162	11.2696	7.0994	6.6532	4.8672	13.6457	10.0917	13.7586	2.1027	7.5500	8.8832	5.8499	16.7632	16.9993	7.2365	6.6553	11.4220	9.0063	23.6231	5.6612	7.8222	17.9233	8.7375	8.3952	6.1835	8.9633	5.8798	7.7910	6.6453	12.1706	10.3946	11.5983
7.1495	6.2808	9.3824	1.8696	18.8119	3.1841	6.0425	7.1176	4.8062	7.9449	23.8175	11.8374	9.8716	4.8727	8.5664	13.1031	14.6844	13.3163	7.8427	2.9389	9.3921	7.3118	19.0336	12.7952	5.5103	8.6015	17.0126	3.0518	18.3541	5.9666	18.2048	5.5363	2.6334	9.9866	10.2536	5.3946	8.1415	9.8929	12.4482	14.0931	11.0572	8.0014	5.5459	5.7125	14.4359	14.1411	12.9600	14.9015	10.4558	20.3871
2.1562	8.0422	6.8412	6.4744	6.8077	8.6115	11.2718	11.2379	10.5771	6.9298	9.0161	2.3690	17.8027	15.1942	11.0032	15.8296	12.6231	3.4699	15.5592	4.5232	7.2545	12.4046	3.4631	13.2970	16.4263	14.9691	1.4778	13.6827	11.2199	17.1408	6.5022	13.7722	11.3481	2.5850	14.4630	15.9011	13.0258	16.4375	6.3134	5.6852	4.5475	14.9065	6.0235	2.5358	2.2174	17.2895	8.1933	18.1197	3.2867	5.1538
6.0245	20.8772	12.3064	10.5685	3.2495	7.6832	9.4362	14.1677	1.7760	13.5745	2.4496	22.2349	7.9570	11.2932	5.2151	11.5727	8.9070	5.1969	4.8044	9.0755	6.9377	15.9545	9.0674	8.6706	21.4891	5.6892	14.3771	13.4010	6.1548	10.2153	6.7229	16.2780	2.1305	19.9024	5.9353	5.9797	11.5639	3.8838	7.9991	7.6798	8.2305	6.8651	17.5128	14.2462	2.4684	6.3581	3.3260	7.1810	1.9424	5.7720
5.0060	8.0694	10.3585	16.4688	16.3515	20.2459	20.4740	4.1498	16.3053	5.7392	10.0719	13.6991	8.3078	7.7384	8.9812	5.5953	13.5184	4.6839	10.7311	14.4253	7.7003	3.5342	11.7759	2.6550	5.1096	10.1042	8.5879	8.3216	12.4154	13.9180	9.5158	5.6928	16.3302	6.0953	1.3588	12.2380	1.6036	16.3049	5.8486	4.6241	13.1028	5.6074	14.1114	9.5660	7.4706	3.9202	3.4292	5.8239	16.1559	9.2712
6.5180	18.0164	10.2591	11.4959	3.8900	12.7294	23.9941	6.2578	8.7544	11.1395	2.9793	11.4655	11.8786	9.5147	21.0220	15.2198	21.8540	6.7997	19.4442	12.5039	3.5755	14.8048	2.9007	6.8305	14.1486	4.7409	13.1224	4.0431	13.1460	10.8871	20.7390	12.0676	9.6460	17.3432	11.6091	4.6789	8.4272	8.5925	16.1722	7.9479	7.8400	13.8450	6.1809	12.0779	5.0348	18.4991	3.7435	17.1295	12.7354	5.9903
7.1239	8.6825	9.7406	5.1545	16.7346	13.4819	9.8968	13.3748	1.8765	6.0799	3.5434	0.5220	10.2727	7.6013	15.8559	17.3202	10.4931	4.5388	9.6343	18.2779	11.3267	8.9948	12.4681	13.3560	13.7714	14.0165	12.3939	20.9890	9.8264	20.8449	13.8577	21.5821	9.9847	7.4054	5.1952	0.9190	18.4405	20.2180	3.3253	5.4070	5.9103	11.2258	8.0564	5.3476	0.9107	6.2581	16.4652	5.3594	5.2446	17.9927
19.5311	5.5968	16.3766	1.2820	12.2735	9.2927	15.1945	18.0138	7.7483	3.7550	6.4105	16.3668	8.3879	13.1837	10.6937	10.6730	7.4174	6.2018	21.2308	4.6385	15.8913	17.7967	9.0971	16.8903	9.1443	2.4075	7.2908	8.0764	4.3180	10.7120	12.9013	6.1627	9.8237	0.6494	12.0237	9.3268	0.5953	8.7709	5.6844	7.1283	3.2109	12.4627	18.0473	4.7632	13.7827	5.7733	11.7386	4.2943	12.3680	9.4080
19.8670	7.7077	7.7790	16.5303	6.3432	20.2456	8.2386	5.3294	22.1978	14.0538	11.8911	18.2612	7.2807	9.0031	5.9097	12.1600	12.1459	11.6814	6.6450	7.1565	5.4732	8.0065	2.7883	9.3696	0.6373	13.3670	4.6802	2.2368	20.9629	4.7177	12.9668	13.0133	7.5209	7.1673	5.7187	14.3491	14.4795	13.2139	9.9195	15.5498	9.6514	10.7268	20.5316	1.5614	2.9041	11.2995	9.5300	10.7881	15.9613	4.6295
10.7041	13.6193	10.6352	4.1492	11.8977	7.2453	5.9678	6.9461	2.4388	8.9946	1.6297	4.8184	16.0664	6.3778	4.4715	9.2049	5.0307	14.2971	14.6439	2.6988	11.5624	10.4064	19.3514	9.6553	6.0968	1.4625	5.4391	7.2053	9.2797	13.4581	5.6551	6.2595	4.1144	18.7158	10.3722	14.5705	15.5621	13.7769	8.5629	6.1914	0.8176	12.9933	15.7026	0.9948	5.9848	9.8644	3.9973	10.6723	10.1407	12.8908
10.0381	13.1382	10.1902	11.4027	13.1438	3.5024	8.2642	2.3448	13.3765	10.0417	0.9819	9.8534	13.0889	14.6242	21.0882	11.2976	20.4657	2.5000	11.6180	6.0236	14.6089	10.5897	8.3785	9.6869	4.9949	2.5007	14.9656	12.9657	9.6643	7.4090	5.2895	2.5661	14.5122	7.8283	8.9629	13.1768	12.5213	6.8792	8.9210	6.3062	11.5186	6.5201	18.1795	20.0236	3.8643	16.0014	16.3763	12.6723	3.9311	7.3680
8.7123	3.8665	14.4953	9.9731	11.6758	14.1016	3.2370	13.3040	12.6259	6.2434	13.1706	12.5133	8.8244	16.2665	13.6236	9.0428	14.2063	20.1995	17.1313	7.5657	2.7365	19.6658	8.6055	7.4133	20.3444	8.6808	17.1155	0.3529	9.0360	16.5552	5.8874	11.2976	5.5094	7.8917	9.9826	5.0823	10.5792	16.1172	2.0661	8.6251	9.3650	2.0801	5.0629	0.8915	9.2716	21.7711	9.5659	17.6005	16.0668	1.1185
11.1609	13.3338	8.5908	9.4656	28.6553	14.0495	10.7519	3.8256	19.2666	7.5994	10.3108	11.1170	4.0447	5.6169	10.9514	6.9057	14.0525	12.9306	18.4064	8.3591	7.7548	3.1431	15.0428	9.1075	12.3571	16.6780	8.7285	16.6644	20.6828	11.0193	4.4782	7.1308	11.9202	21.6924	14.2656	1.2691	17.2668	8.0316	18.2810	22.1217	30.8167	11.6506	6.1381	1.4219	18.9267	12.3855	13.6629	10.4088	4.4759	16.8534
15.1245	5.8256	4.1264	13.5847	13.4484	8.7484	9.5661	4.6999	5.4955	6.6568	10.8130	7.2467	5.7638	21.6714	10.2012	10.5088	5.9632	5.6930	15.4311	15.5691	2.9920	13.8986	14.0818	5.7224	16.1513	10.7254	7.8692	23.1928	14.8963	10.6782	2.6686	5.6439	2.2981	10.2985	16.0710	10.8686	2.5391	12.5770	6.8926	7.4598	3.1207	5.2640	3.9155	8.6684	4.0330	14.3387	5.8868	11.2468	21.4606	15.1741
1.4489	14.6955	7.6029	12.0163	8.9463	16.4253	17.5208	10.5012	12.9243	8.9793	5.1433	6.2513	3.3223	14.3457	11.9547	7.2585	5.0608	7.4467	5.2658	17.4381	12.7475	14.9993	9.2678	17.1444	14.4229	6.2145	7.7829	10.6644	6.2594	11.4586	4.6169	4.6588	7.9612	18.3552	7.3963	9.5177	10.7867	10.3993	15.9180	11.0874	21.5886	19.0820	16.7843	9.4636	7.9029	10.0142	17.9894	13.1040	8.2536	12.6667
10.9043	15.3561	6.5050	13.5305	7.7550	15.9067	1.1088	20.7871	20.0905	14.0732	4.5263	12.9883	5.0563	8.8108	17.6068	12.9726	9.2857	17.1220	16.2793	9.5185	15.7855	12.1946	6.2041	11.0554	10.0204	6.4090	9.2176	19.2068	4.8911	8.8831	4.7124	12.3208	5.1239	6.0185	9.3738	8.6117	6.2156	7.6962	5.3473	12.3535	5.0287	5.3041	3.8578	4.9396	12.0797	1.2790	2.4356	11.6758	2.4019	15.4936
15.9414	9.0106	7.0676	7.6807	9.1938	13.9599	21.2233	6.7372	10.4275	14.4542	17.7784	4.6555	25.9494	10.0788	4.4719	15.1328	11.6290	9.0586	4.5382	16.8060	13.4315	8.7192	10.9935	5.1246	13.8753	4.1826	3.4281	8.3695	5.3164	15.6819	3.1725	9.1535	8.5858	4.7369	6.7498	6.4118	16.8127	13.8385	4.6593	3.4719	11.6554	13.5135	3.5418	17.0001	10.7480	5.2743	18.3046	13.7170	7.0508	6.7664
7.0660	16.3255	5.8696	16.9718	7.4080	10.1176	16.1103	9.0085	2.4462	12.7835	23.9547	11.7777	5.1039	15.5616	3.3730	8.5087	7.2367	11.5090	7.5661	14.7365	14.4517	4.7405	8.8138	19.9214	10.9998	11.5598	4.4581	6.8615	8.0291	13.1093	7.9811	6.2046	14.3320	8.8823	15.8064	6.2034	13.0330	16.3600	2.3699	11.5942	8.2046	13.2309	20.3072	4.6336	12.8418	6.2195	10.5257	6.8400	4.7960	7.3898
5.9961	8.5511	1.4529	17.2741	19.5605	1.6793	16.9439	7.6368	12.3250	11.3246	16.2155	8.6666	11.0722	4.6302	19.0505	15.7365	3.2346	5.0392	7.0313	6.0308	10.0174	6.8618	3.5325	11.0755	3.4286	13.6172	4.7397	14.6892	16.8904	10.2153	15.9412	16.9453	7.4454	5.8310	11.1390	11.9080	10.1813	5.7959	5.4648	12.5013	17.2064	4.9100	8.1082	20.3726	15.0098	9.4294	10.1470	9.0652	7.4297	6.4820
12.6857	9.5372	6.7117	7.3329	14.4033	8.1039	5.6691	9.4337	6.7101	15.4262	15.6441	8.8058	7.4656	16.1121	10.1109	16.8870	1.8372	11.8803	7.7148	5.7558	11.6646	7.9252	20.2578	13.3849	20.6557	8.1620	7.8072	4.7208	17.5459	5.4470	8.9736	6.0727	9.6212	16.0976	8.3714	16.8988	10.3808	18.3501	1.9584	8.8129	5.7164	8.9049	13.0947	14.2520	4.1672	5.7851	12.3948	7.9524	7.6983	0.8759
6.7753	18.2792	4.5671	7.7433	8.5652	8.5232	14.0607	4.1696	13.7198	3.2313	11.3466	1.0553	9.1295	8.6558	4.9780	5.8674	6.6625	4.4845	15.5772	21.3031	10.2672	14.1082	15.4102	3.0285	4.1516	9.0511	12.1048	3.9916	8.9033	4.0651	12.7170	10.7924	6.9318	11.7749	4.1799	16.8447	23.3196	3.0395	13.0705	6.9303	18.7369	21.3895	4.5000	6.5150	11.8352	6.6408	24.3944	7.4795	4.0844	12.6709
13.0649	6.8192	5.9971	13.4361	14.1698	2.1004	9.5763	17.5045	3.3673	0.9712	5.0468	8.1438	19.1205	8.2551	4.8507	13.3653	5.7030	10.3712	12.2284	6.0350	7.0140	20.9685	15.7992	8.7244	15.7960	7.1274	13.2520	5.0684	15.2573	15.0836	16.2515	1.2559	5.5153	8.1156	22.7488	17.4175	5.7197	11.1176	8.9233	8.1786	12.3222	16.7548	6.0375	20.2494	5.0055	7.3501	13.7800	11.4622	13.3459	6.3959
1.5034	7.9892	19.8811	6.0152	3.6417	22.5489	3.2552	16.0974	17.8351	11.5461	18.5813	4.7010	9.8959	14.3699	4.7614	6.3974	16.5585	16.3238	5.5815	4.3974	15.2456	1.6875	14.4906	17.2193	2.4855	4.6626	6.1902	14.6798	12.8987	8.6871	3.2676	10.1776	5.0217	13.4434	6.1881	9.9875	0.9020	6.1577	14.4357	13.5703	10.4423	9.6094	15.5095	9.2200	2.5164	3.6969	4.3729	2.9412	15.6077	11.7298
10.7059	9.6894	10.4632	5.0402	0.9679	12.6854	22.9432	18.4641	11.2042	18.2542	6.5688	5.8498	5.9428	12.0797	12.9338	4.2834	2.8437	10.6043	6.2599	10.7959	7.6492	10.0180	18.2571	18.2542	4.7624	19.2928	4.6136	22.0851	5.2996	3.2498	3.0919	18.6749	15.8060	8.9953	3.5149	2.6341	10.3412	20.7444	4.8077	28.8231	7.8646	13.4026	13.6203	9.3376	6.3712	14.2616	4.9278	9.5591	5.1799	4.0519
11.8929	5.9911	7.7744	8.1017	6.1367	12.7603	7.2486	9.0918	3.2529	25.9162	15.3432	17.7182	8.8655	8.8621	10.9909	6.8240	4.9357	6.0051	16.0986	2.5228	6.0314	11.5472	4.2837	23.3863	15.2496	12.8106	16.8933	5.1579	12.6007	19.5226	15.1823	5.1616	6.3188	13.7440	22.6900	13.6787	7.5829	13.5144	3.9073	11.9544	3.7564	6.7940	4.0223	5.4462	15.3839	4.5170	7.0339	12.2200	6.8886	9.4570
14.7641	8.8411	4.0413	10.3585	6.2241	19.7617	6.0390	2.1879	15.9847	4.8080	6.4740	16.0185	5.3653	12.0107	12.2420	2.5979	4.8632	7.7544	3.5773	15.5815	14.9928	14.3658	5.7684	8.2623	25.1573	3.5723	4.7280	1.6944	12.8196	2.3959	11.6218	20.1162	4.7620	15.3145	16.3834	2.6164	6.9976	14.0170	12.1406	11.4756	11.5613	14.5778	18.5723	10.0674	22.4972	13.5725	25.2329	15.3163	13.5184	11.8309
3.7498	12.7796	9.2844	7.4039	17.1787	11.6612	8.1235	7.3981	9.6794	11.8321	2.5130	4.0126	12.3916	10.3416	10.6529	3.0902	3.3159	21.9111	7.5215	15.4859	11.1559	8.0941	8.4860	7.7186	6.5523	10.2466	10.0189	6.8251	8.6761	13.9994	14.3342	11.1458	10.8937	9.8908	3.3179	10.2094	4.3410	10.9871	6.6292	12.1920	14.5808	8.1164	10.2583	7.0799	15.6361	16.9436	12.4405	11.3377	16.3601	11.3824
10.7410	9.9591	12.4288	3.5193	8.2420	8.4129	8.1440	1.9468	9.7126	15.1609	13.0947	17.2593	18.5938	17.4320	8.8733	12.9534	10.2240	8.8524	10.9726	9.9138	12.6253	15.9661	6.6393	8.9773	4.7681	23.0744	14.0903	4.1446	8.0594	4.0102	7.7256	17.0275	12.3784	7.8168	23.2995	10.3541	7.4073	8.4326	15.0402	10.0703	5.3151	6.1361	10.2325	16.7661	10.2903	5.5678	7.5552	28.8080	20.4722	1.5885
12.5092	24.4875	11.9207	10.7290	7.6852	7.6039	13.7337	5.8886	17.5683	15.7616	17.2662	10.9869	12.9767	2.5834	1.6810	7.0280	16.6509	14.7073	17.5224	11.3411	14.0268	9.0870	2.3024	9.5632	2.8872	17.5328	5.5802	12.4427	13.8179	13.8336	10.3280	15.2499	15.5020	0.5500	4.6622	14.2413	8.3919	7.0086	6.2363	4.6151	2.8523	11.3550	15.3314	7.1550	15.5087	8.6678	15.3038	13.7567	15.8856	3.5977
7.3872	9.0791	1.9681	8.5958	7.0560	17.6324	14.8710	11.2615	11.8130	5.9194	4.6004	7.3737	4.7498	9.2899	12.3102	5.4003	5.5442	9.5678	12.0081	19.7480	7.7865	19.7543	8.1484	10.8523	4.5414	1.4973	6.0121	15.1380	10.9299	13.1886	18.4544	10.4922	4.2485	9.4515	8.2040	11.4763	1.5379	2.8241	3.8858	6.9115	16.9159	9.0103	10.0227	11.5127	0.6494	22.0244	5.3980	4.3264	11.3724	9.6871
21.1338	8.9866	7.7015	11.5280	15.8437	9.9995	10.9589	7.9208	10.1798	4.7828	3.3715	7.4052	9.6686	12.8648	12.6591	9.3437	3.1764	10.1387	4.5732	13.4559	22.6581	11.5227	9.3097	17.7591	5.9719	8.3661	12.0082	11.6253	11.2147	9.8310	4.1186	10.2636	4.3265	6.7011	9.8050	10.5876	12.8546	3.5722	3.7412	9.2838	8.6774	17.2093	11.0556	8.4271	9.6334	12.0889	16.1221	7.6580	6.6798	12.4300
4.7956	3.5989	3.4335	6.0987	11.3919	14.8846	21.0461	3.7186	11.9449	10.7546	15.5648	14.8274	4.7790	5.3898	11.3168	12.2825	17.0548	31.5097	6.6923	10.2035	4.8486	8.6610	3.2427	9.4894	4.5704	3.5813	6.4095	3.5330	13.2255	13.3946	12.1946	9.9980	6.6073	9.5896	4.8691	16.2186	11.1429	10.3245	12.2781	6.5004	7.3799	3.2587	6.5459	9.8173	4.3472	16.8146	10.6069	9.9240	15.2514	17.6764
10.2314	21.1712	5.7743	10.7324	16.1747	15.3830	6.4351	8.8816	5.2152	6.6093	7.5159	10.8563	8.5819	2.6666	6.0808	20.0076	13.2628	3.9060	12.1807	10.3115	3.2478	5.3160	0.8249	14.0356	4.4369	11.3807	13.4226	18.7850	7.1620	12.0800	17.2101	9.6717	16.1802	3.6131	14.9016	7.9320	11.8047	15.8397	5.3977	9.5777	8.3150	8.1883	7.7012	12.3619	11.4727	14.7993	22.3659	10.3794	16.1627	20.6858
5.4257	17.0950	9.5685	2.3221	5.2421	3.8876	3.9760	7.3666	7.0799	9.5432	1.4061	7.2961	7.1871	1.7704	13.3846	19.2795	2.7777	5.5602	8.7608	5.8411	9.8387	6.7830	3.1865	8.1330	6.4511	8.0825	19.1297	8.8167	17.1029	6.4747	5.6541	10.6494	2.8978	0.6811	8.5780	21.2842	2.0178	0.4411	2.5195	4.9018	9.9678	10.0208	1.1288	1.9153	16.0544	7.1972	6.7408	9.1633	10.7134	10.2332
17.5834	5.4138	5.0369	9.5963	10.1316	1.4897	11.4671	9.6274	8.1155	4.0606	4.2630	15.1945	6.7707	16.0656	10.0210	3.2781	13.8325	4.8086	10.8873	0.8639	4.9499	5.5002	9.3651	20.0229	8.2925	11.3078	8.9761	3.1672	5.4688	3.0248	5.7563	11.3804	3.2779	20.6566	10.6159	4.3021	4.4982	9.4244	9.4467	17.0995	0.4986	6.0662	14.8522	10.8463	11.3980	13.5167	9.1012	8.3685	4.7139	1.3869
5.7944	10.9452	3.4489	3.8220	6.1109	17.2537	14.8335	11.3286	7.4263	7.4930	1.7523	8.6848	0.8025	21.2542	3.6285	9.7031	10.2222	9.1006	8.4913	1.8122	8.4489	7.0308	9.0950	10.0257	20.3952	11.4284	18.8344	4.8888	3.6221	5.0321	11.3501	11.2864	11.0159	5.0097	3.3304	6.1311	12.3024	15.2942	9.7375	9.6255	7.7629	9.7521	4.0356	13.6105	22.8473	14.6988	7.5041	13.7114	12.5018	9.2885
5.9584	5.5616	8.3946	7.2621	4.1452	19.8461	13.4229	4.0596	7.1546	7.9769	7.9526	10.2496	13.2665	25.7740	7.2435	10.7091	5.5152	7.7866	17.5607	9.9788	6.3290	7.0283	14.1631	14.1386	14.0190	8.6553	10.9361	8.7187	4.4899	11.2708	8.4000	6.3002	22.6062	3.7498	5.8342	15.3006	7.8196	10.3911	3.3762	5.0711	8.1582	12.2525	7.2626	12.5161	16.2142	18.3419	11.5453	5.2743	8.8234	4.7319
9.4164	10.7585	6.4658	9.6543	9.8537	7.7672	8.3202	15.9203	6.3045	2.2086	16.1846	3.9191	10.9550	10.2005	24.1168	19.4071	8.5334	23.2431	6.5161	10.5396	5.0197	5.1619	14.0547	13.2896	10.5393	9.2048	7.2004	13.0659	14.2502	5.0034	15.6926	22.6500	14.0998	12.5600	11.3433	12.8287	13.1198	14.2998	8.5573	15.8041	9.8710	8.1382	13.6048	5.4613	7.1960	7.7478	14.7822	7.6718	11.8249	7.0583
12.4415	20.3607	3.9757	9.8171	6.3659	18.0734	9.8354	15.4348	9.7504	6.6659	11.3274	12.5399	15.6019	8.4898	7.6962	18.9857	11.8853	7.7891	9.7833	7.7590	23.9162	3.4634	10.5632	6.0055	13.4885	17.0901	11.4544	10.4729	5.7639	23.1545	2.3525	6.6128	6.4487	12.7355	21.6349	10.3302	9.4403	19.7366	2.6057	12.2969	15.2747	5.0431	3.3749	9.0767	17.6487	2.6766	11.0428	13.9778	3.5352	3.4832
8.2518	12.4522	10.8902	13.0450	5.9316	10.1216	6.2899	11.0482	11.1284	15.1432	5.9470	20.1826	13.4927	8.0559	18.6143	10.5635	9.7051	5.9453	6.0033	12.3863	7.7832	8.1852	9.2595	10.1796	11.4506	15.7735	16.0231	11.9753	15.6640	8.8392	13.3505	19.6546	4.7180	5.4726	3.5725	16.0214	12.7344	23.6835	15.3859	15.6634	18.3289	16.6918	12.2724	9.4827	9.7578	8.3393	11.2251	15.9805	2.0244	4.4108
8.8986	13.0875	12.9599	7.2395	18.8759	16.4146	8.9157	11.2252	6.1987	4.4753	14.7807	2.8930	8.3186	9.1988	5.9441	9.4247	6.9109	5.8975	9.9110	12.0611	21.9986	8.9704	7.0803	10.6156	1.8218	10.0516	9.2595	19.0724	5.5688	1.4429	7.1634	4.0914	2.6272	12.6012	7.5211	5.6548	11.3732	3.9267	6.2156	7.7010	2.1082	6.3494	10.5653	8.2355	11.2532	9.0509	8.3974	6.7792	24.4070	12.6617
22.5036	14.7563	12.5374	13.1714	6.2009	19.8570	21.5158	5.0807	9.0389	2.7067	8.8720	6.6540	16.0662	3.3842	14.5649	15.6064	4.9750	14.1982	6.8262	7.3901	11.1740	15.8861	13.5198	16.2239	23.0668	7.8427	3.0981	3.9699	15.1394	5.8119	1.8225	7.0227	9.4197	6.3671	7.8316	12.3699	21.5559	10.2244	20.8768	8.9723	8.1750	13.7605	6.6392	10.9429	16.9588	6.2719	6.0080	2.1651	23.9169	6.1756
5.1106	22.0733	12.9199	11.3882	8.9595	11.2629	8.3093	4.3982	11.0581	13.2829	1.3247	12.6450	10.5819	10.1084	10.4741	17.0329	12.0491	29.5375	5.4791	9.0197	27.3580	17.7492	8.3857	16.3609	9.0957	6.2237	3.2612	18.0310	5.5622	10.8739	10.9601	9.9824	4.6638	13.0396	17.8322	13.5120	4.2723	3.6280	9.9927	8.8238	8.3308	15.3980	10.7003	25.2842	16.4019	1.5085	9.5837	10.2733	13.3509	5.1229
8.8435	14.0299	14.2992	5.2994	0.9265	7.1440	6.8036	8.2090	19.9313	10.2785	4.8123	15.3019	15.6465	8.2644	6.9294	9.4885	9.8308	13.6242	8.9916	4.4466	14.5685	11.8669	9.0368	11.9191	12.7973	16.2556	18.9244	5.3266	7.6405	15.6688	6.9757	15.5471	15.6541	16.4567	13.9868	5.9460	11.0246	7.6343	13.3907	9.5656	9.6517	15.3046	18.9718	1.8305	2.7468	11.2236	7.6922	7.6895	14.2647	15.8227
25.0767	11.5379	13.6730	16.8148	3.2700	9.4647	11.9155	11.8847	14.1163	6.3480	12.2828	9.5832	4.5367	8.1401	2.8810	8.5856	11.5604	17.9740	10.1949	9.7510	10.9542	18.0672	5.0134	11.3331	8.1717	6.2082	21.8323	6.6917	17.5020	14.5893	10.3251	10.1762	13.0430	18.0377	17.4196	11.3179	6.0405	15.4619	15.5520	25.0659	16.0679	18.6635	5.5442	6.0837	14.0753	10.3404	12.4572	9.8023	5.0910	6.4690
11.4797	14.4646	11.8007	5.6335	10.5856	9.8524	12.0506	18.4179	2.3411	5.2100	4.8156	14.9052	18.4330	17.1969	6.1834	15.7288	9.5551	18.2252	14.7295	2.7333	3.9215	16.9448	16.9978	15.9668	13.3614	6.4134	17.0029	5.3970	9.6503	10.2347	16.6101	6.9932	7.8275	6.2267	17.6761	16.2483	5.3160	12.6114	1.7232	9.7445	1.2457	12.3337	10.2141	8.0031	12.4456	4.1222	14.6906	6.1753	12.5053	17.1486
13.5764	14.4193	12.1802	15.0480	11.8653	9.6093	3.5452	8.1069	11.8247	11.4230	16.3400	12.5903	4.1311	18.9914	6.9491	17.3565	15.8548	13.6166	5.7766	9.7320	12.5938	4.2076	7.7255	4.5089	2.4414	8.2827	4.4671	8.2359	3.2875	5.3675	13.6431	7.3498	7.8330	10.2785	16.8995	8.5827	5.1818	6.8220	21.7782	12.6626	2.1902	14.8597	12.8211	2.5460	7.0640	14.3813	9.0379	6.0626	16.3366	19.9158
21.4168	5.9432	15.3118	16.4629	6.3997	4.6967	9.4250	6.9280	6.5763	5.9605	4.7165	5.9022	6.5320	16.0105	4.8293	11.9918	23.3543	1.6868	17.1426	4.3691	6.7294	7.8487	4.7375	10.5918	9.5051	10.6712	9.1348	10.1137	4.6097	6.1418	6.4271	11.4426	7.3373	3.4374	6.2845	11.2406	14.8752	2.9078	14.1475	5.9554	9.1746	11.5709	8.7738	2.2406	4.7168	9.0656	1.1358	10.8682	11.7445	23.6642
6.6512	6.3484	9.5027	5.9403	5.7508	7.3411	10.4878	17.8954	6.2563	13.2378	9.2683	6.8942	9.4389	11.1308	6.3850	15.0023	4.5181	6.2295	15.8475	12.0137	15.7142	8.0427	9.5447	15.9335	11.1873	1.5699	15.5821	11.1062	17.5104	26.2003	12.1951	7.3834	10.9622	11.1712	6.0130	9.2956	0.9442	2.5238	7.8484	11.5121	9.2251	9.4494	10.4365	10.9399	5.9467	10.8398	7.2437	8.4493	3.6693	8.5103
26.4772	10.3533	2.9964	11.8897	17.2076	15.2589	5.9607	9.6811	21.7397	13.5687	18.7873	3.3586	6.5212	11.2404	6.9482	8.1765	24.9996	11.5570	9.7828	3.3129	11.4103	6.1553	22.5345	7.9817	9.8288	12.6314	14.9210	16.2694	15.9974	13.1992	3.2633	13.5420	11.1608	13.5090	8.6431	3.7729	5.2983	3.3349	10.1227	5.3113	16.8710	8.4436	16.9249	14.0563	7.9939	8.8440	11.4087	20.2738	16.8398	0.5965
14.7767	2.5416	5.2875	10.2659	13.0441	5.3763	11.3247	18.4101	15.7053	13.3469	2.6108	10.2980	14.7695	2.5514	4.7664	2.4955	14.6671	5.9257	17.4413	7.3943	6.2931	12.5112	11.2513	8.1387	14.2438	6.5498	8.4543	16.9225	15.6954	13.4510	13.3037	6.1815	7.7494	8.4196	5.9575	13.9777	4.5948	23.4636	8.6909	1.8089	17.1654	5.0937	13.1055	7.3076	14.4081	8.8753	5.4904	6.4097	13.1576	10.3891
10.0319	17.7971	10.7630	2.6997	9.6041	3.9898	11.5573	13.1124	11.4748	11.1122	11.4816	23.0642	13.4752	10.0152	13.0063	7.5059	17.4651	7.1665	2.5900	8.5961	1.4892	10.0571	11.8964	1.2238	5.3549	12.7213	20.6532	15.4251	4.0779	8.6993	7.3159	12.9350	9.9699	6.6510	15.2483	9.3591	7.2748	10.7638	12.7856	5.1539	16.5114	11.9977	7.7527	4.5600	12.9354	6.6511	15.6068	4.0219	5.7588	4.1632
10.8755	15.6732	10.7970	14.4684	7.8167	5.8989	4.0885	9.0933	8.3045	11.5115	14.5701	2.7599	10.2072	11.3022	12.7459	10.7711	11.9882	1.2962	5.8694	14.8017	13.5199	12.9057	15.2589	9.2748	10.5336	5.3270	3.4890	19.9047	5.0120	17.2889	2.1759	3.3825	13.2308	10.9646	5.8987	7.5619	2.5962	15.2460	7.3845	10.2228	13.7254	3.4824	7.3457	11.7264	18.5125	3.4014	11.2015	3.8722	8.7165	2.9445
13.5639	7.3257	11.0519	16.2215	6.7351	10.1894	10.1528	9.3863	8.6412	10.2811	2.0252	3.1879	11.7276	12.2656	3.9139	0.5644	27.0028	7.8325	10.8208	9.1718	13.8323	11.0216	14.4271	2.0914	9.6523	5.3358	4.6515	10.4993	6.8180	7.7056	18.5308	7.0581	16.2828	3.9510	1.8432	28.0306	9.9848	12.5690	10.2503	6.5965	7.3409	4.9920	11.8197	15.9905	14.6534	8.7672	9.9684	8.9299	13.9606	11.2333
8.6105	7.6446	16.6070	9.3774	11.4067	4.5762	5.8274	20.4999	2.5353	6.4439	4.9516	17.9750	10.2104	12.0886	13.5669	9.0202	5.7862	11.6817	12.6361	12.0644	6.3476	6.2338	6.1057	10.4502	4.5654	5.8876	5.2029	9.7127	10.2256	16.4713	3.3738	4.3780	17.2282	9.5272	10.7289	5.1981	2.6747	0.5003	6.8939	12.8619	5.9614	7.1324	14.9471	4.9682	15.0612	16.4401	4.7783	3.8897	5.5010	6.7553
17.9588	11.4181	6.7812	2.1111	14.0292	8.1429	6.9718	19.2945	15.5995	8.5678	16.6220	8.8467	15.0122	11.5081	12.0471	15.6322	14.6530	3.6842	5.9306	6.3354	5.1149	20.3159	8.8249	6.3321	20.9193	11.9429	5.7543	7.8949	10.4719	8.8344	5.3935	3.3733	15.6947	7.6297	7.5122	12.8455	12.3411	6.7015	7.8258	5.4040	11.8136	1.2714	9.1294	2.8908	13.4655	3.2843	0.3879	11.4399	15.1498	14.8935
17.0731	8.1775	10.1591	4.9355	1.9109	3.4212	5.1058	0.5034	13.0552	6.3287	8.7933	13.8934	2.0717	9.9447	12.8028	3.8238	10.5862	15.4913	3.5690	18.2328	3.4960	8.9377	12.0890	10.9451	8.8687	18.0568	10.8736	2.5881	10.1771	6.9312	5.8659	10.0455	11.3607	4.2450	9.8521	12.4509	5.9213	2.8498	12.9676	4.8115	1.4823	7.8996	7.7098	14.7763	11.7713	14.6351	4.7511	7.2419	1.9986	4.2799
8.2293	11.6381	23.9747	18.6814	5.0146	13.4737	7.3044	7.9113	8.6057	9.4872	20.1102	6.4450	6.1787	6.3201	13.3296	10.9313	10.8439	8.0291	7.7088	18.2286	2.1612	8.2299	9.2208	8.9766	11.9057	2.8836	6.4169	15.3244	10.8888	4.4575	5.2762	8.7648	16.1611	14.6739	2.7236	6.6794	1.9841	4.2469	17.0326	12.8374	4.7724	10.1327	4.1303	16.5902	8.1556	6.0077	7.6813	12.8479	17.2683	20.4415
7.8384	4.4044	20.0866	14.0711	12.7859	23.4792	15.2662	5.8158	11.4672	7.9527	1.5412	18.7826	5.8826	4.4155	10.6497	2.4410	4.5355	9.3836	10.7075	14.9054	6.2875	14.8251	12.2692	12.5757	20.6034	3.3897	14.4819	2.8947	5.6618	10.2304	18.4797	10.0805	6.5368	8.5863	13.0796	2.9085	4.9461	10.7059	8.0197	5.7762	7.6486	7.4712	14.7433	6.3716	1.6147	6.3523	2.1274	14.7458	11.7763	13.9960
10.2171	14.4878	3.3012	7.2604	4.6281	5.7298	10.2846	3.0329	7.0435	10.3591	23.3300	16.4042	3.6075	5.7069	24.5837	16.7901	12.7676	6.0555	11.9070	10.3641	3.6611	15.0530	18.9902	10.6737	3.3016	12.5552	2.6976	13.3522	13.0805	4.4940	5.1253	3.8509	6.1602	9.2948	6.5761	7.1318	11.5965	11.9009	7.9073	4.8034	24.0837	5.0896	4.7409	8.9593	33.9598	14.5092	9.0094	3.9430	9.2190	6.5353
7.0812	18.8616	9.5858	18.1517	9.1689	7.1944	6.8412	8.0019	7.9471	4.3269	8.6298	5.8644	4.8020	4.7250	4.4477	17.0347	11.6008	11.3616	6.0081	14.4132	8.2716	6.2244	11.2399	10.1063	14.5352	20.2997	0.5198	16.9144	13.8019	19.9135	4.1730	20.4454	4.7632	1.8691	11.1342	9.3156	14.3940	14.8323	10.5214	18.6992	11.4368	11.4087	16.7932	13.6403	3.7853	6.1974	5.4914	5.1427	19.4838	16.1594
15.2004	2.5027	7.9219	10.6310	5.5488	5.9566	7.6919	3.4252	19.8563	6.8818	13.7052	16.5101	11.4086	3.5695	17.8834	16.3964	9.4851	18.8499	11.5941	7.7452	0.9967	11.0115	11.3992	21.5747	15.5590	10.5606	16.7919	4.1317	5.8853	16.2311	7.8537	4.1168	14.5983	5.1917	16.5509	12.3528	17.1564	5.1274	9.2297	19.0052	12.3904	5.1825	12.8583	12.7001	14.9624	10.1545	6.7168	11.4423	18.1029	10.9354
7.7480	3.7434	9.9269	6.7284	2.5195	15.6546	13.7663	7.2446	3.8211	7.4354	4.7521	17.4969	4.5502	12.6006	5.0036	8.3587	14.0879	5.2240	16.6546	10.5442	7.8149	17.7060	5.2645	7.7342	30.2677	5.0159	3.2810	13.0947	9.2201	9.7999	7.8629	7.4662	12.2136	4.4880	10.6377	11.8774	12.8633	3.0205	9.0329	2.9235	9.3096	12.1097	8.8697	8.5603	5.2039	25.7718	12.4858	4.0163	7.1470	13.7788
16.6477	10.9801	13.7403	10.9914	12.3965	11.2358	5.6369	8.3670	7.3436	14.6309	11.4161	14.8746	12.2030	7.5885	14.1181	6.3608	1.4102	8.7318	17.2136	13.3729	13.9072	3.9276	9.5842	14.0588	9.2498	7.6817	7.6596	5.3501	1.8331	5.0785	11.0290	5.9987	6.9781	5.9145	15.5049	13.4785	16.5370	13.4140	4.3223	12.8766	10.4982	11.0632	5.2072	8.1175	11.1053	5.2311	7.5241	2.4969	14.6605	6.2877
15.6565	10.4454	8.4940	9.9435	7.4943	18.5806	12.2972	11.1407	1.6580	3.7521	6.1915	12.0817	33.8458	4.4136	10.3932	14.7739	12.8053	1.5516	26.1727	5.3048	7.5219	4.5922	12.3185	11.6751	4.9786	12.4938	12.0142	10.9257	3.0980	11.5315	25.5921	9.1297	7.6878	6.2603	11.9378	1.9399	8.7240	7.7301	5.1645	19.4072	7.2223	6.9447	0.5373	9.5507	6.6132	15.8016	6.0135	14.7411	7.4381	3.4916
9.7450	2.3065	15.6657	21.9332	7.1314	4.6768	21.3251	0.6370	6.1230	6.0366	13.2054	11.2321	8.0221	16.8405	8.4073	14.2427	9.2181	13.6088	8.4315	4.3686	3.9820	11.3279	4.3341	10.3397	15.2937	11.6280	0.7752	1.6207	17.8963	5.0326	5.0589	18.5459	8.0054	3.2961	6.4813	18.5117	9.8820	2.5001	8.7836	5.9972	1.3868	2.9557	8.8771	13.8899	7.4616	16.6102	11.7303	16.4173	1.5725	9.7508
6.6490	4.5904	9.3486	7.9551	10.6452	12.9824	10.6663	2.9568	17.6718	6.9214	10.2725	8.7978	15.9039	13.2084	7.8276	16.1428	15.3497	2.9528	7.6826	7.0034	21.5226	17.0622	8.2513	13.8420	11.8540	9.9614	4.2289	9.8343	16.3145	4.4217	6.9610	6.0083	8.0836	9.0878	8.8417	7.2165	8.8358	2.4479	4.1361	11.4632	13.0517	10.1179	13.5550	6.6331	7.3461	4.6545	8.8164	10.8488	7.3049	6.9130
18.3235	2.0902	11.4102	9.9953	7.1765	7.4366	19.4743	6.6465	6.1788	13.8665	14.1180	8.3917	22.6312	5.6812	11.5570	9.1621	7.6759	10.4737	14.5727	5.0518	5.1803	5.7229	9.6518	6.0881	19.3958	8.0319	13.0790	0.8284	15.2975	17.9606	7.2198	9.1887	24.4180	8.8731	5.0598	5.4697	14.4087	1.3548	0.2462	15.0592	13.3645	9.2405	3.2348	2.3222	5.0277	11.1310	3.3778	16.1406	10.3207	8.4777
9.4157	20.5371	8.4028	9.2791	9.7428	6.3864	18.5579	4.8883	10.9917	8.0619	18.9857	13.4047	11.2235	16.9520	18.1230	7.7069	1.6925	16.8977	10.4822	29.5694	6.6037	17.9964	5.1991	3.5507	0.8307	18.8276	5.6766	7.2090	8.3277	4.2449	18.6246	6.8083	7.5779	10.0813	14.3170	11.7157	3.9137	19.3189	9.5856	24.3203	11.3473	3.7939	15.0718	1.6061	1.4561	13.7784	12.8906	5.0710	13.0320	13.7835
10.2250	5.0534	9.7948	13.9790	6.5031	12.9956	8.1771	6.3355	8.5419	2.3252	12.7088	3.5656	5.1468	15.1177	3.6685	13.6268	9.9714	11.5378	5.4173	7.6054	8.6647	7.6497	10.3683	7.7407	17.9953	19.1536	5.0597	12.4071	5.6125	8.0001	14.7744	17.1690	18.3898	14.8429	6.5062	12.5144	8.8914	5.4925	12.7223	6.4407	10.1768	6.8067	14.7309	10.6730	11.8231	10.3502	4.7910	3.5443	8.0946	11.9174
11.7743	7.8768	11.7822	3.6900	10.6540	11.6988	8.6848	9.5768	7.4130	6.6925	10.2019	7.0636	6.2934	9.1030	9.6961	10.1168	9.5220	12.1597	8.3619	11.1696	16.8060	3.4244	18.1443	21.0427	16.8164	3.9970	5.6733	4.6701	9.4355	8.6504	2.5303	4.4974	9.6348	14.1886	11.2298	2.7877	22.7306	18.6452	13.1229	9.5618	12.8953	3.6943	2.2983	13.0101	13.1691	2.7099	0.4597	14.6808	14.2880	10.7975
7.7999	9.5477	7.7315	14.4870	10.1751	12.1702	11.6112	7.8626	7.3026	12.9511	10.5171	8.0803	6.3812	6.4916	10.4231	6.4248	19.5241	3.0527	19.9410	7.0474	12.0597	13.6981	5.8565	6.5086	1.7314	10.8777	12.0683	21.2848	18.1680	8.5451	11.3746	3.0110	20.0997	12.7297	7.0836	1.7783	8.6945	4.0931	19.4892	3.4999	2.0416	10.9301	8.1960	10.6451	3.6088	11.9010	7.3620	6.9403	2.5588	2.5259
16.8507	6.8494	7.9572	4.4595	20.3572	15.0928	12.1275	8.7483	20.5252	4.1432	10.7143	14.0744	8.9558	5.6675	2.5870	15.6743	11.9589	14.3010	11.3002	14.7405	11.7623	12.4612	9.9284	5.8903	12.0188	5.4585	9.8421	9.0458	12.8119	13.7687	10.4491	5.5998	6.1723	17.9595	27.0395	20.1168	11.2541	4.1091	8.7582	12.1260	1.6586	11.2992	13.5961	8.1247	7.5882	11.6954	7.4534	6.0738	2.2679	25.9381
1.2780	19.2609	6.1878	1.2243	13.1041	14.3500	21.5993	6.8747	24.5283	11.8399	3.5070	13.6276	5.7527	17.7214	6.4912	14.9596	18.0445	7.9209	10.1498	14.3090	3.5733	8.6226	9.8879	11.5890	7.9680	8.1812	8.5738	11.1598	15.2431	0.8498	4.4466	6.8100	18.8309	12.0632	25.7920	7.3141	7.0618	8.8412	2.3914	7.5832	8.6399	9.5690	10.4318	9.0682	6.3758	5.4926	7.8782	12.2708	3.1190	4.3816
11.1923	14.4470	12.5355	14.5123	10.6020	6.7440	9.2853	9.8245	6.4970	3.1851	18.3616	9.8828	9.8262	1.3471	10.3548	15.2067	10.6306	13.7896	4.3584	7.8882	3.3475	9.4726	7.2188	17.9328	16.5288	11.7530	8.0491	2.4153	6.7827	13.1238	7.2997	8.1787	13.3058	6.9148	7.1315	9.4876	10.6365	7.6777	3.0990	13.8607	7.0018	11.8942	5.9103	0.9817	14.4505	3.8521	5.6108	8.8369	14.2822	0.5082
8.8184	8.0707	4.1621	12.8635	10.2173	13.0576	5.2146	8.3643	7.5721	4.1619	3.5126	5.1733	7.3846	4.8042	7.4137	7.4110	14.5510	5.4418	4.0665	2.8745	7.3179	16.3799	8.5175	3.0357	12.5785	8.7799	10.7792	5.9196	5.4177	11.2017	3.3551	3.3040	12.2139	3.8097	17.2529	7.6339	10.8991	16.1446	2.2097	15.4361	6.9158	9.3498	11.8080	17.9335	8.6011	9.1438	5.0196	4.8891	3.8130	13.3907
11.9993	18.3497	11.0968	6.0482	4.3694	12.8630	4.7498	17.8613	10.9720	4.9962	23.9253	7.9724	7.2647	2.6487	4.5300	12.0550	4.5683	4.7602	14.5524	11.6484	13.6098	17.6916	14.4868	18.3478	9.9707	20.9123	25.2349	6.3042	3.1845	12.5335	14.0765	8.4490	6.0105	11.2219	5.6562	14.0951	13.6081	3.5753	6.3600	14.2857	17.1166	7.6390	1.6901	8.9450	5.9607	9.4796	6.7769	6.2743	5.1193	8.5252
16.5388	16.6604	1.5890	15.5747	24.5600	7.6770	11.9481	14.3877	4.9717	7.1966	7.7993	10.5248	11.3416	6.8437	9.0899	16.9901	4.0595	15.7541	12.7027	8.5482	6.9044	9.9837	18.8753	4.4945	4.1240	2.8642	6.8040	5.3399	4.8501	9.0905	4.6529	8.4710	10.4696	15.8981	4.5943	14.0101	4.4296	16.1915	7.8026	16.3287	2.7483	1.1681	9.3551	18.1293	7.4190	7.9599	5.8457	10.9476	7.8140	8.9976
9.8852	4.6301	4.9028	13.4700	10.2683	9.6683	4.7528	7.4056	10.3269	10.3350	7.6301	20.9205	14.4737	5.6934	9.0929	20.6116	9.4619	3.3598	2.6516	8.5920	8.2730	7.1449	8.4644	2.3217	19.4588	13.4309	7.3716	3.4935	3.5931	9.5527	8.0053	5.5800	17.7382	8.3800	5.4401	6.3066	2.0757	17.5155	1.3187	11.3486	13.6824	18.2943	14.3312	11.4410	2.2187	2.2723	2.6659	1.4885	4.8434	8.4636
7.5402	11.9869	5.3733	7.1923	5.8185	10.0372	12.1928	14.2434	11.4845	13.7927	3.9611	7.4419	13.2777	3.0366	13.3692	12.5026	13.5929	5.2485	4.0084	2.4708	7.9816	8.0497	2.6520	9.7253	8.7304	13.8824	4.3574	7.8762	3.9786	5.9466	5.1835	21.9618	4.5719	4.2380	13.7250	20.9437	15.7493	14.0376	6.8228	11.8332	8.7161	4.1908	7.5390	11.8836	14.8290	11.3545	27.5557	15.2621	13.7870	3.9940
18.8282	10.2540	13.1222	5.1965	3.6485	4.7509	4.2968	6.8782	4.5618	11.7236	4.8608	3.5124	15.1588	25.0458	8.1964	4.9433	14.8902	12.8061	7.4694	8.0675	7.1677	5.5545	10.5140	5.5138	16.7740	13.5203	2.0844	9.7358	20.6266	14.3071	13.7179	8.7959	5.4819	15.9160	4.5334	16.4119	21.2514	14.5908	29.4017	11.0586	12.7216	6.2602	7.8732	9.4550	9.2106	11.4204	15.7519	8.7833	5.4398	13.9120
4.8833	11.4645	4.8311	10.5699	8.6404	4.6477	17.1101	8.3366	12.9751	5.5141	5.1233	3.2485	16.7416	11.8767	18.9466	7.1061	24.6405	2.8942	15.2895	5.2525	4.8741	11.2431	10.1175	12.5940	3.7469	2.9351	9.9048	14.7416	18.4194	3.7454	9.8409	7.0815	5.9340	9.6675	17.7558	11.7561	8.9606	14.0434	4.7647	18.3027	8.9210	4.6458	9.9761	9.1523	18.5638	5.7349	10.0048	16.2747	8.9385	14.3637
8.4347	6.9079	16.4182	10.4413	22.3247	10.2796	3.9849	14.7517	6.1323	18.4105	18.5081	9.1393	22.0057	6.3241	8.8363	16.5414	13.7805	15.9990	11.7521	4.5257	6.5281	2.7272	21.7722	14.2184	13.9852	8.7788	8.6765	4.1502	7.1803	10.5813	8.2542	8.0405	8.5937	15.2081	8.6118	0.8982	17.4029	4.7143	6.6451	15.4967	7.1098	19.3233	14.7524	12.6391	8.6261	1.7157	15.5720	2.2484	16.1318	16.6151
7.8226	2.9841	17.8381	8.2095	6.9346	2.8417	15.2124	5.8563	18.0544	11.1686	15.9590	5.8753	17.1088	8.0543	9.9678	7.8873	6.8719	3.0308	3.5439	9.3676	5.7572	5.6510	6.2881	5.0953	2.2469	9.5624	6.0193	14.1019	4.3853	7.0261	12.1174	7.3682	13.5162	3.1831	8.0059	0.9731	11.8035	17.9768	4.9047	6.7137	16.8000	7.9418	4.9460	4.0264	14.2238	11.1742	19.0354	12.4117	11.3948	11.3966
5.6963	18.9385	5.4674	14.2373	16.0276	1.7992	4.3738	13.0918	10.8203	9.6759	11.1982	25.4455	5.5299	2.2598	6.8985	12.4662	8.7566	6.2385	12.2838	12.5714	10.7765	11.9456	8.1216	6.6915	3.7124	4.1569	4.1274	9.0439	5.9506	14.7721	17.4005	17.8601	8.8807	5.4576	4.1079	4.2804	11.0842	5.1218	7.5828	11.2522	8.4902	6.4171	9.1138	10.2176	18.0130	9.5611	9.6670	12.1093	8.9750	9.4769
9.1487	11.0601	7.3635	8.4302	9.4627	5.7222	12.2916	13.8044	20.0893	10.7871	12.9505	16.7821	16.6487	6.1143	4.4037	16.3743	6.6714	12.4964	6.5167	17.3095	2.2012	13.5230	8.0511	4.2625	13.4834	13.5810	6.1907	10.2918	9.7520	2.9848	15.6857	6.1288	8.7273	23.7729	1.1473	10.2500	20.5465	17.2347	5.9511	17.2576	6.2281	3.2594	3.4318	3.8331	11.6947	9.5397	12.3878	8.0912	3.4064	22.2873
7.9622	8.7621	11.7946	6.1570	12.3435	12.6610	17.5272	6.4166	3.4139	5.5742	15.4635	13.1637	17.1117	21.8842	9.4479	7.7626	10.1767	12.8023	13.7608	2.4593	10.2517	19.4370	5.0451	14.6437	11.6957	5.8125	8.3965	8.1530	2.5645	10.6645	17.7721	9.7117	4.0521	10.8843	10.7983	9.0563	10.8851	12.4043	5.7833	3.7182	17.5586	17.5331	2.9519	3.4508	18.5865	9.2558	19.9065	3.8418	20.2630	5.6976
20.9983	6.0926	7.9664	10.8472	4.4591	5.4863	5.1639	14.4640	12.5408	20.4826	8.2855	10.8897	8.8761	2.9799	11.7949	12.9387	12.7097	10.6025	14.1469	10.5120	4.6179	8.3280	1.3697	14.5439	10.7218	13.1148	14.7673	1.9842	17.2400	12.3919	9.0292	3.6222	6.5586	11.3536	10.4013	9.1338	7.3545	16.6389	8.4283	16.7352	9.2533	10.2007	18.3012	12.2183	8.1988	12.8587	1.9276	5.9778	8.1055	5.3567
13.8972	13.0810	15.7719	6.2253	16.0521	13.0099	3.3867	4.9588	10.7399	21.7877	10.1922	3.7355	12.8857	12.9373	3.5999	12.7867	9.9795	8.4489	7.2408	9.6057	19.9804	4.0732	5.5781	12.3077	1.5372	10.5627	5.1326	6.0170	10.4670	27.1389	10.7184	10.8713	6.2531	25.8783	20.3073	5.8131	8.8082	6.1865	3.8374	9.2299	19.5491	12.5025	1.3471	8.1748	10.7985	12.8406	11.3500	4.8137	4.4317	6.2269
8.7772	3.0666	17.6097	14.0434	9.6843	5.9311	11.6879	13.6246	6.3705	4.4844	13.5315	6.8145	1.5091	14.4227	1.1008	17.3452	3.8634	1.6732	8.6871	14.6995	4.6324	13.9489	9.8726	9.1461	9.6077	12.2875	9.4549	14.0715	7.0988	7.4795	15.4554	7.2996	17.1241	14.6152	3.9814	4.2746	7.9363	3.5353	14.5241	7.8967	12.1697	1.1822	6.3063	8.6214	7.0074	10.9769	2.7290	7.1457	10.7172	12.8625
2.3262	20.9382	4.5828	11.1971	9.6205	4.7754	5.9841	12.1634	4.1450	17.1715	5.8953	12.8687	6.4868	15.5489	7.8682	5.7250	9.7097	7.0156	10.0819	2.7944	6.1133	4.4584	11.1333	25.2180	5.1853	9.7164	14.1110	6.1678	18.4656	4.2173	10.6328	10.9283	10.6039	9.5283	6.7238	10.0499	10.4185	16.9548	2.3969	18.2790	6.6111	4.3812	15.1518	10.3011	14.3632	10.4845	17.3714	7.6027	7.0371	9.6437
7.9808	10.1914	3.8559	14.7136	11.2260	17.0556	13.9508	7.3575	11.5187	11.6115	12.5108	1.1689	4.3891	10.1333	11.9372	9.8178	16.3827	10.9748	5.1950	14.9113	3.9108	14.1625	4.8072	4.4440	10.1626	11.9949	6.5618	4.5333	8.6584	12.4237	11.5764	8.8266	7.1412	7.4742	30.3856	4.3808	6.6530	12.9419	10.3542	6.2868	13.5152	12.9313	10.5314	17.8625	6.4391	10.8971	9.4906	6.8747	12.0459	9.5519
15.0260	10.3464	9.2901	9.2559	1.7385	9.7546	16.9741	17.2934	11.0350	3.6461	13.5945	20.3694	6.6512	18.9094	12.9197	5.0432	11.0753	12.2592	6.7740	1.3865	1.6949	19.7477	10.6167	14.1478	6.6758	8.4517	22.9180	9.9447	2.0924	19.5671	10.2516	6.6226	17.3800	13.5417	14.9263	2.5669	8.4924	6.8848	13.2108	10.7172	21.1864	14.8909	18.0733	12.4615	5.0316	3.9955	11.6861	11.2897	11.2144	6.9789
3.6187	13.0057	11.8377	9.3154	4.3767	14.2609	7.7197	9.4250	14.4311	15.4651	14.6332	7.1507	5.6904	9.3670	8.9955	13.9182	19.2388	6.4834	18.7554	14.1487	8.7294	8.7477	11.6717	10.2458	22.5966	5.7037	1.2075	12.5427	12.0518	15.3205	8.7780	4.9418	4.4980	7.9647	1.5472	17.6123	9.1274	15.4833	7.6996	7.1714	11.9818	5.6794	20.8284	15.7459	12.4431	21.8171	9.9520	18.2982	16.7444	13.6921
18.7707	8.0753	18.8805	12.1561	12.2355	9.1744	8.2543	11.6861	11.1723	22.6510	12.6738	3.7552	4.0138	19.4829	6.8480	6.8367	12.8186	7.3814	24.7862	14.6461	12.8155	5.4179	1.7725	17.9366	9.3450	2.0039	18.5268	12.3007	14.7137	17.6762	10.2027	5.9075	5.8571	9.6993	15.1975	9.5426	9.7833	10.8425	8.9495	13.1194	7.3425	22.8146	3.8316	3.5228	2.0680	1.8305	10.5838	8.8697	9.3633	20.6772
11.3978	10.1794	13.7522	10.0653	17.2741	19.7683	6.7606	12.3334	11.1396	19.4499	11.9806	12.1136	4.2530	9.5983	5.9762	4.5365	19.2246	4.6011	4.1581	18.5414	3.7740	9.1805	13.9699	5.9869	13.8826	9.8909	5.9160	15.8147	9.9600	12.8676	8.3724	9.1441	2.7001	4.4300	19.5291	4.6432	4.1673	9.4649	11.1844	18.9049	13.9842	6.1280	20.1591	17.1908	14.6495	7.5388	12.3160	2.2829	7.4682	10.9703
18.7005	12.0976	9.6009	9.0440	13.3049	21.9952	13.9363	10.0183	6.4314	3.4794	13.9156	18.9766	16.0322	10.2004	14.2695	7.3649	9.5148	17.0067	6.7933	12.5931	14.7473	13.0115	5.2581	10.6681	5.9247	10.2054	9.4585	14.6273	14.2239	14.4727	2.5760	10.0196	11.5522	7.3723	6.4385	11.1884	4.3181	17.1003	2.7945	7.5466	5.9548	7.1424	14.3071	11.1987	13.6924	13.0270	9.0638	9.9486	14.1126	1.3084
1.9560	10.7593	16.7678	18.0875	3.9085	7.5556	6.9773	15.3970	16.6745	7.8041	2.9644	2.9899	18.9207	7.3956	8.2394	13.8377	5.7710	15.8828	8.2325	5.8264	10.0709	4.4045	3.7334	30.9286	7.8545	14.9126	1.3319	8.8235	16.0582	10.3480	6.0362	10.4768	15.1807	17.3192	10.3579	5.7467	12.9850	14.7707	12.9324	14.2487	15.6770	7.4269	14.4332	6.5330	11.2848	11.7523	14.9888	13.9718	7.5672	13.2709
8.0864	15.1161	14.8613	7.9137	4.6142	4.4947	1.1339	4.9484	3.4543	10.5223	13.8530	7.3002	6.0454	9.5662	6.2865	6.6231	6.2793	12.4342	11.4085	7.4917	4.9089	9.1373	3.9098	2.7812	7.7739	15.0003	10.3733	17.7737	5.2175	6.4426	7.9124	21.5567	26.1909	0.6921	12.1593	7.6806	6.4194	17.2919	6.4851	10.0438	4.6538	9.8967	6.5013	3.8754	10.0530	1.6066	3.8707	12.8156	2.4120	7.4922
11.4619	9.0486	14.3344	2.7771	3.4893	14.7310	5.5487	10.9366	14.4848	8.7281	7.4858	14.3727	12.2372	12.2394	13.1389	9.0418	15.0362	7.4691	9.6347	12.2213	24.8599	4.6814	24.0391	6.3433	2.1965	8.9631	6.3313	9.0226	22.4522	9.7622	5.7909	9.1741	17.8716	19.8374	5.4262	10.7017	15.9249	16.3628	5.4604	17.0083	1.2411	5.2506	3.6778	1.6035	9.1137	3.5716	15.0510	11.4374	15.3234	13.6418
18.9543	7.5820	7.5115	15.4848	6.5807	7.3136	10.6413	6.8257	7.1037	15.3193	3.4844	9.1355	18.8806	10.8070	16.6238	10.1733	12.9398	14.0142	10.9046	4.4118	9.3971	15.7990	14.8922	6.2183	6.8698	13.0816	16.9137	11.2057	21.2924	14.1811	2.0953	5.1373	14.9138	4.1611	6.9519	2.4023	17.3230	10.2484	16.7834	6.5654	2.7629	5.6552	6.9852	14.2930	9.5462	8.3214	10.9053	11.5250	4.1613	5.5824
3.5603	12.0111	6.6984	1.3887	6.8348	15.7119	23.7946	14.0412	8.6528	8.8173	1.4840	15.5442	22.1682	12.3901	2.7453	6.5349	3.1374	1.4725	11.4643	16.5543	7.5505	2.6327	7.5523	11.2296	17.1509	22.7576	12.8290	6.4547	6.7953	5.7802	6.8287	15.5216	7.6966	17.1259	11.9671	13.6037	16.2485	19.6931	6.3648	7.6109	14.3388	12.1469	2.8144	11.0124	13.0760	11.6108	17.6572	4.7647	12.3709	10.4385
6.4003	16.2749	6.7330	2.8518	6.1335	9.4404	6.0671	12.6677	6.7607	8.7894	11.6415	18.9740	15.1579	3.1968	12.2337	4.8712	7.6996	6.4357	16.7718	13.8528	2.2794	6.5296	14.6510	8.9198	13.7251	24.2761	12.0030	6.8400	11.2982	4.5734	12.5709	6.8123	11.2266	21.2578	8.8823	6.1583	7.7966	2.9626	19.6562	1.8591	11.2643	3.1159	8.8620	8.8895	12.7003	7.6955	8.6531	5.4010	17.8991	5.5475
8.7950	16.9137	10.0210	7.0974	11.5604	22.5882	17.7193	13.4226	7.7660	8.1158	5.5783	5.0012	9.6764	5.9251	6.8678	21.4188	15.2217	8.1889	0.4225	16.7279	4.4120	6.4837	14.2274	11.3457	5.6568	8.0741	7.1271	10.4494	12.4793	5.0219	9.6505	4.7298	10.9362	6.0912	13.5561	8.6700	8.6524	11.1254	8.6867	19.4729	9.1168	17.2786	6.0196	13.3931	13.6294	5.2207	13.5300	12.4863	6.6009	12.8453
16.2135	10.1561	13.2637	20.7286	1.7811	7.1926	6.7137	14.1580	7.5315	8.6918	23.7610	8.5244	13.9126	10.8051	13.6572	8.8134	11.2618	7.1536	10.0666	22.8813	8.7222	3.7797	9.0077	5.0873	11.2114	9.1685	1.7493	3.3075	5.3359	9.7723	10.5690	7.6389	8.4446	5.7909	11.2921	11.9159	18.7148	14.8687	5.8179	16.2995	8.5042	12.6636	9.7134	4.8114	6.8154	11.7525	8.4984	11.5399	13.8878	10.3241
9.7287	4.5947	1.5749	4.1985	1.3396	17.6553	7.7531	6.2202	13.9792	12.3209	2.2828	9.5096	26.4712	2.8905	6.6676	8.7015	8.6023	2.9117	9.6727	3.9738	3.5323	5.3433	12.9830	2.8367	11.3023	21.3792	11.4662	21.1456	5.3494	7.7846	16.9418	3.9179	6.4140	11.4617	1.8795	10.6105	3.3614	15.0354	6.2444	4.0462	9.1603	6.0273	7.9114	8.9920	13.6216	9.0689	15.7691	13.3789	14.8976	3.3880
9.3305	5.7693	12.6659	5.9054	13.9936	14.1775	7.3379	7.7430	4.1106	7.8836	6.5996	12.4522	9.0439	2.3568	3.3096	10.5648	3.0909	10.5943	13.7859	8.8220	7.1848	16.3798	10.5695	6.5792	13.0132	4.9574	12.7688	11.8370	1.8778	8.0481	7.3836	2.7295	6.6826	2.7035	4.0796	9.7678	18.0422	18.3550	7.5793	10.8292	10.2511	4.4226	15.5591	5.7596	8.7397	2.9505	8.0632	10.2476	3.3998	16.1055
8.2801	16.0876	11.5112	8.5186	6.3819	15.9058	4.4398	13.7214	15.0889	13.0770	32.1480	18.7065	4.9841	11.3609	13.7967	11.4406	17.8281	6.9721	13.3246	2.1372	18.5674	18.1361	14.0315	18.1372	7.4592	11.8715	14.4024	12.9198	12.6919	10.5730	14.7441	10.2874	7.9190	11.5165	4.0947	10.9889	10.5385	3.9755	0.5735	6.2005	10.4970	7.7169	2.4319	4.1207	19.0785	10.6039	2.4288	7.7787	8.3422	2.9792
5.3598	11.5333	5.7412	8.4764	17.3559	1.9826	11.0701	12.7538	22.5880	22.8861	11.1122	10.6627	14.1459	9.1245	18.2379	15.1927	11.0588	3.0660	17.8574	12.0395	10.5176	9.2261	7.5030	13.9655	2.9006	22.5875	11.6534	7.7801	3.5963	12.8098	17.6844	7.4705	7.0396	7.3606	7.3240	10.1702	6.4963	10.7929	16.4963	1.4025	14.6108	11.6859	4.6744	4.5402	16.6640	16.7850	6.6586	16.5020	15.1048	2.3548
12.3586	24.7844	21.5039	6.4524	8.2906	9.8606	12.0186	3.1064	10.3879	6.6570	15.5436	10.6981	11.3690	2.7431	21.0524	12.2560	11.8140	4.1767	13.5404	10.6291	14.0680	14.5024	7.9032	3.5711	4.4859	8.2678	7.1483	19.1784	2.9066	28.8713	3.0146	14.9053	8.2520	10.3235	4.1762	5.8555	13.0335	5.4727	14.6417	12.8932	14.5380	10.6232	10.7472	8.6171	2.9506	2.6820	10.2394	13.2000	13.8741	4.8817
12.9942	6.1494	12.2097	0.8240	2.1536	5.0929	7.2009	7.7815	5.6503	10.1500	8.8288	2.9196	16.6238	11.9424	11.7230	6.4800	1.7467	8.8660	8.9860	10.1131	17.7031	12.3720	4.5631	2.9197	3.2650	12.1460	6.6508	10.9569	2.3158	6.3609	6.8181	16.7208	10.4011	7.7961	11.3452	9.2298	10.9588	7.8450	10.2290	11.2493	7.2193	3.9955	12.9736	11.3973	7.4027	11.0383	4.0537	8.7762	12.1961	24.3638
18.6251	1.3206	1.1068	11.5173	4.3053	8.5850	9.3098	10.1463	10.2629	3.8712	14.3629	6.2554	25.6163	6.9406	14.2678	12.6139	18.0795	5.3169	0.6436	11.8799	3.9521	8.0838	13.6365	0.3350	3.9769	8.1736	16.7250	10.4324	10.5414	5.0278	9.9997	22.7176	3.2144	11.0684	5.5436	12.7874	12.6812	8.2606	1.2228	2.9635	8.8989	8.5286	9.3498	3.4988	8.7627	13.0458	10.2135	6.1026	14.0910	13.0063
2.6510	5.0803	3.9329	8.5205	9.0704	19.1538	8.8820	16.7822	2.2078	8.6680	10.9121	16.1982	9.5470	17.5397	14.2243	14.2364	17.1589	17.7907	19.8494	3.4585	4.7457	16.9056	9.4280	17.1873	7.0138	10.5429	5.1357	6.9459	21.1902	5.6906	10.1831	11.4307	5.9115	7.2338	1.9823	8.8883	14.6077	9.9072	7.8524	1.2239	16.4120	18.9427	1.2807	8.3645	10.7019	8.3294	7.9131	5.7777	5.8764	4.8411
28.0905	3.1362	5.9625	15.0926	17.8281	22.6860	23.0399	5.2641	9.7011	1.0582	17.4157	8.3904	16.7747	20.6199	6.7308	6.8990	11.2645	8.9761	6.8761	7.1791	17.9284	8.0818	16.1870	16.4542	7.7596	4.7053	6.8553	7.4936	4.1322	9.8298	6.0394	17.6115	7.9065	7.2452	18.9770	6.5639	12.5434	8.9696	3.3928	7.1922	7.9756	15.7009	6.0880	12.6968	7.9113	3.9005	6.1930	3.0784	6.7058	14.1362
6.2013	9.2548	8.3357	13.0960	9.3939	6.7239	9.1793	14.3276	5.6856	13.8984	2.1588	12.4624	19.1128	20.9298	12.5291	13.7460	14.8163	7.6526	12.8140	12.3749	1.2546	6.9741	10.0525	15.2333	6.5523	5.1373	16.3055	22.7078	8.0265	5.5931	17.4793	13.2476	14.3367	2.6053	6.0399	16.2493	5.4493	6.8160	4.1761	15.6761	5.8697	10.9497	8.2344	10.8038	4.1814	8.4312	9.5413	8.2522	9.4297	14.0067
15.8895	5.5450	7.9706	25.3483	5.0829	14.7386	11.7505	2.8482	14.1108	10.5637	9.0129	10.3919	8.9262	5.8123	1.7359	7.7557	12.8676	7.8618	8.4113	3.8646	8.0595	8.4982	11.8309	10.7033	19.5055	11.3333	4.6440	2.9993	17.1098	7.4848	10.7995	4.0853	4.0912	25.5236	5.0775	2.8891	4.3056	12.4612	6.4926	17.5335	7.0576	11.2639	12.9156	7.3424	6.3440	4.5373	6.9071	7.6136	21.7728	7.8460
7.8574	18.5995	8.1059	12.7041	10.1931	5.6503	1.3433	5.9694	17.3825	17.0321	12.3836	14.2453	23.1925	21.5746	16.1284	7.1774	7.4059	17.0416	20.8377	26.4150	14.8745	6.9928	4.0604	12.3226	13.1916	11.0000	10.4983	22.8694	3.2110	17.2985	7.6197	12.0606	7.7136	10.1533	6.7508	7.7369	14.1229	13.2737	5.0525	13.9762	8.2731	5.8854	4.4491	2.9727	3.5851	4.4683	15.9212	9.1136	5.1821	12.6646
12.7461	11.7494	13.8167	12.1116	15.9095	25.1939	3.9934	7.1020	12.6250	9.6279	8.9488	14.3148	4.2620	2.6182	14.8317	5.4301	4.1004	12.8155	3.4046	5.3802	9.6140	21.1780	9.2875	0.9289	16.2947	3.9004	3.2001	12.6995	10.5572	2.2166	18.2391	1.6502	11.9887	3.6818	12.8852	15.7012	6.9424	8.0601	12.7883	16.3199	5.3978	4.1514	12.5975	14.0417	17.6063	4.9231	2.8739	3.8823	5.6878	9.8707
8.1162	14.5749	9.3178	9.5498	7.4725	21.9304	3.8161	10.0503	11.8246	6.1103	18.7349	7.3885	13.7056	6.3298	6.7571	15.6633	10.4326	12.1858	14.2655	11.5679	15.3388	14.2743	7.2767	8.3295	6.7820	20.6438	17.1088	4.4152	7.8310	11.0615	12.3691	16.7038	8.4527	13.7632	12.7828	12.2705	12.3165	11.0617	4.1274	7.1736	7.9114	13.5801	8.3839	15.4328	12.3762	13.1760	4.3178	5.8831	3.6388	11.9431
15.2238	11.8225	9.2939	14.4311	2.8149	14.1667	5.6446	6.0804	4.5299	7.2221	8.0332	15.1781	12.3289	13.4849	12.8034	9.7069	14.2512	1.1356	8.1555	7.4670	9.2600	11.9879	4.8150	2.7251	8.4678	10.0279	11.0506	4.2871	3.0518	14.6770	11.2461	0.8884	5.3013	4.9223	6.4500	8.7490	6.5461	10.1939	13.2152	7.6425	2.1790	4.3860	7.8955	11.4951	8.6897	8.7054	13.8418	13.4577	14.8445	18.6300
15.0109	21.3283	1.5490	10.1928	11.4248	2.4830	10.9941	20.7538	10.5461	7.2100	7.1194	8.3437	9.1616	9.1515	6.6793	10.1523	8.9048	9.6794	6.1915	5.0600	7.1283	3.9795	8.9784	29.0046	0.4809	12.6934	15.5419	8.1114	14.2159	3.8733	8.7940	15.2423	13.1651	18.5549	4.7442	15.1605	8.9634	5.2232	0.6289	12.7310	6.9849	5.2027	8.4413	9.8657	8.3945	5.0555	2.4514	5.0627	17.5938	3.1586
10.2233	15.1858	6.1082	2.1128	19.1377	0.9963	5.1072	10.0456	12.5694	2.7112	13.4772	5.6448	9.1514	7.9140	18.9367	9.3137	16.7509	5.0854	16.7708	11.6163	11.5400	7.3418	2.1379	1.6440	13.3033	12.6393	12.7207	12.8470	17.4113	7.1537	7.9745	19.2781	5.6716	9.0851	4.7955	16.0817	13.8221	4.1072	9.3000	17.6035	4.6120	13.5563	12.1291	20.0292	13.7754	7.2043	10.9934	5.5364	10.6033	7.5415
7.0444	2.2242	12.7068	20.2936	9.0267	7.7379	17.3496	10.2764	18.5845	6.6078	16.5464	5.4970	9.3795	7.4716	4.9815	8.9142	2.9676	12.3204	4.2490	4.5680	13.5702	5.3033	3.3861	6.3699	10.5627	10.8648	3.7189	4.0421	5.4820	10.7735	18.2956	9.6581	9.2919	17.4352	1.5435	2.6519	6.1055	7.8501	10.0438	13.1207	15.2397	9.8754	2.1493	7.6850	7.6018	16.4107	11.8053	12.2381	6.8774	5.9719
6.7823	4.3385	8.5069	4.9070	11.6995	16.0299	13.6540	3.3945	4.8317	7.8297	14.8246	11.6642	14.8398	15.6317	5.6118	11.7449	8.0643	11.9860	11.6768	18.3586	9.4191	13.6047	1.4663	5.3156	9.6006	7.4930	3.0699	18.1416	1.4222	9.9812	13.0325	25.4645	7.1549	23.9326	15.9564	3.1669	7.7651	22.7045	12.5350	4.1003	6.4888	10.5683	12.7651	16.7253	14.5716	7.5954	13.9878	8.1493	9.6442	11.9066
9.2037	5.6100	4.1831	18.4665	8.9147	17.1170	14.5253	2.8700	4.1121	13.7824	9.8101	3.4525	6.1615	14.6479	18.9279	5.2206	16.6766	7.8417	6.6601	10.3941	7.6717	5.5841	5.7987	16.6219	16.5826	20.5332	10.1647	8.6399	6.2972	5.5755	15.3811	12.2949	10.0428	4.8072	10.2961	8.6274	3.8854	9.4310	3.7507	11.7230	3.4188	12.9206	9.7976	15.3024	6.5310	17.7662	20.2053	6.4423	21.2679	15.8469
6.5574	8.4229	13.9932	14.9819	2.1150	17.4145	5.0922	2.2754	21.5722	13.4829	18.9807	10.0841	15.7005	4.0497	15.9676	12.6475	20.4836	15.1451	6.7757	17.8738	16.0012	5.9855	4.6101	7.8250	6.1200	24.7595	4.7748	15.2115	13.6504	14.8099	3.6468	7.0571	6.1334	4.0770	7.4158	5.5283	16.5974	12.6315	3.6111	7.2968	10.2415	6.6459	4.2520	13.1762	3.3464	3.1989	12.1528	22.3483	4.6120	20.8706
4.2916	4.5150	8.4758	7.1440	14.5348	6.5826	2.3068	2.7619	6.6772	13.8531	15.4454	16.5395	7.3150	2.3216	15.4430	7.8639	7.8792	27.6119	12.3811	8.3445	12.2334	7.5836	16.3216	10.3282	9.3555	3.9692	9.2553	9.1382	7.8844	16.4076	4.8109	14.0960	13.1488	7.2036	10.2392	13.0749	13.3179	3.2652	8.5989	8.8526	2.6202	11.7034	5.9490	5.7335	21.2451	10.0139	9.7273	17.4987	6.1994	2.3818
5.0881	3.0637	10.9136	17.4583	15.8828	5.0595	6.7699	16.3109	13.5276	6.0272	7.1440	12.2266	8.1514	3.6982	5.8911	11.3088	4.7702	8.5366	6.0121	11.3179	8.2274	16.8245	5.2461	7.8983	8.6117	13.4281	6.4485	2.5757	9.8887	8.3737	8.1134	9.8089	13.0453	14.8549	0.9767	5.3823	9.2880	8.7130	7.3079	4.4535	3.8156	9.1038	7.0097	17.1556	5.7214	3.7959	10.9659	7.2055	12.2253	9.0739
6.0908	6.7143	3.1103	15.4724	12.8972	9.4182	14.8018	22.1600	16.4576	1.8076	7.0509	12.2483	13.6494	16.4887	16.4307	11.8184	7.1357	15.2252	10.9668	10.3337	12.9679	23.1895	10.4985	2.5243	9.3634	12.8969	4.9011	8.4264	20.3697	13.2971	11.8947	20.5330	2.5938	3.4015	3.4002	1.8224	7.4744	14.8654	6.2475	12.9271	6.6444	15.5427	11.2534	14.8562	6.8183	12.5230	10.1469	13.0852	5.9693	11.2241
3.5526	6.5952	13.2317	4.5083	5.3111	7.1922	8.4561	4.4534	8.4644	8.7026	7.5547	2.8288	7.8231	7.1917	2.0204	5.3963	7.4135	14.5416	12.4517	18.9592	13.3126	7.2365	9.5176	6.8633	10.1436	13.3818	14.0109	4.8905	6.6343	10.2736	8.4645	15.0857	23.7050	1.6947	14.4650	2.4016	13.0803	15.7898	5.5203	14.9088	5.7391	8.2653	4.3526	7.2363	11.5650	1.8672	18.8493	2.0757	10.8247	0.4022
4.4317	10.1928	5.7723	4.4858	12.5092	9.0544	3.8917	6.4832	4.0187	17.6376	24.0216	8.1046	5.0233	11.7099	20.6271	1.3882	13.6050	12.9240	15.7339	11.7309	4.2371	12.4561	15.2024	2.2940	3.5644	5.3754	12.3327	11.1582	15.0014	13.8617	10.4169	9.8052	3.6706	13.7369	28.0579	15.3336	11.6639	1.4877	3.0213	10.5597	17.4866	5.1999	8.3611	12.0364	9.2406	9.0874	7.4616	13.5440	6.1071	14.0399
12.0555	10.0790	18.9009	8.2450	5.9365	6.7384	3.5962	8.9367	10.9173	3.0731	14.1077	6.4039	7.3206	9.5720	17.7743	13.4914	6.4017	7.1784	6.0723	13.0062	13.3369	6.0325	12.0203	14.6490	3.8116	2.8884	6.0704	5.2763	9.5741	8.2481	11.1632	10.9098	21.7336	12.4661	10.7500	7.0613	12.3057	5.9490	8.2380	9.6330	7.7960	13.1430	0.2987	15.5509	14.8456	3.9944	10.1643	17.7731	13.4019	9.1739
3.3275	11.6946	8.1368	7.2649	8.1562	10.6334	10.8281	10.8865	8.0923	12.7882	20.1965	12.2793	27.5309	9.3739	6.6029	22.6589	4.4270	2.0876	3.7990	6.5041	8.5904	10.7994	7.8914	5.8096	7.6965	4.5501	13.3829	14.5140	6.6936	15.9032	7.3831	6.6682	8.1137	6.4696	4.1268	8.6869	13.8887	7.5647	1.4660	11.4148	2.8650	12.7397	5.8325	9.8927	9.2639	5.7644	13.7293	15.6566	21.2135	0.4809
5.8422	4.5156	8.4043	6.9345	7.1730	7.2335	13.4317	9.6046	2.1696	9.3356	5.2380	9.5183	11.4222	12.9996	14.1031	14.3596	14.4817	4.5455	10.5018	5.0653	2.6241	20.9254	15.9849	18.6166	15.9887	9.4110	13.2128	16.9594	11.9506	5.7940	2.4593	6.4629	2.7364	9.4550	9.9462	4.0314	11.5453	13.6255	5.4194	7.5019	16.9566	2.4504	8.2839	7.3601	25.8523	12.5333	4.0069	14.0332	27.1092	4.3448
9.3354	10.3411	6.1232	12.0646	17.0913	8.2006	1.8470	6.7377	16.1398	12.4603	9.3438	9.3651	9.6324	8.1412	8.5607	2.8428	5.8174	12.0367	9.2569	7.7437	16.7502	8.1028	22.3518	14.5863	17.5576	8.6648	11.8706	11.0752	10.9960	7.9122	8.7312	15.8365	6.9996	15.4395	9.0995	19.6954	15.4083	11.6100	4.8446	16.0608	8.4940	12.1738	3.5233	6.8261	14.9573	23.6801	9.0285	4.1107	6.8386	16.2901
17.5961	7.0771	8.5371	10.5543	1.1998	3.2681	3.1294	2.3308	11.0153	12.2357	5.7405	4.8072	0.4478	7.1235	7.6008	2.7690	12.3769	9.2779	8.9382	8.1112	17.6136	8.7545	6.4780	11.6257	2.8429	21.5516	10.1466	7.2954	11.1077	15.8116	14.8798	9.4704	13.5608	4.9167	2.7981	3.0081	14.9169	12.3539	11.4781	8.6187	16.8178	4.6059	5.5909	12.4705	7.1804	8.7715	16.9188	8.2595	10.3473	20.1910
6.5528	11.6339	10.2193	15.7796	7.9265	8.5991	6.9102	9.5987	10.8274	3.2658	9.7192	12.8146	13.9004	12.5674	6.4646	2.1396	14.1122	6.6428	6.9024	17.4972	15.3684	10.4707	9.9857	15.6049	6.6464	10.9861	12.1882	4.5281	11.6178	11.0450	19.1801	10.2738	12.5713	9.2393	16.7772	8.5635	0.6837	3.5266	6.1683	11.0611	13.8452	9.3744	14.6839	12.3656	7.3045	12.4176	5.6191	9.6868	19.4544	13.8480
4.3203	12.6640	14.0219	9.2780	7.8908	13.1038	3.5014	11.8219	5.9725	11.8744	10.2264	0.9106	6.2433	19.2519	8.9109	9.9279	10.6775	7.6158	4.4301	23.8808	10.3866	7.7916	7.2519	19.2277	15.8393	2.6504	12.1046	27.1862	5.9257	14.1504	4.9293	5.8655	9.4529	9.1883	11.0306	5.7910	16.0672	5.1379	5.5299	14.4107	13.9832	11.7560	16.3298	13.7692	15.2051	11.7570	11.8228	10.5343	8.5145	7.1908
10.6757	13.1968	6.4116	13.3011	4.9892	29.2725	14.9962	9.6407	3.1205	9.2467	12.1997	18.1601	9.9655	12.9788	10.3085	13.3272	15.1998	10.3788	19.9239	6.0089	17.2612	9.6233	7.1371	20.1703	2.8315	9.2070	16.0646	3.8052	20.1963	12.0952	11.4428	8.4811	9.8534	6.9421	12.0468	14.1274	11.1065	8.7746	13.0836	10.0728	6.3289	14.1532	16.4502	23.9163	6.2171	14.4441	8.5226	11.7762	2.2986	1.1227
12.2837	7.3749	11.5961	17.5276	7.1603	25.0683	10.4670	6.5511	14.0461	7.0719	9.8881	17.6053	17.0843	5.4773	9.6619	7.1820	15.6292	26.6821	5.3876	10.5121	9.5770	10.1711	7.5408	14.9446	16.6702	11.1951	16.6686	15.4382	9.4965	13.2514	12.2025	8.5582	12.6274	3.7434	3.7033	10.4859	6.3630	16.5013	20.4806	12.4530	21.7344	4.8430	6.5102	5.6436	9.1038	11.6922	8.8355	9.0055	11.3328	14.7866
8.6223	5.2185	7.8747	4.7999	4.0302	7.3040	1.5474	13.1279	16.3220	10.5027	15.5394	7.2175	20.4801	16.4584	8.6787	6.8134	10.9925	5.6881	7.0321	13.6686	13.1328	21.2752	5.1615	15.6164	3.2388	14.0498	15.1435	15.7652	3.8535	5.4641	1.9521	6.0197	4.4818	1.2242	14.8054	14.6330	11.0212	6.7286	15.5258	13.0863	11.6059	11.9383	7.1851	4.6803	16.9187	8.1178	7.1026	5.2052	6.9649	14.1166
3.5270	14.3946	5.1135	10.1968	15.6605	2.1696	7.1215	11.8861	5.9139	11.0338	8.7821	10.4599	13.2619	13.5536	0.2655	6.6031	15.2803	6.8906	5.4299	9.1269	3.5562	6.9009	3.8317	5.0055	12.8289	9.3758	4.3140	23.1936	3.9335	13.6772	7.9955	7.3373	10.9396	4.4690	12.5257	12.0142	11.7266	6.5605	19.2593	6.8086	9.4352	10.7392	5.4172	9.8143	7.3145	6.3933	10.7217	10.1651	7.5361	10.5509
7.3411	2.2662	6.2154	9.3242	9.6514	12.8389	10.5627	19.6918	13.6190	12.7300	13.6982	6.8396	5.2380	2.6912	4.5105	16.0376	11.6424	9.6096	5.6248	9.0788	14.8639	8.3250	13.8219	1.8790	8.0014	14.6353	8.0809	22.9458	10.0177	12.7266	3.9782	8.7677	11.3689	11.0819	6.6168	8.5009	11.2159	2.0995	5.3029	3.4956	12.2114	15.1870	8.4717	15.9079	0.1136	2.1922	9.8898	4.9089	7.8557	1.1702
10.9283	2.0287	17.1246	0.4580	5.0998	12.3792	9.2299	10.4286	2.2066	4.3370	4.2121	6.9006	8.9285	6.0312	12.7020	14.0953	21.8531	10.8826	8.1535	6.5427	2.5430	0.3766	4.6854	12.1040	11.3975	14.5550	8.1288	3.5479	7.7830	11.2801	6.2619	0.7426	7.0719	5.1769	15.5562	10.9159	9.5373	9.9678	20.8281	8.0645	4.9864	15.4725	15.5858	17.6958	7.3605	10.0785	7.5633	23.0968	12.2754	4.2515
6.1052	12.4169	4.5390	4.0772	14.3716	2.9012	9.3043	8.6880	11.8231	11.0874	12.3092	4.1782	16.1539	19.7639	14.6316	15.9538	16.2366	6.4105	11.4738	13.2272	8.7512	5.4283	11.4570	13.4735	8.2800	8.8094	13.6917	8.9373	5.3825	1.7547	6.6096	18.9521	3.8984	5.2565	8.1783	13.3217	11.3102	8.6638	11.3224	6.9799	6.9749	12.2900	8.2487	10.0435	2.4685	12.2910	8.1260	4.8028	4.8292	8.2568
4.8484	13.3522	16.8373	11.2262	7.6433	5.4886	18.0174	10.4510	24.5043	12.4799	6.6575	13.1725	7.9555	9.5754	9.1964	5.0930	4.1935	1.1431	15.1110	5.4199	3.8912	16.7278	8.0482	11.3904	7.4632	9.3069	6.8224	1.4426	6.1420	14.7411	6.9777	15.3751	7.1518	8.5300	13.2701	14.8688	7.2575	13.3356	10.4955	20.2888	12.1587	12.9431	15.1108	15.4826	4.1596	5.2613	7.0217	14.0531	16.5893	8.0933
18.1724	8.6630	6.1874	15.6944	7.0846	3.5332	3.3255	8.3972	12.9718	3.9578	9.3537	6.8868	11.3487	8.9830	15.0101	8.4399	10.5027	12.1312	6.1211	4.6606	3.7965	3.9174	7.9776	12.2213	15.9632	16.8278	11.6828	15.3730	9.7937	9.8278	12.8112	4.5348	11.4518	3.8947	3.7406	6.2134	2.8727	9.3847	5.3727	1.1986	2.2781	14.4452	3.7636	17.3140	1.2949	3.5451	3.5936	6.9928	13.7853	14.1396
14.6772	3.8972	7.3588	8.2886	16.4047	8.5299	7.4542	5.4389	11.7692	13.0113	17.1638	12.1543	18.2298	13.1630	11.9417	22.0872	1.6408	2.2861	5.8539	7.9142	6.8396	9.4936	18.9267	15.9173	1.5904	4.9916	10.1530	15.7446	9.9432	6.2589	12.5316	6.5794	11.2460	5.1436	15.7818	7.8891	10.4454	13.5120	15.7514	9.3202	4.9274	10.1780	26.3401	10.6511	10.2723	4.6983	11.5798	13.6966	4.8782	13.7392
4.3964	10.4407	7.6054	8.0859	7.6538	7.6775	12.6064	7.6714	14.4180	5.6278	15.9851	10.7287	11.9384	15.3689	16.1623	6.6364	2.5479	7.1119	14.9079	17.1018	3.4268	8.1920	7.3684	6.5595	7.3027	4.3145	13.2144	10.1587	0.4383	6.6409	4.5877	10.5201	27.2341	16.8823	14.6775	6.1043	8.5672	5.9696	4.1726	4.5505	8.3751	16.2092	18.1693	13.5065	4.6276	5.1284	8.0116	17.3296	11.4271	10.3663
10.9283	4.3921	9.9853	20.1040	11.8355	7.0926	26.4895	7.7928	3.9910	12.9766	10.4198	6.9388	17.9151	18.5384	9.8731	5.0023	15.2066	6.1409	10.6837	10.1148	17.1593	6.8783	11.2663	3.4990	6.1845	5.0374	14.9137	1.8586	16.6963	9.1846	11.4311	4.5201	4.0202	7.8448	2.9439	13.6606	4.3766	18.9412	16.7844	3.5760	6.0669	19.2129	13.8529	2.6926	13.4300	14.2315	9.8177	11.5176	6.8695	14.8976
10.7010	16.3720	14.5922	8.2125	18.8989	8.5312	7.8631	15.4610	4.2625	16.6461	9.9837	11.2033	9.8658	6.8306	19.4725	8.7941	12.2360	12.2872	3.3422	1.6593	5.7000	8.5494	10.8929	9.3167	4.4600	18.0756	15.1897	8.6619	15.6216	8.9408	19.2968	5.4940	6.0187	27.3010	12.1158	18.8433	28.7194	7.5374	13.9470	1.9990	9.1688	4.5098	8.7809	13.3503	12.6703	11.4706	8.0702	0.9875	7.7332	10.3673
9.4539	8.9893	9.4448	7.9618	7.2719	14.7274	13.2038	20.7159	12.7075	6.3244	6.1060	5.4056	10.5475	9.2514	16.1534	8.5078	6.0550	4.4105	13.7099	7.9136	10.3574	13.3433	21.7554	13.0104	17.4678	7.0540	2.9169	7.0365	4.8428	5.2266	13.8608	18.6631	11.5615	0.7890	2.2455	9.0002	14.4756	10.2541	4.2822	10.0594	11.3447	19.4863	5.9444	2.5914	12.4680	8.9854	12.7632	19.9435	17.7110	8.9586
13.9952	12.1548	10.3146	12.8062	13.5356	18.1526	4.2499	11.5629	25.9812	18.3648	11.0859	2.9204	2.5568	17.5333	3.2252	7.9473	12.9620	15.8499	11.7829	16.8540	9.5453	7.9913	9.5297	6.2233	11.1709	7.9643	10.4723	6.3726	2.3217	27.2708	11.2329	17.2858	3.0724	16.2761	4.0979	10.6031	11.5558	11.7579	18.1350	15.8044	10.9815	5.9777	5.5935	12.6646	0.6337	12.7665	20.1252	3.4213	15.5082	13.9454
4.9330	3.2151	4.7790	8.0834	11.8373	10.8312	6.3825	12.0428	14.2542	10.1046	12.8236	9.3157	10.7784	7.9676	14.6418	9.8198	8.3824	5.3670	2.3822	7.4076	10.8437	14.1022	7.1638	6.1878	9.1404	13.7808	8.6961	2.2886	5.8412	6.3062	6.4191	13.0710	1.0877	5.7973	17.3108	16.0701	11.1793	18.7759	7.3066	11.4681	8.5710	12.1093	15.1856	11.2084	6.9700	11.3420	19.1914	9.9775	8.4696	14.8502
12.0995	3.7571	9.5474	4.9428	19.1556	5.5316	4.1104	15.7415	6.0541	8.5211	8.4561	2.6676	8.1513	13.0306	12.8278	15.5647	18.5955	9.6046	8.1444	21.2771	6.7001	20.0439	23.1665	15.5440	9.5049	19.0123	2.1675	8.0551	3.7692	13.4891	12.9954	5.0233	9.1028	6.2872	6.2198	7.1109	15.6689	5.9487	8.6086	8.6988	8.2515	8.1429	10.8335	8.4035	7.7711	8.6372	10.3367	8.4139	21.8120	5.7554
12.0823	12.4192	17.3919	3.4049	6.7997	1.7355	6.1801	1.5797	10.9306	15.4516	16.5018	11.1156	13.8518	9.5047	2.6966	8.9025	15.8558	9.8926	16.4459	12.4557	4.9271	5.5258	8.7486	10.9455	14.7946	10.5149	8.0372	20.2305	17.8998	4.2163	3.9079	2.2442	7.8128	16.8701	9.3975	4.4124	10.7689	9.8371	13.4041	11.6193	7.2641	10.3189	2.0471	6.1035	7.5463	6.6228	12.6501	7.8135	1.0330	16.4622
6.4874	17.2447	1.6538	5.2320	9.9125	9.5119	5.9974	15.3453	6.7448	19.2580	6.5424	16.0771	6.9126	5.7772	10.8573	6.2713	6.7562	7.2655	2.5263	16.2388	5.3707	1.6934	10.3919	6.9931	11.3932	5.8814	5.5938	18.8008	7.9082	10.1129	5.3175	22.4211	17.0703	3.0534	8.6583	7.3282	1.0209	13.6254	9.8170	20.0549	9.6675	8.9692	7.4747	1.4726	8.5322	9.5124	10.3016	6.2795	19.4880	30.3548
23.0755	13.4921	8.2226	10.4388	9.4280	19.7624	7.4495	1.0768	5.1495	6.6176	9.4044	11.2626	10.1811	16.8122	6.1829	6.1174	5.1878	13.8247	12.9771	5.3655	7.6725	4.6770	9.1033	22.6491	7.3574	13.8624	2.6263	19.3895	25.6780	12.1056	16.3197	16.5407	1.5059	3.0408	11.8746	3.9463	4.9528	18.3402	4.3616	8.5463	16.8684	8.8953	11.8758	11.6120	6.4437	14.5511	9.6027	7.1789	5.6739	6.0941
5.2385	2.8978	7.8254	18.1950	15.9468	12.2763	6.4747	13.3791	9.3572	10.2108	8.3162	3.2104	8.2933	12.8694	12.1984	7.6808	3.6917	7.5223	8.2491	7.2174	14.9462	4.7134	11.6380	8.3389	4.8849	2.5370	10.6643	2.7170	12.9971	7.8195	14.2585	6.9173	3.4703	7.9858	8.6460	8.8703	8.3848	1.9226	4.1670	8.3605	8.0334	4.2844	12.3535	15.0589	12.1611	14.1360	8.3332	12.8205	16.1689	4.8270
7.1253	4.3098	10.4779	10.2384	6.3562	9.2532	11.1416	8.0857	1.7193	1.2935	11.1573	13.1025	5.7621	6.7786	16.5489	6.2666	11.2825	9.0547	9.2417	19.3278	8.2912	6.5675	12.0729	13.2420	5.2090	12.6300	7.0215	9.2366	9.8025	9.0957	4.0365	4.9781	7.2515	15.3839	6.3254	6.3638	4.1065	5.8450	13.9635	3.5406	16.1319	14.0177	8.7706	15.0582	10.6942	7.8336	8.7285	9.5877	7.3522	10.6840
5.5273	8.3775	5.6682	5.7191	9.4507	8.6528	9.9548	19.8340	17.4162	4.2644	11.9389	9.3631	13.8398	12.2075	16.7639	21.7159	13.2711	13.9643	7.5994	13.1934	17.3642	23.0365	2.6490	10.4572	6.6440	5.8387	14.2849	7.0673	8.9272	11.9795	8.5739	5.9951	19.3292	21.7201	16.1370	7.7957	3.8183	15.7287	5.1598	22.3231	9.2279	11.0156	7.0692	12.2812	3.2952	15.9514	11.8375	9.3310	22.8064	7.1328
4.6562	4.0068	10.1110	14.2469	14.3204	13.5187	3.0668	12.3348	14.4944	9.9303	12.7474	7.1286	17.7074	7.3982	4.9949	3.7163	4.0227	12.2581	14.3450	6.1713	13.1563	7.2533	21.9953	5.9147	8.9853	10.5788	2.8609	12.6413	11.0970	14.4031	9.2862	11.2644	11.4457	15.1752	8.5220	5.6977	11.4194	7.4647	5.5002	3.2626	10.0793	14.2663	7.0897	24.8115	5.4606	13.3246	14.7009	7.3232	4.0154	9.9882
6.1679	11.7177	10.9649	23.4925	9.3342	10.0889	5.5346	6.3821	6.1268	12.6868	7.7393	12.4876	10.7615	6.8991	13.1935	8.7253	9.7950	18.9287	15.3037	15.1539	20.9973	18.4070	9.1209	12.4332	11.7495	8.5535	22.3246	14.5377	10.7685	13.7748	17.0179	11.4896	11.8128	4.1765	13.1634	16.8604	12.8540	12.1351	6.8783	4.8940	13.3527	14.2529	8.7845	1.2953	11.1503	5.4404	15.2105	11.3754	6.2184	6.9943
15.8685	15.2693	5.6168	9.3556	10.4231	11.5386	13.8129	8.7105	13.4691	8.3885	15.6332	6.0747	16.3200	16.5788	19.1651	12.9502	13.4838	11.0788	5.9365	8.4625	6.2679	7.4667	8.6918	16.0409	13.0640	11.8153	15.1813	11.3141	8.5591	3.8882	13.0256	21.1596	8.3408	26.4470	10.8083	2.3176	0.9236	2.0477	5.0927	28.3747	12.7780	13.0221	10.7318	17.5249	7.3624	13.3633	14.1209	4.1482	7.5091	6.8650
4.8337	10.8817	10.9265	10.1016	8.5050	5.9497	2.0622	15.6109	2.1752	5.3045	15.8761	2.9858	5.8460	8.8960	1.7500	10.3731	5.1644	7.0308	9.7217	10.6731	2.4597	11.1531	9.1209	2.8725	12.0678	9.8246	20.7967	17.6500	11.6658	18.6675	14.8853	9.2248	6.0313	12.4703	9.0294	6.6580	4.7331	1.8152	11.3448	13.2008	14.5832	7.2756	13.2471	14.7861	2.8538	16.8175	10.3484	13.4342	5.3764	16.5141
15.8107	11.5770	21.1284	12.7958	4.3885	8.9395	1.6834	18.8723	14.9792	8.9823	7.6718	12.1758	7.7829	12.6914	5.9100	8.5709	14.1829	5.1617	11.1240	4.6330	10.5571	11.1442	7.3721	5.0309	6.6402	18.1198	7.2799	17.0037	9.0337	4.3311	21.1716	8.9726	18.7348	13.8359	1.0379	14.0320	18.3501	20.3264	12.8274	14.6874	20.8322	1.4653	7.4049	9.8908	8.2238	11.8505	6.1055	24.6236	4.9872	6.0502
8.9900	7.1453	2.7319	5.6137	4.7070	2.5680	10.9125	10.0103	12.2697	14.3394	16.5635	10.5436	2.9898	5.8381	20.9335	9.2573	6.8914	8.1338	21.8213	10.2361	8.8110	18.4330	5.9811	13.2234	13.3504	11.7225	8.8630	5.6928	9.9117	14.7146	2.9728	10.6851	5.3118	5.3037	14.9358	6.2834	4.2563	5.7893	1.0735	18.9364	8.5546	13.0027	11.3043	7.7730	5.8865	15.2142	14.9549	10.2379	20.9104	17.8248
9.7527	2.5606	1.4137	7.9763	3.3261	14.5454	15.0836	6.1037	14.5539	4.0014	14.8265	13.9470	5.2293	10.9537	12.5699	7.2587	18.0625	5.5633	17.0327	10.3491	6.1543	10.5358	6.1713	7.0589	8.6246	18.5719	14.8274	8.8041	6.7163	20.0166	9.6747	11.7377	10.9595	17.7646	10.5255	5.9043	4.9923	9.6372	8.2773	3.0766	15.1928	15.4848	6.9165	11.0868	14.4467	11.1200	9.1498	4.9500	12.6212	13.4374
9.5278	3.6769	7.8212	19.0311	4.6104	2.3952	17.3447	9.9232	11.4745	8.9149	5.7827	19.0590	11.7635	11.4675	10.1541	0.8072	12.9629	13.6616	3.5559	6.0459	8.5365	12.5271	4.8218	7.4450	6.9211	8.9152	13.1001	4.6139	6.9673	10.0498	15.9153	18.1923	2.5345	1.4838	8.5384	5.3465	9.1372	4.4800	15.4676	6.1742	24.3181	13.4269	3.7720	8.0070	6.4262	6.0714	14.0436	5.0173	2.7731	10.3827
14.8628	6.4312	8.2978	6.8183	5.6153	10.6585	14.1319	12.1278	21.1890	6.2298	4.4683	2.6126	9.2536	22.3738	11.6157	12.5492	17.3903	11.8670	6.7203	9.4481	5.6621	3.3766	14.7709	0.6756	7.4960	14.9359	14.7353	14.2588	11.6743	16.1969	7.5068	8.5811	4.2560	8.5257	17.9386	10.5846	5.7583	19.5658	16.1464	9.3029	18.6699	7.0718	8.7495	12.1572	12.3109	13.1248	18.9959	10.6660	13.2512	4.8997
5.0419	13.2410	12.4093	19.7377	15.9535	11.8179	4.9647	16.4054	10.3960	11.6071	5.7994	11.9355	4.6329	8.1937	13.4551	14.6662	10.0014	9.6550	11.9658	2.3759	12.0036	4.7022	3.8097	9.4568	11.9474	17.1698	8.2212	12.2714	12.6650	8.1027	8.2248	4.7402	8.1465	7.6597	6.5938	13.7802	1.7132	9.9911	11.6835	7.6344	14.6773	2.3496	4.3942	6.8457	22.4229	22.0308	9.9253	12.6403	16.8039	6.4975
11.8182	12.7150	14.7659	2.6333	1.8106	11.6732	8.4595	6.5417	15.6815	14.3201	7.8045	12.2690	11.1323	6.3280	12.6104	2.5797	16.0580	22.3352	16.6058	1.3079	8.0316	10.6482	7.2424	16.8726	19.7820	9.9108	4.6069	14.9780	3.6464	14.8052	15.4318	2.0436	6.8864	5.6040	6.1553	15.3642	5.9099	6.7759	7.2768	3.3614	5.3168	10.9214	11.2149	7.6964	8.9123	3.0621	13.9981	4.4320	10.7625	10.2381
10.7547	10.3159	12.2438	4.9024	16.5878	6.5693	6.7633	10.6649	14.6474	11.3031	15.3155	6.2702	9.2470	12.3539	8.1891	15.9942	2.5261	1.8480	11.7175	11.4293	10.2823	18.0124	0.1401	18.9045	22.5708	14.8244	4.2435	13.8533	5.3284	2.3066	4.2520	6.3517	21.6519	2.1140	18.9512	2.4517	10.2566	4.8721	22.8876	17.8139	5.5985	13.9297	14.1296	13.5766	14.3535	15.3557	13.0044	14.5757	10.5321	2.3522
2.6748	3.4490	6.7512	4.5764	6.7992	6.4392	18.6120	14.5098	6.5981	7.4087	15.7786	8.3983	6.0333	11.2750	9.7129	2.5548	11.7147	11.2277	17.2562	6.0705	14.3375	14.2147	9.7157	5.0292	2.0381	14.9608	23.7219	11.2997	10.3629	7.3235	11.9617	10.2280	2.6098	4.2203	19.8579	8.9617	8.0725	19.6661	2.1813	7.7897	8.0325	14.6709	6.6096	12.0886	17.5911	9.8499	4.1738	15.1514	6.1075	13.0510
14.1564	6.5542	7.9671	8.6033	4.7677	5.9286	9.9828	8.7583	5.4473	6.4604	6.6309	13.5654	5.4879	10.1688	5.2255	3.5575	3.6005	11.9382	6.7555	12.7174	10.7814	18.7084	4.0308	7.0537	4.2431	10.3559	19.8131	9.8757	4.5646	4.7642	4.3185	9.7937	6.9474	9.9656	3.9184	17.0233	3.3144	3.5609	7.5132	8.7764	4.6725	12.1221	2.3807	8.7941	22.8450	8.6472	6.0228	3.7869	10.0769	4.1120
7.2479	13.0798	6.3843	22.1678	4.6073	6.8759	4.2260	18.0402	7.9711	6.4530	4.9904	10.7336	10.6351	12.8114	6.0783	3.6145	15.6316	0.9066	13.4925	12.7202	6.0635	2.4994	9.2021	11.3456	14.3780	7.7999	5.3086	8.5867	6.6056	4.3642	16.4357	24.6506	3.7686	9.2311	9.2087	5.1873	2.7221	8.6615	26.4992	8.1829	6.8612	20.4461	11.0166	13.2873	8.3384	13.5575	7.6999	4.9593	5.8719	10.7603
8.5552	12.8837	13.4025	10.4468	13.2146	8.9956	15.9531	14.6355	8.8317	5.2002	11.4233	5.0042	10.7930	1.0816	3.6281	11.4322	5.1447	7.4559	6.4151	3.7348	3.2612	12.5662	7.4587	6.5467	7.5822	8.9216	11.0387	6.1867	2.4992	14.1725	22.9443	6.6579	5.8135	24.6884	8.7138	18.0673	6.9804	8.5417	3.1703	10.7831	13.0630	10.7779	3.0957	4.9238	13.0452	4.2358	14.2318	11.6872	1.6583	13.5574
11.0648	21.8403	7.9465	8.1552	13.2724	4.7987	1.8763	1.1643	14.6100	8.9941	9.9783	10.3525	6.8284	3.5902	7.3671	11.4370	11.1417	11.2684	2.7033	3.7322	14.4841	9.3513	8.9049	10.5764	16.2899	14.1587	3.3281	5.8343	25.7025	2.4275	18.3012	11.1311	6.1308	4.3372	18.5533	6.6682	9.7776	7.7692	16.6006	5.6578	13.7964	2.7781	6.9590	11.2067	5.0671	11.8981	7.3900	13.9018	6.6975	10.2155
4.8180	15.7468	4.7876	13.4857	8.5926	3.7629	1.4717	11.9377	11.8288	5.6290	8.6537	9.6241	13.3448	6.3643	2.6403	4.4400	12.1420	3.0971	7.3266	11.3292	7.0133	4.8612	8.5995	14.1915	15.3383	5.0819	6.0384	10.0739	3.3507	3.6356	7.2111	3.5783	20.0198	7.8666	10.6004	21.9712	10.8476	15.8675	16.6281	8.7856	11.7769	7.6614	11.0600	4.5945	2.4521	11.7240	13.1562	15.2854	21.9474	9.0561
4.7027	3.9640	8.2179	8.6571	1.4299	12.8475	16.2768	12.3600	17.3606	4.9922	18.1006	7.9878	6.2108	9.8644	14.1730	4.6531	1.9871	4.5241	6.0648	13.4086	2.1086	17.7806	13.4949	5.2241	4.7033	7.6347	9.2927	5.7672	8.5637	12.2751	14.2752	5.7480	9.9027	7.1001	8.1005	7.9381	4.3335	21.0556	3.7559	8.9215	15.6814	11.9505	3.2293	3.4525	6.8294	19.2961	5.5964	6.4638	13.1100	16.8848
9.1294	17.3912	4.9755	5.8392	5.7077	9.8471	5.5094	13.0843	14.0910	14.5047	13.9554	8.3650	5.1708	4.7716	9.2832	17.1471	4.1955	11.9322	4.8507	18.8375	16.9634	14.8964	6.2244	12.3785	6.0075	10.7854	4.4294	11.5664	9.1061	8.4312	5.6568	12.6451	15.8014	5.3441	8.3530	13.0127	11.3954	9.3158	15.5046	9.0595	3.4555	9.7392	4.7207	18.2387	25.7519	12.1247	9.2257	0.9810	13.7449	8.1984
17.9304	11.8067	7.7550	15.2986	16.0880	13.0026	12.8094	5.6694	7.0750	17.8978	9.7206	1.4449	6.0056	3.8687	7.8908	5.5224	9.3676	11.3462	10.9424	4.3069	8.4968	1.6683	8.0931	7.0566	15.2525	16.3871	18.2589	2.3861	17.5328	8.2891	24.2850	9.5553	10.7672	5.7586	11.6588	4.3024	4.0349	5.1353	9.4369	22.0001	13.8297	8.2622	4.3290	10.8904	15.9953	11.6957	2.7031	2.9374	10.3431	15.9277
10.8258	6.6870	15.5970	8.3349	24.9476	19.2423	4.8485	5.3055	4.2113	13.6198	5.7466	8.3191	23.2834	1.3716	10.0214	4.0390	6.3205	11.9558	7.5047	8.7218	14.2330	7.1481	6.1388	6.0166	7.4217	6.7749	6.2894	18.3269	13.8713	21.9663	27.9671	12.1982	5.1941	8.1149	1.5367	16.2014	3.8063	21.9926	6.7483	10.7616	22.8530	7.6089	13.5520	6.6996	9.9231	18.5018	12.1803	8.0644	7.3057	11.6199
16.2284	3.6319	13.2654	4.8042	6.0406	6.6186	2.1322	7.6710	5.5569	12.0354	6.1086	3.4850	16.6242	7.0660	16.0429	10.8438	7.7647	17.8337	9.3303	3.9778	6.4805	1.2388	14.9282	8.8224	20.0028	10.4535	9.8492	1.7555	6.3274	0.3933	7.6279	15.7759	5.5287	17.8454	10.8883	7.9510	8.5431	12.5214	7.0477	21.8531	7.0945	8.0969	28.1365	13.3979	8.7347	2.0934	3.4102	4.0051	11.3123	9.4832
7.6902	4.3895	4.0671	10.5237	7.3081	10.8346	4.3698	9.3116	9.0797	5.6120	8.9800	4.1896	7.0104	9.1205	13.4413	3.5819	12.0822	6.2095	5.8239	21.7424	14.7951	8.3920	7.6909	14.9520	20.7441	13.9205	11.7099	5.7971	6.0106	9.6649	3.1067	8.8961	8.7149	5.0540	11.0081	12.1920	5.7802	4.1713	14.3208	5.4144	5.1335	9.1325	7.0401	14.9864	11.0274	6.8296	3.5296	7.8957	11.8992	4.2516
5.4313	4.6046	18.5080	26.6590	13.5573	4.5588	4.7520	13.1446	10.7527	11.1901	7.3385	13.8955	5.5518	6.4131	8.9341	7.6462	13.4579	18.0374	12.7440	4.9849	3.4536	15.0153	4.5149	12.6614	2.1960	5.6823	20.5412	3.8303	15.8136	7.7638	15.4322	22.1731	5.7301	8.5511	13.2336	7.3669	6.9727	18.5957	20.8330	8.0945	4.3291	10.7661	8.6328	3.1501	5.5756	14.0614	9.7345	16.3317	16.7662	9.1100
5.4038	5.8443	9.5459	18.8625	20.0818	8.3714	12.1822	4.3802	14.4128	1.9610	8.1170	5.2957	8.5642	11.3095	20.6756	9.0171	14.3914	7.8053	11.8892	14.5254	9.1617	9.8264	7.6124	6.2759	12.6783	4.1572	3.9130	7.0448	12.8811	22.4648	18.2266	5.3396	20.2971	5.5948	2.3583	7.3689	11.7330	12.1980	13.8045	3.8528	12.8227	8.7821	9.8501	8.1375	4.2079	11.4457	1.9978	1.7382	4.5258	19.5803
3.7111	6.8375	5.5911	16.0441	3.2205	11.1339	8.2533	7.8295	20.8383	3.8486	8.7598	13.3649	17.8355	2.5469	3.2488	9.5039	8.4622	11.2383	19.1848	0.9474	10.8329	9.0524	9.3583	6.4978	10.3106	9.5030	15.2498	9.9308	1.8568	7.4543	7.1067	19.0773	11.3389	15.2220	11.8417	13.7574	13.3160	6.1489	7.3874	13.6189	3.3748	10.9174	7.2291	11.6119	13.1425	22.0443	15.7626	5.0742	6.3328	8.6262
5.2690	13.3496	25.0200	3.8132	7.5184	5.2463	8.1125	17.7051	13.6236	14.5643	2.8967	13.9978	3.1409	10.9672	5.9884	10.0603	7.6362	9.4536	2.6485	12.5709	11.3907	9.3118	8.1150	17.4995	19.5094	14.6104	12.9340	15.2212	8.3701	9.5983	1.8905	7.4879	13.8785	4.4524	16.3096	2.3852	7.5702	7.0548	3.9154	14.0974	1.3847	5.9998	9.9914	4.5584	6.6514	2.9860	8.5206	14.0626	15.6957	9.6322
11.9086	28.8970	20.0417	16.7527	9.3461	6.9881	3.4679	6.0165	9.1790	5.4021	11.6197	7.0876	9.1462	3.1078	12.3193	7.1427	9.7925	10.3352	4.4605	18.2188	23.9035	12.7149	20.4577	5.1461	12.0888	14.7382	13.9603	5.3474	14.0483	8.2599	4.9180	9.2063	16.3032	12.6095	5.0523	7.4247	15.5347	11.7059	9.1473	14.8072	4.1496	15.2160	2.8275	10.6630	7.1223	6.3548	5.7114	7.7809	7.7866	1.5746
21.9270	13.7281	5.4627	14.2135	9.6938	11.1486	8.9392	6.3992	5.1386	9.2314	15.3583	20.0516	14.3035	20.5575	9.3543	4.2402	12.4562	11.9014	14.5147	17.0436	12.4716	10.8348	10.4002	7.5160	2.3153	21.3705	18.2852	12.3000	9.2887	2.4459	2.1639	14.1221	7.4994	15.7148	8.3164	10.8112	13.9560	14.3869	7.0844	10.4697	10.5135	11.0484	3.7190	9.3656	8.0866	9.1099	4.5375	14.4475	12.0944	15.5168
5.5141	9.4471	3.7161	10.2045	15.0683	12.6623	11.2153	6.6644	9.9590	16.0025	4.9680	2.7352	13.8535	7.4072	15.6292	10.4049	7.7206	10.8202	7.1805	13.7957	2.5791	4.8764	3.9291	5.4225	8.0349	13.1141	19.1552	5.0772	8.7004	5.6339	9.0587	9.8752	20.5956	4.2691	11.8936	8.5882	15.9907	12.8643	9.9635	5.1195	14.9320	7.3210	4.3358	10.5089	8.7142	1.4522	6.3430	16.0034	3.1258	21.7957
11.2252	12.5323	6.6413	8.8442	5.4822	17.7041	16.8299	12.5968	10.0292	10.7374	14.9603	13.7873	13.9702	6.2229	23.0073	14.5166	1.3003	7.7008	13.6960	6.3838	9.6469	9.0996	21.3806	5.3576	18.6513	12.2577	3.0146	10.9690	8.9822	20.8946	5.7953	0.8458	9.8691	2.0577	6.3006	18.7958	5.3251	0.4977	14.7218	11.6502	8.2262	17.2516	7.2931	4.6320	15.2604	7.6938	5.6672	13.3828	1.3895	10.0021
6.0274	10.5655	12.1625	2.4104	4.7606	19.9235	6.2320	5.5154	14.9878	13.3914	13.0905	12.6851	11.1639	13.7591	6.4375	4.1376	18.1927	7.6217	10.8686	10.0992	3.3964	3.3772	10.0442	4.6098	3.6136	10.5854	14.8123	5.4283	18.8274	1.6233	6.8179	15.9326	19.7062	6.5190	11.7193	12.0682	15.2145	0.5564	26.2749	7.2632	2.6328	9.5464	9.1535	16.7346	4.3082	6.9481	8.9981	6.6307	4.3084	12.9079
5.6658	10.7446	11.7952	13.9196	14.7693	10.4620	10.5566	4.6669	7.4977	5.6113	8.0192	8.1556	8.4595	20.2330	19.1333	13.3851	6.5749	19.7306	19.3728	10.9328	7.3332	9.0998	22.1341	10.3450	13.3280	12.4853	11.7235	13.5250	7.8070	10.1047	4.8804	12.2113	1.5254	12.3625	15.1975	3.6107	19.5960	10.5946	18.8665	14.4540	5.2202	3.8828	4.1167	9.9871	3.8638	3.6211	14.6723	4.9301	15.7269	9.2964
13.5526	7.8646	6.2197	4.2362	9.0784	16.0061	24.8701	5.7951	9.7109	15.9337	14.1773	3.5717	2.6415	6.1356	9.1722	5.4287	5.6771	8.5115	18.5336	15.9329	6.1206	7.3133	11.7147	9.6040	8.2022	21.4354	11.3580	4.7747	14.9736	15.1263	0.9127	10.8634	12.1006	17.0090	15.1565	8.4345	15.1684	17.9474	11.5652	16.2958	7.7568	12.0533	0.8498	9.9377	13.5625	9.9122	4.8604	14.1528	7.8816	14.4830
8.7575	13.0836	2.4396	5.0111	9.8962	13.2055	3.5085	5.9842	14.4085	9.4435	8.7818	13.5385	3.4464	13.9528	17.2515	17.3940	18.3475	23.0273	8.0167	12.8093	16.5151	6.7716	13.6739	11.8802	18.1519	19.4384	10.3476	13.0372	9.2891	17.7954	16.2419	15.5399	9.9861	8.5644	11.1702	14.3352	10.0914	16.4700	9.3323	6.5844	9.3991	3.1504	4.6306	5.4041	11.4783	5.5143	4.2867	3.4212	9.9382	10.9612
9.3303	12.8427	1.2524	3.6044	17.9821	15.0149	15.7337	3.6149	7.6558	13.9738	16.5984	21.9335	3.7155	15.2339	6.0270	6.0994	8.6718	6.1898	10.2929	15.1398	6.7316	4.8931	8.5367	3.1915	3.7994	11.0047	15.0019	10.5527	7.4259	7.3176	12.2416	17.6583	12.9092	16.9379	8.9504	19.0869	15.3663	9.2090	19.9483	5.5100	5.7281	3.1462	15.1920	2.6081	4.0218	12.3262	13.1067	6.1217	2.3357	5.2559
15.1523	25.3340	11.4468	5.6298	10.0630	35.5591	11.9243	9.0878	2.7307	13.6723	12.4363	9.3070	17.7338	5.9131	18.2033	1.2204	2.5010	6.2148	9.8549	4.6251	4.2496	0.5764	8.3309	9.8956	16.3813	8.1574	16.1871	15.1453	6.3371	13.5914	16.9561	13.5665	6.6077	16.0946	15.0735	8.8883	11.0991	6.6705	10.9016	16.4687	4.7699	10.2113	15.1231	20.2383	5.8720	7.4567	5.7099	13.5651	7.8299	8.1953
5.5892	24.7720	3.9456	14.7319	6.9833	13.4141	3.0782	5.2918	14.0835	8.4426	13.7565	4.4822	10.7173	3.9028	6.1836	8.1453	12.5899	13.6887	5.5375	3.8158	21.7966	6.5849	1.6486	6.2189	19.8904	5.7477	20.5637	12.9527	5.5841	12.2194	12.5886	5.6382	12.4722	7.0795	4.9477	8.1463	16.3426	10.3150	8.4436	9.8258	6.7528	9.1082	7.3936	9.7010	5.5590	13.0376	5.1663	2.4730	12.6223	4.8824
2.6763	12.8388	6.6551	11.6228	13.1496	10.4749	6.1184	15.8931	17.7642	2.6363	6.3659	12.4222	12.2374	2.7384	4.1545	5.4022	33.0030	1.3468	12.6197	19.0011	7.3859	4.8562	8.9265	3.6236	7.7438	5.8607	3.6807	12.3319	5.3013	12.6309	7.3623	18.0748	1.8445	5.5150	5.5101	20.2468	8.3423	9.3561	9.7788	4.8663	9.2947	15.5865	10.1022	3.2187	17.5875	18.9410	17.5588	8.5077	7.8488	11.7683
13.1978	4.2635	7.2856	9.4771	10.9582	11.2228	8.3605	15.6591	11.8593	11.9904	4.6670	10.3265	17.1196	6.9983	13.6186	9.1616	22.7647	8.5398	3.1668	7.6313	17.1874	16.8655	5.9389	8.2017	12.2417	8.1359	11.5930	10.0800	5.6221	14.4104	13.5065	9.6654	9.9576	3.7556	8.1533	12.8936	7.5796	5.9162	7.6354	8.9372	11.5676	9.7271	12.7054	7.1706	14.2966	14.1427	11.2091	4.9386	13.9036	4.3323
11.4247	8.0397	15.9138	5.2517	14.6534	12.3470	8.1212	16.1963	10.1246	5.4147	15.4261	4.8233	12.6707	6.6370	10.9803	9.4630	17.5005	8.3690	11.8425	13.3605	16.3863	8.8229	10.2956	14.9435	6.8762	7.5497	6.7395	7.2547	14.9418	0.4510	13.5124	20.8581	3.4598	10.9043	4.2531	9.9615	7.3439	13.5097	9.3566	15.9783	8.0534	10.9425	13.1713	18.9551	14.6851	10.9579	5.6807	8.5649	5.6711	9.5086
5.3881	2.7086	12.2899	6.9102	6.3484	14.9517	16.5780	10.9285	7.0236	12.5477	6.0973	5.9287	0.9704	7.1731	14.6907	8.8819	10.7463	7.5240	10.3278	9.9947	3.1167	7.4689	6.2833	5.0258	5.4380	7.4117	4.0673	10.6984	7.1257	18.2837	12.6346	13.7302	18.6030	4.8831	8.6747	8.5291	8.2004	4.2197	4.5096	7.3829	5.1008	18.8433	3.1993	11.5569	6.8554	16.0191	17.9117	5.0817	4.4263	3.6322
15.5019	9.1382	5.5704	7.1942	4.7524	7.1352	4.9595	9.5556	5.3355	8.4656	8.4673	9.3947	11.0483	6.9977	20.2440	13.4621	10.6356	6.5335	8.6380	8.3993	15.3529	18.1955	14.7285	6.6090	11.5107	10.9906	19.7693	2.3149	13.0608	11.6420	13.0194	20.0964	7.5093	15.9669	15.8542	1.1026	10.7779	6.5973	23.9812	3.7718	26.8898	3.2455	10.0831	16.1971	8.9457	3.2833	7.4730	12.4263	9.6214	13.6286
6.5214	6.2345	3.5391	9.7434	11.9508	10.2753	12.1016	11.3901	14.1518	9.9877	2.7696	13.4003	15.4674	8.9147	6.5744	15.4503	13.3374	14.0608	8.9592	7.6616	19.7844	12.2516	8.9395	31.8911	11.8661	7.7665	9.7849	3.9527	2.8361	11.8341	22.2982	14.4723	16.2847	9.1329	1.7565	8.8279	3.5035	19.8600	3.2101	15.9496	2.2638	6.4221	12.3818	10.7589	20.2346	4.2917	11.2802	6.5205	8.1926	8.0584
5.2111	19.2910	6.5089	20.9959	13.3395	8.6880	10.1570	1.7264	23.4002	1.7628	15.5671	12.1999	16.6683	27.9122	9.2307	6.5057	11.5861	12.0420	11.6688	16.2329	10.1468	3.3794	13.1456	15.9808	16.9050	14.5189	16.2803	15.2025	16.6603	6.8750	18.1898	4.8167	8.3395	15.2367	4.7051	12.0548	16.2307	8.9792	10.7422	8.1308	4.6344	8.3576	8.4084	6.0946	7.6366	13.8359	1.1341	4.5549	14.6867	27.5290
14.4082	10.3582	15.5494	14.1274	16.5652	10.8290	3.6257	2.2519	2.0439	15.6142	12.7375	11.7372	11.8085	6.0491	8.6945	10.4559	5.0389	10.4167	9.7021	5.6880	4.2090	4.4446	1.2504	5.0063	18.4245	10.2956	7.2698	8.6116	11.8655	18.3998	11.6407	6.4820	8.5920	17.0197	9.3144	11.1078	11.2336	4.5747	8.2355	5.3394	15.1486	17.4047	20.1098	6.9243	4.6083	11.0775	12.6540	9.7755	11.1911	3.3121
8.7044	6.1710	13.7167	9.3891	9.1623	7.5549	17.5092	9.9194	17.0845	18.6494	11.2847	6.1844	8.1542	12.4668	14.7249	5.8547	9.5690	7.0640	3.8687	12.1499	16.0243	7.5794	1.9507	4.7376	5.3016	10.0504	6.5446	4.6638	3.2682	7.5187	15.0931	19.5746	8.6964	4.7680	9.9200	7.6629	16.5439	7.2861	8.5832	12.1132	9.9458	8.4198	7.4237	9.9516	11.0058	11.8835	6.7173	12.3478	5.9938	3.8437
9.6159	16.6854	11.5787	2.5629	2.1612	7.5844	13.4473	8.2767	3.0542	8.2528	22.4464	3.6475	11.2004	15.4900	5.6036	5.7536	6.1522	3.1868	17.7585	1.1319	12.0894	7.4011	10.2646	5.8404	7.4982	5.7932	2.3580	4.0828	14.9870	18.5645	9.3983	7.7987	4.8230	14.5576	9.6537	15.9182	16.1665	18.7945	11.2432	2.2384	23.0314	13.0305	15.4160	4.8017	8.0470	9.1445	8.9741	12.9866	1.9310	5.6023
9.9322	23.2259	4.1889	7.8164	15.5307	12.8618	12.5377	2.4738	3.5347	14.7470	12.0528	15.5297	20.7384	7.1453	12.0526	6.6818	4.9901	7.5913	3.2406	11.8335	11.1264	11.7765	3.4044	20.8249	2.6824	19.0754	11.6844	12.1569	20.0597	11.5605	9.4276	5.8844	4.0975	9.0315	9.2627	22.7365	3.3615	3.0669	7.3572	13.4325	3.5064	4.0070	16.7148	15.0397	9.1782	12.1996	13.4236	13.0472	8.2695	20.0021
9.1662	7.6967	16.8765	2.5450	8.7734	13.9538	11.0602	4.7287	17.3784	2.4692	5.4163	10.3313	13.3060	6.1760	5.2311	6.7336	10.5040	2.0326	16.9780	7.2678	8.0288	9.9603	8.5631	13.6063	9.9636	10.2620	3.4566	10.0319	11.0617	7.0343	17.3449	4.6379	19.6139	7.1820	8.7094	7.0201	6.5745	7.5378	10.3335	10.0443	6.3999	4.3850	7.9097	25.0356	12.0874	14.9062	16.9471	9.4576	3.7829	10.1478
13.0758	8.5836	12.8526	21.6842	8.6174	18.6169	7.5201	3.6431	15.1908	9.3215	2.7493	14.4902	6.3115	1.5137	12.0333	9.9894	6.7982	8.1316	13.0605	14.5134	9.4452	3.6493	7.1115	3.4547	5.1685	1.7829	19.1582	7.9702	13.3715	7.8179	6.9688	3.3901	8.5339	19.6739	9.9673	2.9990	12.0079	12.2891	5.5147	5.5550	5.2784	7.5408	3.4583	13.5945	16.8444	7.7580	11.5840	7.4404	8.6478	15.5838
13.6880	11.8969	6.6268	15.8014	2.5152	9.4161	7.1837	1.3009	8.6951	7.8888	9.1937	8.4532	12.6943	11.7312	4.2749	10.0130	1.4745	7.2641	4.9359	6.1737	20.8990	10.4177	10.8552	18.4619	13.5989	6.6396	13.7493	3.9181	13.3782	13.7928	6.8704	9.2509	5.0958	4.3686	4.3213	4.1803	9.9977	6.7055	3.7323	11.0914	14.0637	18.8051	12.1873	13.5861	11.3758	12.6919	21.5000	11.1370	9.2384	5.8074
2.3061	5.7291	13.9689	1.0992	8.7847	13.1744	7.9281	17.0830	5.7544	6.3453	13.0270	6.7144	7.6470	3.5207	8.3122	6.5029	3.6185	11.1412	15.4193	12.1339	9.4721	3.9798	12.1680	15.7409	9.6930	11.6763	14.3841	11.5392	13.6380	9.9658	10.6936	7.8527	11.2716	9.3611	15.3141	9.0047	15.2780	5.2574	1.7900	16.6571	7.6309	8.8993	11.2414	6.7609	15.4190	12.5863	6.8545	7.1781	8.6142	7.5540
12.2177	1.1618	5.6361	14.5935	19.3231	10.5528	12.4427	8.9789	8.6361	16.2979	6.8274	10.5076	2.1636	11.2593	3.3472	13.5011	7.3734	1.6758	5.5225	8.9871	23.8636	1.0226	10.0608	3.2259	6.7461	28.0434	9.5690	15.8239	3.5328	1.5530	9.9540	15.5788	6.4010	1.5109	2.7987	18.8307	7.6665	20.6177	11.7165	6.9888	11.2447	9.4666	15.6842	1.9313	15.3600	20.2878	8.0608	15.4766	10.0801	16.6850
8.6078	12.8186	6.9896	11.6206	22.7529	14.9877	4.6414	10.0096	18.1152	4.5497	10.4570	1.0835	2.7584	18.6316	7.1101	15.0443	13.5764	2.7248	20.5805	5.0907	13.5542	19.4773	8.4600	5.0104	9.4276	7.6381	7.4869	13.3463	10.1594	3.4549	1.6424	19.5898	7.5650	7.3446	1.7633	16.9397	6.6522	13.6068	4.4957	7.3011	3.0076	11.0020	9.5567	8.4553	1.7508	10.6299	2.3768	11.4855	7.4152	16.3639
16.5029	5.5907	7.9163	10.1613	5.2325	14.6807	15.2320	5.3701	17.8859	13.6638	17.7849	15.9526	27.8754	17.9510	4.3257	16.4193	10.3044	10.5070	7.7203	12.2488	2.0211	6.5098	13.8700	15.8461	13.0679	3.7457	15.5633	11.4669	14.9405	10.2563	4.9852	14.9875	5.6852	10.6666	6.4762	6.2368	13.7795	18.4607	12.9090	7.6123	9.3229	14.1990	16.5121	20.5451	8.0618	22.1829	11.1645	12.6239	3.9854	11.0211
1.7806	6.7760	4.9149	18.3207	8.8595	5.2231	14.2580	3.6778	3.8597	10.1309	6.0100	20.2528	2.7859	9.8909	9.1272	6.6318	12.1935	2.1756	17.3079	11.9613	4.8274	3.9415	5.2337	3.0363	13.7684	4.3223	9.2015	13.0968	18.3450	7.6264	4.6934	23.4718	6.9492	4.7646	7.8495	6.0964	13.8165	11.6016	14.5922	5.8305	21.9624	8.3359	14.7500	10.5708	8.7142	1.7900	0.9978	5.9702	20.8711	8.5855
12.6635	10.5305	8.5330	8.4776	20.0456	3.5554	1.0383	1.5984	13.6267	3.2324	3.4505	13.7699	9.7220	22.5502	17.1303	11.9359	4.0045	7.7449	12.7911	8.1618	14.8660	13.6938	2.0475	11.1951	13.4215	8.5872	6.1783	16.5659	16.9092	14.0753	6.5406	8.1604	7.5412	5.8873	6.8193	9.6631	8.5868	5.2098	2.8304	16.7178	17.9543	2.4115	6.4147	13.9153	18.5918	8.2246	10.3494	17.9638	9.8982	11.0856
10.1162	20.7740	8.6166	12.6899	1.9447	11.1111	17.3557	9.3924	15.7749	6.8541	9.6675	5.4529	15.2296	11.5552	2.0568	10.2976	4.2351	10.3850	5.8044	5.4998	6.8457	6.5343	8.4154	3.8717	14.3269	17.2374	7.1460	10.0465	9.1682	11.6563	7.8642	9.2547	5.5572	7.4490	7.8597	12.2410	21.2030	3.2628	6.0507	7.1409	11.6019	5.7241	11.0697	13.1483	8.5267	2.3073	9.4203	4.3677	15.4596	9.0121
5.7288	4.8707	8.1228	21.7954	8.0580	12.3093	8.6711	10.2681	21.6080	7.3150	6.3454	9.9343	6.7016	6.0484	9.0669	8.1061	2.8182	17.2021	15.6946	5.6384	6.1222	10.3622	15.0854	9.6472	3.6044	4.6098	13.1355	8.0847	11.9785	5.7496	19.3883	12.8294	11.4891	4.5946	14.5325	2.5699	18.4894	16.2494	4.7246	6.3285	13.8436	5.8394	9.0813	6.9355	18.5478	2.9734	11.5385	17.0761	8.9761	26.3684
25.7469	13.2831	5.8088	10.2552	17.7463	12.9202	30.2950	6.3861	2.5398	4.7955	12.0668	12.8666	12.0637	9.9649	2.6357	11.4018	6.9876	17.0030	3.8540	7.9850	8.4634	5.6032	3.5032	10.6251	17.8901	18.3859	12.5223	7.8819	11.0044	3.3098	7.4627	5.3517	3.8787	11.7116	6.7667	6.6631	9.1131	13.3042	1.3590	8.4023	11.0336	18.2810	13.9471	3.5695	7.3449	15.4923	2.5987	23.6167	2.1013	21.6844
7.8856	4.5156	14.2135	15.7570	12.8945	18.6584	8.7671	10.2354	15.1141	12.3449	6.1320	7.1398	4.9149	15.0891	13.5038	6.9242	10.5042	2.7646	2.1999	15.9124	5.8920	18.4185	6.3139	2.1680	11.2239	3.2833	4.5125	7.7392	9.0122	15.4384	9.0496	18.0268	10.6060	11.2631	13.3145	15.7362	17.3797	11.8777	13.5715	12.4434	14.1598	11.1980	12.1089	2.5907	12.5979	12.1899	17.5621	3.9536	14.5274	12.5766
8.8994	2.6356	21.4025	6.8617	3.2921	19.4859	1.5407	8.8679	6.1609	9.4491	13.5957	10.1564	8.8293	5.2843	19.6323	1.9134	11.5940	21.9624	6.1562	12.8260	12.2579	8.8372	4.0233	12.3985	5.7208	17.8569	3.7690	11.8387	6.4718	20.1973	4.6768	6.6673	7.7630	17.6433	9.9990	4.8011	11.1972	3.2384	20.3440	14.8556	8.6318	18.4518	14.7243	3.8137	7.4097	6.3417	4.9080	17.0905	6.3921	15.9916
1.7414	16.5612	13.8523	20.1705	17.8079	5.2611	13.6376	9.0325	28.8066	15.0112	10.3374	19.9012	19.2262	10.7504	4.0318	15.5667	6.7132	10.8057	11.9627	14.7291	0.7898	7.4957	8.3165	9.0060	15.8209	11.7602	3.0349	4.7002	12.0998	4.5364	9.2027	11.1294	9.6463	12.1534	7.0813	4.4223	5.5809	8.7068	15.1673	6.2441	10.2103	6.4552	9.2305	13.2032	12.8814	7.1959	14.2083	9.6384	6.9611	12.0478
11.6886	7.9552	15.2148	8.5769	2.7801	14.6428	19.1379	13.8959	10.2359	10.0481	21.0688	14.1858	17.4326	13.8407	9.3217	22.7389	11.3552	1.3329	15.5288	1.1891	4.7560	5.0064	16.1518	9.8307	5.2888	3.5628	2.4027	2.1906	6.8801	4.7764	12.7164	8.3116	19.8670	15.1371	8.1785	11.1000	10.0617	17.4535	25.5919	18.6859	12.5595	5.0187	6.1881	11.7330	5.7670	15.4969	8.4257	6.2483	13.6972	13.6417
17.0181	5.3467	14.0168	15.3130	9.0631	7.3327	6.4866	12.7454	6.4089	20.0946	11.7885	15.1613	12.4213	12.0036	9.6015	9.5565	1.7485	6.6088	7.5645	17.6645	10.2942	9.9427	15.2941	10.6186	21.5775	4.1694	23.9043	2.0083	7.0947	3.6083	7.2215	13.5475	5.0046	3.5263	14.6467	2.3900	10.9519	6.7233	11.3996	1.6794	11.3617	15.0252	15.8997	3.8801	4.6343	5.3311	15.8209	18.9874	6.2355	7.2274
11.2079	5.8523	11.8769	12.1567	4.2201	11.7746	3.8328	13.4021	18.4094	12.0300	3.2268	11.5827	13.5216	9.2166	13.5240	14.3567	6.6158	13.4813	10.2784	9.5206	8.5061	8.6172	9.8709	13.9412	15.1997	19.6144	7.6756	11.7752	16.2952	4.0317	9.4020	8.0572	16.4038	2.4951	7.2571	8.6331	9.1622	9.8745	10.4563	1.9745	25.0637	3.2625	14.3976	7.6463	6.9897	11.4976	16.6737	12.0127	8.1769	12.2661
7.8712	3.5039	9.0103	8.7339	10.5941	16.1739	26.6648	3.8061	2.5058	12.5178	24.8515	10.5891	2.6322	3.5030	6.2583	16.9210	10.5183	10.6386	11.4339	11.0650	8.8243	19.5643	7.9466	5.5512	12.7556	4.3951	19.7893	9.3037	12.2271	9.1315	9.2436	19.8167	5.1273	13.7868	9.4006	8.6431	16.0961	7.8714	2.7805	19.2096	10.9061	9.8107	3.9072	6.3301	12.7767	18.0841	8.5616	8.5782	10.7332	9.0913
4.6161	8.0456	12.1764	4.2379	6.7568	14.7058	13.0331	8.8016	16.3282	7.7453	7.1695	7.6225	14.0006	5.3398	13.4234	15.9345	12.5656	12.8663	9.7399	3.4840	13.5174	1.4249	12.1946	4.1734	7.0472	22.4585	11.2244	1.8415	21.3218	8.8473	9.9783	1.7461	11.0436	6.7278	17.4836	13.2172	8.3211	11.6503	5.3503	9.5237	29.2144	16.7579	27.9461	10.2731	17.8883	14.7312	9.6967	14.1683	14.9602	9.7537
13.8868	6.9708	4.7127	16.5326	2.8876	15.8619	2.6401	3.5469	9.1053	6.2624	4.9376	5.2424	10.1795	2.1561	5.8829	12.1536	21.6026	3.5954	23.7672	19.5564	14.6908	10.9022	10.0515	9.9509	9.6148	4.4090	8.8403	7.4144	12.9495	6.5134	13.2539	22.5889	5.6611	19.6224	10.7406	9.1651	8.6572	6.4599	6.0987	14.0611	13.2364	9.4650	13.8534	6.5978	4.9364	3.2828	18.7265	8.6569	19.9244	13.8999
8.1553	11.9297	14.3667	8.5420	5.6837	7.6530	5.5321	8.3072	8.2290	5.5984	10.5059	6.5475	14.1963	6.3170	6.7231	16.6681	13.1641	16.2020	16.3525	0.9818	12.3193	5.7050	7.2313	13.6463	11.9428	13.4328	5.4249	1.8662	18.0925	20.2822	8.7981	13.4114	8.2924	18.4036	1.3379	17.3014	0.1760	1.7831	3.9132	11.6533	3.9272	12.3633	9.3022	9.5853	1.2618	3.0736	14.1287	12.8381	12.0737	11.0064
12.8487	17.0803	6.4842	2.9355	8.1866	4.6168	13.4172	5.0758	13.5060	7.5973	5.8628	7.1698	10.2809	13.4372	9.3858	15.2738	11.1560	6.9610	8.8337	11.3816	8.5905	4.6315	11.0035	7.0508	15.3497	10.5579	9.5081	20.8838	5.5414	3.5469	9.6172	2.6493	6.4721	16.4044	14.2162	8.0510	16.6780	19.3495	8.3381	3.4367	11.1184	13.8108	11.0288	16.4021	10.2330	13.5852	15.6821	11.4172	7.2249	22.9891
6.2817	18.6057	20.6275	6.1406	16.5788	11.9708	14.3727	10.7704	11.0408	6.2432	1.8881	9.1223	7.9012	7.1000	11.9928	10.1940	5.2892	18.8678	10.7412	15.6395	11.3057	16.5997	7.0414	5.7018	14.0507	13.0857	6.9658	4.9621	8.5151	17.1983	11.5102	19.3473	10.0991	19.6173	25.8960	25.6586	7.1438	21.4014	7.2149	16.9350	7.6222	13.3372	2.8649	25.5419	11.9548	6.6068	13.4720	3.8032	14.7685	8.4089
11.5125	13.6671	3.8304	7.2278	8.4037	12.9977	3.1967	2.1392	5.3833	8.2604	12.9731	14.0989	8.4050	18.4162	12.3722	3.1221	10.4652	5.2764	10.7616	9.1843	8.5837	10.7168	16.0637	6.2041	9.6820	4.0279	8.0128	19.1982	7.3461	8.2146	9.2234	9.9315	8.7882	24.9803	7.9589	6.4352	14.2427	9.0605	9.6215	8.9506	5.8816	4.9398	12.8270	16.1229	3.7852	9.3772	7.4571	11.2684	14.4891	13.0564
3.0134	11.9742	20.9765	8.9757	7.0731	8.4099	7.7131	13.0485	10.6259	10.9536	19.1060	7.1685	18.9868	6.2375	9.9527	9.0495	6.0098	15.4095	5.9411	13.2506	9.7597	5.4761	24.2181	10.4232	2.8902	11.5816	5.3841	15.8623	7.4490	2.6149	8.2139	4.2170	15.9664	10.7809	8.9300	10.7109	7.4084	13.1852	13.6677	16.3076	10.9854	12.4885	8.4415	8.1311	7.4247	9.7484	5.7913	10.7343	14.2974	12.3913
3.7574	9.0783	7.1482	11.7724	7.5262	5.2628	7.6094	16.2280	11.9877	8.9338	1.6464	6.8097	8.7277	8.7677	17.9080	12.8806	3.5013	10.3788	13.9039	3.9793	14.1078	9.7509	10.0069	2.2290	13.0890	17.1071	4.5365	7.9678	4.8854	8.6307	11.8545	7.6212	1.7112	8.7316	15.0817	9.5498	2.9581	4.4579	19.5344	15.4631	13.2914	4.0913	9.8929	10.2012	17.7905	22.0565	12.6657	9.7734	5.6538	13.3273
4.2201	13.6174	9.3939	9.3371	5.8243	10.4576	9.8861	16.1730	9.6912	18.2979	18.8722	1.3896	7.0542	13.6193	4.2363	6.7874	14.7739	13.4102	6.0393	21.5635	3.2481	13.3793	9.5523	12.1517	7.1637	10.6890	2.7647	10.6007	7.5645	5.5900	23.5726	5.6355	11.8139	14.1858	10.2316	6.4307	10.0780	9.5839	8.6771	11.3544	15.0134	13.0144	8.9307	13.3430	8.1772	8.8972	7.6517	4.4195	9.9221	12.0097
8.6450	10.4681	12.6631	9.2313	7.9551	11.2959	7.8577	20.1842	15.3062	25.3618	1.3446	0.6401	2.4473	5.2306	8.0465	5.0351	7.8210	7.9584	12.3182	12.4966	33.4391	11.9870	3.4189	7.8029	12.5531	11.5497	12.3280	12.8707	8.2653	20.6375	7.8564	24.1430	14.2330	15.3865	5.2999	3.2664	8.0646	6.7713	7.0131	19.0421	9.2581	7.8037	8.2531	9.7949	11.9125	23.7199	19.8603	4.3261	20.0397	8.6377
11.1735	21.3570	15.8630	3.0098	17.8499	13.7618	14.3736	14.9770	14.3125	2.1121	6.0236	19.1737	1.6114	1.1731	16.4236	15.1924	20.1943	10.1478	30.4834	18.1528	11.5819	8.3407	7.9676	16.6422	15.1950	12.1623	1.7725	5.6072	7.0111	5.3073	6.5779	12.6083	7.6442	5.8046	7.6729	4.3444	19.7704	12.2063	14.9636	16.8630	4.9597	4.6265	10.9006	7.7518	11.6290	11.9554	4.7301	7.1244	18.4149	7.6215
3.2994	14.2260	17.2760	8.2286	9.9226	4.9343	10.6117	2.4005	22.8589	4.7787	9.6016	12.5544	1.4919	12.9405	16.8880	13.8644	10.2177	11.4443	1.1990	6.8721	13.1345	8.8397	5.5532	18.7624	6.8751	6.7879	4.9631	2.6585	9.8368	10.9353	7.2204	18.8169	5.7327	18.2213	19.9961	21.9011	8.9921	6.3005	5.8639	1.4999	2.8460	9.9674	12.9810	12.0062	9.2122	6.9396	6.5094	11.5837	5.3542	7.9708
5.1417	16.2124	22.2447	6.2124	0.0915	3.4508	5.9481	4.6343	12.4753	8.5646	3.6308	4.0203	12.9426	7.2666	12.1463	8.6473	6.3309	3.9848	7.1793	11.6234	4.4109	10.5935	11.6994	1.3451	13.7557	10.1522	10.9514	20.2333	6.4509	8.1588	12.7287	3.9333	5.2565	5.0159	19.5060	10.8350	6.2862	16.6720	6.5343	10.5947	16.8301	4.0869	10.1491	23.1994	2.7370	16.1167	4.4064	16.3501	18.1583	1.6783
6.0906	2.4517	13.6131	8.2456	16.4405	18.5733	5.3389	10.9186	11.6951	8.1458	15.2197	7.8668	4.8955	4.9350	7.5224	11.1136	7.9942	6.4177	9.1724	7.2963	16.1312	12.1621	9.9302	2.5109	16.6815	9.7844	20.0496	13.1091	10.8645	3.0504	7.0991	10.8833	6.4579	5.4083	6.3520	12.8378	20.5671	4.7470	6.5021	2.8534	7.9858	12.6264	10.3299	4.8411	20.8848	21.6952	11.7384	16.8985	15.0507	5.6707
6.9344	2.3815	3.8496	9.3795	7.0404	16.1851	12.1704	4.8634	6.0158	5.1238	9.0470	8.4657	15.3342	9.2947	14.3814	3.8668	11.5469	8.5052	12.8503	8.9945	9.8393	9.3431	8.8744	12.1555	8.6728	5.7893	6.2901	11.0621	14.7784	5.9498	1.7792	10.3402	13.9657	2.8481	2.1951	6.7467	7.6037	13.9679	8.1145	12.4585	4.3787	22.3510	7.0046	13.4535	7.7300	17.8608	8.9060	5.6583	11.4187	13.4944
3.2363	12.0484	6.3482	7.2014	15.1709	15.4376	5.4361	9.8217	14.6864	11.3220	13.1056	5.5973	3.6689	23.4104	12.0194	2.2442	10.7700	9.5642	7.2153	11.3523	5.9006	5.6469	10.0106	4.8797	10.8844	15.3776	15.6761	8.6449	16.6776	11.2416	8.7696	0.8040	7.4741	11.0858	6.1722	10.9956	8.9399	5.9294	5.0814	20.4467	8.2653	9.8541	12.0119	12.7727	4.0597	9.7996	6.2191	11.7314	19.2935	12.4555
10.6402	9.1257	3.2661	5.8809	16.3779	13.8393	10.9970	32.4793	13.6664	5.3668	3.7074	9.9772	4.2006	13.7353	7.6033	11.6506	16.6113	15.8970	11.3660	2.8417	10.9866	12.4048	3.3775	5.0220	2.5684	17.1400	5.9983	2.0841	2.3520	9.2462	8.8197	11.8686	25.2292	7.7053	7.6974	4.1757	13.5824	6.1564	5.6595	9.1564	15.0850	8.3361	24.1958	8.3835	1.7247	11.3518	6.0272	1.2502	8.3834	16.9375
9.0207	6.3985	6.9796	11.8954	16.8129	3.2229	8.5984	5.5924	12.9149	6.2474	10.3782	10.5435	14.0561	14.7821	16.3196	11.8593	16.5160	18.9355	7.5078	9.7864	3.9388	4.4398	3.5281	13.3952	8.5806	7.4336	5.4027	1.6659	14.4638	22.9491	17.8699	18.4098	12.9194	8.5069	5.1260	19.7665	5.2270	15.1439	24.0506	16.3227	3.9359	0.7472	15.8572	13.5202	11.1093	2.9465	0.5642	8.4669	32.7282	24.5585
6.7754	9.8146	8.8092	4.5082	10.9882	23.8198	15.7274	5.2444	11.0006	16.2736	4.5218	4.4021	5.6893	9.1599	7.9951	5.2890	1.9226	22.9015	13.6980	2.7571	7.3347	11.1692	12.7016	10.2771	15.2337	1.6887	15.2443	14.9300	6.0038	2.1034	19.8216	8.2061	18.4104	13.3272	6.4729	9.7980	8.1387	20.0347	11.4506	16.0113	5.2364	8.0561	15.2503	7.3594	18.6197	10.2987	22.4496	13.9038	13.7551	3.9890
14.6793	9.9281	6.9785	3.9364	12.1129	5.2094	5.6486	18.3699	4.9197	12.9807	22.2019	19.1311	6.7231	22.0535	4.4971	8.7473	6.6529	7.1070	2.0090	7.1235	5.4968	2.2181	8.9480	18.5302	22.3261	4.3737	8.4505	3.1915	7.5934	8.7654	7.6871	9.6569	13.6979	6.6757	11.0313	10.2140	15.3606	11.4509	4.8206	15.3312	10.9781	9.4885	8.8771	6.1422	10.5081	9.8480	3.7920	7.1419	8.2721	6.5501
15.7046	13.8992	9.2247	10.1301	18.8213	6.3752	8.2292	16.2646	3.0654	5.9040	2.8295	18.4926	6.5754	8.0420	3.2856	13.3997	8.5971	12.0405	9.2675	3.3501	3.0092	17.9443	21.6691	16.7693	1.7626	9.0583	8.2068	11.8891	4.6273	8.0706	4.6909	9.7354	8.3624	2.1878	9.1251	14.5275	1.6664	12.7892	7.9045	3.0502	0.8411	3.5199	6.5577	13.1799	11.9830	5.2422	3.1731	9.2749	5.5845	5.5455
2.5431	13.4709	13.9852	14.3457	3.2062	13.6441	1.8276	13.2095	15.7114	4.3134	14.1623	4.2024	5.9965	11.7243	7.8864	3.8497	5.3039	6.2418	11.7798	15.0038	12.9206	7.3780	14.6509	8.7621	6.4114	10.5884	17.5632	13.1472	10.0648	13.6058	6.8743	1.2180	12.7276	7.2711	7.3056	7.8430	12.9498	9.7134	5.2022	16.2142	7.6364	13.4274	2.9334	6.4862	8.9087	19.7906	5.1263	6.6993	12.2779	11.6696
11.2361	9.3581	12.3518	11.6473	20.3176	4.3585	8.7113	8.7102	20.5258	13.9294	10.3859	14.8626	4.2407	8.3441	10.8510	11.2698	5.1945	13.9249	10.0163	9.5789	6.7098	13.0514	6.9857	17.0582	3.4590	3.5211	1.3339	13.4845	3.0788	2.7525	9.4990	14.1178	9.9240	7.6831	3.6010	8.7078	18.8083	8.4778	21.9721	8.9510	6.3488	5.3390	9.4853	9.0890	13.8386	14.4696	12.5376	7.2996	7.9058	3.9393
13.2868	11.6982	15.8545	8.6616	9.8873	6.4616	7.4409	8.6152	11.2028	13.5071	9.7141	17.5040	6.1746	10.1326	11.7180	14.2730	3.3631	14.0680	1.3181	6.3077	8.0823	16.5366	10.6125	11.8577	11.3653	14.6195	10.2452	14.2935	7.2598	16.7821	19.1898	8.8313	15.6595	4.5767	3.7256	10.3672	9.9516	14.7373	5.1674	4.6908	17.0316	9.8725	14.5342	16.3016	14.9836	16.1098	22.5934	12.3264	16.6451	15.6526
3.1540	10.3698	4.6076	11.6475	15.1619	10.1920	8.0848	14.3071	10.6044	7.3669	9.8845	7.0012	13.2760	9.5460	9.2205	6.5000	5.5416	2.4921	10.5458	5.0017	6.0938	11.4052	11.3468	9.9550	18.3403	7.5067	10.3966	17.1745	6.4684	12.5144	11.8324	3.5421	2.2882	5.2297	2.8468	5.6206	7.9823	10.0696	8.6158	15.4804	7.8371	1.6192	7.2870	16.6422	20.5578	2.1235	12.5123	6.9283	4.7362	7.2840
4.1796	5.7555	1.5878	3.5719	14.5548	1.3747	20.7249	19.0578	8.7947	0.7609	11.8157	3.0853	14.1236	9.0889	13.7979	4.2466	6.2579	13.2001	8.5715	16.5506	18.9468	11.6208	14.9343	7.5582	3.2023	6.1019	5.4575	13.2454	7.2653	17.0740	10.1420	10.1553	5.6200	8.9832	3.3019	13.9844	6.7286	13.0462	12.0885	10.5237	8.5895	11.8006	7.0633	3.5753	4.4806	4.9656	14.8234	5.9978	14.4448	7.7852
5.8660	12.3741	9.1329	10.5967	12.6096	6.3823	3.3698	12.9625	4.4981	12.4518	10.0941	0.9563	15.2763	7.6858	4.3552	6.0993	10.2968	9.8569	19.9847	7.9003	4.8555	6.9676	16.4273	6.5992	25.7940	5.5534	16.7766	7.3437	7.6738	7.8058	3.9914	11.9854	10.6689	17.6655	11.6325	18.5113	2.3262	10.3652	11.5173	12.6012	3.1011	9.8738	6.4727	6.7103	10.8759	6.9794	4.2109	9.1833	12.6499	11.6025
12.9220	9.0218	13.7194	11.0384	13.5044	0.3990	3.2467	6.2358	7.2620	5.6618	5.4735	18.8285	9.4310	5.8974	7.0164	4.5695	11.8725	17.3802	14.6860	6.0322	6.4754	5.7873	21.7088	5.1635	10.1376	17.5218	3.7040	3.2491	9.4157	13.1835	5.6506	10.8361	15.4865	11.8796	9.2567	3.9767	7.5608	4.8337	8.1348	3.2613	9.3919	11.6318	3.9023	8.9338	16.6370	9.3606	18.3250	3.8112	3.8696	13.7792
3.9926	19.9485	7.3892	7.0667	16.4534	16.9986	11.9583	1.8920	6.0941	7.7375	6.9517	15.8863	7.3839	13.6618	19.6565	9.7337	4.2131	6.7215	19.3592	9.1570	5.9295	8.2101	5.1708	19.9847	9.4834	21.0781	21.5314	10.7168	7.8891	4.0437	5.4915	7.8880	6.0036	11.0641	11.1256	6.4971	11.0789	18.1560	1.4484	8.0039	3.2660	4.7283	4.8504	22.9695	8.8671	1.3674	8.5041	1.5481	13.3385	9.6450
16.6281	4.0226	9.7357	14.1718	8.1177	12.2325	7.8626	3.6350	12.4413	7.7720	17.2517	4.7962	2.3544	4.7433	24.1084	17.2187	10.4959	9.2693	9.5990	13.8051	7.3399	2.5454	11.1066	11.1369	10.0521	5.2101	14.4152	3.2310	18.4925	16.3741	13.4317	17.3475	10.7094	4.4723	8.7736	11.2400	10.1819	5.1369	9.3991	14.6457	14.1665	12.8724	10.3114	14.3775	5.9244	8.0791	16.3635	3.4423	1.8064	10.1854
7.7910	8.1579	8.7069	18.1635	10.1023	7.7513	6.3720	5.7952	8.1184	7.8544	7.2964	17.2056	15.4804	18.7976	4.9960	7.6337	15.9045	15.8199	9.0716	12.9413	6.0525	1.0486	10.7619	10.4751	4.2374	4.9812	8.7289	5.6079	6.3261	9.7575	10.1361	9.5977	2.0531	7.6471	3.3010	8.1322	2.1374	18.7104	10.4528	11.1330	17.9989	4.3964	18.0453	6.6706	12.3118	5.1067	12.9397	6.0705	4.9666	18.9249
6.3514	3.0755	10.5938	20.6233	9.9993	5.9522	21.2041	20.5062	10.9522	12.2564	17.2415	9.3218	1.7932	2.6092	1.1674	8.5710	13.1010	13.8551	2.0012	10.8126	12.5711	6.0224	5.9000	10.6043	14.7686	6.7377	5.7019	18.8600	15.0049	5.7068	13.6721	6.0172	4.7909	5.9894	13.5318	12.4220	24.9941	2.5262	3.7516	7.4009	8.6307	7.8800	9.1180	12.5344	9.8342	6.2196	3.9367	16.3871	10.4936	5.7091
10.9479	6.3328	13.3534	18.0925	14.1054	5.7312	3.3290	9.3642	4.5814	2.2225	14.6873	12.2251	3.2066	8.7073	11.8944	13.4118	10.6871	3.8598	8.0236	17.2524	3.1440	6.2498	8.0376	15.5576	20.9872	2.8649	4.8368	15.3488	6.8951	8.4657	7.1156	6.2825	19.1188	15.1433	5.5853	12.3777	15.8011	12.8981	4.8753	4.2954	5.3830	6.7786	15.8197	12.0279	1.3506	10.3119	6.6442	9.3816	6.1385	9.8481
15.0678	16.5723	6.6392	8.5513	7.0269	6.2126	8.7512	8.5573	10.2815	7.2976	4.2670	12.0865	8.3105	20.1855	7.9453	6.6554	6.4675	10.4032	10.8483	10.3328	12.5596	13.3397	8.1684	9.1615	9.2192	16.2132	7.1859	10.4791	9.0880	1.3912	10.9641	16.7930	12.6627	3.9375	9.3575	7.7977	6.7950	3.8562	18.4518	2.8161	10.6459	4.9365	16.9290	4.1003	6.6561	11.5104	9.6949	15.2269	15.0587	10.5152
15.2886	8.8000	4.3941	1.2423	3.0406	9.9438	5.0859	6.8028	2.5856	16.0168	7.1989	4.6172	9.7902	10.6226	16.3420	8.7597	8.3346	12.8237	12.3721	19.6305	1.9327	4.9219	15.6377	9.4431	18.8177	10.6987	7.3158	13.4121	17.6243	7.0033	11.4757	6.6202	12.4558	5.5870	7.6730	19.7654	12.3914	16.3416	9.9136	12.4177	2.1880	9.8578	11.2492	11.7810	7.8287	8.6982	11.8100	15.3180	12.4488	1.1553
16.2564	7.2090	8.4003	9.0321	5.4150	17.5034	24.0963	4.5912	15.5082	19.2090	19.2061	6.8544	3.4354	13.8363	11.2473	10.6042	6.5388	5.5334	8.6247	3.1968	16.9115	10.7249	7.5246	4.3568	14.5000	9.9984	18.6141	10.6408	6.3270	11.5447	7.8194	12.9394	9.4213	10.6610	4.7858	15.1348	13.9040	8.1199	9.7112	8.9819	7.4915	8.1218	9.3498	6.1303	12.3174	12.5662	14.5496	18.7005	3.9124	8.9690
12.0625	10.5940	7.1912	16.4644	9.7670	10.9402	2.4003	8.8217	12.7441	13.5906	12.6370	14.0213	5.0678	22.4363	15.9005	7.4943	8.8557	16.5129	18.1824	20.5658	17.6897	13.1693	6.7813	6.4753	10.6787	12.1824	3.8952	5.0634	2.2780	22.5559	11.5183	7.1516	12.8341	5.3866	8.2961	13.3146	17.1718	2.8146	10.6301	10.2019	5.2181	12.9065	7.1174	11.6663	15.2659	12.8001	14.9871	2.1401	12.4562	10.2218
12.1181	3.8596	8.9571	11.7538	8.5665	14.0054	7.2350	15.6696	13.1511	9.5387	4.9934	19.5346	5.1159	9.1310	15.4593	8.9047	10.8675	4.0184	7.9701	14.0924	3.2434	12.7474	10.0198	6.5559	4.4792	16.3952	5.9741	9.1196	8.1975	13.6574	8.9422	23.8431	7.4876	10.8335	14.8445	22.6651	1.1029	13.3992	12.9451	3.8772	6.3864	5.5429	1.1476	5.9385	26.2600	6.7195	11.6699	16.9859	9.9125	4.1733
18.4201	10.7186	6.8959	15.8917	4.2424	10.3088	6.1226	1.5877	3.6563	8.7036	12.2299	7.2848	1.8391	11.3205	13.8120	8.1134	10.1900	3.8767	8.6740	4.8956	8.0779	11.1853	6.7144	6.2708	23.0255	13.3657	7.4715	4.6417	1.1010	7.7782	13.1924	6.0813	16.1575	8.2050	8.6469	17.5234	9.6036	11.2892	5.2817	7.5568	8.2176	16.2037	12.9491	4.1742	6.5637	5.0223	1.7909	14.0755	9.9592	18.0908
0.9782	3.7095	4.0903	7.6387	14.2491	1.8465	10.4023	10.9769	10.5073	5.5166	3.9665	12.7296	5.2277	2.4706	12.2902	8.7475	17.4347	2.4551	3.8091	12.4122	13.1773	19.4375	7.5045	9.7601	2.2352	12.5362	10.7296	7.4858	4.7191	14.9393	7.2608	10.8508	7.5666	6.6149	1.1077	2.9657	10.6780	4.0963	11.9480	12.5222	8.1229	18.1211	8.5103	3.8804	10.5661	4.2785	14.7152	2.4875	2.4860	8.7262
7.2083	7.1919	10.9212	9.7887	6.9878	3.2828	7.9740	5.2444	17.5275	2.0791	4.4204	8.6006	5.9270	6.6251	7.9799	10.3372	4.5531	8.3047	5.4270	11.2854	9.0285	5.2218	15.6165	17.3129	1.7625	3.3789	15.6602	12.4648	9.4364	5.4382	11.5286	7.4719	13.6597	10.5610	1.2054	9.9654	14.2405	3.7358	20.0544	14.2407	15.2735	2.5907	3.1198	7.1747	16.8381	8.9895	15.0513	17.8494	3.6648	10.7245
8.2290	21.0516	15.0745	18.0360	4.6565	5.6762	16.4951	4.2002	8.1099	11.4502	18.9550	10.5872	14.3029	12.3012	8.0353	16.5718	2.6882	21.0467	10.5127	9.8860	20.7255	13.5186	3.4006	9.1090	24.5326	1.7633	6.6828	12.4193	11.6146	9.7744	12.9043	15.1032	5.7210	16.6898	10.0378	12.2750	2.0671	5.3267	9.0964	12.2513	3.7708	17.5029	13.2289	12.7266	5.9373	7.2578	9.7408	16.4124	3.3163	6.8871
9.2223	17.2382	1.7905	23.3572	13.9025	20.5959	16.2651	10.7324	5.2366	18.6957	13.8563	20.0072	14.7973	1.2171	9.2376	14.4848	11.5569	6.4401	6.8865	5.2498	11.8420	12.4166	0.6752	11.5158	9.6002	6.3560	16.1774	3.5688	2.6158	8.7303	12.1085	11.8264	4.4246	7.8669	6.7431	13.9236	2.3351	3.9072	8.9105	18.3289	8.4626	9.8767	8.9761	17.9635	9.9783	9.6911	9.4253	4.0102	4.5764	15.9629
11.7423	4.1491	18.7129	10.3921	25.2147	10.9053	12.7436	12.2799	2.9859	15.7503	10.1879	3.7360	4.3337	4.3559	6.6330	1.0639	18.1388	14.6655	3.7230	5.3897	6.9871	15.7694	9.9580	11.8298	7.8842	10.4366	22.7043	13.5273	11.1767	6.7653	11.0124	10.4477	11.8244	1.5093	5.6961	8.0071	10.6974	10.4116	10.0967	5.1926	6.5987	22.5784	4.3730	14.1809	11.2528	6.6997	12.3090	3.6965	4.2392	4.3219
3.9897	6.9392	15.7758	17.2818	5.8374	2.9374	3.8182	8.9139	21.1910	4.4682	4.4030	11.5357	4.3458	9.1860	20.2607	11.2141	12.5605	5.7769	19.8069	5.5113	14.0928	21.5472	12.7491	4.3513	12.5342	16.8850	5.7796	14.6359	10.5020	15.6439	11.1780	2.9335	11.5105	16.3910	2.3142	9.2710	11.7537	12.2130	6.2604	14.4335	7.0615	15.1927	19.3855	6.6361	11.4584	9.8480	16.2335	5.0809	20.8621	2.9538
5.3736	8.5554	9.8829	4.7345	3.7862	10.0949	5.7080	15.7209	5.0622	13.1076	18.2974	4.9356	15.4778	7.7114	11.0221	11.3676	9.7974	3.8178	20.5535	13.9499	15.2777	5.0448	10.3240	3.6079	9.3437	11.2812	4.5133	16.0469	3.2574	15.3634	10.5527	15.5738	5.8962	12.5280	9.1924	11.4260	17.9235	4.3186	7.3793	3.6573	4.5027	1.3900	8.5670	2.2226	11.8787	14.8260	7.5233	7.8539	4.4558	19.2768
11.7087	13.0063	12.2193	11.1655	12.3742	12.9191	13.4076	2.7604	18.5395	9.9497	3.2737	18.4055	12.4871	14.0830	3.7950	15.1483	16.4547	18.6090	8.8353	16.3903	25.4027	10.2164	11.4033	14.2474	14.7770	13.5121	14.1947	6.5724	6.9231	8.1228	11.5790	4.6021	2.3509	10.6053	20.4142	11.3365	19.2486	22.4037	16.0613	22.4908	4.2136	11.9182	8.0132	10.4605	10.0716	9.5678	4.2028	10.3827	2.7591	11.0514
12.3264	19.6602	16.0405	4.4138	12.4196	9.5690	19.7478	11.2515	8.2292	13.4127	15.7361	6.8909	11.3811	12.1045	14.4592	8.7507	8.2756	9.9998	7.2081	7.4095	2.7575	15.2067	14.3241	4.0785	14.3290	12.5798	7.0173	1.8314	13.6235	1.8502	8.4931	7.6570	18.9763	6.0105	5.0611	26.2817	8.8323	10.7979	5.4689	1.6167	11.0440	8.8999	6.6302	7.6477	8.1388	12.0791	5.6527	16.9280	7.2402	6.2541
17.5154	3.3200	4.2208	18.5828	18.4323	13.0487	4.0106	8.5096	3.3735	9.9466	16.8128	12.7248	15.7463	4.9349	14.0713	7.3852	10.2532	14.5102	7.7233	20.8282	17.6506	9.0827	10.7146	9.7741	16.7374	10.2077	11.9066	17.0295	13.7824	9.4276	4.9559	10.1582	8.7435	20.3323	8.7761	0.7240	4.8448	13.0648	8.7459	4.0356	10.9481	5.5295	15.5916	13.1904	12.0376	11.9022	17.3010	7.3190	11.2507	5.1497
14.2684	10.6565	3.1740	21.5021	4.4409	12.5203	7.8383	3.7892	7.7877	9.2224	1.5462	2.0645	12.1248	3.5875	6.2517	6.0288	6.0939	11.5545	2.0860	9.1671	9.3615	8.7781	13.8178	14.4731	13.3063	19.7502	13.9235	5.9242	11.0566	7.3751	7.0342	5.5421	8.0336	1.6694	11.2717	13.6798	19.3027	19.0432	2.3298	20.5169	6.7704	14.3173	2.6168	14.0877	10.2006	15.0423	14.5090	10.7892	6.0981	12.5001
14.8535	6.6951	3.9718	10.9366	6.8033	10.2228	14.6582	8.7459	17.1731	5.7915	10.3974	7.9984	15.6263	5.1433	16.0548	18.5128	15.5097	14.8130	10.8023	13.2206	7.5981	11.0604	18.5415	11.7631	5.3640	4.4277	7.9138	8.4327	16.5195	8.5119	16.6875	17.5708	14.2120	14.1774	7.5327	21.5055	17.3963	4.4947	16.4878	1.3937	8.5284	12.3512	8.6702	12.5334	12.1025	4.8606	6.5155	13.6054	5.9959	15.6322
4.2727	26.4840	6.4594	11.0726	11.9405	9.5647	4.9642	11.5758	12.9455	5.5846	7.8142	12.3094	13.3644	12.1257	14.9829	19.2166	9.3121	2.3000	3.9715	11.3530	4.3084	2.9290	10.2145	8.8455	18.3193	11.8009	4.6135	8.1161	6.3657	7.3494	8.5631	8.0026	6.0526	6.5997	4.1879	9.1487	3.1114	5.5727	10.5941	9.1774	4.9800	8.6216	6.1829	7.0092	15.8380	8.4981	13.2254	10.1343	9.4859	4.0759
17.3858	4.8146	10.0737	25.4711	5.4141	1.7243	12.1850	14.0321	3.6898	11.7790	17.1434	12.1678	4.4698	5.0621	2.8642	10.3952	16.1029	20.0373	11.8505	5.8562	4.8451	10.6059	11.2969	9.6590	5.5621	14.1235	7.6299	3.9490	10.2029	3.3253	11.3774	18.8520	15.5645	11.0182	6.3464	14.7897	4.1257	3.5978	11.6194	1.9123	8.3731	25.2700	13.2906	8.6988	17.0326	6.5693	19.6048	10.4838	5.3628	27.5424
2.2258	10.0979	8.9461	17.8019	3.1732	13.7459	18.8789	17.1355	10.0976	6.8870	14.6892	17.0771	11.5067	8.2218	5.7982	2.8374	5.0527	4.5371	9.6971	9.6841	10.6749	11.4779	2.9060	14.9337	5.6577	9.9930	7.0776	15.3981	3.3762	8.7544	1.2282	12.1489	15.6908	15.2205	10.6518	17.6997	10.0352	14.4578	15.9960	14.8583	4.3490	17.2300	6.0804	17.9498	22.6156	16.5966	11.3100	3.9418	13.9239	7.9813
10.0536	21.1326	4.7691	10.1241	13.1830	1.0218	3.2987	12.9294	12.1763	10.8654	9.3292	11.3648	12.2691	13.8664	20.0371	10.2424	5.9637	3.4934	7.7976	9.4835	2.6723	4.7243	17.9481	3.5560	13.6280	19.2053	13.8207	6.8528	10.5136	6.8010	1.6144	2.6717	16.0701	3.8367	15.4584	17.7125	4.5373	14.4627	11.9246	14.5692	12.3516	14.4854	12.5227	19.5170	11.7186	7.4112	11.1264	5.5033	13.0505	14.6759
3.6024	6.0475	8.2183	13.3513	3.2811	6.7242	7.1320	13.0861	3.8898	10.1733	1.5096	10.5672	12.6822	6.6356	10.8876	15.5592	8.7804	11.0432	20.4883	8.8047	17.3719	16.9939	4.8415	19.6474	3.1404	4.1818	13.5345	11.5249	10.0594	12.2079	12.8567	8.5938	8.0322	4.0747	5.2866	9.6526	15.5173	13.9100	9.9272	2.5204	5.6659	12.6927	12.2257	7.1616	10.9864	9.0630	16.6062	2.0804	6.2844	7.8045
11.0637	7.2183	1.4959	17.2486	13.6280	6.4454	8.0070	8.0599	6.3470	15.3614	14.1018	14.6564	7.8639	5.6996	13.7741	5.8632	15.7254	10.8615	10.4774	8.4155	6.5495	6.6812	15.4235	3.1960	3.4151	16.0075	4.0953	2.7598	6.7045	6.7923	13.7405	12.1942	13.6463	5.2447	13.0641	9.9427	17.4091	7.2774	12.6809	5.1252	11.5279	0.9630	7.5258	13.2906	9.6819	13.6752	7.1487	17.4307	1.2772	8.4398
12.7724	4.5734	19.7366	8.6727	17.9596	8.6725	11.1351	5.3853	8.8169	12.0290	5.8306	15.9072	15.9984	9.7661	18.0132	7.6222	3.3846	5.0890	19.5834	4.1266	1.4212	11.9344	4.2378	2.6682	18.7169	17.4726	11.8765	8.5868	4.8329	0.1973	2.6664	7.7825	12.7108	1.9578	15.4084	20.1643	6.0452	5.3808	13.0197	22.8020	13.3202	11.5455	11.7682	13.6465	9.6551	12.3211	5.6134	3.5810	8.4413	8.2253
9.2907	16.9347	3.2454	9.5772	3.5725	6.7825	7.7373	15.0345	12.8585	12.7974	3.9728	9.6243	13.5323	9.6468	12.3024	17.7251	2.1516	12.3852	8.7910	6.8437	12.2807	15.2339	6.2043	8.6117	15.1135	12.8578	9.2683	8.8753	12.2390	1.5838	19.2299	4.0402	9.3467	15.9655	7.1616	6.9486	9.1187	11.9724	13.1321	2.3905	7.8458	15.9332	7.0423	13.2666	10.8872	6.9264	5.5037	11.8886	11.2077	5.4802
5.8315	3.3415	11.5486	20.6630	13.9543	8.7502	8.0925	14.1161	15.5840	14.4346	6.1030	3.5752	7.2715	10.2835	11.7735	6.9660	7.9774	10.5022	14.6630	9.8977	9.5869	20.1377	10.6768	11.2251	4.6462	8.2405	4.8854	5.0724	14.3283	9.7802	15.8515	12.2434	8.8035	8.5096	11.0603	1.7427	7.3593	9.9035	1.9903	16.5075	11.6857	3.9911	2.4968	15.4636	6.2739	31.6338	9.9530	15.5118	12.0737	17.0783
5.2617	12.0206	4.6364	14.2671	20.9780	16.6397	7.7520	25.1421	14.0156	9.4342	5.6484	3.9451	5.1401	18.9251	0.8437	6.2553	6.3721	1.2233	6.0292	13.6365	9.5532	9.8549	16.1113	5.1957	22.9117	9.6764	3.1104	8.8454	1.5182	4.7667	14.6709	4.7797	7.5388	2.9593	4.3868	4.3959	10.5416	5.1828	12.0667	8.6638	7.7808	9.3577	5.0276	3.6784	6.6242	8.9153	9.0674	10.6734	9.1877	11.0444
12.8447	12.7372	9.9722	2.4671	9.1475	9.4393	8.4378	8.6948	10.3334	20.8974	8.5805	1.5792	11.3276	14.3311	17.0373	10.8401	9.3668	2.4813	9.4703	14.0748	8.7829	9.8794	25.7402	4.7156	4.0919	14.6719	6.6699	5.3412	8.3519	5.0116	9.5673	10.6347	17.5008	7.5679	15.5871	21.0704	7.9846	9.5525	24.4607	10.7031	4.5722	9.6396	21.8682	11.8604	9.9761	5.7760	16.0753	10.0604	23.0618	13.3508
6.6023	16.2165	4.3804	5.7193	5.8627	2.4669	9.2775	7.6921	4.9966	11.4902	9.4659	9.2227	5.2711	19.4236	11.8758	4.1324	5.2515	18.2222	4.8763	15.0166	13.8539	7.4040	13.3851	17.7389	10.9215	12.3595	11.3977	6.2275	3.0754	9.4872	4.0372	11.8633	16.5972	14.7622	18.0254	15.0430	15.9923	13.3621	13.8279	6.1298	13.9253	20.8483	7.9468	10.6272	5.0299	8.9593	3.9491	8.1508	11.6707	5.0223
4.4173	5.8535	2.1124	8.9520	19.7145	23.4686	11.6618	17.8436	11.2276	7.1735	15.8392	4.4034	6.4244	14.2320	2.2836	3.5549	13.5360	16.7989	18.1786	13.7425	17.8295	10.0494	1.9391	20.0597	9.4272	15.0967	7.3716	10.5426	9.3624	8.0795	5.5957	10.6950	10.0569	3.9242	10.2179	10.0240	10.3373	2.6253	4.6917	12.0247	6.7192	3.0306	10.4094	27.7265	17.1804	8.1861	14.6475	3.0529	10.1663	17.9998
7.5712	14.2283	15.8520	0.7756	12.4604	16.6446	2.8007	2.4397	13.7388	10.5137	10.4686	8.4955	9.4735	5.3766	5.3294	8.6893	13.8529	9.7791	15.6366	8.9197	2.9226	9.3193	17.6326	12.0402	12.2528	3.9142	7.0055	16.5248	6.2689	9.1523	9.2105	3.4300	22.9852	7.3389	7.1648	6.2825	6.7442	7.6308	9.9318	7.2627	4.2300	11.4094	0.7052	11.5363	8.7794	6.4967	15.5039	5.5286	7.2239	7.0803
10.2701	9.7745	5.8276	9.9603	11.4520	6.6080	19.5360	7.3013	4.6822	4.6291	11.2886	19.6400	11.3640	1.2688	11.5256	6.0596	17.4456	15.0202	8.0785	5.7939	12.6051	5.5160	17.2790	5.1504	10.3535	1.1210	18.6951	0.9650	13.5180	11.1570	6.0174	15.2875	21.8526	15.9273	5.1508	13.0553	6.6355	13.7758	10.0996	6.5161	15.5061	15.5041	7.6276	9.8234	17.6318	11.5355	7.1373	6.1174	6.5711	4.4366
2.7630	7.3562	11.4038	6.2556	12.1009	19.9372	6.1717	16.1778	14.9341	13.4252	14.3534	8.1027	11.0525	7.0205	4.5204	14.0565	20.1200	3.8173	14.9171	3.5050	3.0060	6.1880	8.4178	5.0277	5.6839	12.7151	15.6786	17.0150	9.3803	15.5467	9.4646	9.4943	9.0999	4.6896	9.9513	9.1821	11.1940	7.8476	3.7303	2.6012	4.9823	8.8660	15.0991	1.1429	3.1497	9.0828	9.7656	6.1165	24.6340	9.1547
10.5232	5.5355	6.2684	6.4969	17.3003	9.1110	8.2321	3.2576	9.3590	11.6837	4.4328	8.1325	9.2655	15.1683	5.7355	10.2688	13.0487	12.7438	6.3702	14.9001	14.6750	6.6609	3.4070	8.2185	14.3125	10.6221	13.2835	6.8453	11.0044	10.5183	2.5389	20.2287	7.4417	2.9371	5.5004	9.2213	8.5636	12.1677	8.7711	6.8676	6.6115	8.8901	5.9072	19.8557	11.8522	13.6397	13.1322	9.7306	7.8755	13.2772
17.1542	3.8486	15.9659	5.7316	2.9246	1.4411	12.2394	5.4168	10.2254	9.8273	14.8135	15.8407	13.9505	8.0469	5.0945	4.4381	16.7419	18.5493	3.3167	7.9156	3.3650	16.8154	11.4125	13.3481	10.7269	9.7832	12.3376	11.2657	2.8217	14.7503	6.6953	25.1558	7.1138	9.3625	11.6244	10.6478	16.2241	28.7425	5.7860	6.3263	3.5962	11.1002	11.3390	4.1882	5.6369	0.3132	10.5780	9.4902	17.6919	9.6456
5.8092	9.9969	5.9127	4.5078	3.1389	5.3877	12.8578	13.2489	7.0886	7.1591	13.8741	7.6648	20.0741	3.0973	9.5147	14.1619	6.4276	9.4817	5.7379	10.0235	5.6740	12.5982	17.2840	8.1500	11.6302	20.4699	15.1591	3.8180	4.5560	11.4066	9.7693	11.6916	10.1840	16.5410	6.8636	8.7031	8.5368	7.6069	5.5194	9.9706	7.1195	8.5625	13.3885	10.6886	9.0487	21.4084	3.3035	6.4684	19.7079	5.6149
19.5835	7.1983	10.4227	3.3654	17.2163	10.3098	1.8367	0.8062	6.8745	7.5283	6.7245	1.1200	17.6609	5.5619	11.6438	9.2684	12.4021	6.8108	16.0200	2.8906	11.0220	9.0227	12.9214	3.1698	20.5343	1.8063	5.0456	17.1712	10.8937	4.5156	6.4339	18.5810	18.0280	8.1322	1.5121	15.0981	12.9692	18.6073	19.7255	8.5858	4.7480	18.4255	2.1899	7.8926	5.8229	3.2812	5.3839	16.2306	13.9991	8.3411
2.8121	7.5111	1.0789	8.2739	8.5437	17.4438	12.5424	2.4819	6.1681	3.2680	7.6098	5.6820	3.5380	8.7562	7.2010	11.6951	9.7991	4.6041	10.2429	16.6696	7.6736	17.9665	4.4991	12.6910	15.0747	4.0063	7.7146	4.0006	13.3844	12.6169	6.4182	4.2509	13.3339	11.3729	9.2350	4.3053	6.1558	14.9866	15.1783	16.4236	15.7342	12.2603	13.4235	12.5619	5.7896	14.2623	20.0292	12.4268	3.6707	9.6062
9.4681	1.5397	4.6176	9.4975	1.2118	14.7187	10.4062	8.8380	13.8870	5.0890	11.0029	14.1431	8.8017	4.3841	12.4030	3.9990	4.0898	8.5911	10.8874	3.1776	11.4241	13.6539	8.0856	15.2464	11.0231	18.8636	3.9223	7.1265	8.7821	6.9675	13.2047	25.3877	21.8450	2.9967	13.1802	6.9709	13.1021	13.6658	10.8757	1.8330	8.8993	4.4138	7.7701	5.5535	7.8886	15.9069	13.5885	13.5486	8.1307	12.5099
6.1786	13.0610	11.1601	14.5460	24.9501	8.7459	16.3598	7.1205	7.9825	9.5400	18.4365	15.1578	15.3803	16.8723	5.9810	2.0272	17.6834	17.3034	11.0910	17.1737	12.0595	4.6773	5.4688	15.7215	13.3162	1.2344	14.7474	10.3735	20.2327	17.4017	7.4104	11.6629	7.4541	7.3552	15.4829	2.4642	10.9457	8.6671	16.2306	13.0687	20.5373	6.6013	7.3158	15.3664	21.4180	9.5847	5.1878	6.2048	9.2289	17.1343
14.9336	6.8288	11.0140	11.0170	7.5704	10.4879	5.0081	5.7977	12.2603	8.1391	7.0211	6.6758	9.9083	8.2337	28.4938	7.4213	3.2563	4.5119	14.0743	11.2895	0.4700	12.0082	3.5772	11.0005	3.3795	5.8091	7.8767	2.4512	7.4786	17.1083	15.7951	16.0836	12.8022	6.4041	1.7604	19.0510	4.9178	10.0994	5.7540	2.2870	10.0913	15.3619	5.9547	13.6429	8.9323	5.0281	8.2106	3.6962	11.4504	7.5197
10.1550	15.6385	13.7452	12.9062	6.9739	9.0602	1.5766	2.5841	10.4940	3.4355	5.8724	12.4942	8.0792	19.6109	7.8053	3.4160	12.8748	11.1021	17.4734	5.0668	6.8587	18.8661	11.5495	6.6244	21.4668	15.8292	13.9866	13.1337	15.1892	7.4981	11.1209	7.6482	18.3769	9.1836	9.2698	16.3967	5.6776	5.8354	8.7442	10.4573	17.2708	6.5810	3.8937	12.0135	10.1445	16.5309	7.9280	12.7177	4.9330	17.1345
14.7885	20.1710	7.8210	2.3540	4.2986	2.2207	18.6268	4.4499	11.4781	16.6978	6.8648	7.5249	5.7883	10.7738	10.4302	9.7333	7.4932	10.8991	11.6619	11.2946	8.4013	4.3781	12.5745	14.8156	11.1796	10.7444	8.1861	19.5363	12.3605	5.2890	9.3518	11.0160	7.5300	10.7149	16.4886	5.5504	16.6416	3.6964	16.8780	18.5200	4.0964	13.2822	0.3690	8.0178	4.5886	14.5674	6.2713	16.6954	6.1651	2.1423
5.2661	13.6102	4.1565	13.3211	4.1295	3.2014	16.2529	16.0810	8.5489	9.9984	11.0621	8.7758	4.6613	4.6264	17.4452	4.2756	6.7547	16.1420	14.4344	12.7553	1.9331	8.2638	9.8220	15.8241	5.7698	0.9019	15.1704	6.9243	11.7502	0.6424	6.5620	10.5903	5.4449	2.7642	7.2574	21.2259	18.6305	11.6774	3.8135	1.2626	22.8180	4.5461	6.8687	10.2694	6.2895	6.2021	1.3330	17.7624	10.7608	4.4271
3.2888	10.3209	5.6978	15.0220	11.3151	6.6379	4.7367	4.5849	12.7398	13.8228	2.4799	2.5388	1.8777	8.9238	8.1289	7.2619	17.1169	9.0484	14.2162	15.1718	8.2745	14.2851	7.9152	9.7329	12.3420	13.8342	8.5582	7.1041	8.2870	3.4828	7.4527	13.4060	10.0596	15.8228	3.6647	11.6553	19.0674	12.7218	4.0165	13.6028	8.7547	16.7819	9.1463	21.9524	20.1620	7.3654	3.5565	2.4001	11.8266	13.0235
7.1414	11.5948	3.0644	14.3629	20.5600	11.3419	9.9042	16.9761	3.4096	9.8376	7.2993	7.6737	10.3734	4.9030	10.7322	10.5861	13.9053	18.2161	11.0495	6.3734	19.9162	9.7716	1.1162	4.4750	4.9821	6.2710	6.2391	11.7196	11.2434	6.3827	6.7172	16.0973	11.7417	12.8007	10.8558	10.7914	17.0485	9.8573	9.4107	11.4871	14.1870	4.5861	10.8124	14.2919	13.3307	11.3520	2.6601	11.3186	3.6474	3.8553
21.3477	4.8140	5.9820	20.6978	12.5043	16.4499	15.2904	6.4458	5.9182	10.9503	1.3307	2.4932	8.0222	17.3760	8.9643	14.0384	5.4137	10.9796	0.7514	9.1420	10.7835	14.6349	11.4119	14.2014	12.5259	15.8295	15.0511	11.4479	7.0815	7.8805	6.2333	12.0125	6.4127	6.2961	13.9481	0.3554	13.0663	19.5621	5.0763	2.7516	14.5432	2.8946	15.3468	6.7586	17.6334	11.4700	14.1484	21.3885	6.7589	6.5111
10.8163	6.6618	7.2730	8.5821	16.2762	16.6419	14.2297	12.2216	3.3760	8.7405	14.4905	3.2577	3.8750	6.5135	10.0745	4.2867	9.3696	6.2514	10.0565	12.3291	20.4113	10.3281	6.4743	17.4409	14.4474	7.8462	2.3254	6.7053	11.3221	9.1213	10.6285	3.8040	11.2616	17.8119	2.0306	4.7422	7.4049	10.5401	21.2801	10.4249	4.3558	17.3899	5.7567	5.7378	11.0074	22.0091	13.0581	4.1684	8.2002	8.8255
21.5811	9.9463	5.1794	5.5057	2.1902	14.2252	5.1286	3.3819	3.9612	13.6107	8.2151	14.2089	8.9944	6.1863	3.6846	6.1311	9.0133	17.0961	20.0804	12.3609	12.6945	15.1127	15.4391	8.1199	13.1509	2.3386	9.5115	5.8585	7.9390	8.2595	8.8146	14.6829	13.1910	15.5969	9.2310	5.8560	1.3571	5.0006	17.9186	9.1313	2.7077	15.0477	3.6516	7.0549	1.9251	3.3326	10.7672	3.7993	13.6723	5.8893
10.9800	17.4549	6.9652	5.4376	17.7743	11.5984	13.9860	3.3024	18.1082	21.7234	10.3055	4.1524	6.6287	11.0899	2.4043	15.0943	8.2518	12.2090	4.6641	6.4406	8.3020	5.9595	21.9647	15.2494	3.0406	13.6741	11.0680	8.6290	8.2786	1.0791	6.3441	20.2793	15.3246	13.8673	21.6709	7.9383	6.0378	2.8851	20.3256	1.9242	15.3661	11.2325	6.6194	11.3152	15.6677	15.7588	10.0418	5.1706	6.1111	4.0979
3.2770	12.7583	11.5703	10.0788	7.9325	5.7120	4.4016	7.8219	6.0337	12.8448	5.3278	8.0067	11.3314	6.7696	14.1381	20.1816	4.0361	11.8823	6.3841	21.0051	7.2598	3.9475	12.2070	3.7061	8.0622	13.0758	9.0313	10.6891	2.0066	14.1899	12.3887	15.5673	4.6241	5.3932	15.8694	9.7945	14.8626	9.8780	19.0073	2.5721	15.2611	9.1077	7.7060	8.2817	13.6110	22.3205	20.8856	8.4853	8.4742	10.4704
12.2974	6.7090	13.5164	4.4600	5.2097	12.3987	8.4866	9.8701	16.8495	14.3001	14.7350	13.4743	11.3097	4.6893	5.9596	2.1950	4.2727	10.4599	13.1882	10.5211	13.2813	16.9693	8.1870	11.6578	8.8061	7.7928	1.5522	16.1236	4.3908	4.9820	10.8141	17.6874	9.9311	8.1829	6.6549	15.6911	5.7036	19.1345	12.9609	8.9177	16.1650	17.6337	5.4368	11.7732	9.3817	22.5654	17.8939	5.8318	11.8720	4.4960
21.6114	11.6312	8.3435	12.0643	21.3041	2.8291	8.2480	6.4590	5.7097	14.8218	20.2366	5.0979	11.1049	10.4481	10.7043	10.0052	9.2726	19.0220	4.0532	9.2291	6.4499	6.5938	3.9533	7.3097	11.9131	18.5728	9.1910	3.9656	6.6783	10.2962	12.4870	11.3551	11.4927	12.9082	5.2836	12.8212	13.1545	9.7312	2.6851	5.0374	19.7785	7.6183	18.0806	19.8056	5.4690	4.7588	8.5594	22.1364	10.6043	3.9850
18.6466	15.8393	11.1435	6.5398	6.8168	8.1253	13.0455	8.1451	14.4270	1.3202	8.6316	12.5838	5.1129	4.8956	7.4514	13.4674	12.4735	1.7673	14.3784	9.8745	8.9026	30.7612	7.5774	7.4259	8.1192	2.3555	13.7155	0.3856	17.3942	9.4813	3.6518	5.4463	16.5131	10.0260	10.2063	16.7096	8.1746	11.5551	19.1980	8.3850	4.6379	7.7754	8.8982	22.6280	15.2753	17.9213	7.4609	13.7282	5.0495	3.1749
4.4138	10.1129	8.1302	12.1652	11.0833	1.4202	2.5363	13.9966	5.5428	4.8589	21.8981	10.5280	2.8461	9.8132	3.3432	4.2125	13.0426	9.9485	8.7121	8.8672	14.3426	10.2448	6.4986	14.9834	3.8459	10.1003	8.6499	6.4687	3.4295	2.9616	6.9189	6.2502	11.7440	21.1895	4.7322	3.0843	20.0444	4.3664	9.9332	4.8311	6.1750	27.4820	12.5902	3.7874	13.2993	12.6234	10.2941	2.0560	12.9040	14.5465
5.8433	16.5490	3.5190	14.6354	6.5435	12.8135	6.9589	5.9137	8.9777	15.1764	3.1605	15.6037	11.3984	21.4658	12.5201	6.2761	8.6186	9.8949	9.3166	3.6944	9.6625	7.9436	2.8851	23.5736	4.3934	16.6190	10.5147	4.8059	13.4094	9.4246	14.2903	4.8321	5.8257	6.0718	18.3652	11.1203	12.2159	14.5164	13.6349	2.8021	12.9868	8.5738	13.0262	10.6969	6.9420	14.0347	4.3178	7.2414	10.4578	6.1256
6.2003	8.1464	5.1089	15.4620	7.9643	2.3097	8.6178	15.9264	4.6482	13.7769	1.2382	2.9359	21.5487	5.2578	11.7576	19.8397	8.5153	11.8733	13.2574	12.5453	10.3664	6.9103	5.9892	7.3572	14.9135	13.2558	11.1393	11.4930	13.8266	10.9128	9.3552	10.8510	2.7025	2.2521	11.2553	4.7419	28.4926	10.3991	6.0727	12.3631	10.5245	6.6820	6.6496	13.1030	6.3190	6.0258	8.3943	11.9717	17.4555	13.1834
6.2897	7.5011	12.2104	3.4661	7.6504	7.1888	8.7869	8.3093	11.1711	4.1462	7.0821	6.7576	3.3017	11.3350	4.7212	23.0633	5.3304	5.3939	9.4999	5.3910	13.7885	22.1036	9.6119	2.5103	6.9525	5.4408	2.3309	7.0271	4.3311	9.3676	7.6945	9.2219	2.2557	6.0731	3.6039	13.7040	16.4061	7.4116	9.5191	10.9969	12.2192	10.2186	9.1847	5.2190	12.0752	3.9965	18.1874	3.4162	8.4578	14.9036
7.3272	8.4715	8.9464	6.7236	11.6389	17.1489	10.1300	8.8681	14.2901	17.1526	4.7656	9.2328	8.3665	6.3605	6.5521	8.5642	4.6754	8.3565	6.5116	9.5041	19.6885	16.6698	21.7059	6.3935	13.6878	5.9678	4.6640	5.6586	8.6495	10.2764	7.6784	5.4202	10.3150	8.1531	7.0480	25.8132	20.0202	1.7413	11.4958	6.8742	10.0338	14.5213	8.6031	12.4155	3.3280	1.9910	13.3547	6.3468	9.5803	15.2430
8.2793	5.7650	10.2551	1.8792	1.8170	5.3907	1.6063	17.6677	7.2724	9.1343	8.5952	3.7763	5.7489	22.1385	8.0674	15.3490	3.6863	7.3646	15.2854	3.3073	10.0431	13.4866	15.9673	10.9958	8.8589	1.5424	8.4415	14.6738	12.6915	17.3751	8.3229	22.3303	6.4774	7.8276	12.0911	20.5416	11.9619	6.2672	4.0309	17.0216	14.5179	18.5954	18.3475	14.6098	2.4298	8.8367	7.3830	12.5335	19.2027	7.7866
2.8963	8.6502	3.6161	10.1354	3.4357	12.3123	15.2930	5.9818	14.6817	5.2700	6.6671	1.4951	8.6227	12.5321	9.3079	7.9338	5.7368	16.3676	12.5783	7.4384	5.8692	13.4541	12.0995	6.9722	7.6403	10.7366	6.7317	13.6855	11.7305	22.5331	1.6487	7.8659	5.3327	2.8926	12.5089	7.1332	9.2681	3.3049	12.9710	1.2945	23.9173	19.1014	4.3857	11.2775	10.7684	3.3148	8.1586	14.5674	8.8121	11.2288
12.4351	9.4735	7.1414	10.8770	6.5950	9.2622	6.5175	10.5802	6.1280	20.0561	11.2444	6.1390	21.0478	17.0569	6.9679	2.4069	11.4028	8.8888	0.7469	7.8695	2.3152	7.7910	4.6645	7.6759	13.6077	12.4394	13.6048	7.3181	6.2593	13.7374	16.1061	8.5229	3.3380	8.1202	3.6203	12.3594	1.6423	7.7847	11.2221	18.0383	15.8059	9.4425	7.6691	3.4379	12.0287	15.3772	7.5089	4.7428	10.2095	6.1963
5.5349	8.7198	8.0332	6.1683	3.4219	17.6508	16.9910	7.2803	9.7977	3.7697	8.4563	7.0965	4.6349	2.0338	7.6793	21.4968	12.5986	13.7256	18.8547	14.1769	7.1748	6.8530	5.8608	10.1036	4.6997	19.9881	8.1027	3.8115	4.5176	17.6060	5.0930	3.7623	2.3824	11.6626	9.8221	8.9427	8.9731	6.4351	15.4703	13.7788	5.9381	20.3398	6.6920	12.5740	3.2811	2.4325	6.9932	15.0183	15.7816	14.0541
7.7439	8.1742	1.8055	13.7087	8.9029	12.6438	12.0946	13.6946	23.5668	9.4193	6.0902	16.3407	18.6483	12.8985	17.9057	12.7087	17.3487	15.2083	5.3539	10.1674	5.6007	8.6373	16.4664	18.8905	8.1473	17.5182	8.1194	11.6574	10.0711	8.6144	9.5910	10.3156	8.1556	8.9824	5.5924	16.8560	7.6537	7.2309	9.8170	21.6423	23.5638	6.3609	14.8196	19.7527	11.2832	8.0174	3.7725	2.9499	12.6076	17.9952
8.1300	6.4513	7.4171	8.9394	10.4364	3.3529	12.5482	18.9449	5.9693	7.2339	19.7869	5.5061	1.7869	17.7848	15.3406	7.1629	8.2963	4.8883	15.6951	6.9835	7.0873	12.6259	9.9708	15.6370	5.8020	9.5303	2.9767	9.5133	10.8945	8.2714	27.2586	5.5117	2.6284	4.4718	10.2999	16.0452	3.5809	4.9550	9.9403	11.2636	8.4605	9.6353	2.8421	9.2809	11.2356	5.9267	21.4294	14.1122	17.6665	13.6073
9.8505	10.8237	4.1866	10.0615	16.1912	5.5289	6.8163	11.1860	5.2749	4.6355	8.4784	7.8375	10.4006	3.8209	7.0741	14.5932	10.8248	1.5158	9.2441	8.1476	9.1519	13.6959	13.5826	11.3646	5.1112	11.9333	11.7845	3.6780	6.3225	12.8120	4.4077	10.4362	2.9112	18.2188	5.5697	3.9904	16.8958	6.7542	7.1159	20.3533	7.7210	20.5078	15.7268	7.0512	15.8124	4.5364	8.8567	3.8047	9.1074	7.1383
10.4350	13.4192	11.4535	6.7105	7.1120	3.8011	13.7976	13.7813	18.5821	9.9783	7.2787	2.7293	11.1426	14.6198	14.7342	22.7121	16.2157	2.2125	9.5718	14.3585	9.3318	9.0961	8.5240	6.5636	5.1748	14.9603	8.7031	10.5098	15.4337	12.2713	13.6631	6.3709	17.2555	9.3119	5.3263	7.4270	13.3745	3.6628	9.8484	8.6272	9.9330	10.4905	18.1250	14.8196	5.9204	11.3127	17.9222	10.1275	17.8743	11.8703
11.5691	10.3328	5.8391	17.4880	11.5688	4.6195	2.8013	14.1948	9.8759	5.3740	11.1487	3.7653	14.1233	1.5520	11.5673	10.0535	8.9223	6.8768	4.5137	7.8751	12.2169	7.2170	6.8607	7.4030	14.4323	13.8598	4.9666	7.6858	12.4271	12.9030	28.4504	5.7900	7.6331	8.4931	11.3978	12.2986	5.8779	7.5861	9.4397	16.4665	16.1059	10.4372	4.4373	10.8502	24.5796	2.3624	6.1702	7.4585	3.3605	17.1717
20.3192	19.7237	4.2102	2.4402	14.2879	16.5769	7.1550	2.4896	8.7981	4.2603	4.5911	4.8505	6.4528	10.8301	1.2119	2.7631	15.7898	2.4231	9.2448	9.7850	12.5112	7.8254	7.0645	11.2759	3.4688	9.3667	17.1522	13.3921	10.9522	3.6330	13.9074	16.0002	11.0975	5.3935	13.8597	9.5696	5.6402	20.1317	10.7951	6.8583	5.4372	4.9411	7.8279	19.1400	9.0996	11.0644	13.6601	20.4999	8.0097	8.2696
18.1784	16.8408	4.0448	4.7883	7.8199	10.0264	6.9180	5.3912	16.8806	15.0443	21.3177	13.1733	1.1501	17.9852	8.4815	4.5900	8.8757	1.9750	5.4082	2.2503	11.2323	6.5178	3.9026	9.2911	11.5519	7.0932	10.8794	10.9534	12.4501	9.3156	10.6439	3.2488	3.5855	5.5720	12.6272	6.0656	6.1490	7.9172	6.6849	14.9332	9.2853	5.4778	17.0797	13.7878	10.9852	5.6841	9.7346	6.5261	10.8878	3.6210
2.7615	7.4108	6.5125	6.8004	17.2891	3.2650	7.5508	9.8457	10.2678	12.8992	5.3535	5.3736	11.7749	8.1881	6.4149	5.0105	4.9070	8.4294	9.9105	10.7468	14.4748	11.5776	7.4254	4.4458	2.2833	6.0868	6.2841	4.9948	4.3159	11.7419	22.1872	7.6744	9.0932	9.7721	11.0166	5.6184	20.8431	6.7313	18.8389	12.7236	21.4735	5.0254	10.8866	5.1586	2.7662	11.5698	5.2286	11.7110	14.8619	14.4703
9.6870	5.5866	11.7674	5.7397	6.2046	10.4598	17.0266	14.1635	9.1057	7.6512	14.4191	10.1441	6.5687	5.2638	18.3592	7.1200	12.1144	5.5508	9.5619	17.5317	9.0174	10.5737	3.7074	6.4318	5.7450	15.0950	8.3390	12.0749	22.2801	12.6760	3.1101	7.7483	11.3437	16.2394	5.5300	10.4200	20.0207	2.6064	8.1599	11.9305	5.9412	13.8846	6.0708	6.3938	12.5578	5.0486	7.7111	5.8917	10.1873	5.2789
12.8379	6.0497	16.5621	8.2406	22.5051	9.5133	4.2791	9.7265	6.4088	3.5299	8.7052	25.3601	15.0908	7.9996	5.7365	9.0134	9.5864	7.5352	17.8261	8.1103	3.8276	10.0110	10.0762	6.4192	10.7970	7.1403	10.3888	2.8755	18.8493	8.0542	9.0273	2.8873	8.6297	13.9564	17.0846	5.9744	11.3946	14.2429	15.8778	3.4666	8.4590	8.6628	6.8621	9.0692	6.3773	6.0517	21.1446	10.7738	23.1070	13.6721
11.0756	17.0708	12.9137	12.2526	2.9794	18.5589	2.9928	7.0564	5.0400	11.4637	8.4092	12.6288	14.4688	9.3778	23.9572	6.1281	16.1445	2.2635	5.5909	7.0224	2.7713	4.1294	7.7086	5.1372	8.8790	6.7895	2.1799	4.5538	7.9613	8.7455	8.7912	10.8900	7.9781	8.4720	9.2412	11.2167	17.5128	8.2322	1.1628	18.2648	20.8280	13.6138	10.3962	15.0566	16.9246	18.1781	8.3248	5.2505	1.9664	13.5684
8.9544	6.4624	10.0882	11.8166	5.0367	12.8299	10.5783	3.2290	2.8814	3.1359	11.2862	7.3110	17.5446	14.6540	9.2184	12.9368	2.5986	6.5901	6.1143	13.8542	6.8224	24.1170	15.1457	1.1582	24.4606	4.8922	5.5665	6.6267	11.0763	8.3815	16.4006	7.4720	20.3070	18.6252	8.9697	3.0248	11.7805	11.9472	12.3880	13.2112	10.5089	17.7015	5.4784	8.6523	6.6866	9.0840	18.3456	7.3835	17.8834	7.3950
11.2742	14.7065	6.2671	10.1930	14.1237	18.4601	7.4824	9.3199	8.9192	19.4016	1.0300	6.2227	10.5347	9.3949	10.4605	4.6196	5.5858	12.6338	21.3526	17.6169	5.7003	11.4156	7.2082	11.2253	2.6513	8.8747	8.9503	11.6138	17.9213	12.0660	8.0737	11.5727	4.0731	9.1086	9.1964	12.4294	6.7916	15.4606	9.3633	12.7561	24.7380	17.8564	5.6370	5.3405	12.8145	14.6594	12.4906	20.7672	5.8875	13.6833
15.0117	10.6490	3.0569	18.3666	7.8851	9.8356	7.6073	7.3388	4.8628	13.7366	11.2296	16.0942	3.9891	8.7962	13.1444	4.4401	12.1006	6.0651	12.1150	20.6559	10.7641	13.0247	2.9118	14.6291	11.5194	24.2380	18.0112	6.4007	13.5939	8.8018	5.7479	9.1855	11.9104	13.0980	3.9441	5.4325	20.6136	17.4000	12.5715	6.0917	3.9445	8.7993	9.4224	18.3081	6.7938	22.5152	10.2305	28.7841	13.3918	6.8158
8.5308	10.3195	6.7799	1.0840	19.4026	3.7920	12.9692	9.7550	15.4000	8.9154	7.8806	8.4429	14.3897	6.7989	4.1291	11.3992	8.2989	0.1259	7.1265	11.7074	10.1335	19.3018	2.4066	6.2258	8.6261	11.7019	2.3666	15.2907	2.4362	10.1610	17.4060	19.0638	2.3647	9.9450	11.3217	13.1262	2.9474	4.2708	6.5812	10.8412	13.5160	11.1764	4.4550	14.0215	9.5639	15.2957	5.7559	17.5045	4.4021	3.4465
7.8536	9.2793	6.8514	9.0502	11.8292	13.4136	6.1191	7.2575	18.7795	8.5927	9.4716	18.5178	23.8511	2.1980	1.5554	7.0942	11.5219	23.0996	11.1014	7.7443	4.1542	1.3769	4.9116	6.7497	5.0458	2.4277	4.0248	9.1215	10.3014	8.5064	0.8483	8.7073	7.3908	6.0760	12.3536	12.2983	5.8812	4.8735	11.9408	5.5261	9.8080	1.7000	7.8103	5.6130	14.8855	19.3831	9.7297	18.9883	4.0827	14.8649
5.1519	22.1759	6.5038	7.5523	4.8230	4.7143	1.2494	8.8740	4.6113	10.2006	5.2286	8.1900	11.4094	8.1267	2.6582	7.1334	10.7878	13.7950	9.1101	7.9477	8.4231	12.5233	10.6274	27.1837	0.3642	2.4737	11.7350	6.7134	9.1865	14.2771	22.5007	4.6856	4.1875	4.4634	7.1831	13.0657	6.7323	6.6268	17.3600	10.7341	15.3045	17.7546	10.1555	8.8047	2.1855	11.3311	4.6623	8.3883	5.7473	3.0428
10.6488	7.6924	7.9660	13.5618	14.3662	12.3003	6.4851	4.7455	8.1809	10.9131	10.7918	16.0432	9.7633	11.9264	16.0506	14.2402	15.2013	9.5813	7.2673	7.2163	1.1353	2.9164	20.1640	3.0717	11.1656	10.6935	4.9256	9.7720	13.5383	6.9756	5.6229	9.6732	22.4119	12.2696	10.7268	10.9736	12.6998	3.9458	6.5424	7.9215	16.6243	15.9681	2.4764	7.7983	16.0239	3.0760	2.2440	8.5076	0.9432	10.7588
6.8075	5.8557	6.2995	6.9613	5.4527	7.1798	8.5547	13.2620	16.3630	9.1812	7.6047	7.4996	8.9675	10.9994	8.0082	18.0467	14.2086	5.0571	12.0882	17.1794	9.4566	5.8080	10.4404	4.4857	6.6040	5.1686	6.2054	13.0432	9.1549	4.9062	9.6688	5.6856	14.7441	16.6042	15.0925	9.0417	17.0869	7.5708	7.6248	7.6188	11.4163	7.8867	14.6164	5.4801	10.2852	10.1542	10.8668	9.2324	4.1141	11.2660
8.5082	18.5407	10.1075	8.9541	21.7556	11.4809	13.1177	4.0150	10.3104	10.0403	8.4544	13.1600	7.3254	9.7939	11.6230	15.4447	9.3589	14.8710	8.9828	4.0234	15.3186	8.7577	9.0306	4.4813	14.4138	4.4627	12.9837	12.1391	7.0738	4.3786	6.2673	7.6654	7.4423	3.0041	13.7189	6.2896	12.2570	10.1492	11.9612	3.1471	3.9847	12.9370	10.6920	22.8712	17.0245	7.5594	5.1081	1.1261	9.5674	5.7279
15.0762	16.8356	5.7614	20.3506	7.8504	9.6454	10.0097	8.0554	18.1022	8.6425	8.7677	5.9658	6.1125	5.4406	17.8599	8.9925	6.9069	8.8350	2.3840	7.3099	22.0652	12.1417	14.5179	15.6767	9.6462	3.0042	9.9255	14.9258	7.9864	4.5224	11.6239	4.4290	10.1847	3.0800	14.5801	11.5694	2.2826	7.7428	13.4189	17.5880	1.9827	14.7387	2.0635	7.3762	6.3950	9.1922	13.9459	12.5642	12.9263	3.1766
22.6768	8.7057	5.3536	4.1694	14.9801	9.3419	10.3618	10.1757	20.3027	12.2748	16.6840	16.8768	16.4192	19.6009	18.3556	12.1112	9.5510	5.9995	22.8775	3.0956	8.3982	20.9028	8.4681	18.4530	11.3487	10.9769	10.5181	3.0810	6.3076	3.9516	8.2310	3.5284	8.2173	6.2411	10.4764	2.7589	20.0676	9.1844	3.4184	10.5349	19.2558	9.2070	22.6143	10.9104	19.3807	2.5124	5.3857	7.4787	8.7354	6.9556
16.4219	5.0966	18.4818	7.4633	19.3977	16.0740	2.7780	11.6763	5.2522	2.6991	7.8998	6.4197	4.3790	11.4707	8.7014	9.5028	7.0675	15.7913	23.4077	7.7404	19.9453	12.0540	10.2292	1.7388	6.6082	20.4344	4.0351	5.5085	17.2049	21.7483	8.1894	8.5278	5.7836	4.8732	7.6802	6.3678	14.9379	11.8938	15.4064	3.6580	5.0161	7.8585	8.9387	5.2992	16.6126	9.4381	6.7509	6.5106	5.2712	11.0011
7.0207	12.7546	13.4556	2.3813	1.8411	3.8036	7.3310	0.6710	17.0793	11.9027	10.7352	11.3256	4.9523	20.9834	2.7291	12.8874	2.7535	11.0765	18.2536	8.5905	4.4266	9.3695	10.4156	7.6262	15.6639	9.3706	7.4896	6.2804	6.0415	14.1942	4.5136	9.2281	8.9440	23.2611	19.9971	7.0840	10.2726	11.8951	18.3396	17.0739	9.0817	7.3794	18.2931	10.4467	20.2874	10.3176	5.3502	7.5973	5.2232	18.7176
12.4108	11.4298	11.9463	17.1702	3.5865	10.0830	14.5638	1.8949	10.7286	20.0598	9.1836	15.0170	5.7784	10.9203	5.0677	5.6576	12.5111	11.5381	4.3727	7.5721	6.7833	6.0096	6.9173	14.8912	6.3987	16.0706	5.9333	2.7154	5.6204	2.9897	18.0420	13.3105	24.0958	9.1482	7.9045	11.4744	11.4529	22.2066	11.7742	11.8326	10.1933	6.4323	7.7459	11.2310	11.9007	9.8023	6.3235	11.0266	10.9384	2.1990
11.3081	14.0909	11.2154	8.9747	16.1793	2.6524	7.7489	5.8483	5.3137	18.4077	19.4310	3.5077	2.4036	14.4451	3.7506	23.1889	8.0031	7.1835	10.5384	7.8108	12.8828	15.2335	9.1734	20.8128	12.2411	11.6587	8.3277	9.4651	6.3563	9.8861	9.1656	8.8556	8.6324	8.2656	10.9467	12.7610	10.3335	7.3251	2.5312	10.9604	8.7850	4.0318	5.2289	17.0035	1.9020	10.3975	4.0190	3.9172	7.3643	16.3420
13.8421	3.6315	8.3130	12.2962	1.9106	11.5786	14.1542	7.5607	8.8245	14.1883	5.7954	19.0294	12.6393	9.2035	7.7726	4.9745	8.3892	6.7417	4.1466	12.4751	14.4247	4.1224	11.8518	14.9419	1.4969	15.4335	4.2051	2.4820	1.1810	13.7727	6.8643	2.3581	25.6280	7.9247	3.0847	20.6792	7.7997	4.0121	15.4547	9.0663	5.0012	23.2012	6.7919	16.8851	4.6412	17.2864	12.2764	2.3339	17.4944	15.9395
13.9168	9.6160	13.2981	1.1658	7.7688	10.7734	5.8099	8.7908	18.7741	8.4843	17.6462	2.4239	6.0538	7.9625	15.7316	14.3108	12.2261	4.2433	5.0454	12.4110	5.4000	5.0617	14.0027	13.0702	13.5124	4.2246	15.5075	7.5439	9.6825	2.4955	4.7523	8.9773	26.0278	16.0758	10.1406	8.4036	8.4535	2.8552	13.5879	1.8045	9.1760	12.0625	10.9166	2.5638	8.4564	13.1846	6.2999	4.0976	9.5340	14.1253
19.2360	9.7728	8.1248	11.0981	4.6833	6.5389	8.3791	11.6305	8.3079	8.3327	7.0893	17.1536	7.5146	9.3756	4.2993	7.1362	2.1707	7.4760	6.1913	3.4255	16.5565	14.9802	10.3960	5.2381	9.7406	16.2224	12.3642	4.3557	16.0198	7.8139	6.3784	2.9615	4.1247	19.0997	14.3590	3.4826	6.2444	15.2461	7.5854	13.7567	17.8852	13.2466	8.5031	8.1128	19.6108	21.3930	4.7421	13.5239	7.7169	10.8841
14.2186	7.9601	5.3461	14.0164	10.9883	6.7654	22.5957	15.8866	5.9525	9.6853	6.2705	12.7117	19.6516	6.7755	12.9343	12.5511	4.0336	8.2906	6.5415	24.1284	10.4525	7.6589	14.7418	15.0708	6.5985	14.8529	11.6234	4.4972	18.9301	13.1318	2.1794	15.1307	14.8515	22.4374	16.7203	19.1301	7.6143	9.3150	8.3846	3.9246	9.9051	7.0338	8.6870	12.6546	27.6659	9.2761	4.1521	9.7605	10.1691	11.4307
[truncated: 8,939 more rows]
