# Supplementary material for: A data augmentation approach for a class of statistical inference problems
Source: PLoS One. 2018 Dec 10;13(12):e0208499. doi: 10.1371/journal.pone.0208499 (PMC6287833; doi:10.1371/journal.pone.0208499)
Supplement: S1 Data Set — (ZIP) [file pone.0208499.s001.zip › data_example2_Rayleigh.txt]

% Rayleigh distributed data, with $\sigma^2 = 1$.
% Each column corresponds to a Monte Carlo simulation.
0.4918	1.9225	1.5781	0.3679	0.8790	1.5340	0.3893	0.8492	1.4884	2.3006	1.4188	1.7298	0.7180	0.9295	0.9522	1.7862	1.1864	0.6974	2.9661	1.5272	0.6475	0.3298	1.1130	0.5667	0.4073	2.3901	0.7811	2.1195	0.6377	1.0081	1.6178	2.4282	2.1242	2.4578	1.5343	0.9147	1.5928	0.4839	0.5426	0.6805	2.3167	1.5762	1.3272	1.6626	2.4190	0.9816	1.7749	3.2716	1.7991	0.5133
0.7255	1.1504	1.2251	1.3943	1.5060	2.1683	0.8281	1.6749	1.2631	1.2061	0.6723	0.8017	2.0659	2.0984	1.3833	0.0809	1.3479	0.6446	1.4605	0.3288	0.4328	0.9587	0.9771	1.0319	0.9817	1.5806	1.7550	1.2245	1.3613	0.8102	1.3983	2.1571	1.3611	0.6685	1.6748	2.2043	1.0684	0.5411	1.7145	2.1165	0.8592	1.3105	1.2522	0.6728	0.2351	1.8965	2.9248	1.0323	0.3878	1.6468
2.8946	1.6646	0.3353	2.2745	2.4486	1.0158	0.4431	1.0263	1.7427	1.0795	0.8239	1.3911	1.8013	0.5202	0.9179	0.7928	0.7040	1.5046	0.9076	1.6512	0.3534	2.0571	0.2086	1.9882	1.1879	1.5982	1.7978	2.1089	1.2095	0.7676	1.1132	2.5351	1.3859	2.1295	0.4967	1.0400	1.2688	1.1248	1.4630	1.8569	1.0462	1.7438	1.8094	0.6444	1.6428	1.2167	1.2092	0.4476	1.6800	1.0064
2.0386	2.6432	1.9058	1.6374	0.7741	1.2496	1.4960	1.4121	0.3522	1.6565	0.8854	0.4055	3.2089	0.0976	0.2575	0.8397	2.0682	1.1291	1.9656	0.3850	0.4937	1.9540	1.6483	0.4817	1.1040	1.0154	1.5620	2.2047	0.6374	1.9946	1.9295	0.1164	0.9884	0.7981	1.8447	1.1099	1.2207	0.3540	1.8749	0.4761	2.9667	1.2809	0.9841	0.8531	1.1613	0.5371	2.0814	2.2436	1.6650	1.2905
1.8584	0.6007	1.2603	1.3075	1.4506	0.5517	0.4255	1.1511	1.4107	0.5437	0.7725	2.8441	2.4142	2.3731	1.3966	1.3313	0.7934	1.1501	0.6422	1.7623	0.5851	2.2950	0.7903	2.4366	0.4488	1.6608	0.8562	0.4454	1.9932	1.2479	0.5748	0.5104	1.5680	1.1942	1.7395	1.8711	0.4096	0.9157	1.2526	2.0437	1.2372	0.6228	1.5165	1.1157	2.2821	0.9815	2.2004	1.3452	1.7227	0.9585
1.3560	1.7229	3.6126	0.6757	1.5180	2.0110	1.0319	1.2380	0.6181	1.5841	1.1645	1.7866	1.1538	0.9017	0.4399	0.3279	1.3188	0.5998	1.2808	2.0248	1.2813	1.3611	0.5958	0.8158	1.1858	1.9029	1.4757	1.5996	0.7096	0.8615	2.2061	0.6128	0.6541	0.6303	1.4560	0.6142	1.6850	1.0448	0.9533	0.9386	2.7569	1.7859	1.3187	1.5845	0.2064	3.0409	0.9145	1.3265	1.1029	1.9726
0.6823	0.6899	0.4031	1.4045	2.4699	1.4822	1.0228	1.9790	1.1491	0.5626	0.4567	1.7805	2.0472	2.8086	0.4697	1.6558	2.0307	1.8089	2.1942	1.7054	1.0202	1.0992	0.7502	1.4853	2.4273	2.1849	0.9008	1.2272	2.3567	1.0592	0.6298	2.3669	0.3912	1.7293	0.5037	0.9555	1.9626	1.4851	2.0016	2.1278	0.5027	2.5746	1.2838	1.8378	1.8240	1.6999	0.3178	0.6418	2.1780	0.3099
0.1705	2.4011	0.9385	1.1097	1.0816	0.8504	1.1645	1.2581	0.8047	2.2890	1.1744	2.3980	0.9280	0.4397	0.6682	1.2111	0.4550	1.5398	0.5878	0.6314	1.3624	0.9202	0.8747	0.6842	1.1723	1.7697	0.9251	1.5424	1.1005	1.8114	2.1828	0.7492	1.0763	1.7014	0.7296	0.6015	1.4291	1.1104	1.9644	1.7625	1.6083	1.6599	0.8300	1.0674	1.5266	1.0888	0.2661	0.3663	1.1515	1.0822
1.2360	1.1399	1.3779	0.5723	0.7664	1.2314	1.4257	1.1219	0.0765	0.4095	1.2984	2.1723	2.5972	0.4901	1.5492	1.0527	0.6450	1.3861	1.1336	2.3257	0.2797	1.6179	1.8232	0.3200	0.4100	1.6850	0.8957	1.3973	0.5250	0.6513	1.7366	0.9218	0.8279	1.5941	2.6705	1.1502	0.2932	1.7132	0.5199	2.3823	0.1898	2.0998	0.3721	1.6231	2.0121	0.8899	1.3334	1.3910	1.6872	1.0221
1.4632	2.0055	0.5603	2.2174	0.5613	2.3685	0.5198	2.6011	1.9338	1.8536	1.3676	1.5213	2.7048	1.4626	1.3761	1.0159	0.6107	2.0619	2.1724	0.9980	0.4540	2.4276	1.3469	1.6242	0.9806	1.1821	1.7908	1.3621	1.0699	1.1879	0.4516	2.6451	1.5240	3.3722	1.0049	1.3783	0.7741	1.1646	2.1218	0.3701	1.0782	0.9469	1.6904	1.1360	1.8997	1.3617	1.9861	1.2861	1.4263	3.3051
1.0274	0.9970	0.5655	0.2641	0.5701	2.3199	0.7593	1.1576	1.2546	1.0090	2.2968	2.2784	1.1309	0.3711	1.3247	1.7625	0.1053	1.2220	2.2224	2.2264	1.2873	0.4517	1.3213	0.8403	1.4654	1.7378	1.5573	0.7925	0.9318	1.3551	1.2868	1.9482	0.2973	1.0618	1.2801	0.7959	0.3945	1.4454	1.2734	1.1020	1.4563	0.7159	1.5635	1.1968	0.5853	1.2367	1.3582	1.4583	1.2294	1.1015
2.0194	1.2083	1.3935	1.3210	2.1431	1.1479	1.6370	1.9081	3.7774	2.4399	1.3031	0.4554	0.1232	0.6863	2.0901	0.4115	2.2495	0.6503	1.4026	0.7944	0.1670	1.3315	1.0526	0.4989	1.3660	0.8521	1.7679	1.2992	1.8596	0.4410	0.4454	0.8021	0.2818	1.9852	0.5462	1.6114	0.5966	0.3297	0.8794	0.5193	0.5867	1.6575	2.8777	1.4342	1.7052	1.2463	1.6992	1.6939	1.7420	1.4973
1.5430	1.4136	1.6409	1.2397	1.3436	0.7548	0.4899	2.3073	1.7764	1.6830	1.8444	1.6395	0.2813	1.7504	0.0723	1.0023	2.2858	1.2374	1.5697	1.4657	0.7857	1.6010	1.1060	1.7965	1.3522	0.6309	1.0085	1.7896	1.1601	1.9090	0.2500	1.1180	1.5472	1.7390	0.8602	1.7864	1.3302	1.1827	0.5573	1.4313	1.4696	1.8387	2.1779	0.5896	2.2933	1.9743	0.6201	1.1399	1.4904	1.8065
0.4976	0.6935	0.2157	2.1041	0.9204	0.9940	0.9768	1.1581	1.6721	1.5964	0.5838	0.5343	0.9668	2.0300	0.6937	0.9230	1.1342	1.1313	0.9244	0.4520	1.0444	3.5605	1.5773	0.9922	1.6812	1.0502	1.9625	1.7106	1.6683	1.9655	2.1128	0.2958	1.3117	2.1310	1.4280	1.4043	1.0466	0.7441	1.1112	1.2435	0.9068	1.3619	1.8173	0.8491	1.1473	1.1236	0.7985	0.8633	1.1292	2.4063
1.8256	1.7995	1.6130	2.1210	2.0912	1.7995	2.6420	0.5092	1.6429	1.4855	2.2431	1.6088	0.8290	1.1887	0.6581	0.7496	0.5044	1.0608	1.2400	1.2426	1.5936	1.4596	1.5403	1.5803	0.9754	0.8676	2.8727	2.2047	0.8624	0.6010	1.4482	1.3439	1.0665	0.2182	2.0686	1.9550	2.2508	0.7686	0.7153	0.4724	2.4108	0.4886	1.0415	1.1300	1.0310	1.0691	1.0288	0.4476	1.4309	1.1215
1.3071	1.7183	0.0674	1.4351	0.5047	1.3264	2.1056	0.6614	1.3558	1.4627	2.3499	1.1386	0.7415	0.7059	0.7921	2.2887	0.5385	1.1782	1.3668	1.6153	0.9852	0.5462	0.9206	1.1630	0.6122	1.7435	0.1580	1.1886	2.0669	0.2530	2.4690	0.5475	2.0470	1.3838	1.9655	1.0926	1.6932	1.7346	1.0688	1.6476	0.2179	0.9388	1.0756	0.6626	1.1401	1.5657	2.0771	2.3370	0.3224	0.7136
1.0142	2.3570	1.7011	1.0507	1.1828	0.8845	1.4319	0.6826	1.0950	0.8788	2.6785	1.2124	1.1023	1.6328	0.5256	1.7333	1.4448	0.4151	0.3030	0.5647	1.0606	1.7137	1.0502	2.4092	0.9537	0.6724	0.6922	0.6411	0.5663	2.5988	1.0714	2.0533	1.5862	1.3483	1.4322	1.5744	0.6716	0.3208	1.2600	0.7015	1.6370	1.1913	1.4479	2.6643	0.6316	1.8293	0.3194	1.1532	0.3669	1.3976
2.1541	1.2069	1.2255	1.3259	1.7614	0.4293	1.1669	0.7760	0.4418	2.3629	1.2228	2.5550	1.0434	0.5289	1.8023	0.6330	1.4631	1.3590	0.9933	1.4675	0.4036	0.1411	1.5070	2.1698	0.4376	1.6592	1.2144	1.0086	1.2583	0.6365	0.8002	2.3024	0.1710	1.8625	0.9393	0.8520	0.5685	0.9001	1.8212	0.2897	0.9317	2.5073	0.3507	1.1052	0.4117	0.8886	1.9110	3.1190	0.9031	0.4734
1.5869	1.0736	1.9140	1.7584	0.8173	2.3360	0.8818	0.2426	0.6240	0.7538	1.6511	0.2152	2.2231	1.8403	0.7801	0.8032	0.8023	1.3850	0.8434	2.6563	1.0855	1.0705	1.2467	0.4844	3.1030	3.9956	0.5783	0.3688	1.3802	0.7672	1.1612	0.7439	1.4616	1.1838	0.8952	1.1259	0.8744	1.2920	0.9216	0.8373	0.3071	0.7192	2.1198	0.7783	1.4755	2.7313	1.5296	0.3987	1.2403	1.0658
1.7412	0.4370	1.7252	2.0192	1.0835	2.3509	1.5520	1.6425	1.7274	1.6658	0.2425	0.6238	0.7445	1.9167	2.4153	2.1883	1.4999	0.7829	1.4755	0.8902	0.5756	1.5072	1.7757	0.5544	0.9613	2.8100	1.1904	1.0584	0.1039	1.7825	1.0963	1.1721	1.6661	0.2704	1.1442	0.4974	2.0235	1.6195	1.5961	0.7948	0.4197	0.6759	0.9852	0.9836	1.1035	1.9137	1.7410	0.8093	2.7005	0.8068
0.8499	1.3689	0.8820	1.7176	0.7484	1.5459	1.3166	1.0536	2.3821	1.3250	2.3255	1.5397	0.3767	1.5951	2.1063	1.3137	1.1398	0.9393	0.8878	1.7733	2.9209	0.4264	0.3238	0.3600	2.0474	1.5049	1.7934	1.4150	0.3988	1.8357	0.9099	0.2219	0.1127	0.5505	0.9912	2.2498	0.8637	0.9759	1.3795	1.5218	1.1086	0.7870	1.4291	1.9209	1.1673	0.2281	1.0238	2.3416	0.6063	1.7363
1.3871	1.7855	1.4513	1.1678	0.7796	0.0978	0.3927	1.9858	0.5437	1.0498	0.1947	0.1264	0.5695	2.4650	2.0428	1.0991	0.5593	0.4435	2.5702	0.8317	1.7135	0.9224	2.6047	3.0443	0.8490	2.0888	0.7677	1.0339	0.9750	2.1398	1.4857	3.6706	0.9480	1.6054	0.7167	1.5470	1.8736	1.9664	0.8867	1.0416	1.2969	1.6322	0.1701	1.5766	1.3162	1.6033	1.5801	1.3423	1.8623	0.0845
1.5329	0.8993	0.5962	0.9433	0.8330	1.8486	1.7936	0.9733	0.1286	1.1368	1.9786	1.3290	1.9863	0.4326	1.8478	1.7929	0.5834	0.2872	3.0964	0.8194	0.7601	0.7194	2.4881	0.5671	0.9809	2.4176	0.8790	1.9527	0.6559	2.7514	1.4289	0.8084	1.4647	1.3875	0.8740	1.6526	1.0260	1.3720	1.5288	3.1157	0.7266	1.5621	1.0537	1.8405	1.1947	1.9760	1.0242	1.5200	1.6909	0.5704
1.7436	1.5966	0.6774	1.7592	1.4990	1.9386	1.3742	1.5779	1.5761	1.4080	1.5995	2.6122	1.5157	1.1712	1.4721	1.2910	1.5261	2.0853	3.9983	1.4522	0.6996	1.4988	1.7599	1.7976	0.7130	1.6579	0.5869	1.0022	0.6595	3.2654	0.9172	1.8678	1.7113	1.3982	1.5794	1.0622	1.3817	0.4385	2.7143	2.0830	0.7112	2.0173	2.6663	0.6501	0.8112	1.3016	0.5277	2.6168	1.2714	1.8675
1.5792	2.2986	1.2874	1.1303	0.4574	1.5042	0.9540	0.3448	0.9444	1.3681	0.4380	1.4630	0.8400	1.1559	0.8311	0.7007	2.6976	1.4500	1.1634	0.1927	0.8417	0.6138	0.2487	1.5885	1.5478	1.4098	1.6620	0.3939	0.7593	1.2535	1.7200	2.1052	2.4315	1.5351	0.4780	0.5927	1.6138	1.9171	1.1945	1.0118	0.8819	2.0104	1.0645	0.7106	1.5235	1.3221	0.9110	1.4787	1.3381	0.7246
1.9133	0.9014	1.1844	0.6435	2.7552	1.5218	0.4189	1.5148	1.5169	0.3626	0.7347	0.5045	2.0788	0.5105	2.3551	0.3391	1.3943	1.2019	1.7222	0.4755	0.9578	1.3388	1.4738	2.1315	3.1676	3.2651	0.5531	0.6780	2.4598	0.7785	0.5949	0.5673	1.5676	0.7415	1.5693	0.9994	1.1810	0.7321	1.1393	0.8927	0.2773	1.4153	0.8312	2.2985	0.7845	0.9271	0.1370	1.9579	1.7240	1.2493
1.8991	0.9053	1.6838	2.6765	1.8589	1.9205	0.6856	1.7848	0.4346	2.0822	1.7493	0.6783	1.1904	1.1915	2.0721	1.3288	0.4947	0.4587	0.8012	1.7181	0.6225	1.7728	0.7117	2.2731	1.1103	0.2957	1.4004	0.6881	1.1923	0.8505	0.6831	0.7174	0.6175	1.2294	1.3468	1.7376	0.1039	0.5883	3.4954	2.0087	1.6119	1.9933	1.5018	0.9504	1.4639	1.5827	0.6590	0.6087	1.3496	0.5073
0.7149	0.1857	0.9645	1.6980	0.8548	0.3050	0.7101	1.4877	2.3534	1.9606	1.3597	1.1107	1.4291	0.7592	1.2545	1.8127	0.4108	3.3548	0.4953	0.9802	1.4245	2.7612	1.1858	0.8926	1.7651	1.0967	0.1448	0.9818	1.8245	0.4813	1.2940	1.4191	0.5346	0.5552	0.7123	0.5429	1.6215	1.6010	1.6917	1.4553	0.9705	1.2510	0.2510	0.7688	2.4712	1.2442	0.5854	0.4334	1.1623	1.1234
1.5347	1.0074	1.0903	1.4565	0.8593	1.6480	0.7249	0.7535	1.5402	0.5207	0.7395	1.2769	0.6623	2.9069	2.4644	0.1886	1.5865	1.8824	1.9563	1.3668	2.2519	2.4606	1.5111	0.6212	0.9041	1.5577	0.2550	1.0102	1.3199	1.5900	0.6018	1.0961	1.5003	1.0843	0.2673	0.7419	1.0447	0.1708	0.6121	1.5653	1.8509	0.4488	2.2992	0.3000	0.2437	1.5767	0.8253	0.9564	0.7312	0.1555
1.9720	1.4050	2.9112	2.3816	1.1826	0.5656	2.2927	2.6465	0.7386	2.1525	0.7864	1.3308	0.5117	1.3364	2.0704	3.6052	0.4602	1.4547	0.5421	1.7010	0.9897	2.8627	0.6984	0.9682	0.5078	0.4116	1.0234	0.3428	1.6566	1.8341	0.4841	0.6714	0.7472	2.2812	0.5985	1.6582	1.9168	2.3136	0.9687	1.2120	1.2589	0.7460	0.3426	1.2020	0.3747	1.5559	0.8344	2.0785	0.7245	3.0375
1.8610	0.7826	1.2444	1.7841	0.8327	0.8083	0.5427	0.8594	0.7925	0.7968	0.6653	1.0236	0.4120	0.8501	2.9462	1.6994	0.7561	1.0883	0.9720	3.0612	0.4454	2.0325	1.5395	1.0192	1.2251	0.5016	2.0846	0.5229	1.6393	0.2364	0.7991	2.5385	1.2668	2.2798	2.2349	0.6251	1.2462	1.8712	1.2538	0.6298	1.2955	0.7263	0.4818	1.0308	2.2332	1.7979	1.1755	1.1749	1.8509	2.7044
1.2165	0.8004	0.8587	2.0061	1.0561	0.8980	1.4021	2.5935	0.5940	1.4643	1.2979	1.1763	1.4579	2.3434	0.8070	1.3766	0.2211	0.6302	1.5140	1.7870	0.6001	1.8933	1.7264	1.7933	1.4479	2.0350	0.8270	0.8890	1.9999	0.6812	1.3809	1.2949	2.2875	1.1895	0.6283	0.0242	1.3069	1.2805	1.1123	2.9297	2.3266	0.8461	2.3518	0.6745	1.1165	2.8594	0.5062	1.2327	1.9765	1.9061
0.1103	0.8691	1.8302	1.1245	2.4665	1.6022	2.6684	0.6198	2.1883	0.7986	0.4328	0.3010	2.2499	2.2577	1.6540	1.6668	2.8133	0.7928	1.3712	0.1778	1.5262	1.5257	1.8792	2.1457	1.0979	0.2965	1.5781	2.2282	0.6046	2.2138	1.0924	0.7625	1.2986	0.4081	1.3428	1.2035	0.9608	0.4246	0.7125	0.7498	1.3683	1.0923	1.2223	2.9263	1.2087	1.2184	0.1861	0.5403	0.6236	1.1011
1.1289	0.6382	1.4564	0.4260	0.5478	1.5403	0.8790	1.6243	0.7741	0.9523	1.7935	0.5045	1.5415	1.2562	0.6154	0.7447	0.9024	1.2392	1.9559	2.8369	1.3513	1.6662	0.4629	2.1134	1.6112	1.2069	0.4625	0.8484	1.6761	1.3339	0.7916	0.4075	0.4305	0.0959	0.4242	0.4113	0.7566	0.2262	0.9003	1.6688	1.5362	2.2006	1.4843	1.5162	1.8740	2.5935	0.8539	0.8252	0.8208	1.1129
1.9664	1.5861	1.0753	0.6296	1.0073	1.9232	2.6521	0.9537	1.2484	1.0617	1.3663	2.3932	1.0629	0.9208	1.1500	1.3782	1.1210	2.4214	1.1134	2.6282	0.9663	0.7407	1.7585	0.4081	0.4671	1.4914	1.3688	1.7605	0.9627	0.7613	1.5680	1.4457	1.2965	0.3622	1.5270	1.0995	1.8282	0.5003	0.4534	1.0553	1.5518	1.5822	0.2740	1.2207	1.7959	1.0836	1.1718	1.1202	1.7084	1.6991
1.4158	1.1309	0.5508	0.1201	2.1232	2.6477	1.0400	1.2479	0.8615	0.6072	1.7997	2.2804	0.3126	1.6466	0.9999	1.4641	1.2029	0.8908	0.9804	1.6335	1.3787	0.8378	2.3661	0.1329	1.0870	0.5101	0.4678	0.7691	0.5850	1.6698	1.6403	1.1611	1.0223	0.5388	0.7773	0.1554	1.1119	1.1613	1.2968	1.2634	1.4784	0.4443	0.2719	1.6621	1.0418	0.7869	1.3042	1.2562	0.8534	1.1885
1.7357	1.6436	2.0721	1.3650	1.7037	0.7459	1.0309	2.1066	2.2988	1.5425	0.8898	1.1392	1.7005	0.9508	1.9071	1.3536	0.5161	1.8087	1.1937	1.2395	1.0403	0.7172	1.7376	0.9489	1.9684	0.9749	0.8491	1.8000	0.8216	1.4215	1.6897	1.3679	0.9769	0.5860	1.1819	1.2345	0.4989	0.9049	1.0265	0.2342	0.4946	1.6669	0.9894	1.9407	1.6092	0.8722	1.2109	1.3538	0.7602	3.2168
1.3521	1.7005	1.3374	1.3789	0.1787	0.4100	0.3438	1.2974	1.0763	2.1915	1.2813	0.6736	1.1859	0.6397	1.2169	1.3141	0.6981	1.0110	0.3405	2.3237	1.8517	0.5910	0.8035	0.2899	0.8800	2.5732	0.5474	1.9634	0.8089	0.1390	0.3670	0.9372	0.8571	0.1477	1.3995	1.1932	1.7470	0.5258	0.8179	2.6022	0.2722	0.5422	1.1515	0.2647	1.2252	2.6536	0.7431	1.4533	1.2733	0.1651
0.7447	1.1727	1.3935	1.1508	1.9152	0.7313	1.3626	0.6536	1.1358	1.8229	1.0039	1.1613	1.8339	2.2953	1.6045	1.4415	0.8394	0.3464	1.0426	1.3328	0.8929	0.7290	0.9484	0.7732	0.9065	1.8994	1.8745	1.4827	0.7099	1.1512	1.4380	0.9563	1.5416	1.0151	0.4551	0.8634	0.7056	1.4016	1.6897	2.4908	1.4335	2.4872	1.0191	1.2317	1.5960	0.9535	1.1696	1.5426	2.9090	0.9537
0.4499	1.1399	1.0480	0.4301	1.7861	1.3746	1.7686	0.7691	0.9321	1.6391	0.9046	1.3557	0.8124	1.3815	1.2743	0.6197	1.7649	0.4994	1.9318	2.1870	1.4948	0.2928	0.8727	1.2263	1.1545	0.3969	1.3573	1.1281	0.4269	1.5367	2.4589	0.7718	1.2640	0.8532	1.0784	1.3851	1.7820	0.6895	1.3833	1.2433	2.2124	0.6052	1.7723	0.5953	3.2319	1.5169	1.5766	1.8003	0.4121	1.6684
1.3801	1.8133	1.6066	1.4637	2.0061	2.0411	0.6843	0.5293	0.6112	0.6861	0.9949	0.5969	2.1230	2.8881	1.7159	0.6265	0.6021	0.4223	2.4477	1.1074	0.8795	1.5603	0.2753	0.8100	1.3020	1.5393	1.2082	2.1198	1.1130	0.6072	2.6039	0.9343	0.7841	0.6954	0.2428	0.7759	0.5215	1.8558	0.7143	3.0113	0.4992	2.3443	1.0466	1.7683	1.4357	1.8552	0.7589	1.9025	1.3885	1.6213
2.0111	1.2446	1.5966	1.0619	0.7136	0.5525	0.3916	1.8818	1.3492	1.5560	1.4484	0.9864	0.7622	1.6903	0.6423	1.6995	0.6092	2.5893	1.8059	1.0475	0.4371	0.3186	0.4307	1.2886	0.9877	1.5689	1.9390	0.4338	1.7195	1.2862	0.3310	0.9675	1.1485	1.3101	2.2520	0.6170	1.6094	1.8258	2.1109	0.9371	1.2841	1.0200	1.1029	0.8748	2.3459	1.1694	1.5556	0.7968	1.1578	0.3383
2.2495	0.9727	1.7110	0.9659	1.2932	1.0440	1.8165	0.6818	0.2433	2.0706	1.7390	0.9076	1.7447	0.7082	0.5744	1.2551	1.2156	1.0577	2.4715	1.1813	0.7389	1.1115	2.3086	2.1298	2.5463	1.3321	1.1722	0.2908	1.3692	0.9245	2.1161	1.8475	1.1849	1.4042	1.4982	1.5925	1.2646	2.7361	0.6234	1.1442	0.4430	0.8583	1.1767	0.9109	0.8590	1.0243	1.4364	1.1355	1.0286	2.3445
1.7092	0.9262	0.6869	1.0486	0.3407	0.5986	0.4854	1.3232	0.0371	2.3059	1.9749	1.2866	0.9431	1.3681	2.3645	1.0203	0.1262	1.2053	1.2941	1.6859	0.5138	1.5155	1.1751	0.9303	1.1590	1.4184	1.5390	0.5808	1.4119	0.9446	2.4578	0.9367	1.0013	2.1634	1.8842	1.2491	0.4711	1.2468	2.1074	0.6785	0.7367	2.1320	0.8566	1.4881	0.8088	0.6061	0.4525	2.4884	2.2815	1.4449
0.8452	1.5714	1.6134	0.6393	2.6211	0.8411	0.6120	1.7593	1.3697	1.1438	1.0356	1.0456	1.5020	1.2719	1.8528	2.2938	1.6371	1.4345	0.9409	0.2169	0.4381	1.8816	0.9084	0.7640	1.8874	0.8415	1.6403	2.1673	1.4734	1.2664	2.3824	1.2215	2.0086	2.0922	0.1012	0.7420	1.1565	0.8586	1.2269	1.4762	0.7450	1.2844	1.4675	0.6252	2.1958	1.0336	1.0658	1.6628	1.3307	1.9285
1.8777	0.7254	1.6018	1.7950	0.8348	3.2197	0.3672	1.7598	0.5420	1.4351	1.1396	0.6114	1.4195	0.4491	0.8439	0.5278	1.0564	1.6235	0.7212	0.6987	0.8303	1.8133	1.3041	0.6765	1.2499	3.7858	0.5060	3.2223	1.0063	1.4976	0.1976	2.7748	1.0673	0.1312	1.2413	2.0244	0.4256	1.1154	0.6222	2.4917	1.0843	1.8984	0.3503	2.2700	1.8387	0.5434	1.1352	1.3423	1.4576	1.5751
2.4691	2.5760	0.3454	1.9529	1.2428	0.4631	0.1627	1.2450	1.1143	1.1893	1.9182	2.5173	1.6462	1.3011	1.6870	0.6951	0.6269	1.1163	1.1672	0.5278	1.1846	0.3589	1.4001	1.2372	2.0332	0.8220	2.6670	0.4398	0.5920	1.0245	1.4370	0.7397	2.5038	1.9576	0.6378	1.9794	1.7339	1.8450	1.2646	1.0654	0.7902	1.8587	2.0035	0.7278	0.4829	0.2587	0.4542	0.3045	1.1777	0.5659
0.0626	1.0382	0.7871	1.4987	1.0228	0.8794	0.8052	1.9719	0.6138	1.0040	2.6365	0.9474	1.2983	0.4892	0.4439	1.6826	1.4816	1.6424	0.4608	3.2965	0.5784	2.5263	0.3288	0.8483	1.4882	1.4045	1.6568	0.4824	0.7585	1.6430	0.5354	2.4177	1.0819	3.3582	1.1625	0.8085	2.3338	2.2979	0.4470	1.4486	0.6092	1.9623	1.5170	0.8735	0.1612	2.3050	1.0572	0.9094	1.4369	0.4708
1.6933	2.0131	1.8654	0.9770	2.0252	2.6379	1.4548	0.4012	1.7216	0.8729	0.6691	1.6315	0.7488	1.0571	0.9919	0.6625	0.9127	3.4414	0.8709	0.0989	0.6173	0.7209	1.0475	1.4177	1.4714	1.0234	0.1253	0.3666	0.7280	0.9720	1.1386	1.9113	1.0252	2.0701	0.5639	2.5178	0.7427	2.2766	0.7200	0.2732	1.2829	1.3681	0.6857	0.4718	0.6065	0.4331	2.3342	0.7575	0.6908	2.1844
0.6202	1.4779	0.5620	0.6178	0.3973	1.1189	3.3015	2.4717	1.2449	0.2680	2.0592	0.3072	1.6714	0.3959	2.0285	1.7881	0.6952	1.3225	0.8956	1.4481	1.4339	1.5783	0.7276	1.5267	0.8120	2.6350	0.8058	1.3575	1.2444	2.5421	0.4585	0.5286	2.0612	0.8595	0.1481	1.2272	0.9463	2.1219	1.2633	1.8094	1.3123	1.5747	0.1625	1.3648	1.2810	1.6065	0.8928	0.6091	1.8008	0.7064
0.7083	1.3563	1.5097	0.3572	1.1091	0.2816	0.1103	0.6124	0.3926	1.5578	2.6429	1.1364	1.2207	0.5809	2.0171	1.0145	1.3229	1.0219	2.5314	0.8851	2.0287	0.9232	0.7456	1.1383	1.0252	1.5084	1.3620	1.5289	1.2889	0.4068	0.5399	0.8794	1.4628	1.3263	0.3823	1.8309	1.3070	0.7661	0.6306	1.7456	1.0485	0.5715	1.3788	1.0474	1.4746	0.3904	1.7147	1.0931	0.8046	0.9837
1.7420	1.0818	0.5125	1.4872	1.4458	0.2104	1.6929	2.8459	0.6978	0.9436	0.1769	1.3583	0.3919	0.9499	0.5275	1.3188	0.8931	0.8699	1.1562	1.1623	0.4042	0.8563	0.9653	0.8293	1.7334	0.9471	0.1766	1.2900	2.4145	0.5387	0.8643	2.5051	0.9610	1.0559	0.7314	1.3681	0.8365	0.7875	1.3696	1.1222	1.0977	0.7571	0.6680	1.4529	0.8405	0.8066	0.5972	1.0648	0.8266	0.7102
1.5901	2.3779	1.3748	0.8704	1.8269	1.0509	0.3582	2.1862	1.0131	3.0916	1.4538	1.7110	1.6939	0.5015	1.3492	1.9883	0.2125	0.7616	0.8039	1.7317	0.7869	1.0126	0.5016	1.0316	1.4252	1.9464	1.1567	0.5831	1.0735	0.3215	1.4268	0.6739	1.8640	0.4896	2.6606	1.2306	0.3155	0.9162	1.4589	1.4599	2.3498	0.9715	0.6444	0.6057	1.7676	3.6995	1.0244	1.0834	1.6041	1.8115
0.3879	0.7414	1.3118	1.3263	0.8924	1.8391	1.3516	2.5207	0.0595	1.7525	0.4993	0.4047	1.0570	0.6637	0.7922	1.6102	0.0767	1.0522	1.2110	1.6083	0.8427	0.6319	0.5704	1.0780	0.6897	0.6333	0.3387	1.1259	1.6721	2.5914	1.1054	1.4486	0.2492	0.9493	1.3253	1.6335	1.2850	1.1868	1.5013	3.0882	1.1251	1.2511	1.4504	1.3298	0.6784	2.0430	1.3769	1.2007	1.2755	1.9186
0.3434	1.3095	1.1045	2.6659	0.5137	1.7729	1.4633	1.8773	1.6443	1.1063	1.8922	1.8330	1.9194	1.6031	1.2655	1.4577	1.9746	1.9277	0.7929	2.6384	0.7115	1.1434	0.6140	0.6163	1.5424	0.5093	1.7785	2.0697	2.0181	1.1112	1.6795	2.9412	0.5441	2.1497	1.8925	0.6510	1.9168	3.1395	1.0109	1.8438	0.9870	1.2162	2.4215	1.2017	2.0497	0.4682	0.2337	0.6531	0.5339	1.8239
1.0397	0.5106	0.4724	1.4082	1.2610	1.0653	0.8298	1.2891	1.2570	1.5684	0.6346	0.9096	1.2719	1.2430	1.2750	0.4906	1.1639	2.2598	1.9835	0.3651	0.1980	0.9272	0.6728	2.9385	2.7259	1.2152	0.8982	0.3594	0.1608	0.6430	1.6045	0.8768	1.5780	0.5477	0.7645	0.6835	2.7071	0.7273	1.8128	0.7314	1.7955	1.1936	0.5334	0.4074	0.9552	0.2974	1.1652	1.0192	1.1675	0.5387
2.0709	0.3162	1.8643	2.3891	0.1867	1.6802	0.8409	0.2982	0.3486	0.5700	0.4658	2.1387	0.6418	1.8164	0.6164	1.9915	1.0541	1.4229	1.8109	1.6888	2.4907	0.8154	0.8948	0.7178	3.2573	1.3300	0.5786	1.4455	1.5114	1.5299	0.9529	0.2288	0.4690	1.2658	1.5020	1.5513	0.4351	1.3618	0.6245	2.7773	1.7284	1.9435	0.1531	1.5965	2.0231	1.0492	1.5785	1.3820	2.7875	1.1631
1.0836	1.9591	1.4080	0.3647	0.9007	0.7843	0.8522	1.6685	0.2938	0.4501	0.8807	0.2985	1.1772	0.0395	1.2816	0.9288	2.1814	0.4222	2.2461	0.3266	0.5462	1.1962	0.5119	0.4809	1.3975	0.5168	0.4134	1.6501	0.9601	1.2808	1.1169	0.1005	0.9979	0.7711	1.9375	1.2543	1.4980	2.5848	0.3168	1.5933	1.2324	1.6548	1.4788	0.8346	0.8395	0.6170	1.4649	0.3555	1.0801	2.3088
1.7121	1.2514	0.9465	1.1566	0.4118	1.4378	2.3696	0.8274	1.1001	2.6684	1.0226	1.8860	1.2281	0.5416	0.2705	0.7894	1.0232	0.2538	1.7724	1.0808	0.4059	0.3474	0.3836	1.4816	1.2109	1.3152	1.6325	2.2310	2.2142	1.4094	1.4240	0.6804	1.7812	0.4470	1.3297	2.0910	1.8343	0.9492	0.6541	0.7579	0.3112	0.6798	1.0409	1.4250	0.4610	0.8841	1.6889	0.7273	1.8640	0.7425
0.4209	1.5169	0.3633	1.3187	0.6688	1.7371	1.2081	1.8918	1.2502	0.6630	1.1224	0.7471	1.0106	1.0172	0.9031	0.8831	0.4425	0.9805	0.3935	0.7076	1.5900	0.7265	1.5503	1.1728	0.8273	0.7900	1.1409	1.3285	0.9396	0.2938	1.9623	0.8011	0.8459	2.3700	1.4280	0.8169	2.7911	0.5341	0.3631	1.6364	1.3479	0.5828	0.5995	0.8854	0.7256	1.3455	1.1791	1.5315	0.8518	1.4719
1.7102	1.9170	0.2341	0.8671	2.0152	0.9988	1.0952	0.3608	0.6325	1.1208	0.3960	0.6487	1.9085	0.7822	0.8122	2.5314	1.1591	0.8562	2.4811	0.7108	1.7883	1.3203	1.0971	0.6012	2.1087	1.5967	0.9139	1.3744	2.4127	1.4399	0.7049	1.2402	0.5346	2.7271	1.1462	0.6357	1.2748	1.4976	0.5521	1.4293	0.8633	2.0738	0.3115	0.4370	0.9960	0.3190	0.5242	1.5198	0.9566	0.8020
0.5113	1.3216	1.0594	2.0165	1.7018	1.1230	0.0694	0.7747	1.2947	1.2486	1.9743	0.2437	1.0638	1.6504	1.4755	0.8336	1.3353	1.1302	0.9887	0.7563	0.9266	1.5347	1.5136	0.6636	2.6367	1.0538	1.4776	0.6065	2.2888	1.3626	1.1588	0.9240	1.6481	0.5567	1.2764	0.7675	1.5392	0.8320	0.6598	1.2979	0.8337	1.2712	2.0634	1.7339	2.1039	0.8314	0.6436	1.9839	0.8011	2.2561
0.7368	1.2937	2.3388	0.4588	1.8400	0.1201	1.3090	0.6922	0.6382	1.1437	0.3895	1.5225	1.6086	1.7984	0.7980	0.6131	1.0073	1.0353	1.7090	0.6022	1.5451	2.2736	0.5711	0.3557	1.5730	0.8404	1.2436	1.1191	1.1499	2.4163	0.5467	2.2114	0.1896	1.6939	2.2819	0.7905	1.2257	0.6951	1.2639	1.7205	1.5158	0.8536	0.8930	1.6985	1.4428	1.2982	2.3515	1.6341	1.6478	0.6002
0.8512	0.9983	1.8495	0.8764	1.0590	0.5838	0.2999	1.3108	2.7705	1.7053	1.3369	0.1844	1.4876	1.0321	2.5145	1.7379	0.7707	0.9051	1.3566	2.1738	0.6793	0.5778	1.8340	0.3622	2.1794	0.4794	1.5721	0.9073	0.9884	1.3406	1.3593	0.5040	0.9700	0.6823	1.8775	1.2098	1.8861	3.3262	1.4610	0.3479	1.2137	2.0533	1.0865	1.3237	0.3371	0.7940	1.6019	0.6773	0.4698	1.2785
1.1805	0.8111	2.1208	1.4959	1.5381	0.6859	2.4094	2.8687	1.8080	1.5455	0.5077	2.1387	1.9500	0.7949	0.9776	0.7562	2.4634	1.9972	2.0132	1.3989	1.0133	2.0493	0.7555	2.1366	1.2176	0.4551	2.0555	0.1595	1.6562	0.3619	3.7480	0.5076	1.1623	0.3660	0.6869	0.7299	1.3005	1.7395	1.2115	1.0979	1.3608	0.3925	0.2304	0.7474	1.8156	0.0741	0.3272	1.8170	0.8877	2.6584
0.9285	1.3917	0.7731	1.4898	1.8772	1.2929	1.5405	2.4418	0.9137	1.8891	0.9863	0.4344	1.5455	1.7194	0.9841	1.1337	1.5685	1.1143	1.5293	2.1800	0.6520	0.7985	0.1765	0.2814	0.4389	1.7346	1.2686	1.2105	1.8068	1.0491	0.9781	1.5050	1.4081	1.4580	0.4136	1.0920	0.1704	1.1148	0.9056	1.0879	1.1085	0.5303	2.2592	3.2193	1.7828	1.2108	1.6057	0.8551	2.6165	0.6314
2.8415	1.3029	1.3203	1.9363	2.6272	2.1254	0.6389	1.0360	1.6824	1.3624	0.9785	1.5349	0.6787	0.9613	2.6741	0.8558	1.3432	1.2452	1.3520	2.0243	1.4371	1.1878	0.4698	0.9988	0.4135	1.4726	1.9358	0.6904	2.3985	0.8949	1.7425	0.7297	1.2714	1.0637	2.6442	0.9679	0.7826	0.1519	1.1722	1.3508	1.8131	0.4388	1.4742	0.5067	0.6995	2.0356	1.9638	1.6967	0.9439	2.2560
1.4971	0.3657	1.0342	1.9675	0.7945	0.8245	0.8469	1.8952	2.6743	1.7008	1.3187	2.5029	1.9078	2.5639	0.6157	0.9418	1.8200	0.6200	1.5714	2.3608	1.6022	1.2129	1.5230	1.2716	1.0772	1.1752	0.6771	0.6983	1.4616	0.4694	1.9657	1.1600	3.6350	1.8037	1.6949	0.9772	1.8874	2.5564	1.2157	0.7359	0.9828	1.5377	0.5072	1.1366	1.3776	1.8698	0.4960	1.4623	0.2368	1.7033
2.0020	1.3438	1.3556	0.3629	0.9732	1.8543	0.5778	1.9051	1.1220	1.5935	0.9896	1.3382	1.6132	0.9791	1.2557	2.0671	2.1608	0.9579	0.7071	1.0708	1.2960	1.8049	1.4932	1.0505	0.7039	0.1720	0.7412	1.3352	1.6388	0.3761	0.3966	0.7318	0.5573	0.4888	1.1909	1.0776	2.8619	2.3851	0.0970	1.0301	2.9106	0.5674	0.2131	1.0303	0.3802	1.6498	0.6492	1.9627	0.4835	1.8930
0.2388	0.5526	0.8531	2.1536	1.2293	1.6073	1.4052	0.7574	0.7324	1.1182	0.3692	0.5782	2.6295	1.1249	1.2380	2.2786	1.2307	0.3970	0.8980	0.3958	1.8274	1.8669	1.4348	0.7973	2.1236	2.0647	2.5009	1.8360	0.3277	2.2325	0.1837	2.0559	1.2004	0.6692	1.2460	1.0672	0.4598	1.0122	1.2063	0.8102	1.7616	0.6267	1.3143	0.9170	0.4348	0.2099	1.0926	1.1422	1.9097	0.0553
1.8605	1.4386	2.2702	1.7104	1.5845	0.4152	0.7900	0.5275	0.9253	1.0626	1.4387	1.2083	0.6630	1.2249	1.9468	0.8588	1.6417	0.6561	2.3102	2.4052	1.3495	0.9736	0.7445	1.0939	0.4714	0.3868	1.4436	1.5434	1.4411	2.5022	1.0282	1.0647	0.5352	1.1450	1.1900	1.2830	0.6790	0.7876	2.4011	1.1150	2.4322	1.9368	1.0967	1.1455	0.6066	1.9519	0.3253	1.5212	0.5881	2.6656
1.5538	2.0864	1.1039	0.9435	0.8427	2.0705	1.4435	0.9797	1.8285	1.7231	0.9040	0.9229	1.7651	0.2982	2.1362	0.4999	0.7002	1.2164	2.8495	1.6853	0.7952	0.8034	1.0249	1.4492	0.9123	1.5847	1.8581	1.3890	1.5286	3.3045	0.8804	0.4061	1.5614	1.2019	0.3822	0.9351	2.9019	0.5146	0.5277	1.2005	0.0792	1.4934	0.7614	2.4888	1.0399	1.4822	1.0870	2.0246	2.5075	1.3358
1.7099	1.0417	0.4561	1.2086	0.9682	2.0661	0.9791	1.6486	1.9108	0.8288	0.4709	0.1047	1.0908	1.3637	1.0145	0.9672	1.5740	0.8163	1.1494	0.5820	1.6276	2.0801	1.9405	0.8397	1.5156	1.5307	2.1607	1.2958	3.3306	1.3544	0.6146	1.3403	0.9868	1.6209	1.5753	2.0662	1.4724	2.1837	0.4558	0.4404	0.6644	1.5305	2.2503	1.6231	1.2896	0.2342	0.5727	1.7979	2.5561	1.2456
1.1078	0.8696	0.5394	1.4288	1.6614	0.7949	1.9092	0.4527	1.2332	1.1289	0.8961	1.4653	1.8616	0.8267	1.1996	0.3944	1.2460	0.5376	1.3965	0.2136	1.5518	0.4536	1.7880	2.2423	1.8783	1.5717	1.2388	1.7788	0.2466	0.4824	0.7669	1.0575	2.0525	1.8572	2.3220	1.5935	0.7779	1.9850	0.5225	0.8891	1.2693	2.9594	0.8522	1.2956	0.2632	0.5264	1.1463	1.0385	0.9231	1.2973
0.9231	0.6556	0.9187	1.2854	2.5598	2.0107	1.2240	2.4822	1.7779	1.0151	1.1008	2.4033	1.1558	2.5491	0.9453	0.3374	0.6989	1.6286	1.3887	0.9144	0.9460	0.2300	0.2517	1.5804	0.6139	0.4281	1.2147	1.8636	0.0265	1.0118	0.5621	0.4104	0.2706	0.5383	0.5194	0.9726	1.3375	0.7203	1.5784	1.0940	0.6426	1.9147	1.3726	0.2765	1.0020	0.4931	0.6729	1.3780	1.4551	1.0746
0.7945	0.6189	2.0754	1.2936	0.9730	1.5205	1.0399	1.6557	1.1718	0.6768	0.3367	1.9824	1.7225	1.6999	0.8717	2.4451	1.3106	0.6873	1.8993	0.5957	0.7806	0.6096	0.7032	1.6923	1.9643	0.6366	1.6507	0.7647	0.9845	1.6562	1.3867	0.8817	0.7740	0.5131	2.3479	1.2198	1.1051	2.7051	0.7582	1.1946	1.3591	3.0433	1.2831	1.0511	0.9506	0.8963	1.5431	0.8445	0.9622	1.7976
1.4944	0.0804	0.4399	1.1033	1.1131	2.1875	2.5740	1.9977	0.8631	1.2162	1.0774	0.4461	0.7465	0.4330	2.1262	0.7636	1.1063	1.8446	0.9657	2.6981	0.7728	0.9952	0.7844	0.3989	0.9286	0.8401	0.6153	2.7949	1.0041	2.2099	1.6097	0.6786	0.5715	1.3564	1.5654	0.5813	3.0624	1.0710	1.1591	1.5987	1.1130	0.3662	0.4228	0.0862	1.1435	1.0177	0.6196	0.4188	0.9923	0.6531
2.0048	1.9456	0.8755	0.6476	0.8043	1.4105	0.4200	1.0347	1.5288	1.1408	0.5629	1.8117	0.5039	1.5539	2.1672	0.4958	3.2849	0.6181	1.6687	2.0557	0.7673	0.8164	0.3170	1.3933	1.9135	1.4234	1.9172	1.0429	0.1936	1.1488	1.9374	1.3621	0.5891	0.9351	1.3001	2.1127	1.5622	1.1340	1.9375	1.5799	1.5031	1.1296	0.6708	2.7849	1.0046	1.1712	0.8245	0.4657	1.5736	0.8533
0.3611	1.3006	1.3020	1.8608	0.2900	0.7062	0.7774	1.5079	0.4657	1.3153	1.0162	0.8465	1.2469	0.3640	0.7282	1.8385	0.2083	1.7939	0.7856	0.8464	0.7908	1.5644	0.3421	1.0878	1.1755	0.3411	2.0355	0.9787	1.8553	1.9510	0.5557	0.3603	1.9275	2.0144	1.3611	3.0531	0.5198	1.1224	1.4365	0.3928	0.8636	0.7790	1.1213	0.5713	1.0111	1.5113	1.1991	1.3263	1.9648	1.7057
0.6565	0.5738	0.6629	0.3791	0.6213	1.5069	1.2513	0.6507	1.0230	1.4696	1.2017	2.4803	2.1213	0.9548	2.1796	1.2628	2.4594	0.4615	0.5832	1.6261	0.9283	0.5937	1.2647	0.3470	1.0631	1.2717	1.3442	0.8103	1.1467	1.0437	1.4493	1.5242	1.2320	0.2833	0.7370	1.1854	0.4865	0.8391	1.6545	0.3301	0.9106	3.0324	1.6949	0.8829	0.4582	1.4415	1.0307	0.7358	1.3550	0.9375
0.5776	0.4176	0.6603	1.0627	2.3164	0.6803	0.5861	0.0675	2.5081	2.5371	0.5136	1.1536	0.9434	1.5838	0.9448	0.8823	0.8868	0.8593	0.4303	0.5995	2.0002	1.0367	1.4354	1.2305	0.1263	0.1650	1.1103	2.4972	0.7043	1.6408	0.6983	0.4183	1.3013	1.6188	1.1200	1.2542	0.8687	1.3138	0.5231	0.3060	0.2043	1.8507	1.4793	1.0946	0.8712	1.5770	2.0766	1.4463	2.9358	1.3330
0.5065	0.4517	1.6267	2.0419	0.9845	2.1320	1.4065	2.1626	1.1023	1.1524	0.5345	0.5352	0.7572	0.5617	1.6082	2.8302	1.1035	1.9098	1.9705	1.0593	0.2135	1.0547	1.5478	0.5117	0.4626	0.6637	0.5409	1.3493	1.3444	0.7409	1.1854	1.9027	0.8851	1.9591	2.0080	0.9809	0.7514	2.5439	0.9933	1.3731	1.3157	1.3484	0.4769	1.6124	1.6396	1.0542	0.8052	1.7080	0.9390	1.2630
0.2761	2.2488	1.6061	0.8445	1.0028	1.4862	1.7995	0.4874	1.3199	1.9494	1.4615	1.2601	1.0668	2.3475	2.1559	0.5250	1.1845	0.5357	0.7419	1.8576	1.2207	1.9650	0.8547	0.1760	1.1389	0.4222	1.2329	1.5437	0.1796	0.4779	1.1049	0.3180	1.6205	1.2625	1.4461	2.8789	0.9566	2.3969	0.2909	1.3227	0.2802	0.8447	0.9231	0.8196	0.6418	0.8589	1.5312	0.4445	0.8026	0.5301
0.9738	0.6882	2.5014	0.9034	0.3816	2.3405	0.6641	0.7496	0.7541	0.5332	1.2425	1.8268	2.8307	0.7726	0.1292	0.9158	1.6309	0.9287	1.1246	2.6798	2.3446	0.9117	2.2439	2.3498	1.2188	0.5303	1.3784	1.4685	1.4934	1.1012	0.8486	0.5158	1.5644	0.4601	0.9381	1.1293	1.5769	2.4724	1.0276	2.2177	1.3279	1.2050	1.3767	1.2791	0.9280	0.2756	0.2975	2.0522	0.7034	1.5412
1.3760	0.6767	0.5209	2.7267	0.5426	0.3498	1.0710	1.7626	1.2097	1.4568	1.2638	1.4317	2.4056	1.3147	2.1790	0.6586	0.7163	0.8452	1.1776	1.7915	2.0003	1.4452	0.4077	1.4455	1.0062	1.4170	1.4334	0.6770	2.1088	1.4557	0.5543	0.4578	0.8403	2.1370	0.2351	1.1104	0.3005	2.0883	0.4166	0.4831	2.0780	1.4301	1.1305	1.5839	1.1864	1.4376	0.9802	0.2417	0.8054	2.5225
1.3507	1.1673	0.9699	1.4923	0.9602	1.6514	0.7011	1.9058	0.6844	2.3025	2.1719	1.1504	1.9586	1.8451	1.2716	0.1239	1.0193	1.4991	1.7922	1.5228	0.5689	0.5576	2.5236	0.6637	0.7513	2.0609	1.4812	1.3384	0.5626	2.2451	0.6721	0.7530	3.0240	1.0783	1.8901	0.5587	1.1869	0.3525	0.6932	1.8068	1.2423	0.5279	0.9228	1.8258	0.3861	0.4955	2.5880	1.0335	1.7450	0.7701
2.2194	0.7417	1.8451	1.1002	0.9421	1.6289	0.8684	0.3578	2.0325	1.1787	1.0321	0.5427	1.0303	1.2727	2.2668	0.0830	1.8467	1.7782	1.1966	0.9658	0.8476	0.8531	0.6038	0.8200	1.1658	1.0433	0.8128	2.1310	0.9029	0.7285	1.0772	1.2685	0.7815	1.2193	2.0947	1.4271	0.6608	0.7050	0.8827	1.6215	1.3192	1.6855	2.0665	2.3767	0.9886	0.8505	2.1710	1.2618	2.1596	0.9998
0.5614	1.3298	0.8932	1.4734	2.3131	0.9276	2.6163	0.9216	1.0499	0.3046	0.8173	0.1004	0.3041	0.5700	2.2106	2.0348	2.0898	0.9151	2.2162	1.8289	0.3809	1.3345	1.0568	1.2134	0.6435	1.3785	1.3834	2.0382	0.9368	1.2999	1.2960	0.4912	0.2876	0.5025	0.3926	1.6016	0.3518	1.4774	0.2710	0.9199	0.6247	1.3380	1.4542	2.3729	2.9041	1.7383	1.1490	1.1939	1.0492	1.7172
0.7773	0.8502	1.6312	2.5424	2.7781	1.1679	2.1674	0.7277	0.7722	0.7903	0.5175	0.7736	0.9112	1.4055	0.9471	1.4495	0.4659	1.4837	2.8072	0.9735	1.4010	1.3275	1.6816	1.3897	2.5985	0.8072	1.0279	1.1963	0.2482	2.6410	1.8861	1.9289	0.6975	0.4517	1.9586	0.8605	0.9110	1.6787	0.8207	2.6123	2.5772	1.6711	1.4487	2.1134	2.1633	1.6335	0.5757	1.2413	0.8680	1.1373
1.1898	0.6497	1.6273	1.2125	1.9578	1.4040	1.8135	1.8467	0.8686	2.2576	0.6397	3.2560	1.5781	2.3715	1.2160	0.9167	0.9412	3.1769	1.2752	1.2178	0.5186	1.3881	1.1288	1.7262	1.3839	0.7693	1.3601	0.3124	1.5977	1.0904	1.2337	0.8741	0.5772	1.3434	0.7993	0.8917	1.1107	1.9791	1.2524	0.6124	0.5610	0.3187	1.4876	1.0640	1.0261	0.6903	2.5850	0.6464	0.4053	1.3125
1.2459	1.5094	0.9572	0.9969	1.1961	0.4780	1.8125	1.3558	2.1058	0.7805	1.1444	1.2162	1.7282	0.9550	1.0366	2.0735	1.4615	0.8920	1.0189	1.2737	2.1554	0.4853	1.4949	2.3353	1.4248	1.3215	1.5191	1.0756	1.5290	1.2287	1.6603	1.8866	1.1242	1.5668	0.3260	0.6914	1.3032	1.3452	1.9383	1.7653	2.0822	0.9145	0.5589	0.3104	1.3488	1.3708	0.6138	2.5285	0.1205	1.7378
1.1817	0.8151	0.9897	0.9390	0.2461	0.6815	0.7316	1.1727	0.3812	1.3398	0.3936	0.8208	1.0927	0.8457	1.2803	0.1263	2.1818	1.1882	2.4433	1.5322	2.1513	0.5507	1.8112	2.6391	1.9715	1.7781	1.4814	0.7375	0.2672	1.6508	2.3571	1.7114	1.0924	0.8234	0.1708	0.7875	2.2708	1.7373	1.4600	1.9831	2.5121	1.5770	0.6820	1.7094	1.5030	0.9452	1.3299	1.5232	1.3893	1.3212
0.7500	0.9512	0.6158	0.6788	4.0218	0.3616	0.9981	1.3309	2.6786	0.6569	1.1044	1.9717	1.4637	1.9165	0.8140	2.5209	0.8921	0.8957	0.4225	2.3786	0.7908	1.8730	1.1691	0.9578	0.7179	1.1404	0.1765	1.1320	0.5728	0.8484	1.6528	1.6232	1.5765	1.3409	1.5817	0.9723	1.5608	2.6597	0.6343	1.1017	0.4011	0.9587	1.2258	1.7917	1.6144	1.6758	2.0293	1.2036	1.2386	3.6137
1.0753	0.4383	0.6003	0.3416	0.4272	2.0441	0.2686	0.4141	1.7421	0.9592	0.8157	0.4665	0.7676	0.6719	0.6039	0.7119	1.6120	1.3500	1.2495	1.1420	1.2269	0.8268	0.7344	2.1318	2.0766	0.7217	0.3166	2.4094	0.9752	1.8364	1.1625	1.3901	0.6682	0.4196	2.4102	0.9899	1.7208	1.1151	1.2489	1.9607	0.8140	1.9280	0.7789	0.5133	0.6446	0.7047	0.9295	1.4741	1.0656	1.1076
1.1983	0.8098	2.2995	1.1952	0.4497	0.3625	0.8302	2.7984	1.4040	0.8425	0.2377	1.6413	1.3100	0.3311	1.6064	2.4936	1.5496	0.5326	0.6632	1.8346	1.2096	1.9614	2.0841	0.7219	1.5637	1.6957	2.0987	1.9204	0.1529	0.6576	1.5420	0.3734	1.4849	1.4624	0.5353	1.4651	1.5925	1.6742	0.8053	1.3198	0.5359	1.0521	2.3797	1.1539	1.2383	1.2642	1.3495	1.1153	0.7384	1.0571
0.3596	1.3221	0.7150	2.2227	0.8584	1.1963	1.7448	1.6774	1.4416	1.5417	1.5337	1.0238	0.6589	2.6298	1.6634	0.8536	1.8062	1.2651	1.0906	0.5872	0.2013	1.8934	0.5053	1.8701	0.8961	1.4363	1.4818	1.2815	1.1007	1.5588	2.5082	1.2399	1.1765	0.2446	1.0695	0.5166	0.7380	1.4684	0.8650	1.4755	2.4491	0.9607	2.1564	0.7842	0.8938	2.1147	1.9666	0.1637	0.8440	0.2061
0.1115	0.7202	2.4912	1.1439	1.9789	2.4858	1.2690	0.9818	1.1606	1.0608	0.5274	0.6035	0.7045	1.0968	1.3904	1.7802	0.9512	1.9079	0.4080	0.6251	0.4075	1.8580	2.9715	0.2742	1.2708	0.3254	0.1737	0.7787	0.5692	0.6630	0.5576	0.1212	0.6415	0.8838	1.5419	0.9899	2.2814	0.7924	1.0060	0.7996	1.7008	0.6649	1.1073	1.7776	1.2274	1.4577	0.7877	1.0918	0.3094	2.0635
0.5217	0.4562	1.0820	0.8482	1.6545	0.6922	1.0364	0.7089	1.7066	1.1157	1.1428	1.5815	1.8160	0.6359	1.1721	2.5771	1.3585	0.8824	1.4434	0.9848	1.5453	1.1420	0.5346	0.9074	1.4998	0.3405	2.4155	0.3449	0.6640	1.9002	1.4907	1.5364	0.4437	0.7207	1.0849	1.5196	1.0964	1.3264	3.0759	1.0446	1.0559	1.3276	0.0607	0.8227	1.3787	0.7800	0.6252	0.8502	0.2170	0.4561
0.7948	2.2388	0.5442	2.1499	1.7017	1.2312	1.1130	0.8155	0.3562	0.6401	1.4453	1.2905	0.4090	1.3495	0.6888	2.2347	0.9234	1.8096	1.8629	0.9380	0.4777	1.7433	2.0407	0.4706	1.6122	1.3854	1.1573	1.0178	1.2608	0.8238	1.9512	0.7205	1.2529	0.8582	2.8465	0.9632	0.7824	1.3158	0.7789	2.0063	1.1548	0.3614	1.0421	2.0163	0.7845	1.3465	0.8185	0.3444	1.6528	0.6457
1.3991	1.3304	1.3459	4.7984	1.1537	2.3829	0.4317	0.9461	1.0674	1.1148	1.7896	2.2814	0.7630	1.2409	0.5777	0.6726	1.4626	0.7992	1.6970	1.3416	0.7659	1.5617	1.2076	0.9808	0.5805	1.4374	0.9249	1.4096	0.7212	0.8069	0.5973	0.8245	0.8955	1.4452	1.6070	0.5141	1.4837	1.9671	1.0928	0.7254	2.1606	1.1304	1.8674	1.3049	1.4642	0.8909	0.9506	1.1426	1.4444	1.0899
1.6877	0.5950	1.6507	1.9598	1.4301	1.3104	1.4266	1.3066	1.2556	1.2620	1.5505	0.9227	1.5612	0.2997	0.4354	1.3478	0.4704	0.6881	1.3261	1.4185	1.4453	1.2361	1.6357	0.7208	1.3417	0.2961	1.2243	2.1539	1.1481	0.4576	2.1726	0.5440	0.5879	1.5253	1.5846	1.2479	1.3554	2.4079	2.3381	2.1778	1.0324	3.0938	1.3228	0.8470	1.6039	1.5989	0.3417	0.7295	0.6847	0.5732
1.0241	1.2168	0.7687	2.2781	2.2142	1.3525	1.2018	2.5882	1.7643	2.4870	0.9296	0.7640	1.4480	1.0348	1.2771	1.3457	0.8973	1.0774	0.7308	1.8608	1.7397	1.4843	0.6038	0.4130	0.9180	0.5476	1.8935	1.5287	0.7427	1.2381	0.6394	1.4427	1.4453	0.5477	0.3184	1.6465	0.6631	1.5441	2.4557	1.8147	1.2831	1.1070	1.2141	0.8896	0.5544	0.1850	1.1480	0.4817	1.5896	2.0113
0.4389	2.9910	0.6006	1.7075	3.2807	0.5409	1.7815	1.6012	1.3065	0.7767	2.3939	2.8080	0.7742	2.4719	1.1425	0.3473	1.0867	0.7206	0.6251	0.5571	0.1056	0.4795	1.3599	1.3062	0.5233	0.8100	0.9278	0.5554	0.2495	0.8701	1.6099	2.1896	0.7885	1.2489	1.6723	0.1703	0.5841	0.9206	1.3620	0.8484	0.7412	0.6612	1.6516	2.7635	0.6209	1.4276	1.0100	0.9358	1.8854	0.8529
1.3336	2.6336	1.1187	0.4524	0.6076	1.2729	1.3475	0.8177	1.6716	1.4106	1.9054	1.0682	1.1959	1.3663	1.8944	0.7231	1.3701	1.3839	0.9673	0.7174	1.0261	0.8263	1.4444	1.9064	1.3774	2.0592	1.5967	0.6491	1.8701	1.6859	0.6640	1.2169	2.1947	0.4026	0.4875	1.4091	2.1627	1.0069	0.5765	1.2195	0.1290	2.6977	1.9554	1.5510	1.4821	0.4181	0.5544	0.6372	1.1416	1.1727
1.8940	0.6810	0.7110	1.4037	2.1503	1.1063	1.9137	2.1909	1.3388	1.2276	1.6064	1.9819	1.4797	1.5947	1.0969	1.2844	2.2968	1.4986	1.1099	1.0896	1.5484	1.0998	1.8791	1.1619	0.5158	0.0313	0.5153	0.0623	0.2850	2.5726	0.9753	1.4628	1.3153	0.5971	0.8967	0.9553	1.4407	0.6578	1.1001	1.6617	2.2819	2.0156	1.2409	0.5483	0.7055	0.8667	1.0680	0.8557	1.2539	2.4277
0.7810	1.9409	1.6431	1.4787	1.1338	2.9657	1.4115	0.7641	1.3830	0.7538	1.2664	1.1636	0.9680	0.7267	0.6147	1.8176	1.3694	0.7053	1.2662	0.8345	1.3602	0.6336	1.2827	0.3915	1.6905	1.6223	1.8226	2.4084	1.1761	3.0458	2.6099	2.1387	1.5361	2.5369	0.7786	0.3560	1.0019	2.6846	0.9035	0.4011	0.7740	1.3417	3.1817	1.6293	1.9844	1.0277	2.4878	0.8663	0.8945	1.6073
1.2666	0.6278	1.0512	1.7043	0.7858	1.2420	0.4757	0.8886	0.6751	1.1811	1.4580	2.2793	1.3033	1.5854	0.4576	1.4504	0.7512	2.4646	1.8797	1.5616	0.3055	1.5307	0.4469	0.5226	0.4456	2.0057	1.2968	1.0998	2.2968	0.5918	1.2128	1.5220	0.7460	1.1337	0.4981	1.7884	0.3539	0.6547	1.1572	1.6374	0.4971	1.6702	2.5009	0.3764	2.1978	1.0896	1.0557	1.1264	0.9174	0.7032
1.2014	1.6408	1.1004	1.1533	0.7569	0.7937	0.1839	1.4852	0.7152	0.7433	1.0867	0.9188	1.8177	2.0831	0.4931	1.3376	0.5283	0.5517	0.7332	1.2722	0.3655	2.6423	1.5973	1.0745	1.4375	2.4086	1.1437	0.6814	1.0284	1.4767	1.4245	1.1644	2.3680	2.6765	0.5191	0.9452	1.2998	0.9340	1.2321	1.3303	1.4707	1.4859	0.6153	0.1927	1.9472	1.0554	1.3328	1.4335	1.8782	1.1405
1.1852	0.8372	0.7153	1.7205	1.4282	1.1374	0.1191	1.5901	0.2660	1.8508	0.7360	2.1244	0.2847	0.4356	3.7995	2.0591	1.4204	0.9235	0.1311	2.1855	2.0609	2.2611	1.5694	2.5134	0.4997	1.1812	1.5524	1.7297	0.8665	0.3427	1.4399	1.3049	0.9974	0.4891	1.0267	1.0577	1.1359	0.3983	0.1019	1.2830	1.5960	0.3463	0.3162	0.9716	0.4849	0.9225	2.2111	1.1091	1.2083	0.6964
1.3236	1.5312	1.5025	0.6947	1.5029	3.3556	1.0981	2.2032	0.7407	1.0598	2.9092	2.0429	0.1602	2.4270	0.7892	1.0584	0.8730	0.2604	2.3629	0.4754	1.2522	1.8483	0.7609	1.8084	0.2310	0.8245	0.7126	0.9142	1.2253	1.2599	0.2209	2.0234	1.0850	0.3369	0.5999	1.0186	2.4311	0.8334	2.4883	0.7934	1.2876	1.8780	3.1656	1.5060	0.7602	0.6094	1.1942	1.2482	0.9837	0.9995
1.2121	2.0630	2.3774	1.1377	2.5901	1.5172	0.6534	2.1243	0.7708	0.0758	1.0653	1.7782	2.1144	0.4453	2.6038	0.2613	2.2373	1.6684	1.2525	1.5390	0.4772	1.5721	1.9502	1.1391	0.7248	0.6526	1.5141	1.2945	2.1093	1.0809	0.5025	1.3257	1.5853	0.8552	1.4641	0.7956	0.2697	0.4840	1.3921	0.4523	0.4188	1.4796	0.9121	1.1033	1.5432	0.9319	0.8206	1.3054	1.5813	1.1132
2.1734	1.2063	2.4177	1.1345	1.1718	1.1700	1.4065	1.2370	0.8338	0.8377	3.5061	1.2462	1.1151	0.3621	2.7860	1.4584	1.3970	2.9054	0.5977	1.1894	1.5198	1.2418	1.3605	3.2189	1.4403	0.7969	1.8004	1.7369	1.4722	1.6848	1.1598	0.5423	1.6392	2.0741	0.9312	1.6275	1.4429	1.1639	0.9680	1.2833	1.2525	0.3976	0.4077	1.3881	0.2137	1.0349	1.2952	1.0061	0.4175	1.2085
0.9760	1.5844	1.2955	0.3489	1.0917	0.8514	1.1455	2.2522	0.3428	1.1279	0.6850	0.9267	0.7146	1.0912	0.3985	1.2721	0.8190	1.9098	1.2324	0.5150	1.2488	1.4786	0.3668	1.7163	0.6138	1.0252	0.5412	2.2075	1.9347	0.6528	0.4477	0.9102	1.6481	1.7744	1.0961	0.3337	1.6030	0.1209	1.2086	0.7554	1.3515	1.1368	0.4504	2.6715	1.3338	0.9017	1.4719	0.4748	1.0425	1.0376
1.4921	1.1906	1.1952	1.0665	1.5814	1.0632	0.4529	1.7058	0.4042	1.4085	1.5186	0.7758	1.5898	1.2420	0.9387	1.6788	0.2842	1.0381	1.5352	0.6987	0.8961	1.2492	1.2768	1.8737	0.8162	1.4610	1.6479	1.0068	0.4208	1.3284	2.4942	1.3177	1.1370	0.2928	0.7398	1.2398	1.6160	1.1660	0.6144	1.1129	1.9673	0.5521	1.6893	1.4156	1.6397	0.8921	2.2700	0.8206	1.4504	0.9529
1.6216	1.3777	1.3641	0.2592	1.5983	2.0876	0.6700	2.1330	0.7678	3.4964	3.1336	0.3480	1.5241	2.3039	1.1041	1.0632	1.2667	0.5628	2.3989	0.0955	2.6166	2.1720	0.5160	2.1925	0.3893	1.5495	0.7623	0.7238	0.5456	1.2788	1.7365	1.7491	1.5041	2.0784	1.1184	2.8034	1.7507	0.9056	1.0639	1.9989	1.0683	1.2246	0.4164	1.4780	1.3247	0.6103	0.8381	0.8044	2.2160	1.2281
0.5805	0.3446	1.7449	1.3512	0.5320	0.7718	0.9580	1.6530	1.3929	0.6488	1.4829	1.1165	2.8154	1.8380	2.2041	0.6968	0.1549	0.8692	0.8509	0.8522	0.1968	1.5042	0.4887	1.3939	1.2176	2.2499	1.5308	0.3980	1.3907	0.8800	0.5231	0.6498	0.6001	0.1203	2.5894	0.4097	1.6065	1.3102	0.7843	3.8355	1.1277	0.9209	0.9233	0.0153	3.9463	2.3806	2.5983	0.7159	0.6692	1.5437
2.0001	1.9414	2.6750	1.7276	0.3194	2.5819	1.8771	2.5760	1.1928	0.4723	1.1645	2.1318	2.2051	0.5582	0.7272	1.2540	1.6048	2.4702	0.6836	1.5784	2.2692	0.7686	1.6219	1.5562	0.4520	0.2219	0.2889	0.5180	1.8287	2.4185	0.1949	0.6041	1.8531	0.9785	0.7998	0.2418	2.2561	1.2590	1.4682	1.4093	0.7985	2.4002	1.4704	0.6848	0.7491	0.3176	0.4292	0.4920	0.9708	1.2403
0.1331	1.9022	0.6111	1.2682	1.2527	0.6771	0.4317	1.3225	1.4517	1.9940	1.3382	0.2398	2.2444	1.1392	1.1986	0.5082	0.7163	1.3950	1.8717	0.2268	1.0735	1.0645	1.5674	1.0422	0.5741	0.1952	1.8680	0.9131	2.1394	1.2835	1.8185	0.7861	2.2503	1.0915	0.9993	2.5442	0.5262	0.3265	0.5694	0.5927	0.9974	0.4876	1.9075	0.7527	2.0197	1.2573	0.7953	1.4842	1.1729	0.1727
0.9400	0.5978	1.8131	2.2822	1.7429	0.7560	1.9182	0.6596	1.4089	0.6313	0.7651	1.0178	1.8379	1.2414	0.4216	2.5889	0.2458	2.7271	2.5754	2.2426	0.9310	1.8681	0.2628	1.7197	1.1740	2.1319	1.5371	1.0179	0.8858	1.6419	1.5352	0.5932	1.3965	1.1369	0.4459	1.3406	0.6684	1.9507	0.8581	1.5751	2.6164	0.6052	1.0263	1.4917	1.0447	0.6619	2.1457	2.0952	0.9881	0.8539
2.2041	1.1800	1.0063	1.0113	1.3183	0.5186	0.4848	0.8191	0.9775	0.0217	1.0808	0.6966	2.0206	1.5316	0.1131	1.9231	2.3740	1.0524	0.6428	1.3309	1.2724	0.7303	0.7950	1.6417	1.6903	0.7855	2.2364	1.7457	1.2002	2.2893	1.0289	1.2804	2.3498	0.5500	1.7907	2.8224	0.7493	0.5402	0.4455	1.7106	1.1025	1.5314	0.5200	1.0336	0.9079	1.9192	1.2858	0.6177	0.7650	1.1389
0.7021	1.2790	1.7329	2.3298	1.0376	0.4620	0.6053	0.9291	2.0940	1.0596	0.4900	1.1895	0.7037	1.9956	2.2899	1.7384	0.4065	0.6769	1.1902	1.5811	2.3069	0.5566	1.2022	1.1388	0.3591	1.4048	2.1328	1.1707	0.9849	1.2494	0.8651	1.0105	1.7196	0.5272	1.3291	1.6775	1.7241	0.8887	1.5798	3.6469	1.2475	1.3472	2.7929	1.1101	0.7581	1.1171	2.3282	2.2371	1.1805	2.4411
0.4886	1.6476	0.6006	1.0353	2.1742	2.4295	1.1396	1.3126	0.6332	1.4374	0.6273	0.9250	2.8869	1.5062	1.1175	0.9160	1.6515	1.4714	0.7286	1.2545	1.5277	0.2746	1.7489	1.3046	0.7886	0.7294	1.5400	1.5248	1.6632	2.7130	1.3434	0.3657	0.4147	1.5764	1.1294	1.6503	0.3355	1.3381	1.6143	1.2795	1.6869	2.6525	1.0415	1.9409	0.7912	1.2055	0.5941	1.1569	1.8290	0.2445
1.7148	1.6024	0.4581	0.9417	0.5045	1.3911	2.5152	1.8016	2.0146	1.8791	0.9260	0.2722	2.0505	1.2711	2.7952	1.0081	1.2967	1.5533	2.3899	1.6653	1.1613	1.9590	0.5323	0.9668	1.2081	1.7378	1.1178	0.9723	1.0884	2.2057	1.5036	2.0599	1.6111	1.2295	1.0338	0.5569	1.1579	0.9010	0.8876	0.9027	1.7653	1.0351	1.8397	0.4971	0.7739	2.1621	0.6253	1.5629	0.3134	0.8227
0.8609	1.6537	1.5449	1.1200	1.2534	2.6030	1.9721	0.0701	1.3163	1.2701	0.5003	0.2504	1.0705	1.1166	0.9844	1.1028	1.0015	1.9696	0.7340	1.7079	0.2364	0.0781	1.5061	0.4258	1.6508	2.1563	1.2768	1.6266	1.8260	1.5589	0.3373	0.8598	0.6354	1.9039	1.0102	2.0553	0.5565	0.4082	0.6885	1.0103	0.7707	1.1690	1.8821	0.9162	0.7095	0.7893	0.7144	1.9339	0.3587	0.6616
1.5054	0.5302	1.8925	1.3761	0.9107	1.4840	2.6953	0.4899	2.0492	1.3508	0.8308	0.1624	0.3122	1.2352	1.9143	2.9590	2.0827	0.3756	1.5254	0.5941	1.4368	1.9119	0.9528	0.6427	1.1270	1.7514	2.6471	1.3053	1.3784	0.7065	0.6434	1.9357	1.2203	0.5306	2.3766	1.0469	1.4647	0.7969	1.4875	0.5783	0.5678	1.3840	0.7239	0.1348	0.9798	1.2928	0.5419	0.8590	1.4779	1.3943
0.4313	1.1963	2.6386	0.8815	0.5334	0.3432	1.5870	0.4697	1.0867	0.8423	1.0650	1.0272	1.2839	1.3757	0.6886	2.6458	1.8202	1.0680	1.0560	0.8442	1.4427	0.6043	0.7118	0.8719	0.7230	1.4972	0.9335	1.6213	1.6624	0.4446	2.3161	0.8065	1.3737	2.4150	0.4543	0.9553	0.2291	1.1898	0.3501	1.4994	1.5040	1.3024	0.7618	1.6514	0.8516	0.7311	0.4732	1.6234	1.0425	1.7709
0.6387	0.8250	0.9541	1.9170	1.8835	1.1387	0.6695	1.8098	0.8102	2.3802	1.0796	1.7985	2.2195	0.3817	1.1214	1.8083	0.3468	0.9885	1.9233	1.6254	1.6003	1.3438	1.8832	0.4267	1.0791	1.1014	2.0700	2.3216	0.1641	1.3088	1.2742	2.4612	1.7596	0.7921	0.5505	1.7243	1.3476	1.2598	2.5574	0.9582	0.3792	0.8297	1.2641	1.4324	1.1783	1.4521	1.1555	0.6432	1.3440	1.6760
2.3409	1.0256	2.3255	0.4788	1.5296	0.9207	2.5467	1.2676	0.9604	0.6789	1.0432	1.2123	2.2156	0.8344	0.5276	1.9690	3.3049	0.4160	0.6577	1.2488	1.1472	1.8047	0.5053	3.3928	1.1390	0.5416	0.5453	1.8841	2.3208	2.0548	1.4459	2.9808	1.0173	0.8828	2.1844	1.1183	0.8970	2.0530	0.5871	0.7719	2.9534	0.5949	2.2704	2.1432	1.0508	1.7904	1.1627	1.1528	0.5655	1.6240
1.8881	0.5579	0.6894	1.8115	0.5407	0.2669	1.8803	0.5724	0.3764	1.8302	0.7315	0.9903	0.6342	1.3655	1.2956	2.2056	0.8395	2.1307	1.2552	1.5282	1.1530	2.1759	2.0882	0.6825	1.7719	0.6496	1.2288	1.7486	1.0537	1.2661	1.3705	0.9677	0.4627	0.3243	1.7452	1.3570	1.1872	2.1203	0.6183	2.8103	1.5161	0.6388	0.9339	0.6581	0.4503	0.7076	0.5421	0.9190	0.8052	1.9884
0.5936	0.6958	1.1190	1.5705	1.9120	1.2188	0.9944	2.4349	1.5753	0.7850	1.8006	1.6292	1.5650	0.9164	0.7610	1.2555	1.1737	1.1993	2.0201	0.9388	0.7716	0.2757	1.8746	1.4049	1.0614	1.8742	0.9628	2.7632	1.9474	1.3993	2.4096	0.5442	1.6496	0.9187	1.4580	0.5361	1.3712	0.9633	1.5243	1.6844	1.8809	2.1326	0.7158	0.6656	0.9636	1.5406	2.5366	0.9789	1.0518	1.8292
0.7786	1.2570	2.3154	0.9514	2.1126	1.1936	0.6102	1.3041	2.7183	0.9113	1.0317	1.7181	2.3931	1.2894	0.2604	1.2836	0.7226	1.7735	1.1954	0.8468	1.0571	1.0313	2.8238	0.9999	1.1098	1.8711	1.9577	0.6770	1.7759	1.5353	1.6503	1.7596	1.1037	0.8131	2.4054	2.1329	1.0722	0.3741	1.0568	1.4152	0.6527	1.6495	1.2344	0.9779	2.7084	1.8310	0.5235	1.4846	0.7829	2.2391
0.2674	1.2803	0.8416	1.5822	3.3101	1.5771	0.9350	1.6868	0.8806	1.2444	2.1311	1.4312	0.2299	0.5069	2.2205	0.6919	2.3884	1.5087	2.4059	1.7033	1.1167	1.1563	2.0406	2.2976	2.4594	0.1950	0.5481	1.2617	0.7685	0.8203	1.0552	2.3509	2.0906	2.3887	0.6329	1.4064	2.7910	1.0304	0.7370	1.0791	1.4158	0.8948	1.8489	0.9029	1.4231	1.0610	0.6102	0.3688	0.8281	2.2879
0.6300	1.5344	1.5071	0.8104	0.8178	0.2093	1.3715	2.0466	0.8887	1.7570	1.0367	1.0593	3.2706	0.5620	0.7745	0.7160	1.0140	0.6691	1.6000	1.9871	1.8408	0.9085	1.6118	1.9904	0.7461	1.1089	1.3038	1.0540	0.4273	0.5587	1.4830	1.4205	1.1907	3.1336	1.0617	2.0928	1.5598	1.3868	1.3574	1.8949	0.9793	1.5771	1.3000	0.9559	1.3939	1.1012	1.8775	0.9571	0.2843	1.3725
1.4575	0.8153	1.8804	1.8637	1.3179	0.5536	0.9737	1.4751	0.6757	0.4412	1.0242	1.3955	2.4772	1.2333	0.7552	1.2844	0.9065	1.6021	2.4199	0.4809	1.0784	1.0159	0.8047	0.3540	1.5194	1.8840	0.6386	1.2478	0.7620	1.8025	1.5422	2.4028	0.4345	1.1442	1.3282	2.2990	0.8675	1.2079	1.1693	2.2305	2.6804	0.7058	2.1778	1.6998	1.4555	1.0562	0.7983	1.1682	1.0533	0.3248
0.8949	0.2251	1.3114	2.2186	0.5296	1.2142	1.5635	3.0418	0.1765	0.5079	0.9577	1.2973	0.7455	0.6687	0.2420	0.4832	1.7733	0.4089	2.0696	0.8898	0.8357	1.9097	2.1715	2.7222	0.9609	1.4153	1.5922	1.4713	1.2172	1.3505	0.4165	1.5618	2.4798	0.3573	2.3448	1.3506	1.1023	0.2790	1.8144	0.4701	0.7016	0.9781	1.1399	1.1129	2.1582	1.2636	1.6350	0.9997	1.9045	0.1904
0.4694	1.7869	0.0876	2.5650	0.3598	1.7066	1.5458	1.2406	1.6300	0.8236	0.6714	0.9547	0.7012	1.9784	0.9522	1.9174	1.0347	0.6416	0.9725	1.8350	0.4877	0.8179	0.6713	1.8199	1.6189	0.4530	2.3084	1.0648	1.0734	2.6534	0.8111	2.4728	0.6058	1.4479	2.0540	2.1928	0.7650	1.7173	1.7346	0.8090	1.6603	1.3306	0.9814	0.8310	2.4813	1.2809	1.7013	1.7482	0.9012	0.8714
0.2395	0.7215	1.8871	1.9811	0.9939	0.9197	0.2243	1.0560	1.1489	1.1150	0.9883	1.1613	1.7104	0.6437	0.6709	1.3116	0.2222	0.3497	2.6141	2.3896	0.6932	0.4510	0.4347	1.1335	1.1395	2.5233	1.1153	0.8582	1.9486	3.0299	1.8954	1.3537	1.6860	2.0575	0.3980	1.4472	2.4786	1.6395	1.8313	1.1078	1.0352	2.2950	1.2486	1.1936	0.0601	1.4466	0.3730	1.7178	1.8709	2.1896
1.0884	1.1065	1.5885	1.2318	0.3323	1.9763	2.0951	0.9430	1.0100	1.6288	0.7221	1.0154	0.6875	0.3359	1.0770	0.7634	1.3641	1.8401	0.4271	2.7226	1.7782	0.6127	0.9054	2.0103	1.9728	2.4137	1.2123	1.5125	0.8256	0.4371	1.5338	0.8645	1.2636	1.2996	0.8496	1.4632	0.9048	0.2841	1.6905	2.1358	0.4370	2.3762	0.7714	0.9512	3.1130	1.6058	1.7810	0.8263	0.5734	0.5377
2.0598	1.5063	0.9623	2.3150	0.6618	0.1385	0.8524	1.2186	1.6026	1.3924	0.5198	1.5134	1.4550	0.9067	0.8065	2.0740	1.7343	0.5265	2.1543	1.7484	2.2230	1.1140	1.7292	0.5692	1.7312	1.8576	2.2741	0.8739	1.9111	0.2396	0.4740	1.9165	0.3888	0.8775	1.4285	0.8767	0.5666	2.2417	2.2988	2.2931	1.7608	1.5861	1.1454	1.4866	1.4567	0.3780	1.4981	1.1622	1.0577	0.4133
1.8261	0.8171	1.7088	1.4398	1.6833	1.0422	1.1952	1.2182	2.7384	2.0235	1.9180	0.6734	0.5577	1.8103	2.1349	1.7946	2.2784	2.5183	0.8415	0.5016	0.8216	1.2931	1.1886	1.0489	0.6359	0.5170	0.5070	0.9869	3.5098	2.0941	0.1469	1.8764	1.3208	0.9605	1.1249	1.3301	2.6434	0.4859	0.7682	1.4346	1.5793	0.5344	2.9988	0.3931	1.2940	1.6762	0.6856	1.7532	1.1422	1.2749
0.8828	1.0767	1.2809	0.8251	0.7862	0.7635	0.9912	0.8487	1.9597	2.4921	1.0467	1.7511	1.3004	1.1404	1.1778	0.5173	1.2249	0.7743	0.6033	1.8314	1.6994	1.8031	0.6828	1.8989	1.1657	0.9802	1.9945	0.2431	1.4547	0.8306	0.3832	1.5995	2.9522	1.4162	1.3130	2.4999	0.4266	1.1529	0.9859	2.0050	2.2647	1.3016	0.3574	1.0524	0.8761	3.0739	0.5640	1.1635	2.6562	1.1015
0.5433	1.1210	0.6874	2.0054	0.7879	0.7768	1.4570	0.6290	0.7113	0.8184	1.9080	2.4583	1.5168	1.9302	1.3303	0.5783	0.2741	0.9366	0.4681	2.1250	0.8183	0.5495	1.5070	3.2842	1.7802	1.1454	0.8068	0.9967	1.0270	1.4965	0.7856	0.7337	0.7202	0.7948	0.9543	1.2574	0.8269	0.6567	0.2550	1.6071	0.6134	0.7259	0.7476	0.9858	0.6679	0.5962	0.9486	1.3834	2.1980	0.4721
0.8944	1.1094	0.8053	1.4733	0.8181	1.4266	0.6315	0.5912	1.3242	1.6435	2.1240	3.3091	0.8463	1.7153	0.5886	0.6752	1.0505	1.8424	1.6426	0.7929	0.7835	0.8402	1.3916	2.1713	2.0782	0.9380	0.5836	0.8459	0.4872	0.9116	1.6036	3.0404	1.0017	2.3555	1.9244	1.7048	0.6371	0.9211	1.2217	1.1424	1.6729	0.4267	0.3790	1.4315	1.4861	1.8629	0.9614	0.8807	0.6829	1.4163
0.7374	2.9847	0.8064	0.7257	1.1532	0.2057	0.4849	1.6609	0.9448	1.1618	0.2299	0.9993	1.7433	1.7839	1.0672	1.2924	2.8640	1.6750	0.7646	2.4393	0.7841	1.4480	0.4600	0.3671	0.5156	0.9477	1.4466	2.1068	0.8495	1.4938	0.5716	0.5680	1.3547	0.7564	1.8513	0.8290	1.4086	1.0721	0.9209	1.1402	0.5884	1.4444	0.4578	0.7635	2.9954	1.7132	1.7671	1.0360	1.3343	1.2179
1.7980	2.7445	1.6382	0.5765	2.1382	0.5502	0.5067	1.1387	0.8850	0.6985	0.5847	0.8045	0.4772	2.2191	0.9158	0.7865	2.1700	0.8385	0.7750	1.5943	1.2240	0.4987	1.1260	1.7288	1.3972	0.9627	2.0217	0.8796	1.1326	1.6393	0.1533	1.0419	0.4423	0.9489	0.2058	0.4692	1.6629	1.2627	1.2989	2.3633	0.8019	0.3785	1.3051	2.3426	2.4590	0.8816	1.1660	1.2061	0.4782	0.9438
0.9086	1.7536	2.1999	1.0436	1.3615	1.2935	1.0425	1.5908	2.6956	0.6950	1.0957	0.1237	0.2830	0.7549	0.3711	1.9183	0.9229	1.5640	1.8400	1.4920	1.2372	1.7165	0.6067	1.0076	2.2691	0.8268	1.3120	1.7536	2.3010	1.0782	1.8392	1.8999	1.1666	1.2287	0.7459	3.4084	0.9008	0.6270	2.2715	2.0907	0.8103	0.1508	1.1513	1.5044	1.2801	1.4545	0.9374	1.1031	1.6619	1.1580
0.4634	1.2259	0.3564	2.8283	1.0487	0.4416	1.1691	1.3865	2.0753	0.2330	1.0273	1.4348	1.5064	1.9700	3.5857	3.3990	1.2811	1.6586	0.6849	1.5256	1.9031	0.8912	1.9119	1.3622	1.1240	2.2463	1.6073	0.5485	0.4071	0.9446	0.5030	2.5877	0.9236	1.2100	1.8380	0.8348	1.7090	1.4864	1.3888	0.8200	1.0990	0.7219	1.5906	1.9615	1.4165	0.4637	1.1409	0.9266	0.2348	0.1239
0.5979	1.3694	1.0210	1.1065	1.8962	1.2165	1.6506	1.8814	0.5934	1.0222	0.7036	0.8725	0.7084	1.3934	0.5397	0.5186	1.5553	0.5026	0.6105	1.2959	2.4019	1.2823	1.8881	0.8498	3.0460	2.6361	1.2289	0.8352	0.9575	0.7931	0.4293	1.4480	2.2513	0.9810	2.2446	1.8443	0.3277	1.3624	0.5551	0.5387	0.8586	0.3947	0.4892	0.5549	2.1965	0.3527	1.9168	0.8097	0.7269	2.0060
2.3507	1.3704	1.3742	0.7018	0.7409	1.6159	0.1635	0.7290	0.9984	0.6336	2.2277	0.9603	1.8012	0.5493	0.8152	0.4801	1.1905	0.5563	0.6247	1.5414	1.9624	0.2991	1.2020	1.0428	1.4195	0.4962	1.7751	1.0802	2.6346	1.7411	1.2684	1.2236	0.8017	0.6047	0.6456	0.5313	1.3087	1.0070	2.3182	1.9762	1.0507	2.7910	1.8091	0.9705	1.3505	0.7125	1.6855	1.8773	0.4124	0.7764
1.1516	0.8347	2.5841	1.5102	1.6959	0.9919	2.2966	1.0132	0.5263	0.3610	0.1694	2.6682	0.8941	1.0400	1.2968	1.1911	1.1473	1.5264	0.4731	1.5285	2.1063	0.9507	0.9004	1.8498	0.4742	0.2911	0.5395	1.0181	0.7148	1.4447	1.4379	0.7512	0.9608	0.4942	1.1544	0.7670	0.8573	0.5231	0.7522	0.4546	0.2736	1.7520	2.6806	0.6715	0.2815	0.3782	1.8533	1.7819	0.1488	1.5669
1.1361	0.7515	1.3097	0.6048	0.8710	1.8357	1.0261	0.2728	0.4725	0.7729	1.4831	0.6982	2.7008	0.3688	1.2215	1.5215	1.6883	1.9190	1.5212	1.3528	2.2248	1.2447	0.5852	0.9038	1.3445	0.6833	2.8461	1.4517	0.3292	0.1999	0.7555	1.9710	0.3714	1.2402	1.2304	1.7683	0.2954	2.4127	1.9350	0.5038	2.5385	0.6354	0.7186	0.3764	1.6751	0.4446	1.8381	1.0645	0.4777	0.3077
0.8336	0.8230	1.4283	1.7630	0.4327	0.2324	0.4192	1.1587	2.2213	1.2424	1.4455	2.0485	0.7627	2.1945	0.4857	2.6213	1.1968	2.7120	3.4170	1.1388	2.3532	0.9002	2.7397	0.8790	1.6782	1.1950	1.0079	1.9308	1.7537	1.0478	2.4378	0.6772	2.2114	2.4842	1.3407	0.6268	1.9635	1.9135	1.1627	1.6226	1.5919	0.5636	0.5121	0.8204	1.7279	1.2668	0.7893	0.5537	0.9664	0.8421
1.5874	1.9765	0.7054	2.2016	1.0160	1.6041	1.9228	1.9032	0.8841	0.9491	1.1156	0.7164	0.9763	1.3801	0.3065	1.8745	1.1755	2.1465	1.9321	1.1713	1.7759	0.7938	1.7074	0.6309	0.8455	1.3953	1.3092	0.8105	2.2456	0.4798	2.1856	0.6037	2.3151	2.3055	1.0479	0.9620	1.1664	1.2832	1.8620	0.4902	1.2785	1.6269	1.9130	0.7134	1.1295	0.9849	1.2011	1.1305	1.2015	1.8046
0.9917	1.0426	1.0296	1.2404	0.9320	0.6738	1.4831	1.6300	1.7553	1.7714	0.2341	0.5978	1.0187	3.0505	0.8269	1.9958	0.4167	1.1786	0.8764	0.7807	0.7483	2.0160	1.5119	0.9261	0.7983	1.3831	1.3069	0.4507	0.8986	3.0049	0.9020	0.8914	1.0300	1.1590	1.9469	0.5863	1.1818	0.7544	1.3194	1.9320	1.5711	0.9390	1.3222	0.1627	2.2797	0.7233	0.4470	0.7119	1.6881	0.4704
1.6813	1.0657	1.3906	0.7449	0.7073	0.8341	1.0306	1.5668	1.7293	0.6234	1.3980	1.0972	0.6130	2.7314	1.4024	0.7766	1.5156	0.6871	0.7544	0.4396	1.2379	0.5250	1.1277	0.9845	0.9984	1.0099	1.3344	2.2139	1.0125	1.1152	0.9885	0.3145	2.1817	1.2972	1.4751	2.3946	1.0149	1.4227	2.1358	1.8137	0.2985	1.8171	1.4439	0.8033	1.8784	0.6610	1.4302	1.5372	0.4073	2.8790
1.2301	0.5270	1.2144	0.3085	1.6945	2.4207	1.5042	2.2276	2.2675	1.1533	1.0412	2.2027	1.2652	0.3350	0.8974	1.9186	1.9012	1.2538	0.3771	1.5363	1.2212	0.9860	0.5782	1.7777	1.7282	2.3516	0.9610	0.7039	2.0689	0.4399	0.9544	1.3688	2.1751	1.3427	1.0913	1.1695	0.8115	1.8908	1.8745	2.1646	0.9877	2.0588	0.3508	1.2600	1.0007	1.2096	0.7267	2.3546	0.9607	1.8228
0.6020	1.3898	1.9584	3.1821	0.9684	0.6067	2.0459	2.4672	0.9348	1.6578	1.4804	1.1349	1.0920	0.7338	1.6373	0.5409	1.0056	1.1363	0.8004	0.7174	0.5855	1.7921	0.6349	0.5048	0.3949	1.6984	1.4566	1.3741	1.2659	1.3469	1.3938	1.1610	2.4291	1.2689	3.0071	1.2239	1.6269	1.3078	2.4786	1.2661	1.6226	1.2570	0.4149	1.4018	2.2096	1.4671	1.2669	0.7368	1.4973	0.7623
0.2016	0.9819	1.1323	2.4184	1.7235	0.7547	2.2188	1.3506	2.2234	0.2785	2.1235	0.5714	0.8883	0.4947	2.2691	1.4185	1.5087	0.9039	1.0003	1.3743	0.5117	1.5827	1.3855	0.7644	1.0114	1.6561	0.7216	1.2702	0.3271	1.3639	1.6540	0.7801	0.9038	0.5217	2.4658	1.3375	1.4867	0.4576	1.6975	1.3523	1.0431	1.4189	1.0508	0.7992	0.3685	0.3086	1.6894	2.6897	0.2506	1.6767
0.7307	0.4828	0.9267	0.6749	1.3665	1.2201	0.4722	0.3336	0.1842	1.3518	1.1488	0.9309	2.0231	2.7462	0.8419	2.5532	0.8527	1.7942	1.0795	0.1879	1.4721	0.7711	1.8247	1.4078	2.9525	1.7354	1.7093	0.5623	0.6836	1.1559	1.4885	1.4770	1.4532	2.2578	1.6084	1.0469	1.2776	1.1767	0.6464	0.9878	1.1326	2.9517	1.5374	1.7825	1.3184	1.3988	0.6565	1.1113	1.7031	0.8193
1.1642	0.1962	1.9135	1.8284	1.3651	0.3347	1.8945	0.8686	0.6626	1.2380	0.3126	0.7003	1.4187	0.5508	2.6646	1.6485	0.6307	0.9561	0.7303	0.7859	0.9190	1.3539	1.7704	1.4260	0.3330	0.5807	1.3378	1.8535	0.8457	1.3118	2.1229	0.8641	1.6662	0.5170	0.4052	1.6678	2.0038	0.6711	1.1083	0.7471	2.6409	3.1526	1.7437	1.1088	2.1331	1.1544	0.8546	1.7229	1.9348	0.5126
0.2732	0.7371	0.6551	1.8409	1.0059	0.5150	1.2206	1.1093	1.8562	2.6687	3.1739	1.0799	1.0977	0.4024	2.0132	1.9320	1.8052	0.8521	1.2891	1.5619	2.1497	1.0508	2.1355	1.3822	1.7844	0.7261	0.6409	1.0655	1.8349	2.0049	1.9640	0.4265	1.2142	1.8605	1.5943	1.2518	0.8153	0.7402	1.9263	1.6661	1.8607	2.0022	0.5279	0.8085	0.6974	0.4775	1.8574	1.1293	1.2146	1.8583
1.6135	0.5315	1.5399	1.6051	2.2736	0.2853	1.4701	0.8508	0.8748	0.2768	1.3524	0.8677	1.5305	1.6829	0.6271	0.3369	1.4302	0.6100	1.4578	1.6356	0.3342	1.5244	1.5056	0.5171	1.2393	2.9618	0.3551	1.1473	1.0947	1.2660	0.5953	0.7036	0.8135	0.8403	1.1068	1.2721	2.1977	0.6759	0.6642	1.1704	0.7737	1.2398	1.4718	1.6729	0.6539	2.1189	1.2521	1.3390	0.7583	1.1366
2.2236	1.8662	0.4156	0.8117	2.6646	0.6043	1.2299	0.4091	0.7111	0.6560	1.7663	1.1493	2.2526	2.2442	1.1813	2.0430	1.3201	2.3676	1.9662	2.5158	0.6641	2.0605	1.1500	0.8976	0.6948	1.4624	2.9883	0.3667	0.8990	0.4472	1.6060	0.7850	1.0679	0.7418	1.1052	1.1433	2.6267	0.7219	1.6719	0.2191	0.4124	0.9292	0.6502	1.4919	1.9794	0.9034	1.4228	0.3987	1.3317	1.7705
0.6497	1.1822	0.8277	1.0999	1.1859	0.4026	0.8241	2.6479	1.2744	0.7640	0.9106	1.6382	1.0895	1.1385	3.4059	1.0432	0.8270	1.2023	0.6759	1.5266	1.9376	0.9739	1.7888	2.2761	1.5671	2.1629	2.1156	1.7093	1.6336	0.6690	1.7569	1.8963	1.2276	0.7803	2.3576	1.2879	2.6825	1.3559	1.9156	1.0747	2.2720	2.8270	2.4614	0.4991	0.1702	1.4907	1.1958	2.3370	1.4261	0.4158
1.0321	0.9761	0.8357	0.9187	0.7761	1.3443	1.9502	0.9112	0.2103	2.0205	0.9602	1.5685	0.3012	1.6670	0.6587	0.5879	1.4446	1.8966	0.6570	0.5681	0.4787	1.3495	1.2896	0.9683	1.1625	1.9828	1.4067	2.1670	0.8208	0.2497	1.8492	1.3697	1.6839	1.2392	0.4643	0.9731	1.4856	0.9637	1.6627	0.8673	1.0212	1.3551	0.6417	1.0924	0.7041	0.6874	1.3498	0.8724	1.3164	0.8009
1.6722	0.2948	1.7930	0.6293	0.2067	0.5294	0.7470	3.5670	3.2372	1.8631	0.9867	0.6711	0.7082	2.4612	2.0572	0.8022	0.8452	0.7900	2.1428	2.6551	2.0141	2.4292	1.6459	0.6579	1.8426	0.2862	0.5684	1.7137	0.4768	0.1090	1.3543	0.5581	0.4227	1.6517	1.6278	1.4716	1.4533	0.3713	1.5275	1.9451	0.7233	1.1952	1.0514	1.0305	2.7919	3.4062	2.0605	0.8887	1.1660	0.3604
1.0261	1.9255	1.3206	1.3465	0.1417	0.4524	0.4590	1.3127	1.1924	1.4520	1.2869	1.5212	1.3923	0.5306	0.8394	1.5789	0.5334	0.9617	2.4734	2.0681	1.1394	0.1892	1.5594	2.1127	0.7703	0.8745	2.0345	0.8450	1.8595	0.2964	0.5836	2.2080	2.1866	1.6346	1.4628	2.7350	1.6724	1.7598	1.4934	1.6579	0.7984	2.3211	1.1196	1.4304	0.6901	0.7913	1.1056	1.0295	0.2344	0.8318
1.6572	0.8823	1.5176	0.6820	1.3323	0.8991	0.6234	0.5422	0.9031	2.4540	0.4013	0.6774	0.2004	0.4864	0.6744	2.3373	0.6301	0.8718	1.4387	0.5686	1.9730	0.8528	1.4143	1.1281	0.6350	0.9773	0.7316	0.6635	2.0539	1.3097	0.4623	1.6325	1.1302	0.4570	1.6677	1.2990	1.0587	0.7908	1.5874	1.0150	0.5183	0.3945	0.2469	0.8326	3.3541	2.4453	1.3857	1.1943	0.6926	0.3103
0.6428	0.5167	2.2822	2.5047	1.8599	1.8062	0.6714	2.6947	0.6943	1.1931	2.0350	1.2995	1.6802	0.8538	1.6514	2.3784	1.3776	1.3995	1.7212	1.0488	1.1395	1.1781	1.0231	0.9208	0.2607	0.8819	1.2017	1.6494	1.8903	2.1844	0.4049	2.4495	1.0323	1.7483	0.8250	1.2193	0.6507	0.6059	0.4338	1.2754	2.6829	0.1666	0.3289	0.8497	1.6845	0.1805	1.6961	0.9522	1.4349	2.3406
0.5908	0.8377	1.0437	0.5404	1.7899	2.1955	1.9368	1.0871	0.6829	1.4398	0.6690	0.6545	0.9218	0.9579	0.8465	1.7364	2.4024	1.4402	1.1857	0.6434	1.1385	0.8593	1.1884	1.9587	2.7388	1.8219	0.1559	2.3822	1.0843	0.2316	1.1656	0.3750	1.3839	2.9552	1.0932	0.0616	0.9119	0.8312	1.6426	1.3417	1.1580	1.3461	1.0152	1.1131	1.5292	1.3552	0.1559	0.6751	1.6010	0.6964
0.8324	2.7812	0.6506	1.7873	0.9582	0.7688	0.6916	1.6181	0.5515	1.0676	3.2224	0.7525	1.1623	1.0017	1.4966	0.4931	0.6006	0.7406	0.3485	2.1947	0.8563	1.8570	1.3882	1.1086	0.6026	0.2740	1.6964	1.4306	1.3861	1.4538	1.1562	1.2513	2.2307	0.5901	1.5265	0.7621	1.2901	0.5566	0.1074	1.0832	0.7266	0.4019	1.2043	1.8195	0.8096	1.4170	1.5048	0.8106	0.4242	0.7385
2.6204	0.8683	1.4071	0.6568	1.8828	2.7034	2.3027	2.0838	1.2989	2.9616	2.9741	1.1247	1.0653	2.1595	2.1287	0.5728	0.5837	2.7298	1.6169	1.1603	0.6723	1.9158	2.3425	1.0193	0.4836	0.4008	1.0552	1.9141	1.4199	1.2929	0.7288	2.1295	1.9513	2.1802	1.8202	0.8935	0.5471	0.4809	0.5350	0.8603	1.4485	1.3046	1.4320	1.3592	1.1066	1.2357	1.4571	1.1393	0.7767	1.9375
1.7960	1.9685	0.6304	1.2937	0.8583	0.7148	1.7975	1.3925	1.0810	0.8406	0.6288	2.4259	0.8304	0.8290	1.0303	0.8506	0.4244	0.3189	2.7401	2.7369	1.5120	0.2385	1.0719	0.6525	1.8830	0.9993	1.0512	0.9162	0.9537	1.4291	0.6328	0.8829	0.9696	1.6338	0.5712	0.7020	2.1766	2.2147	2.3075	0.7678	1.3805	1.6030	1.1739	1.6472	0.4488	1.2657	0.8921	1.1104	2.0090	1.6188
0.7227	0.5839	0.6035	0.4182	1.4043	0.2923	1.5460	1.3486	1.1322	1.3153	1.1680	0.7302	0.5786	0.6467	0.4946	1.6220	3.3041	1.8904	0.8084	0.9769	0.0782	0.6006	0.9860	0.3915	0.5071	1.7760	0.9247	1.1692	1.6266	0.9224	0.9256	0.5545	1.8112	1.1589	0.4609	2.0276	0.4647	3.6250	3.0246	1.8022	1.1591	1.8208	1.9052	2.1324	0.2540	0.7737	0.0259	3.0550	0.7710	0.3168
0.3863	1.1079	0.2805	1.5134	1.5563	0.9442	1.0396	2.4419	0.7205	0.7900	0.4546	1.3547	1.8818	1.4262	1.1147	1.7306	1.6036	2.6597	1.7001	0.7513	0.5476	2.1367	0.6887	0.6320	0.5883	1.0609	0.3902	1.8527	3.1404	0.9230	2.3390	0.3842	1.9942	0.4594	0.1036	1.2549	0.8199	1.3722	2.3734	0.6657	1.1375	0.8418	1.1351	1.2932	0.4222	0.9219	1.3303	1.1976	1.3458	0.7492
1.5847	2.4655	1.2376	1.2342	1.8647	2.0107	0.3087	2.0125	0.5866	1.4129	1.8158	2.2473	1.3356	1.7153	1.4035	1.0940	0.9787	0.5586	1.4013	0.7629	0.4455	0.9170	1.2075	1.3329	1.2074	1.0868	0.5251	2.7793	0.7234	2.2069	0.8740	0.5826	0.2407	0.3221	0.9985	2.0974	1.5426	2.5598	2.3015	0.3797	2.3571	0.2943	1.4218	2.2613	0.4494	2.5234	0.5064	0.8360	0.4904	1.5794
0.2011	0.6109	1.1266	1.4968	1.3721	1.8035	0.9933	1.2046	1.1964	2.5740	0.9594	0.8046	1.9403	1.2305	1.3731	1.1460	0.6763	2.1436	1.0156	1.0943	1.0925	1.8754	0.4224	1.1028	1.3776	0.1658	0.8102	1.2554	2.0697	1.1242	1.8943	0.5394	0.7650	1.1150	1.4517	0.7523	0.6832	1.5083	2.6743	0.2848	0.7709	1.0655	0.8197	1.6268	0.9834	0.8292	0.7228	1.2058	2.2519	0.8885
1.1844	1.6380	1.5542	2.2818	0.4524	1.1135	1.6292	0.6063	1.0536	1.7863	0.0632	1.4793	2.1364	1.6107	0.8370	1.7962	1.1588	1.2540	0.4507	1.0445	1.0610	2.2213	0.4360	1.0138	1.1746	0.6582	0.7852	0.6757	1.5602	0.9069	1.1457	1.8958	1.7586	2.2465	1.9657	0.8406	0.8506	1.4546	1.1458	1.5850	0.2694	1.1629	0.4408	2.6244	1.2592	0.9399	1.1723	0.3372	0.2597	1.1933
0.5746	1.6552	1.2593	2.7529	1.8817	1.9726	1.2033	1.0865	1.3981	2.5573	1.5047	3.0984	0.0861	0.1330	0.8621	0.3968	1.2757	1.0653	3.2027	0.5488	1.1386	0.6965	2.9229	2.1336	0.9203	0.1008	2.0550	1.9329	0.7675	0.2323	0.9498	3.1339	2.1554	1.8879	2.0916	1.3584	0.9115	1.7030	1.8170	0.6679	0.9520	2.0873	1.7594	1.9004	1.8596	0.6125	1.2217	3.2269	0.5625	1.6402
0.8111	1.3263	0.6383	2.7952	0.6218	2.4227	1.6947	1.4344	1.3519	0.9488	1.4398	1.4829	1.9269	0.7698	0.9755	1.7281	1.5431	2.6235	1.1148	0.7087	2.0301	1.5176	2.2940	1.2429	1.7578	0.5839	0.7753	1.4049	2.0607	0.4496	1.3913	2.4971	1.2908	0.4189	1.5873	2.9951	1.5091	2.8682	0.7248	0.5454	0.5873	0.8466	0.7189	1.0521	0.3610	2.1184	0.2269	1.1271	0.7108	1.2364
1.4215	2.1555	1.7308	0.9064	0.6665	0.5182	0.4254	0.7448	0.4104	2.0299	1.7783	2.3928	1.0622	0.5889	2.7910	0.5680	0.2027	1.2822	1.3924	1.8342	2.5101	0.2739	1.7438	3.5512	1.2493	1.1397	2.5504	1.6578	2.4957	0.4728	0.1715	0.9312	2.6146	0.5847	1.7666	1.4926	2.4982	1.4891	1.5207	1.6241	1.4276	1.0636	0.9818	1.3143	0.5713	0.2492	0.4418	2.0801	0.9509	2.2071
1.6434	0.6419	0.3792	0.8982	2.2766	1.6160	0.6323	1.2625	1.3409	1.2098	1.1002	1.5452	1.3476	0.8548	2.0946	2.0785	1.4371	1.5250	1.2052	1.2360	1.0122	1.8402	0.7201	1.9579	0.6807	0.9079	0.9430	0.7630	1.8388	1.5067	1.6520	0.7444	0.8456	0.4508	1.2872	1.2518	0.4949	0.4261	0.8671	1.2542	0.9933	1.3452	0.8340	0.6996	1.1778	0.9845	1.1984	1.7846	0.9188	0.7724
0.6381	0.7533	0.4792	0.7061	0.7617	1.0301	0.9681	1.4281	1.6625	1.0373	1.2586	1.5317	2.2651	1.3054	1.1207	2.3482	1.1104	0.2677	0.4957	0.9954	1.8527	2.0392	1.0009	2.0610	1.8033	1.7118	0.8287	0.6790	0.4475	1.0043	1.6695	1.5063	0.4763	0.3479	0.3780	1.3546	0.9627	0.6254	1.2571	0.8451	0.6881	0.7721	1.5504	1.6630	1.3408	2.2276	1.2314	0.8326	1.9407	1.7163
1.0770	2.2925	0.6954	1.7328	0.3042	0.5410	1.1119	1.8928	0.5395	0.4901	3.1188	0.3738	2.7854	1.9143	0.8112	1.4509	0.7996	2.1934	0.6567	1.3810	1.3942	1.1172	1.0290	0.4554	1.3797	1.2637	2.1981	0.8725	2.0807	0.4832	1.4353	1.7654	1.1093	0.9809	1.2750	1.7570	1.3063	1.9555	1.3964	0.7244	1.3429	1.3635	1.0033	0.5811	1.0466	0.5544	2.3993	1.2221	1.5692	1.6154
0.7774	0.5828	0.7634	1.0054	1.2038	1.5549	0.3272	1.3693	0.3697	1.3208	0.5033	1.9822	1.1143	1.3286	0.1904	1.0957	1.8707	0.4199	1.2852	1.1569	0.9816	0.3926	1.4167	0.7443	2.3200	1.0764	0.6107	0.5691	1.2826	2.1271	0.3327	1.2843	1.1315	0.7330	1.3852	1.5878	0.6971	1.2208	1.6892	0.2601	1.7643	2.6971	1.2511	3.3621	0.9426	0.6403	0.4701	0.5674	0.1694	1.2635
0.5282	1.2199	0.3210	2.0681	0.8587	1.4051	0.5375	0.7660	0.7589	1.1934	0.6471	1.8076	2.5423	1.7968	1.2565	0.7667	0.8150	2.2559	1.7867	2.4782	1.2476	2.4048	1.7288	0.8617	1.3329	0.8079	2.4817	1.0562	1.0969	0.5346	0.8675	0.5560	0.7636	1.5122	2.4664	2.2611	2.5001	1.1270	0.5555	1.5411	2.0174	0.8169	1.9468	1.0830	0.2042	1.4863	0.3088	0.5576	0.2087	0.1424
1.2468	0.6270	1.1226	0.8960	0.8485	0.3378	0.8979	1.7713	1.3909	3.3421	1.0545	1.9727	0.5361	1.8761	1.2165	0.8323	1.4802	0.4939	0.6354	1.9395	1.3898	0.7812	1.0812	1.5231	2.9727	1.3116	1.8042	1.6813	1.3169	0.8556	1.9702	0.5523	1.0419	0.6622	0.6787	0.2600	1.3742	2.3447	1.1543	0.4824	1.1499	2.0327	1.1937	2.2922	0.5654	0.7521	2.5010	1.6649	0.8459	0.5711
3.1146	2.4253	1.4626	0.7370	0.9115	1.5478	1.1963	0.9559	3.1509	0.5504	0.8181	0.4660	0.9672	1.4684	0.3792	1.4952	0.3972	0.9883	1.4374	1.6007	0.4237	0.8267	1.8062	1.5696	1.5594	0.6537	1.4052	1.2698	0.8190	0.9535	0.3097	0.4578	1.5546	2.3307	1.2238	0.7561	1.5008	0.2496	1.0236	2.3444	1.3162	0.7938	0.6540	0.1442	0.9600	0.6195	1.5966	0.0980	1.3239	2.2773
0.6435	0.9920	2.6912	2.0630	0.9508	0.6352	0.4600	2.3506	1.0875	2.2092	2.6613	1.4972	0.6244	0.8055	1.3008	2.0865	1.2999	1.3831	2.0353	0.4022	1.1963	1.3860	1.1654	0.9993	2.4736	0.6192	2.2564	1.3120	1.1304	1.7778	1.2404	1.3400	2.4218	1.0293	0.7578	1.0362	1.6403	1.0281	0.7583	2.5146	2.7689	0.3822	1.2422	1.1799	0.9865	1.6443	1.8767	0.9394	1.3290	0.2588
2.3293	0.7830	1.3627	1.3759	0.3169	2.0118	0.7221	1.5312	0.7512	0.7405	0.1106	0.2842	1.8438	0.5230	1.3773	0.2800	0.6074	1.4646	1.2566	0.9166	1.4990	1.3848	1.8700	1.1547	1.1634	1.6270	1.9661	1.1435	0.3935	1.3700	0.7016	1.2697	1.2746	0.3531	1.7832	1.5473	0.6050	0.5995	1.0389	1.4574	2.0703	1.3875	0.4091	1.2606	0.4339	1.0444	1.0734	1.9608	0.7787	0.8106
2.3429	0.6956	0.0923	0.8567	0.2629	1.2696	2.0048	0.3718	0.7919	1.8033	0.9275	2.3438	1.4584	1.6463	2.1360	2.0321	0.5167	1.2646	1.8764	1.9632	1.3092	1.0097	0.9813	0.4675	2.1934	0.9982	1.2580	1.3418	0.4511	2.2195	1.8998	0.8744	0.8905	1.2146	0.5244	1.1405	0.9542	0.8202	2.1087	2.4224	1.4520	1.9632	0.0494	0.7360	0.9054	2.2329	0.2166	0.7433	1.7838	0.4202
1.0179	0.9617	0.1097	0.8811	1.1165	0.7146	1.2313	2.3861	0.3442	0.3958	0.5216	1.2330	1.7631	0.9151	1.2720	0.5612	1.6570	2.0701	2.5782	1.7288	0.9929	1.0169	0.4045	1.1543	1.1456	0.1899	2.3563	0.6579	0.8489	0.8930	1.9023	1.8414	0.9361	0.7404	1.0135	1.0918	0.6977	1.6904	1.3285	1.8126	1.9501	1.2327	2.2964	0.9082	0.6795	2.3383	0.8520	0.6565	1.8299	0.8372
1.0799	1.2187	0.5970	1.7892	0.8905	1.7078	0.8582	1.7443	0.5569	0.3961	0.4998	1.1123	2.1719	0.2939	1.7142	0.7372	1.0104	0.8494	1.7928	3.4943	0.6589	0.1901	2.0320	1.1462	1.8255	2.2487	1.5185	1.9569	1.5601	0.2778	0.6537	2.3052	0.7681	0.3027	1.0485	1.0064	0.8754	1.5010	2.0954	2.1697	0.5995	1.2420	0.7728	2.8420	0.4304	1.6273	1.1005	1.1740	1.6034	2.4783
0.4351	1.1186	1.4652	2.1209	0.7847	2.2045	1.4753	1.5610	0.4169	1.3019	0.6171	1.8522	0.2663	1.8778	2.2352	1.3729	1.4131	0.8254	0.9453	0.8439	0.7555	1.5307	1.2988	1.3395	1.9193	0.9646	1.5158	0.8690	1.1430	1.4689	1.5945	0.6979	2.6263	1.2353	2.1081	1.3608	1.1758	0.9890	0.9181	1.2980	1.1888	0.7296	0.4449	1.8531	0.5952	1.9203	1.5728	0.2452	1.2178	0.2444
1.5986	2.1799	0.7623	2.1611	1.0123	0.4277	1.5146	1.8016	0.2999	1.9363	1.9675	1.2269	1.2314	2.1166	1.7320	1.5067	2.0056	0.8748	0.8750	0.4056	1.9963	1.8618	1.1550	0.8733	1.2903	0.9570	1.6758	1.7012	1.3232	1.8549	1.0981	2.1889	2.0035	1.1165	1.2277	0.5804	0.6571	1.3766	0.5938	0.4206	2.0147	1.6376	0.7435	1.3236	1.3332	1.3855	1.8544	0.3145	2.6131	0.8463
2.3180	1.2089	1.6788	0.3951	3.2326	1.8097	0.3611	0.1960	1.0602	0.7713	1.1872	0.4751	1.0002	0.3924	1.3590	1.0634	2.4353	2.3565	1.6236	0.6850	0.4583	1.1946	1.3553	1.1156	1.1459	0.8042	1.3429	1.6627	0.2365	0.5346	0.0317	2.3311	2.2997	0.4140	1.4913	1.0693	2.0527	1.4049	2.2860	1.8737	1.2103	0.6049	0.8150	0.1074	0.9252	1.4784	0.7547	0.9523	1.4873	0.6156
0.5876	0.6465	0.5635	1.3792	0.3122	1.7682	0.6729	0.8218	2.2763	1.1627	0.6134	0.8327	1.6345	0.9519	2.7237	0.3160	0.6652	0.6991	2.7673	1.2091	0.2019	0.7165	1.1957	1.1603	1.1205	1.4077	1.3335	0.7299	1.9445	1.0397	1.2679	1.5980	1.2851	2.1773	1.3200	0.5083	1.1012	0.2041	1.0846	1.4973	1.4487	0.1154	2.2255	1.2713	2.3455	0.9841	1.8584	1.9630	0.7243	1.6527
0.9866	0.7175	1.1360	1.4881	0.6481	1.7576	0.8265	2.5311	0.4308	0.9730	1.4182	0.0122	1.0049	1.1696	3.0730	1.6299	0.1787	1.0321	1.6880	1.1554	0.5557	0.9051	0.4692	2.1279	0.7166	0.2984	0.6681	0.5674	1.7266	0.4532	1.3618	1.9797	0.3037	1.5046	1.6375	0.4361	0.4947	0.2503	0.7712	1.9824	1.9934	0.9304	0.8037	0.8052	2.0835	1.0776	0.7196	2.2957	1.2375	0.5806
1.1538	0.6336	1.5998	1.3050	0.3626	1.8576	1.2682	0.3044	0.9877	0.7791	2.4557	0.9897	1.1921	0.8535	1.2619	0.7831	1.0098	1.8781	1.5726	1.1995	1.7982	1.0762	2.1321	1.1279	0.5716	0.1900	1.3190	1.5664	1.9686	1.9800	1.3718	1.7645	0.6607	0.8882	1.3278	0.8952	1.3922	1.8591	1.0704	1.3384	1.2222	1.0998	1.3239	2.4551	0.4624	1.0076	0.0775	1.5089	1.4500	0.3773
0.7144	0.7825	0.4807	1.4906	0.3996	0.8444	0.2318	1.4386	0.0614	2.1809	1.6587	1.6144	0.6812	0.7178	1.6419	0.3537	0.6845	0.9290	1.1367	1.0160	0.6450	0.2801	0.4642	1.0758	1.1791	0.7761	1.0399	0.8616	0.4342	2.1452	1.0975	0.5132	0.8804	2.3360	1.0032	1.6216	0.3312	0.7821	2.4812	0.9568	0.9742	1.3546	1.5128	0.6206	0.7875	1.9835	0.3394	1.2124	1.6992	0.9892
1.7239	1.1536	2.2094	0.9747	0.9958	0.4902	0.3763	0.3597	1.3581	0.8370	1.6040	1.5583	0.5514	1.6746	2.5770	1.7113	1.3471	0.5820	0.5040	0.7724	2.0431	0.9048	0.5980	1.0242	0.9203	0.8903	0.3542	0.5367	2.9521	3.1177	1.7675	2.5012	1.5924	1.0660	0.2133	0.8295	1.6624	1.4490	1.7052	1.0247	2.5234	1.9804	1.6381	1.7321	2.6092	1.2039	2.5988	0.8868	1.7937	1.3598
1.7488	0.4927	1.4728	2.8045	1.8376	1.7762	1.5681	1.2329	2.1868	1.6972	2.4875	1.6109	1.7902	1.3736	2.0196	1.3749	0.7561	1.4638	0.9240	0.5408	1.9214	2.0588	1.2120	2.0419	0.4128	0.5521	0.0858	0.5790	0.3922	0.8132	1.0610	2.3307	0.6553	0.7655	1.0683	0.7567	2.8363	1.4497	0.9789	0.6943	0.6037	1.5793	2.8617	0.6355	1.6166	0.7958	0.7348	2.0423	2.6045	0.1645
0.9264	1.0855	1.8385	1.3998	1.0248	1.1613	0.0913	1.6090	0.8350	1.3966	2.0439	1.1917	1.6659	1.3492	0.8980	0.9037	0.2046	1.2260	1.1690	2.9903	1.7166	2.2542	0.4573	0.9935	1.9145	0.2422	0.9306	1.2873	0.3333	1.6314	2.1111	0.9441	2.1192	1.2473	0.4337	1.2128	1.9386	1.2423	0.4556	0.8602	1.6334	0.7882	1.3898	1.1274	1.1802	2.7926	1.0986	1.0413	1.4858	0.6189
0.6935	0.4177	1.1052	0.7620	0.8907	0.7921	1.0940	2.3269	1.7786	1.5526	1.1750	2.2180	1.0420	2.0422	1.4276	0.7713	0.9198	0.9140	1.4689	0.6276	0.7068	0.6573	0.3083	1.6936	3.0736	1.9977	1.4407	0.4738	1.1297	2.9712	0.6946	0.9540	2.0699	0.4822	0.6706	0.4987	0.3011	1.5083	0.9641	2.5428	1.7713	2.0925	1.2848	1.1094	0.4971	1.2508	0.3560	2.2204	2.4941	2.1544
1.3627	1.2833	2.3482	1.4311	1.8018	1.7026	0.9343	2.0538	1.8908	0.9718	1.0419	0.7708	1.3037	0.8969	1.3490	0.5577	0.8657	0.2486	0.7507	0.7210	1.4742	0.9195	2.4527	0.9559	0.7136	2.2982	1.0033	1.2524	0.5544	0.6551	0.9765	0.3617	3.6871	1.3531	1.8215	2.0959	0.7102	1.2436	0.4936	1.1785	0.3366	1.3709	0.8388	0.8161	1.1049	0.8004	2.1897	1.5150	0.9777	0.8586
2.4197	1.0515	1.5391	2.1495	2.5965	0.8541	0.8859	0.8005	1.9594	0.6234	1.9985	1.1387	0.4927	0.3677	2.0873	1.5260	0.7340	1.9511	0.7516	1.5903	1.0124	0.8613	0.6524	0.9812	1.4279	0.6237	1.6805	1.7999	0.9671	0.8991	0.2827	1.1454	0.3432	2.7033	0.2659	0.9922	2.0375	1.5280	1.5391	0.3818	1.0702	0.1424	1.5798	0.7697	0.3772	2.3370	1.4076	0.2387	1.6338	0.8789
0.2424	1.3821	3.0494	2.2367	1.6983	1.9523	1.2606	1.0071	0.7670	1.6173	0.1491	1.8590	0.8245	1.5480	2.0794	1.5237	2.4392	1.1144	0.8592	0.3835	1.5406	2.6949	1.2470	1.3265	0.6365	0.1963	0.9644	2.1066	0.9684	1.4448	1.2387	1.1807	0.7862	1.6265	1.0858	2.2406	1.8371	0.1629	1.2771	1.3211	1.4762	2.1457	0.5414	0.9046	0.9831	0.2963	1.0859	0.6028	0.5864	0.7847
1.5444	1.2343	0.5820	0.9065	0.7915	2.2467	1.4600	0.5754	2.3449	0.5183	1.3417	0.2452	1.2407	1.3226	2.4341	0.8379	1.8318	2.0049	0.6504	1.0624	0.3030	1.0381	2.2987	0.1497	0.7236	2.8820	0.2459	1.3744	0.6251	1.9926	0.1352	0.8847	0.6920	3.0944	1.1563	0.5886	1.5075	1.5669	1.7983	1.3818	0.4431	1.7179	1.1223	0.4094	1.3636	2.0378	0.8429	1.4473	2.7997	0.6831
1.0732	1.3366	0.7041	1.6137	0.9225	1.0794	0.8775	0.7505	1.6083	0.4127	1.4845	0.7717	2.6104	0.4763	0.8296	1.6546	0.2858	1.3068	2.7762	2.7214	1.3875	0.4855	1.6579	0.5407	0.6202	1.3103	1.1011	2.0333	1.5977	1.4982	1.2044	0.7355	1.7733	1.6841	2.2787	1.0587	3.1696	1.6437	1.6151	0.2447	2.2371	0.6382	1.9749	0.8571	2.5560	1.7649	1.3186	1.8120	1.4744	0.6675
0.8258	0.4676	2.0968	1.9680	0.9977	1.0287	0.8122	0.4520	0.9343	0.4792	1.5303	0.4546	0.7980	0.7319	0.3037	1.6544	0.2899	1.8273	1.9437	1.1336	1.3432	1.2255	2.0255	2.5089	2.5656	1.1542	1.5023	0.3310	2.4169	0.8804	0.8409	0.3334	0.8064	1.6120	1.8151	0.4464	1.5969	1.9744	0.9771	2.5217	1.4216	1.6566	0.1478	1.3432	0.9204	1.1281	1.5074	1.3232	0.5906	2.3048
0.5409	1.2867	2.1836	1.9226	1.0491	1.0228	0.7575	0.9710	2.4377	0.8185	1.6294	1.8537	2.3690	1.0020	0.8033	1.9681	2.3869	2.0420	0.7373	2.1554	1.6679	1.4971	1.1962	0.4707	1.6349	0.7142	0.9006	1.9249	2.5548	0.6525	0.3572	0.5552	1.0438	1.8857	0.8890	0.6531	2.1907	2.4091	0.5437	0.6731	1.6012	0.9387	1.0447	2.3358	1.6716	0.8210	1.4966	0.8706	1.5072	1.6930
0.9253	0.7970	1.0721	1.0432	0.8963	1.0525	2.3830	1.2049	0.3049	1.3178	2.2473	2.1993	1.0537	1.6434	0.7334	0.6238	1.4482	1.4238	0.2967	1.4369	0.4131	1.7507	1.6795	1.1948	0.5200	0.7772	0.4529	0.8421	0.6643	0.8282	0.7781	1.8735	0.8969	2.4458	0.2253	0.8652	0.7175	0.4031	0.2132	1.2597	0.6905	1.5597	2.0009	1.1563	2.3515	0.3460	2.1576	0.9309	0.3874	2.5625
0.2505	1.1285	1.0025	1.4167	1.0305	0.4376	0.5191	0.8912	2.0051	1.1594	0.7994	1.0569	0.9911	1.3515	0.7464	1.1983	1.2122	1.5911	0.6287	1.3666	1.3159	2.0142	2.3682	0.4981	0.2269	0.5522	1.5858	0.8852	0.5326	1.2195	0.8432	0.6669	1.8678	0.6748	0.3393	0.3780	0.2082	0.5155	0.5754	0.2807	0.9009	2.8325	1.1306	2.9295	2.2809	0.3978	2.2423	2.0730	0.9995	1.5994
1.8005	0.7258	0.8320	0.7990	0.6494	0.8289	0.9454	1.1297	1.0768	1.6271	0.2412	0.9567	0.9402	0.8671	0.4137	0.7100	1.7155	1.6486	1.2491	0.7345	2.3102	0.8350	0.2819	0.1112	1.8066	2.0957	1.1341	1.0493	0.6533	0.4029	1.6792	0.6745	1.7638	0.9170	0.3434	0.8301	1.6783	0.5786	2.5158	1.8241	1.0331	1.3596	0.8386	0.9095	2.1734	1.0888	1.0828	2.5666	2.3298	0.9918
0.2249	0.6311	2.4119	1.3915	0.8249	0.2359	2.1194	1.6186	0.9876	2.0700	0.8504	0.6513	1.2321	1.6950	1.6755	1.2376	2.6086	0.8330	1.3253	1.1304	0.2177	1.3153	1.8073	0.9475	0.2167	2.8455	1.3987	0.8071	2.0006	1.2911	0.6821	1.1325	0.3668	0.7609	1.7133	0.9558	0.8956	0.8324	1.2024	1.1237	0.8151	2.4037	2.3140	0.3837	0.4194	2.5256	1.9314	0.6408	1.4072	2.6466
0.6788	1.0500	2.0090	0.7419	1.0278	1.5057	1.1368	1.9851	1.7428	1.2054	2.6389	0.3030	0.8252	1.2428	0.3337	1.0301	1.9041	1.0541	0.2428	0.2669	0.6066	0.5135	0.6725	1.5949	1.1364	3.2115	1.0367	1.3136	1.0425	0.9033	1.7938	1.8984	0.8060	0.9208	0.9720	1.6097	0.8610	0.7815	2.1451	2.3388	0.7727	0.5597	1.5421	2.2580	0.2592	1.6260	0.3648	1.0881	1.2909	0.7018
0.2708	0.8467	1.5159	1.4738	1.2539	1.0169	1.3286	2.3701	0.4487	1.3113	0.2820	2.1765	1.3140	2.0183	0.4770	0.5230	0.3317	2.0143	1.6644	0.7430	2.9268	1.7041	0.8445	0.3885	0.3732	2.3318	2.0077	1.3485	0.9256	1.0095	1.4514	2.5751	1.1387	0.2716	1.9369	0.7099	0.5759	1.3808	0.9152	0.9845	0.9861	1.1265	1.1596	0.9754	0.6201	0.7171	0.4871	2.4822	1.4393	0.9235
0.4629	1.5935	0.9183	1.4152	1.7740	0.4145	1.6547	1.8411	1.2372	0.8585	1.5464	2.6200	0.3286	0.6905	2.1430	1.8153	0.7367	0.9304	1.0060	0.4618	0.5263	0.2102	0.7980	0.7032	1.4410	1.1562	2.3925	1.6049	1.0645	0.6685	0.3683	0.1822	0.9206	0.0907	0.5548	1.1157	2.5386	1.2061	1.2103	1.0309	1.4111	0.4811	1.5829	1.4657	1.7083	2.1383	1.7402	1.4756	1.1411	0.7660
1.7378	1.7912	1.7664	0.7788	0.5591	1.7504	0.4112	0.8550	0.6804	0.9898	1.4901	2.2207	0.5703	0.4375	0.3282	2.6927	0.9542	2.0101	1.7199	1.9680	2.7503	1.8925	1.6751	1.5893	0.8527	1.8711	1.5779	0.6425	0.9686	1.2921	1.2092	1.4217	2.1224	0.5244	1.0011	1.3233	1.0303	0.3746	1.3167	1.3668	2.2767	1.0320	1.3072	1.5223	0.8116	0.2033	0.3604	2.0866	0.4165	2.4062
1.9912	0.4434	0.1030	0.7827	0.9480	1.4871	0.9468	1.8281	0.2175	1.6791	2.0209	0.7666	0.8993	0.8275	0.2136	2.5504	1.9210	0.8300	2.2107	1.5572	0.9274	1.9716	3.0503	1.3008	2.1781	0.7235	0.8978	2.3801	1.7199	2.8190	0.1698	1.5707	1.4084	2.5277	1.4790	0.4230	1.6350	1.8113	1.0554	2.4495	1.3549	0.8447	0.9546	1.5549	1.8855	1.2300	0.4087	1.5605	1.7735	1.7528
1.6572	1.4946	1.1425	0.9172	1.2150	2.1812	2.1371	0.8672	1.0994	2.2085	1.0872	0.9916	1.6548	0.7493	1.6378	1.2594	2.4124	1.6204	0.8535	1.8536	2.0989	0.8715	0.7765	1.0622	1.5154	1.4447	1.1303	1.0739	1.8748	1.6093	0.3004	0.5889	1.3868	1.0112	1.6322	0.5819	0.2502	0.1673	2.0748	1.7801	0.7089	1.7769	0.5501	0.6748	0.8094	0.8614	0.2973	0.6044	1.5089	0.6994
1.1027	1.0506	1.2625	0.8747	0.5327	0.8762	3.6183	1.4536	1.7541	1.4786	0.6648	3.4146	1.4179	1.6359	0.9115	1.8444	0.7053	0.5694	1.9420	2.0637	0.4813	1.6282	1.1301	0.4684	1.6420	0.7244	0.6852	1.1881	0.1941	2.3418	1.6068	1.3788	0.4296	1.9306	0.5075	1.7858	0.8758	0.6736	2.5793	0.9030	0.6064	1.2018	0.1929	0.6175	1.3445	0.8140	2.5990	1.5927	1.3212	0.7403
1.7260	2.4937	0.8967	1.9415	1.7027	0.0853	2.2457	0.6642	1.4531	0.6824	2.4259	3.2238	1.0785	0.0719	0.2226	1.8100	2.7521	1.7875	1.5258	1.5272	2.0571	1.6396	2.2935	0.8411	0.1713	1.4258	0.2710	2.7238	2.5842	1.0448	1.7612	1.2996	0.7177	2.3637	1.1471	1.3265	0.8266	0.6970	1.9122	0.1597	0.8833	0.7967	1.1056	0.3919	0.7335	1.6736	0.6254	0.6531	0.8394	1.3857
1.6347	1.1570	1.2293	0.3311	0.8066	0.9979	1.1939	2.1316	0.6392	2.1679	2.1989	0.7849	1.1992	2.5185	1.0306	1.2812	1.1843	0.6091	0.7417	1.2437	0.7073	1.3416	1.5856	2.6034	0.8328	1.4501	0.8172	1.5314	1.1518	0.4494	1.5045	0.9128	0.6494	1.2485	0.7681	0.7891	2.0211	0.4296	1.6032	0.9865	0.8817	3.0531	1.2157	0.1054	1.0500	1.1426	0.8175	1.4201	1.3104	2.7428
1.7681	2.1897	1.1463	0.5055	2.0939	1.0310	2.0072	1.5949	0.0713	1.6954	1.7744	1.3831	1.6626	1.0806	1.5399	0.4710	3.4694	1.6851	0.8254	1.5174	1.2388	1.2072	0.5146	1.6965	1.9366	0.3298	0.3818	1.1168	0.0680	1.3168	0.5986	1.6047	0.7420	1.0986	0.4985	2.0144	1.1915	1.0066	1.6827	0.0969	2.1628	1.3006	1.6077	1.8281	1.9218	1.0769	0.9910	0.4944	0.5597	0.6918
1.6124	1.0042	0.7259	1.1975	1.4769	0.7600	0.1136	0.2985	0.1650	0.8739	0.8294	0.9814	1.0499	1.3695	1.3230	1.5237	0.9781	2.5216	1.8434	1.7193	0.4350	0.6614	1.0019	1.5741	0.6971	0.6553	1.1406	1.2098	1.5090	1.2546	0.8238	0.7337	1.4093	0.4047	2.1412	0.5254	1.1656	1.1899	1.6422	0.9828	0.2012	2.4928	1.8280	1.1691	0.9308	1.8076	1.5754	2.0055	0.4211	0.2820
2.0846	0.8819	1.4804	1.0519	1.7257	1.7196	1.3447	1.8040	0.8444	1.2002	1.6412	1.5336	2.6100	0.5250	0.8488	1.1728	1.1704	1.6530	0.1453	1.2504	0.7674	0.5106	0.6862	0.9582	2.0462	0.7727	0.7669	2.2845	1.3340	2.2852	1.0715	0.5441	2.7884	1.0905	0.3539	1.1082	1.5708	0.4557	2.8651	1.1770	1.7471	0.6957	1.5157	0.8870	0.5123	0.9354	0.6907	1.9433	0.1816	1.6605
1.0400	1.8946	2.4086	0.5635	1.4638	0.1986	0.5684	1.7000	0.5512	0.3325	1.2654	0.9612	0.6759	0.1673	0.8661	0.7549	1.8847	1.6011	0.4347	2.0223	2.1832	0.6365	1.3175	1.7867	1.1626	0.4365	2.3997	0.0407	1.2699	1.0796	0.9805	0.9049	0.1820	1.0755	0.8511	1.3239	3.0221	0.7959	0.2797	1.9931	0.1377	0.5058	0.7279	1.0671	1.7726	0.8640	0.9929	1.9765	2.1570	0.4398
0.2849	1.0975	0.8064	0.8514	1.0144	2.3091	1.7811	1.5376	0.8592	0.9181	0.4630	1.4424	1.7587	2.5420	1.3577	2.0833	0.0343	1.6471	1.3450	0.9112	1.7540	1.3201	1.4454	2.7944	1.9933	0.5605	1.2024	1.7945	0.4029	1.2150	1.1483	0.8877	1.5490	1.9908	1.3630	0.6564	1.4930	0.8891	0.4099	1.1935	1.5848	0.8481	0.9683	1.3772	1.2519	0.9605	1.7544	0.0740	1.9293	0.9399
1.7853	1.1255	1.8505	0.6358	1.5745	0.9656	1.4040	0.3488	0.3629	1.7473	0.6063	1.7126	0.5256	0.9826	1.4677	1.3260	2.3547	0.7283	0.9748	1.4039	1.2338	3.2881	2.1049	1.5180	0.2443	1.1034	1.5653	0.6680	2.0260	0.4649	1.1066	1.7086	0.9239	2.5310	1.2766	1.7971	2.3550	0.4095	2.0404	1.7089	1.5466	0.9545	0.6976	1.0346	1.6132	0.6360	0.8136	1.4150	0.5369	2.5332
0.4321	0.4890	2.0614	1.2145	1.3643	0.9967	0.9363	2.1944	1.2705	1.0603	0.4838	0.9839	1.1097	0.8266	1.5402	0.7989	0.7311	1.1606	1.1375	2.1908	2.2856	1.9626	1.2270	1.4634	0.1882	1.6138	1.5972	1.1027	0.4901	1.5332	0.9855	1.1232	0.2945	0.6387	0.6174	1.5609	1.4977	1.9781	0.5118	0.7066	1.2317	0.9115	0.8178	1.1683	3.1357	2.4715	2.0617	0.1493	1.1344	0.9881
1.3058	0.2285	1.9747	1.0706	0.1553	0.4639	1.2443	0.5062	1.0979	0.7857	1.7260	0.8397	1.9235	1.3041	0.8652	1.0014	0.5965	1.4800	1.6597	2.8404	1.1028	2.1718	1.5565	1.9325	1.6176	1.1196	0.8909	0.4846	0.7577	1.0048	1.1601	1.9386	0.9784	0.9239	0.7970	0.5200	2.1462	1.2228	1.9912	0.8196	0.7124	0.7311	0.2969	0.4743	0.3916	1.9293	2.4125	1.0829	0.7208	2.3829
1.3494	1.9546	2.2242	0.5360	0.6411	2.2425	1.4662	1.7489	0.2911	0.9364	1.7516	1.2753	0.6597	1.4004	1.5735	2.1915	1.9502	1.7851	0.7055	1.3945	0.9202	1.8903	0.6387	0.5671	0.7892	2.0996	0.7358	0.9731	1.2117	0.5583	1.0057	0.7778	1.8091	1.7893	0.4760	0.8296	1.6720	2.0720	1.6026	0.9086	1.7346	0.5673	1.7950	1.0234	1.4648	1.1323	2.1669	0.6903	1.6432	0.9639
1.1447	1.2267	0.5375	1.2889	0.4967	1.3966	0.3948	1.4124	1.4585	0.9055	0.3035	1.1091	0.9985	0.6263	0.5327	0.8052	1.8919	0.4239	0.6260	0.7729	0.8243	1.4054	0.9982	0.2982	1.2076	1.4242	0.7933	0.8357	0.7121	1.2081	0.5470	2.4624	1.2095	2.1257	0.6805	1.3475	0.5363	1.1697	1.0017	2.0739	0.7764	1.1035	1.2758	1.3402	0.8928	2.2586	0.9898	2.3594	1.6065	0.3447
1.3207	2.3457	0.5735	1.5466	1.5026	1.2253	0.2299	1.6917	1.1395	1.7936	2.0727	0.9353	0.4523	1.3620	1.2734	1.7306	0.9788	0.9863	0.9989	0.6080	1.1781	0.9649	1.3815	0.9125	0.3742	1.2115	0.6832	1.2238	1.9993	1.1947	1.4339	0.4600	1.4477	0.5716	0.5634	0.4000	1.7142	0.5045	1.3283	1.1820	1.1165	0.9819	1.9518	0.5504	0.8599	0.9926	0.7178	1.8592	0.7088	2.8809
0.6521	1.0096	0.7151	0.7202	2.5763	1.0566	2.4390	1.2015	1.0569	2.1830	1.0069	1.6720	1.1666	0.1964	1.5442	1.1337	0.4930	0.2153	1.1529	0.7962	1.0495	0.9042	0.9322	2.2946	0.7322	1.1482	0.8490	2.6446	1.2676	0.2258	0.7231	1.6944	1.3377	0.7686	1.7038	1.9945	2.3759	1.0168	0.9729	0.2885	0.4925	1.5173	1.0469	1.3843	0.8473	0.7721	0.2872	0.6423	1.5132	1.7255
0.7809	1.0442	1.2355	1.9550	0.6409	1.4511	1.1717	1.8164	1.2519	0.7866	1.2660	1.5683	0.5183	0.8534	1.2039	2.4795	0.6673	0.7692	1.2368	1.6348	2.2359	1.5166	2.1281	0.6235	1.3749	0.8775	3.2772	1.6553	1.2531	1.4736	1.6471	0.8139	0.7447	2.5130	0.7537	1.2846	0.6100	1.2881	3.0708	2.5690	1.2340	0.5208	1.8108	0.6441	2.2214	2.5512	2.1447	0.2241	1.9900	0.8665
1.5480	0.9700	1.4173	1.6427	1.7102	0.9476	2.3330	1.4255	2.5321	0.7375	1.0946	0.3691	1.1085	0.5879	1.9386	2.0488	0.8473	1.1466	1.5918	0.8032	0.3742	2.1656	0.5035	1.5248	1.1171	0.7971	0.6433	0.7813	1.0475	2.5156	0.9475	0.6566	0.7419	2.0590	2.0534	0.2702	1.4589	0.7713	1.3376	1.4006	2.1640	0.9342	1.5689	1.1115	1.4396	0.7863	0.9994	0.7634	3.1364	2.2396
1.1788	0.2798	0.8640	1.9747	0.4159	1.8042	0.7392	1.2404	1.5479	1.6212	2.3451	0.8162	1.2047	1.1716	1.0074	2.6981	2.6362	1.0750	0.4912	1.1362	0.9855	2.5535	0.9506	1.6294	0.6291	2.2791	2.2149	1.6508	0.7310	0.5208	1.8636	0.8266	0.9988	1.1955	1.7109	1.1510	1.2165	0.7114	0.5591	1.9039	1.2274	1.4349	1.4743	0.3719	2.2898	1.7236	2.2880	1.6397	1.2125	1.4626
0.6648	1.0206	1.1424	1.2790	1.5840	1.4435	0.9589	1.8440	1.4695	0.8361	2.5233	1.7724	2.1297	1.0798	1.1645	0.6580	0.7660	1.5491	1.0348	1.4259	1.7017	2.0657	0.4557	1.1520	0.7742	0.5510	0.6764	2.5654	1.7193	1.0109	1.1447	0.8854	1.4493	1.0376	2.0145	2.0420	0.9099	1.6096	0.4347	0.0662	1.1892	0.4208	1.2166	2.7516	2.0070	2.8692	2.1168	1.2924	1.0471	1.5984
1.7701	2.3597	2.6145	1.9720	1.7552	1.2682	2.0297	0.5303	0.7252	1.1671	0.6600	1.1636	0.8495	2.0091	0.9490	0.4093	0.9268	1.7340	3.4049	2.8920	2.2058	1.0575	2.8831	1.0150	1.5107	2.1438	0.3418	2.7715	0.3635	0.8484	2.1610	0.4291	0.5620	2.0161	1.5107	0.9927	1.5923	0.4474	0.6911	0.7325	0.8695	2.2964	1.2622	0.8257	0.4644	1.5449	0.9582	1.5331	0.8871	2.7841
0.1909	2.1451	1.1021	1.5481	1.7541	2.5113	1.4709	2.0710	0.6901	1.4810	1.1061	1.0103	1.3789	1.8359	1.8874	1.8482	1.2671	1.5603	1.3847	0.8711	1.8075	1.5881	0.5194	0.4808	0.3104	0.4699	2.2752	2.3483	0.6950	1.1082	0.7305	0.9534	1.4075	0.6968	0.6143	1.2930	1.8326	0.9293	0.2362	2.9448	0.4734	0.6031	0.9736	2.0608	1.5424	1.5475	0.3504	2.1232	0.6454	2.2144
0.7343	1.4681	0.3740	1.0248	1.8390	0.4689	0.4414	0.6465	1.9471	1.3113	1.8122	2.4998	1.2758	0.9755	0.6253	1.6408	1.1937	0.6057	1.0124	0.3011	1.8000	1.2287	1.5393	0.7378	0.5394	0.4931	0.7536	0.7715	0.5323	0.5590	2.6142	0.7542	1.9392	0.8679	0.7839	1.0447	0.9746	1.1636	0.3166	1.9931	1.3308	1.2486	1.3662	1.7507	2.2373	2.4370	1.9946	1.9475	0.6795	2.0331
1.4143	1.0920	1.4627	0.7796	1.2447	1.1770	1.8515	1.4828	0.5536	1.2361	1.3724	0.9881	0.6137	0.4437	1.1848	0.9187	2.5480	1.4659	1.6585	0.5505	1.4280	0.3443	1.4501	0.8697	1.7153	0.7146	1.0644	0.5752	1.5411	0.5709	1.1246	0.8319	1.8387	1.3188	2.0159	1.4918	2.0032	1.5055	2.1518	0.7274	1.3691	1.6820	0.5956	1.5513	1.9525	1.6477	0.5889	2.2672	2.5774	1.7845
0.7232	0.2068	1.4814	1.3085	0.3860	1.5525	1.9054	0.4678	0.1878	0.4410	0.8791	0.4687	0.5059	2.3823	2.3027	1.1794	1.2962	0.9771	1.1444	1.4544	0.7348	1.9958	1.3357	2.1073	2.6662	1.8389	0.8987	0.3031	1.1516	0.8119	1.4877	1.3341	0.5930	0.4852	1.8193	1.3914	1.0011	0.9273	0.8293	1.6779	0.8373	0.6540	1.6782	0.9080	0.4716	1.4087	0.6576	0.6218	0.4484	0.8997
1.4003	1.2812	0.6187	0.3103	0.8558	1.2667	1.5838	2.5464	0.2731	0.7160	0.6576	0.2918	1.3451	0.8820	1.4987	1.3487	1.4318	1.0889	0.8300	1.0979	1.9265	0.8057	0.9717	2.5977	0.5715	0.4168	0.9181	0.4874	1.8064	1.1883	1.9850	0.9065	0.8551	3.0140	1.0008	1.0348	1.7620	0.5760	1.2238	0.1447	1.8470	0.6887	1.2248	2.2684	1.3143	1.3582	0.8756	0.8383	0.9246	0.2666
1.1566	0.7903	0.7564	0.8280	0.6198	0.5427	0.7762	2.2973	1.6239	0.9841	1.1751	2.0090	1.5474	0.8323	1.7921	1.2715	2.0810	0.4534	1.2747	1.4961	0.6905	0.6721	0.7577	1.3750	1.0489	0.7278	0.9618	1.4137	0.3389	0.2702	0.3804	2.3988	1.3533	0.1362	1.7350	0.5771	2.1469	2.3971	0.8367	1.0246	0.4651	2.0530	0.9296	0.5269	1.9807	0.1570	1.2004	0.6935	0.8007	1.4976
0.4264	0.9557	0.6545	1.2668	1.9699	3.0618	0.8323	1.5534	1.2333	1.0204	0.9768	1.0733	2.3715	0.4847	1.0557	1.9941	0.8573	1.8400	0.6848	1.0469	0.1427	0.4600	0.0818	2.5362	0.6691	2.4431	0.8268	0.6891	1.8644	0.2702	1.4844	0.2433	1.7809	1.3202	1.7109	0.6830	2.2840	1.8617	0.9102	1.0962	2.0373	1.4268	1.4828	0.7169	1.3090	1.2089	0.8368	0.9329	1.6254	1.5738
1.5225	1.3081	0.6493	0.7943	0.6987	2.3175	1.2006	1.8665	1.4630	1.2094	1.5069	1.5279	2.6737	0.7954	2.3029	1.1330	2.2877	0.5857	0.7114	0.6198	0.6274	0.6299	1.4321	0.5976	0.6139	0.3749	0.9427	0.5457	0.4345	0.8713	1.9969	1.8741	1.6993	0.2790	0.7550	0.7379	2.0321	1.2355	1.1362	0.3328	1.4472	1.1678	0.5462	1.2349	1.4605	1.5555	1.7710	0.7807	0.7072	2.2551
0.6423	1.0045	0.9059	0.9026	2.1674	0.6360	1.9186	1.6911	1.5666	1.9139	1.5401	1.1150	2.7559	0.3165	1.5196	1.2464	2.5292	1.3362	1.0289	0.8712	0.9571	1.4272	1.3721	1.2117	1.5442	0.5670	1.9109	1.5960	1.4111	1.7153	2.3061	0.9020	1.1761	0.9670	0.8373	2.0245	1.4226	0.5376	1.6705	0.9848	0.7451	1.9088	0.3300	1.7698	0.6151	1.7520	0.4830	0.8236	1.6691	1.7694
2.8937	1.1903	0.3398	0.8876	1.3846	0.8806	0.9038	0.0941	1.5577	3.3685	2.3056	1.8650	0.7116	0.9831	1.2976	1.8516	1.7584	2.0369	0.7242	2.5237	1.5874	1.1879	1.2563	2.4426	0.6998	0.3374	1.2987	1.6079	1.1960	1.0072	1.8572	0.8798	1.3292	2.5307	2.2122	1.4168	1.5758	2.0836	0.9698	0.5788	0.2027	2.0288	0.4456	2.0096	1.8639	1.5154	0.8819	0.6456	1.3148	1.8347
1.6816	1.0534	1.3465	1.2341	0.4243	0.4642	0.3103	1.6506	0.6848	2.0953	1.7857	1.4670	0.3923	0.4839	0.3864	1.3865	1.8445	0.8653	1.7771	0.2125	1.0975	0.9798	0.9137	0.4620	1.4729	1.2017	2.8822	0.4910	1.7998	1.0476	2.4119	1.1913	1.0904	1.1686	0.4352	2.6184	2.1113	0.3299	1.3271	2.6362	1.6000	1.0123	0.9587	1.2896	0.6991	1.7308	2.0369	1.9661	0.1976	0.7917
2.1419	0.8310	1.6118	0.8992	1.8741	1.3120	0.3020	0.7298	1.1536	0.9706	1.7921	1.8176	1.2237	1.5276	0.7053	2.5426	0.1576	1.7904	0.4399	1.2262	1.4000	2.2087	0.7931	0.9292	0.4811	0.8282	1.2523	1.0353	0.3676	0.2446	0.1973	1.1653	1.0430	1.0403	1.1305	2.1526	1.4978	1.3935	0.8572	1.8881	0.7008	1.5433	1.5198	0.1488	0.7725	2.5426	1.2477	1.6617	0.6304	1.9387
1.5947	2.5263	0.6253	0.7288	1.6851	1.3400	1.0384	0.4656	0.6379	0.2198	0.7302	0.0064	1.8567	0.7528	1.1463	1.3155	1.2679	1.0650	1.6218	0.7825	2.1781	1.0432	1.2958	1.9761	0.9023	2.3379	1.2261	1.8530	0.6868	1.4283	0.9570	1.9075	1.9547	1.0527	1.0070	1.3564	1.6467	1.8225	1.2656	0.4379	0.8308	1.4494	1.4034	0.7329	0.8251	2.7085	1.5796	2.3410	2.3696	0.2408
0.7428	1.2438	1.0853	1.3001	1.2416	1.9559	0.4769	1.8652	2.6440	2.4080	1.2678	0.1742	2.3874	1.7167	1.5523	0.3407	0.8316	1.6660	0.6305	1.2757	1.0996	2.3614	2.1212	0.3699	1.5210	2.2345	1.4541	0.3179	0.4796	1.8268	1.7279	0.4405	2.0683	1.0529	1.2977	0.7169	0.9728	1.5711	2.7289	0.3634	0.2349	1.1949	0.9464	1.2840	1.4547	0.3281	1.7209	1.5905	0.3528	2.6784
1.4058	1.9061	2.5854	1.0994	1.9917	1.0731	2.3999	0.9879	3.5460	0.8678	1.9228	0.5669	1.7056	1.7886	2.2866	0.8883	1.5154	1.5688	1.7249	0.7597	1.7036	1.3794	0.3336	0.1237	1.7054	1.4915	0.7099	1.5270	2.1137	1.1691	1.4388	0.5195	0.4994	0.6545	1.3305	0.9798	1.7034	1.6816	1.5795	0.8587	0.4396	0.7678	1.2762	1.5980	1.8451	0.8971	1.2517	1.1118	0.4998	0.5761
0.8757	0.6804	1.5655	2.3532	2.3908	0.6682	1.6216	0.8105	0.9532	0.9897	0.7192	0.6065	1.2457	1.2588	1.0231	1.0698	0.3528	0.4117	1.5501	1.2251	2.0633	1.0448	0.6974	1.0738	1.8131	0.9135	1.9291	1.3783	1.2954	0.9569	1.8364	1.0229	1.2552	2.3023	0.3444	0.3857	0.1931	1.0858	2.1254	2.8839	2.2485	2.3647	1.5180	0.8161	0.2251	1.1051	1.1699	0.4736	1.7505	0.3204
0.9838	1.1935	0.7129	1.1467	0.8854	0.6072	1.7271	0.5016	1.4199	0.8862	1.8188	0.2005	1.1161	1.1662	0.4276	0.5869	1.6543	0.9323	2.2673	0.7135	0.6893	1.5208	0.5406	2.8028	1.0606	1.4516	1.5995	0.7414	2.2137	1.6509	1.9935	2.0567	1.6892	0.8163	2.0345	0.6113	1.2578	0.8465	2.6505	0.1677	1.4555	0.5030	0.7472	1.1347	2.9383	1.6313	1.8437	1.0177	1.3283	0.0500
1.0128	0.9394	2.3138	3.1209	1.0047	1.8434	1.8967	2.4242	1.8232	1.5354	0.6687	1.9324	1.9763	2.4846	0.7942	1.3755	1.3699	0.6928	1.1234	1.6806	0.8138	0.9738	0.1125	2.5706	1.7270	1.4403	0.9343	2.6772	0.6673	1.3832	1.0417	1.5079	2.1896	1.3736	0.1191	1.4438	1.2278	0.6029	1.0528	0.6828	0.4929	1.3727	2.1823	0.5491	2.1410	2.3550	1.6554	0.3758	1.1564	1.6190
1.3446	0.9249	2.2749	0.0813	2.3870	0.8519	1.0890	2.5553	0.1727	0.4746	1.1307	1.1555	1.6875	1.2208	1.4021	0.6960	1.3649	1.0928	0.7753	1.5475	1.4598	0.7432	1.4072	1.5896	0.9932	1.3320	0.7077	1.1172	0.5740	0.8276	0.9135	1.9706	1.6278	2.7728	0.7032	0.2937	0.8593	0.7688	1.9429	1.4559	1.2747	1.9899	1.6203	1.5107	1.1502	1.0359	0.3717	0.6199	3.8539	2.1576
1.6850	1.2699	0.6856	1.1369	0.3798	1.5678	0.7474	0.6922	1.3005	1.2936	1.3074	1.9856	0.8109	1.3028	2.4067	0.1380	1.1507	3.7736	0.9674	1.6722	0.6804	1.2958	0.5153	0.3937	0.6803	2.3140	1.7242	1.9651	2.5107	0.5413	1.1499	1.1570	1.3193	1.2119	1.8776	0.4477	1.2383	1.0110	0.7180	1.0236	1.4447	1.7544	1.0615	1.3678	0.5672	0.2819	0.9388	1.3681	0.7001	1.5902
2.6766	1.1283	0.7799	1.3561	0.6961	0.7423	2.0962	1.0439	1.1180	1.5075	0.3326	1.7174	1.2590	0.2967	1.2682	1.5215	1.4152	0.1980	0.6810	1.8468	0.4379	0.9777	1.2627	1.1946	1.9161	0.9233	0.8414	0.7798	0.9521	0.6728	1.8588	0.2927	2.9765	1.5127	1.5574	1.1329	1.3255	1.9224	0.4627	1.9975	0.3462	1.1001	1.2869	0.7652	1.9650	1.6101	0.7327	1.3992	2.4207	0.8944
1.2017	0.7991	0.8903	1.8107	1.4975	0.9824	1.7774	1.6188	0.7858	1.5839	2.6989	1.7307	1.2218	1.1238	0.9898	0.4218	1.8436	0.7056	0.9767	0.8350	1.3902	0.0866	1.6688	2.6105	0.6991	0.5954	3.0428	0.6812	2.0394	0.9323	1.3460	0.8640	1.6785	1.3010	0.5490	0.7101	1.3037	1.4192	1.8825	1.8303	1.2333	1.5157	2.6693	0.6939	1.0642	0.9722	0.3135	1.0042	2.0451	2.2910
0.8732	2.7513	0.5823	1.3995	0.9167	0.9286	1.2908	1.8787	2.2573	1.1596	0.9421	0.3571	1.3597	0.8619	0.9139	1.6024	0.3105	1.2043	2.2170	1.3263	0.9985	0.9823	0.6601	1.3441	1.3381	2.3029	1.9017	0.8127	0.5298	2.0879	1.8556	0.3522	3.0095	0.7472	0.8232	1.2718	0.3252	0.5212	0.8782	1.2350	2.1950	1.3215	2.8691	0.6169	0.6321	1.8358	0.8551	1.3840	0.9614	0.4129
2.1452	1.7354	2.1343	0.9257	1.4410	1.4802	2.3454	1.9795	1.1502	2.3714	2.1520	0.5495	2.1051	0.3815	0.5248	0.8182	1.3964	0.8985	0.8757	0.6698	0.7750	0.7752	0.3337	1.0433	1.4752	1.5775	1.5389	1.7419	0.7002	0.6685	2.0671	1.6228	0.6979	1.5045	1.1809	1.2661	2.5588	1.8688	0.9860	1.4849	1.6774	0.7619	0.6245	1.3475	0.6656	1.1405	1.3475	1.0788	1.7071	0.8251
2.8725	1.6870	1.8256	0.7545	0.6573	1.3855	1.2751	1.1967	2.7197	0.9556	0.9713	2.5439	2.3463	1.4353	0.8980	0.6045	0.9967	0.6042	1.2705	0.7722	1.5878	2.4006	1.0610	1.8718	1.2607	0.6852	0.6632	0.5414	1.7576	1.6817	1.5526	1.2076	0.6641	0.6270	1.8233	1.1824	1.1879	1.1949	1.3937	0.9509	1.5857	0.8074	2.3378	1.0959	0.2886	1.0785	0.4903	1.3235	0.3275	1.9085
0.9912	1.2868	0.7483	1.1627	1.1160	1.2704	0.1138	1.4564	1.1968	1.1881	1.0495	1.0085	1.2396	2.3081	0.6517	0.7793	1.3814	1.8472	0.8598	1.8542	0.6693	0.6196	0.7681	1.9550	1.3947	2.2291	1.1330	0.5158	0.5641	0.2423	1.2864	0.2050	2.4950	0.0887	2.2426	0.2116	0.7366	0.1175	0.8701	0.9187	0.1959	1.2501	0.8916	0.4587	0.2373	1.3732	1.4512	1.0261	0.5991	0.4747
1.4347	1.4485	0.6110	0.5487	0.2562	2.1179	1.1686	0.5249	1.3723	0.6699	0.9687	1.7656	0.3917	2.0539	2.8528	0.4819	0.5727	2.2348	1.4842	0.9915	1.4934	0.5891	1.7730	1.3509	1.8579	1.6602	0.2636	0.0189	1.6075	0.3053	0.8943	0.0896	1.0952	0.9015	2.3195	1.8043	0.0755	0.5893	0.6041	0.3497	1.7389	0.3217	2.0190	0.5251	0.8852	0.5313	0.6447	0.5813	1.8822	0.6669
2.5699	0.8771	0.9138	3.1157	1.4561	1.0090	1.8922	0.6605	1.1431	1.4727	1.4789	2.0648	1.8893	1.3124	2.3159	2.2146	0.2404	0.3143	1.7527	1.0901	1.0368	0.2946	0.8828	2.2918	0.8569	1.2598	1.1201	2.4247	1.4156	1.9738	1.4377	1.5522	1.6403	0.3216	1.1651	1.3701	1.9237	2.2051	1.1472	0.6461	1.8882	1.2521	0.1098	2.3523	0.2864	1.3283	2.2732	2.5757	1.1371	0.4377
1.4907	0.4071	0.4440	0.8115	0.5629	0.1133	1.7371	0.6579	1.3122	0.1908	0.9437	1.1324	1.7330	2.1243	0.8890	1.6227	1.1754	1.5038	1.4600	1.0028	0.3871	0.6783	1.9872	1.3473	1.1027	0.3991	0.1384	1.7132	1.6462	0.4409	1.6404	1.2488	1.1201	0.9120	0.6038	1.1812	1.7777	2.0295	0.9851	1.0114	1.5026	2.1909	1.9698	1.1752	1.0668	1.3188	1.9628	0.5343	1.8952	0.3742
2.5916	1.1930	1.6106	1.2439	0.9005	0.9238	1.3650	1.0422	0.4408	2.3307	0.8124	2.1438	0.5610	1.6754	0.8137	2.0125	0.9942	1.9010	1.0774	2.1413	0.6608	1.8857	1.6282	1.0109	1.4391	0.9599	2.5112	1.7729	1.4077	1.1687	0.7943	0.6532	1.5855	0.4423	1.3573	0.1775	1.3524	1.7486	1.2883	2.3165	1.6768	1.1860	1.5421	3.1415	1.0068	1.5118	0.6868	2.1207	2.2257	1.5733
1.0692	0.9903	0.5192	1.6503	1.8001	2.6051	1.4939	0.8825	1.6551	0.8453	1.4757	2.1788	2.1017	0.3830	0.5021	1.5022	0.6159	1.6396	1.4464	1.9819	0.6940	1.1075	2.4555	3.3559	0.8396	1.0779	1.2282	1.2827	1.3809	2.3806	1.3933	0.5354	0.9829	0.8352	1.3500	1.7488	1.6775	1.2167	0.7707	2.0128	0.2340	1.4804	0.3722	0.1500	0.4846	2.1563	0.9045	1.5127	1.3890	1.1550
1.1008	0.5349	1.6083	1.6768	0.5950	0.7421	1.0195	1.1597	2.3166	1.3882	0.9232	0.4343	0.1540	1.3313	0.2874	1.7004	0.7052	0.9725	1.7053	0.3218	2.1382	0.4316	1.6070	1.7701	1.5572	2.4548	1.2711	0.8405	1.7212	1.8815	0.5793	1.5731	1.5488	1.6634	1.2196	1.6117	1.1039	1.4476	2.0650	1.1948	0.1416	0.2750	2.4543	1.8955	2.2853	2.8648	1.8804	2.0944	1.2520	1.7531
1.9669	2.6082	0.2241	0.4248	0.7443	0.8939	0.5776	1.7044	0.2669	1.4116	0.8098	1.6600	1.1319	1.3216	0.3396	0.5854	3.1037	1.0461	0.4411	1.6871	0.1732	2.6573	0.7102	2.7001	1.7226	0.9440	0.8410	0.4110	1.6459	0.7612	0.8368	0.4415	1.7041	2.0429	0.3461	1.3793	0.8263	1.4524	1.1817	0.7547	0.4498	2.0040	0.3315	1.8867	0.3418	1.9554	1.3182	1.1183	0.4043	1.6536
2.0228	1.0385	0.4672	0.5433	1.0240	0.6737	1.5780	0.7800	0.5077	2.5512	2.7856	0.8910	1.1395	0.5722	1.9257	1.5696	2.2649	1.2212	2.9623	1.7520	1.1005	2.2048	0.4013	0.7111	1.6932	0.2032	0.5250	1.1400	2.1264	1.3755	1.2453	1.1717	0.2308	2.3885	0.5186	2.5528	1.0360	1.3638	1.1262	1.7057	0.2343	0.7527	0.7824	1.0691	1.4205	1.0132	1.2413	0.8770	1.3683	1.6047
2.3476	0.6389	2.0723	1.2388	1.7680	2.0726	1.9059	1.3924	0.7261	0.6280	1.1928	1.0894	1.9261	1.8750	1.0035	1.8152	1.6678	2.0562	0.6160	1.6203	0.9334	1.7643	0.5658	0.6331	0.9080	1.9009	1.3892	0.4153	0.8181	0.7510	0.7440	0.3699	0.9625	1.6052	1.7679	0.9224	0.5423	0.2166	0.6400	0.8702	1.0303	2.5966	1.8574	1.4362	0.4195	0.5912	0.8919	1.4015	1.1945	1.5571
1.0734	0.7521	0.6712	1.2870	1.4045	0.8213	1.2552	0.3306	0.3552	1.4675	1.2941	1.0786	0.2973	0.9117	1.6734	0.3857	2.3680	1.6257	0.8408	0.8905	1.7920	1.2634	0.8266	1.4113	2.9291	1.0444	0.5172	0.4598	0.6352	2.6462	0.9554	1.8279	1.0532	1.9098	1.5544	1.3812	1.0104	0.4264	1.0427	2.3382	1.3030	0.9191	2.3241	0.1890	0.7048	2.4751	2.2686	1.0296	1.2788	1.9557
1.6060	2.7222	0.5707	1.6036	2.2597	1.9307	2.2808	1.4640	1.0586	0.5942	1.6401	1.9719	1.0829	1.8753	1.3084	1.5064	2.8573	0.3275	0.2184	1.6035	1.9420	1.2502	2.8438	1.0670	1.3654	1.1328	1.5318	1.8568	1.3671	0.2131	1.6306	1.5062	1.6046	0.5284	1.9144	0.8407	0.3440	1.0908	0.8467	2.1937	0.3518	1.4294	1.4981	0.7430	0.9711	1.7155	0.5191	1.1422	0.8670	1.3783
1.1639	0.8055	0.9971	1.8925	0.5472	1.2023	1.6248	1.0769	0.4512	1.4001	0.5097	0.7959	0.9631	3.0706	1.4226	0.5532	1.2557	0.6765	1.0563	2.2060	1.5753	1.2373	1.6293	2.2959	1.7553	1.2548	1.2888	0.5379	2.1278	0.6736	1.1129	1.7517	1.9731	0.5001	1.6765	0.6787	1.2747	2.0431	1.4571	1.3150	0.8846	1.1492	0.8556	0.4535	0.6635	1.1593	1.6543	1.8528	0.9394	1.0351
0.5772	1.9568	1.1527	1.0280	0.6926	2.4584	0.5638	1.0246	0.9075	1.6917	0.5322	1.1603	0.7035	1.8906	1.2463	2.1174	1.2033	1.2696	1.5231	0.3490	2.3526	1.2397	1.4885	0.8603	0.9934	1.2271	1.9025	1.0840	1.2290	0.6587	0.8227	1.2679	2.7840	0.6308	1.4114	3.3157	0.9055	2.6925	1.2357	2.0126	0.9967	1.2163	2.6149	0.9650	0.8724	1.0941	2.1825	1.7486	0.4132	1.4275
2.1061	1.5248	0.9488	2.1139	0.9277	0.8306	0.3627	1.7426	0.6485	2.2207	2.3878	0.4032	3.6861	1.8759	1.2396	1.5337	0.6249	0.0307	0.1406	0.8100	2.6643	0.1526	0.9492	1.4503	0.7518	1.2857	2.1666	1.0641	1.3159	1.7255	1.5719	1.1622	0.8219	0.8404	1.6700	1.2642	0.7197	1.9436	1.7008	0.3320	3.2683	1.3538	2.1546	2.0952	1.5305	0.3037	0.1238	1.8620	2.4931	1.2496
2.3769	0.9167	0.8879	1.1362	2.1234	1.4396	1.0081	1.0270	1.2937	1.7243	0.3815	1.1357	1.9962	0.1944	0.1080	1.9718	2.1746	1.1786	2.3053	0.3257	1.3258	1.4129	0.6156	1.4580	1.0446	2.0976	0.2760	2.0210	1.7201	3.0135	1.6007	0.9989	1.2200	0.9072	0.9988	0.2810	0.7582	2.2862	2.9386	3.2999	2.3997	0.2667	0.7231	1.1062	1.8949	1.7565	1.0567	0.8764	0.8531	1.9250
3.2969	1.1374	0.4138	1.1840	1.4278	1.8482	0.7102	0.2803	0.5576	1.3182	0.1511	1.5700	2.2651	0.2751	2.0584	0.7985	1.2617	1.5601	0.9876	2.9473	1.8668	1.7158	1.2883	0.8587	2.2653	2.3443	1.3749	0.8015	1.1162	1.4876	2.7481	1.5911	2.0299	0.7214	1.5340	2.3776	2.2981	0.9904	1.8980	1.2805	0.7835	1.3579	1.2966	0.9760	1.9880	0.8174	0.2073	0.2075	0.6248	1.8610
0.5764	1.5701	1.0230	0.8899	1.0296	0.6630	1.2999	0.3095	3.0014	3.0672	1.0347	0.8656	0.7464	1.2868	2.3832	1.4415	0.5314	1.1402	0.6189	2.3905	1.2815	1.4055	0.7472	0.5784	0.9334	0.8519	1.5972	1.1510	0.9215	1.6542	2.0071	1.1423	1.6747	1.5500	2.6234	1.8372	1.3629	2.3499	1.7321	0.7206	2.1151	0.5825	1.0886	0.6815	1.5201	1.0215	0.6890	0.6351	0.9266	0.2648
0.9569	0.8606	0.3790	1.1292	2.3021	0.7300	2.7852	0.9003	1.3611	0.7960	1.4545	0.8082	1.0551	0.8922	1.3578	0.0678	0.1349	0.8520	0.1309	1.9779	1.8999	1.2814	0.4255	0.7528	0.2746	1.8161	1.2866	0.9841	0.8297	0.3314	0.1292	0.7576	0.8616	0.5180	0.3338	1.0805	0.7696	1.2249	1.5907	0.9457	1.4134	1.1653	0.7016	1.0740	0.8400	2.6446	1.1005	1.1086	1.8555	2.0639
0.9406	0.6695	1.4246	1.3404	1.5770	1.1826	1.8093	0.4441	0.3987	0.4342	1.6247	1.1448	0.8624	0.7875	1.4547	0.8359	1.1642	0.5874	0.3379	1.1754	0.6943	0.7648	0.8632	1.8687	0.4246	1.5953	1.1758	0.8690	1.4288	0.4196	1.0049	1.2148	0.1817	0.8868	1.4859	1.6150	1.1587	0.8718	1.3315	0.5137	0.4404	2.2956	2.3321	0.5240	2.0245	0.8301	1.6785	1.5092	3.4163	1.8446
1.1876	2.8213	1.3775	1.1068	0.8887	2.0630	0.5477	1.0645	2.9574	1.6483	0.8242	0.3809	0.8589	0.4695	2.4488	0.3760	2.0182	1.0815	1.1091	1.9550	1.0187	1.5474	0.6950	1.2897	0.4557	1.4052	2.0949	1.3439	1.5056	2.0459	1.0910	1.2316	0.4648	0.6198	0.2942	3.3382	1.1669	1.3888	0.9029	0.4447	1.6101	1.2027	2.4146	0.5338	2.1159	1.5972	0.9227	0.6353	1.7725	2.3515
1.4781	0.3691	1.4472	1.9195	2.7618	0.1425	0.3543	0.8270	1.4306	1.5455	1.6383	1.1495	0.7519	1.3410	1.5404	1.5120	1.1065	1.7217	1.3811	0.9157	0.9711	1.4613	0.3429	0.7636	2.1054	1.7200	0.3398	1.3787	2.1983	2.0492	1.2184	1.3143	0.3626	1.0101	1.6492	0.8618	2.0043	3.1051	0.8202	0.8054	2.2874	1.2223	1.0473	1.3188	0.9761	1.4685	2.0135	0.8065	1.6729	1.1198
1.0889	1.8119	0.5490	0.5994	0.6971	1.4272	1.2758	2.0445	1.0043	0.9994	1.0858	2.4774	2.0291	1.2471	2.6682	0.4179	1.8935	1.6316	1.0677	1.9206	1.1796	0.9084	1.2437	1.3930	0.7880	1.0718	0.9468	1.7066	2.0310	1.1877	0.7269	0.8655	1.5241	1.4340	1.7211	1.8863	1.4913	0.7867	1.0756	0.5249	1.8505	1.7930	0.9329	1.4285	1.9164	0.9470	1.6304	0.4993	0.7897	1.8350
0.6427	1.2831	0.6903	1.5695	0.2938	1.4654	0.4739	2.3283	2.1834	0.9744	0.3504	1.2850	0.6239	1.7077	1.1988	0.5246	0.1693	1.5398	0.7624	1.5169	1.1397	0.3226	1.2395	1.8267	1.0479	0.8016	1.6461	0.9240	0.5476	0.2446	0.8385	0.9774	1.2595	1.3657	0.9521	0.7755	1.6671	0.8178	1.4466	1.4114	0.8834	0.9466	0.9188	0.3455	2.1653	0.9165	2.0381	1.5525	2.3450	2.3336
2.1212	0.9163	2.8286	0.6909	1.7427	0.9279	1.7581	1.9455	0.7105	2.1242	1.3327	0.7668	1.5535	1.6500	0.1715	2.4457	1.8604	3.1059	1.2753	0.3633	0.1789	0.9141	0.7667	0.6329	0.6771	1.9740	0.6206	1.5743	0.7822	0.8175	0.4290	1.4445	2.2599	1.0001	1.0686	0.3567	2.6130	1.7859	2.1707	0.5652	1.3856	0.6797	1.6056	2.7090	1.0780	0.3047	1.0703	0.7624	1.1589	1.8987
1.1011	1.2985	0.5683	1.8494	1.5600	0.7981	0.3098	1.1582	0.8740	1.3080	1.5538	0.7717	1.7066	0.7038	2.4524	1.2720	1.7178	0.5356	0.9384	2.3623	1.0435	0.9234	0.9033	0.8336	1.2075	1.1741	1.7505	1.2335	2.7516	1.1035	0.2751	0.6117	1.9548	0.7435	1.6161	2.3484	0.5887	0.7483	0.9941	1.3710	1.5096	0.6063	1.8483	0.7398	0.1105	0.3380	0.4672	0.9218	1.5806	2.3450
2.8942	0.3938	0.1303	0.7761	1.0248	0.9252	0.4179	0.1673	1.5091	2.1476	2.0401	0.6557	0.7501	2.0352	1.4405	1.6142	2.5783	1.8572	2.4954	2.3023	0.4602	2.1221	0.6027	0.8486	1.0566	0.8637	0.9688	1.1025	1.7342	1.9724	1.1288	0.9745	1.4298	2.8648	0.9908	1.4253	0.3413	2.2370	1.6059	1.1933	0.6766	1.1067	0.7675	0.3188	0.4683	0.8551	2.5835	1.2024	1.3972	1.8824
1.9683	0.9691	2.1716	2.2146	0.5404	1.3469	0.6842	0.6052	2.0895	2.2907	0.7523	1.3994	0.6630	0.6007	0.6453	2.0438	0.1982	1.0309	1.3830	1.8278	0.6235	0.7789	1.7749	1.6463	1.5091	1.7337	0.8164	2.4144	0.5521	1.0131	0.8476	1.3728	1.4389	1.2975	1.2263	0.1818	2.5514	1.9072	0.2728	2.2849	0.9655	0.5909	0.6191	1.4153	0.9009	1.0904	1.1648	1.3076	0.9136	1.6119
0.5601	0.7073	0.4427	1.1552	1.1895	0.2587	1.5132	1.3738	0.9367	1.1107	1.6664	1.1451	2.0160	0.7462	2.4078	1.3691	0.9184	1.2303	2.0587	0.7735	0.5806	0.8144	1.7453	1.9233	1.1244	0.7735	1.7447	2.3286	1.4140	0.6586	0.5548	0.7871	1.5117	0.5062	1.3017	0.6520	1.1704	1.3592	1.1579	0.2131	1.6206	0.4755	0.3766	1.6688	0.4748	2.3201	1.1958	1.7252	1.8197	0.6912
1.5298	1.5806	0.5772	0.5808	2.1899	0.3868	1.8024	1.5261	1.2327	0.4376	0.6893	2.0550	0.7916	1.8257	1.9120	0.6955	0.7971	1.8223	1.9308	0.0687	1.9492	2.4073	1.2926	1.8105	0.7277	1.6595	1.7522	0.9200	0.7986	2.1229	1.3576	1.3712	0.9309	1.0205	1.0835	2.6850	0.6233	0.3638	0.9193	0.6154	1.3040	0.9728	1.6515	1.0356	0.7060	1.8992	1.6668	1.2059	1.1680	1.5283
1.6846	2.3511	1.3690	2.1975	1.5231	1.0902	0.1255	0.3218	1.2648	0.7556	1.8831	0.4426	1.2267	1.4357	1.1441	0.2658	1.8209	1.1616	2.4163	1.0263	1.7690	1.4277	1.2519	1.2028	1.2386	1.5732	1.8394	0.2094	0.6512	1.4323	2.5251	1.6939	0.8751	0.7286	2.4712	0.4365	0.9145	1.4289	0.8425	2.2277	1.3886	0.7448	1.4799	1.3881	1.4870	0.4259	1.6978	0.7488	1.4543	1.0574
0.4810	0.7236	0.6452	0.2883	0.2894	0.6994	1.1048	1.5609	0.6672	1.5746	2.1072	1.8825	0.8789	1.4885	0.6350	1.1257	1.6506	1.7681	0.7601	2.0155	1.8197	1.4343	1.2506	0.6605	0.4262	1.9445	0.5714	1.1159	0.2924	1.0507	1.5773	1.3463	3.0989	0.9535	0.1365	1.3047	0.8358	0.6302	2.1556	1.2771	0.8235	1.1871	0.7636	0.7467	0.9840	2.3394	1.1627	0.3012	0.1078	1.1962
1.5393	0.5205	1.0981	0.2393	0.4809	0.6410	0.3967	0.6189	1.3429	0.9271	0.5625	1.5003	2.1293	0.7325	1.2779	1.1069	1.1944	1.1959	1.5076	0.6341	0.2177	1.5179	1.1010	0.8094	1.6929	0.8786	0.5707	1.5101	1.4308	0.6568	1.2236	1.3209	1.9905	0.1694	1.6320	0.7534	0.8946	1.4963	1.1901	0.6749	1.0414	2.1119	0.8163	2.3061	0.9133	1.7743	1.5395	1.6462	0.3743	1.8465
1.6062	0.7577	1.2018	0.6086	1.6876	1.8869	1.0092	1.2859	1.1878	1.5599	1.6681	0.8123	0.7011	1.8055	0.9681	0.7506	0.2120	1.4357	0.7967	1.4372	1.8492	1.2190	0.9376	1.9722	0.8404	1.0381	0.4778	0.6183	0.9278	2.6715	2.2282	2.6316	2.0536	1.1166	1.5309	1.7941	0.4500	0.6655	0.8004	0.9794	2.2660	0.6081	1.1419	0.5449	1.2999	1.4462	0.8122	0.5233	1.1974	0.1904
0.8325	1.0919	1.6058	1.3897	1.4068	1.3942	1.2193	0.6418	1.3141	1.8617	1.3189	1.1588	1.5470	1.5171	0.6877	0.8298	1.5448	0.0830	0.3769	0.9597	0.4287	1.3694	0.6101	0.7553	1.8487	0.9246	0.2455	0.7631	0.8267	2.2845	1.6231	1.8962	0.8456	0.7958	0.6813	0.8516	0.6430	1.8493	0.9439	1.4550	1.3541	1.0501	2.8382	1.5666	3.1681	0.7477	2.8215	1.6820	0.9603	0.2955
0.7600	1.5087	0.9603	2.4917	0.3743	1.3618	1.0692	0.4289	0.4617	0.2469	0.7143	0.6140	1.7078	1.5559	1.7503	1.4975	1.1791	1.5738	0.7417	0.6207	1.1243	1.2314	1.1984	0.5429	1.3496	0.8638	0.9400	0.6576	1.7790	0.4396	1.9106	0.9573	1.3362	0.8147	2.0663	2.3717	1.1495	2.2426	2.2184	1.6524	1.3021	2.1335	0.3836	0.4732	0.3381	2.5287	0.9501	1.3042	3.1793	2.4705
0.7274	1.2705	2.7132	2.7194	1.0723	1.7974	1.2865	0.9826	2.2941	0.8721	1.5919	0.8266	1.5435	1.4705	1.6582	0.7203	0.5981	0.7031	1.4883	0.8054	0.9541	0.9530	0.9767	0.5629	0.7635	0.8971	0.3281	1.4673	0.9472	0.3715	0.4334	0.7884	0.8524	1.6319	0.5938	1.1561	1.1421	0.2311	0.2145	0.4512	0.8921	0.7416	1.5896	1.5102	0.9607	0.2760	1.3378	1.8434	0.4160	0.9680
0.6684	1.8020	0.3535	0.5413	1.0872	3.1689	1.7063	0.7402	1.9245	0.4660	1.4037	1.0246	1.9885	1.5143	0.3054	0.9339	1.4684	0.6562	1.0432	1.9954	0.9969	1.7291	1.7681	2.5316	0.5161	0.4659	2.3101	0.9883	1.3046	0.3329	1.6745	1.1470	1.5154	2.1708	0.4805	1.0069	1.0367	2.6874	0.9362	1.5160	1.4387	2.0622	1.3953	0.8203	0.8784	2.0512	0.1688	1.4560	1.8476	2.4419
2.0020	1.5218	0.6722	0.7358	1.0664	0.1473	1.7435	2.2451	1.0555	2.1349	0.4566	1.2843	1.7831	1.7802	1.3036	1.1770	1.7334	0.2593	1.3872	1.5645	0.6954	1.7190	2.4080	1.3054	1.4080	1.6446	1.9676	1.5979	1.2195	0.6060	0.8919	2.1155	1.2674	0.6811	1.1519	0.5292	2.0927	2.2436	0.5204	1.7618	1.0907	1.2525	1.0251	1.2865	0.9157	1.4344	1.7228	2.1357	1.0042	1.0631
2.0982	1.4365	2.2218	0.3745	0.1404	1.7017	0.3778	2.4709	0.6213	1.1364	2.2853	1.7123	1.7897	2.5203	1.8722	0.7360	1.0579	1.7977	1.0018	0.9394	1.7916	1.9166	2.4985	0.5995	1.0532	0.6629	1.7708	0.4549	0.8697	0.5123	0.7866	1.4931	1.5611	1.2975	1.1428	0.8781	1.3717	0.9513	0.9453	0.4158	2.6635	1.1444	0.3268	1.1072	1.1291	1.9299	0.0558	1.5208	1.2482	2.1731
1.2132	0.9613	1.4905	0.4240	1.8475	1.0734	2.0722	1.6598	2.5888	0.7575	1.1560	1.6770	1.2323	0.1741	2.1791	0.9045	1.2719	0.6632	1.9352	0.9660	0.5104	0.7377	0.4903	0.7649	0.5114	0.4272	2.7954	0.9328	1.8340	0.8861	1.1237	1.9118	1.4557	0.7233	1.8806	0.9275	0.9348	1.4451	0.3602	0.8125	0.3310	1.0239	0.9670	1.5098	0.8163	0.3338	1.6005	1.1359	0.7306	1.1488
1.6312	0.5780	1.9251	1.4592	1.2165	0.8130	2.2342	0.2684	0.6868	0.8947	1.6145	0.4478	0.7788	0.5837	1.3440	0.8743	1.8323	2.1572	1.3054	1.2725	1.6221	1.6803	0.8670	1.4779	0.7500	1.0825	1.0652	0.9058	2.5189	0.3401	0.9366	0.6716	1.0239	1.4185	1.3264	0.9313	2.2831	0.1801	2.6921	1.5897	3.0275	0.8498	2.5376	1.8744	0.8771	0.2195	1.5419	0.7908	0.5900	2.6152
2.4316	0.9002	0.8317	1.2363	1.2055	0.5716	2.5277	0.2050	2.6207	0.9643	1.6115	0.9500	1.7582	0.6748	0.0921	0.7159	1.4085	2.3015	2.0396	0.5711	1.0757	0.7712	2.0883	1.7457	1.2936	1.6938	2.7953	1.0818	0.7530	1.2845	1.2778	1.2451	0.9494	2.1369	0.6214	0.7487	1.2522	0.4406	1.2826	1.3712	1.9570	2.5841	0.8454	0.2943	0.6863	1.3994	0.6288	0.5594	0.8331	1.9074
0.5236	0.3913	2.0965	0.7078	2.3374	2.6348	0.8019	1.2372	0.7352	1.2209	0.6642	1.4674	0.5989	1.4111	1.1472	0.1425	0.9592	1.2639	2.9436	1.2662	1.9197	2.5554	2.5148	0.5277	0.7994	0.5132	0.5002	0.4197	1.0132	1.0906	1.7943	1.5413	0.3507	0.6467	2.2603	1.6217	1.9440	2.2917	0.2058	0.4526	2.2668	0.5795	0.7666	0.4476	3.3333	0.2739	0.8260	1.3388	0.7260	1.3493
0.1150	0.5582	0.6561	1.7916	2.1846	0.7907	1.0768	1.1925	0.9400	1.6548	0.3736	0.9558	1.2500	0.1569	0.6002	1.4920	1.5413	0.7280	2.0096	0.5013	0.3801	1.3573	2.5168	0.2807	0.8733	1.6160	1.0025	0.9285	0.8185	1.0339	1.8841	1.7896	2.6172	2.6362	0.5715	0.9648	1.1387	1.2064	0.9113	1.0287	0.4563	3.0567	1.2780	0.9068	1.4037	1.4045	1.2458	1.3823	2.4109	0.0798
1.8841	1.4572	0.8034	0.4564	0.9328	1.1349	0.5476	0.4517	0.5334	0.9114	2.0074	0.9051	1.0357	0.6867	1.7605	1.8928	1.9553	0.2502	0.4023	1.0343	1.1179	1.6151	0.2956	1.0909	0.2049	1.2536	0.2865	2.7285	0.5223	1.3134	1.0330	1.4909	1.5133	2.1627	0.9582	0.5071	1.5103	0.8786	0.3171	1.0939	2.2143	1.9105	0.6136	0.4406	1.3007	2.1736	1.3213	1.7782	2.4284	1.6054
1.4176	0.7961	0.6639	2.4553	2.1460	1.7566	2.2090	2.2233	0.1339	0.4263	1.3557	0.9006	0.7193	0.0614	1.0554	0.8912	0.9829	1.5280	1.4374	0.9191	1.3875	1.3434	2.3684	0.9916	1.8044	0.4630	0.3606	0.9708	2.0524	1.1520	1.8846	0.6422	0.6425	1.0609	0.5604	0.5623	1.2077	1.2695	0.9332	1.6746	0.5489	1.5881	1.2111	2.2896	1.3665	2.0894	1.0563	1.4470	2.0509	1.4141
1.0506	1.2755	2.1882	0.5880	1.0014	0.4562	2.0968	1.2234	2.4017	1.7971	1.5705	2.3668	0.8496	1.6125	2.8100	1.5912	1.2041	0.5990	1.5670	0.5790	0.3621	0.6333	1.9722	1.0180	0.9419	2.1823	0.6106	1.5098	1.1576	1.1114	0.7183	1.6321	0.6782	0.9562	1.4394	1.2955	1.2131	1.4701	1.9568	0.3324	0.5496	1.6917	2.7143	0.7889	0.7841	1.7524	1.6591	1.0454	0.9855	1.8940
0.6936	2.0435	1.4085	2.1025	1.1948	0.7246	1.0274	0.2840	0.1751	1.4520	1.2595	2.7778	1.8451	1.6071	0.6634	1.5578	3.1572	0.9227	1.4423	1.2876	1.4976	2.1789	1.3403	2.6932	2.2696	1.6400	1.6946	1.4811	0.4681	2.4134	0.9883	0.6868	1.5535	0.2535	0.2561	0.6040	2.0703	0.5243	2.4526	2.6541	1.4201	1.3298	0.9657	2.4874	0.4838	0.2584	0.7961	1.1359	1.7005	1.7543
1.6161	1.7993	2.6664	0.5713	1.9072	0.9074	0.4567	2.3827	1.4263	0.9555	2.3972	1.3226	1.4716	0.2474	1.9718	1.3300	0.9610	1.2861	0.2790	2.4100	1.9412	2.5814	0.2237	1.0481	0.7892	1.3843	1.4733	1.4308	1.4275	1.4950	1.4471	1.5197	0.5487	1.7246	1.1962	0.6083	2.6773	0.7821	1.4251	1.5020	2.1569	1.1476	2.1762	1.8947	1.7570	0.0833	0.4498	0.3956	1.1757	1.8282
2.4498	0.6409	0.7619	0.5192	0.5031	1.2703	2.1865	1.4603	1.9220	0.3290	0.7094	0.8132	2.3512	0.7325	2.4283	1.0340	0.1672	0.3362	2.5350	2.2908	0.7372	0.8825	1.9495	1.0781	0.7374	0.3906	1.6849	0.4368	1.5518	0.8971	0.8453	0.9168	2.0981	1.6017	0.6156	1.6975	0.7212	1.4047	1.7655	0.9918	2.4223	1.5415	1.7161	1.8418	0.5403	0.9721	0.5442	2.9148	3.0097	1.9370
0.7840	1.2752	0.5179	0.7496	0.4178	1.1111	2.3970	0.6540	0.7911	1.8937	0.6410	0.9060	1.0261	0.4267	1.3511	1.8249	1.8194	1.9151	0.6432	0.7890	1.0482	0.6816	0.2146	1.1704	1.0641	2.3672	1.4109	1.2537	1.5779	2.9214	0.6585	0.1353	1.5249	1.9179	1.1673	1.5853	2.7290	0.8180	1.5466	1.7498	1.2852	1.2659	1.1000	0.3137	2.6311	0.8283	1.9403	1.2677	2.2128	0.7368
0.9266	2.1089	2.9519	0.6498	1.7893	1.5081	0.5365	1.6212	0.5409	1.3675	0.6967	1.8138	1.9151	1.3049	2.1208	2.2374	0.8062	0.6325	0.7919	1.0327	0.5957	1.3088	2.1719	0.6054	0.8214	0.2709	0.3332	1.2599	1.1042	0.6891	1.0498	2.2260	1.6584	1.9197	0.9130	1.7137	0.1994	1.7046	0.7238	2.3502	1.3099	0.6820	1.1138	1.3972	1.4317	2.5697	2.1128	2.0476	1.7895	0.2428
0.8448	1.1568	0.2536	1.6499	1.2448	1.7135	0.6986	1.2350	1.0628	2.6049	0.4498	0.5359	2.0612	1.5640	1.7299	1.6364	0.7038	1.1748	0.9556	0.7501	2.0106	0.7540	0.8115	1.0196	2.8416	1.8887	0.7949	1.0483	1.1636	1.7563	0.8667	0.5130	1.3523	1.0820	1.4095	0.2213	1.6785	0.7077	1.2510	0.3509	1.0908	0.1825	2.5557	1.8851	1.1410	1.4233	2.1276	3.0674	0.6104	1.1757
1.2064	0.9834	1.4428	0.7315	0.4070	0.9909	0.6325	2.1948	0.6699	1.8204	0.8187	2.1573	2.5152	0.6818	0.8883	2.4755	0.8829	0.9350	1.4680	1.6178	0.8660	0.4996	1.9562	0.5460	1.6794	1.3093	0.8450	1.8843	2.1172	0.5689	1.1688	0.7890	3.0252	0.8060	0.3042	0.7238	2.3213	1.0997	1.5398	0.3520	0.1196	0.5209	2.6630	1.6626	2.0145	2.4072	0.9698	0.8059	0.4626	1.2076
0.6369	0.7265	2.5714	2.2608	1.8408	1.4439	1.2434	0.6515	1.2911	1.1515	0.5954	0.6748	2.1810	0.6398	0.8173	1.8928	1.0197	1.7813	0.2928	0.9281	2.1085	1.1147	0.9814	0.6936	0.3775	1.1453	0.7096	1.0345	0.0797	1.3766	1.0294	0.7016	1.6089	0.6306	2.3011	1.2328	1.5716	0.6381	0.5252	1.4649	1.5336	1.3886	0.4660	0.8003	0.2758	1.0544	2.1575	1.9279	0.8805	2.0453
1.9057	2.4215	1.2697	0.7896	1.8923	0.2466	2.3082	1.0662	1.6856	1.9564	0.2563	1.2971	1.2121	0.8221	0.6607	1.0635	0.9693	1.8595	1.2062	0.7067	1.6739	2.4011	0.9348	0.7700	2.4339	1.4307	1.5544	2.4182	1.0024	2.1730	0.9298	1.7908	0.0824	1.7511	1.2507	1.3697	0.7433	2.0380	1.6926	1.7934	1.4160	1.8662	1.0692	0.5846	2.0981	1.2149	1.0299	1.3654	1.0219	0.7024
0.8315	1.9254	0.4093	1.2328	1.1524	1.8602	0.8384	1.1241	1.6169	0.7939	0.6388	0.8557	0.5360	0.4881	0.7633	1.3085	0.4342	0.6721	1.1319	1.4814	0.5847	1.1147	1.2942	1.5343	0.8483	1.4870	2.2411	0.9509	0.6730	1.2057	2.3925	0.8714	0.9665	1.2548	1.8915	2.5739	1.1929	0.7806	1.1029	1.5209	1.8498	0.4697	0.6422	1.7374	1.7077	3.3215	1.0929	2.2112	2.8889	1.1055
2.2817	2.0640	0.8781	0.8901	1.7061	2.0828	0.8999	0.9224	1.6734	1.5158	1.0536	1.8251	2.7833	1.9412	1.2393	1.0310	1.1792	0.4693	1.7156	0.4614	1.3618	1.0267	1.6968	0.9460	0.6789	1.3191	0.5717	1.4003	0.3878	1.1412	1.2018	0.1711	1.9188	1.5570	2.0410	1.7227	0.9785	1.4185	0.3095	1.2375	1.5903	2.3987	2.0269	2.9318	0.9736	0.9798	0.8112	0.8071	0.1448	1.7747
0.9126	1.0047	0.4665	2.0203	1.5439	2.5482	1.0025	2.2018	1.7638	1.0264	1.0381	0.7624	0.7410	2.5006	0.5869	1.6857	0.6947	0.8194	1.7448	2.5667	1.2118	2.0794	2.0423	2.1712	1.4931	1.6310	0.6053	2.4605	1.7141	0.2193	0.8064	1.3823	0.9948	1.5257	1.2018	2.1250	1.4026	1.2438	1.1494	3.6709	2.0465	1.0489	0.2069	2.4995	0.7772	0.4800	0.9526	0.4137	0.6967	0.7615
1.1391	1.3483	1.1701	0.4927	2.9811	1.1414	0.7909	1.6954	1.2963	0.6083	2.3384	2.5883	0.4089	1.7511	0.8582	1.7692	1.8216	1.3554	1.3732	0.2916	2.6829	0.0880	0.3450	1.3395	0.7167	2.4383	0.9014	0.5350	1.2707	0.6391	1.2530	0.5110	0.6202	2.0728	1.7301	2.2576	0.1690	1.0402	0.6932	1.5267	0.2850	1.8877	0.6184	2.3813	1.0800	1.3697	1.0509	1.2288	0.9326	2.6564
1.3512	0.1202	2.2609	1.1575	1.6964	1.3302	1.6082	1.7661	0.7085	1.2845	2.9514	1.3425	0.9286	1.6547	1.2631	1.8116	1.2161	0.9979	0.4486	1.1442	0.6847	1.0403	1.3193	1.7130	1.8271	1.2995	0.6761	2.2774	0.5691	0.7054	0.2604	1.3940	0.8957	1.0529	2.3325	1.2321	1.3479	0.6021	1.5993	1.3732	0.8980	1.4538	1.4611	0.8122	1.6401	1.7306	1.3276	0.8844	0.8680	1.4268
0.4762	1.4650	1.2802	1.2011	0.8582	1.2776	1.2446	2.6513	1.8057	0.4633	0.7406	0.1822	1.4716	2.8814	0.8129	2.3862	1.2221	1.5148	2.4776	0.8095	1.2546	1.3409	3.6040	0.6439	1.2364	2.1884	1.8794	1.1304	1.2336	1.6572	1.5466	0.4118	0.6487	1.4828	0.9102	2.2294	0.2391	0.9443	0.8025	0.4479	1.0987	3.0918	1.2308	0.9281	1.6191	0.8895	1.1456	2.5642	0.9367	0.9294
0.2314	0.6009	0.8889	0.2999	0.4176	2.0383	0.5803	1.7644	0.4737	1.4905	1.1801	0.2974	0.3490	1.2804	0.9146	0.7027	1.8542	0.9719	1.0186	1.1499	1.9843	0.8470	0.8675	0.5054	1.9291	2.1453	1.3609	0.7606	0.6760	0.7311	1.6247	0.6451	0.8964	0.7974	0.6366	2.6007	1.6867	1.6684	0.5904	1.7309	1.7308	0.5975	1.7630	1.8995	1.3629	1.5405	2.0798	0.5134	0.6041	1.1227
2.1715	2.4724	0.8829	0.8856	0.4920	1.5752	2.7741	2.1818	0.8815	0.8791	1.9810	1.1614	0.4199	0.5072	1.1276	0.7280	0.7342	0.1452	1.1643	0.8914	1.2336	1.7561	0.9765	0.7613	1.4438	0.8645	0.9430	1.0621	1.5424	0.6311	1.8811	1.0806	0.9457	0.5246	2.1007	2.8526	0.9671	0.5566	0.7182	0.4991	2.5727	0.2515	2.5399	1.4119	2.9997	1.1329	0.6560	1.9500	1.3846	0.3240
1.9386	1.1872	0.7771	0.8293	0.6152	2.2142	0.7166	1.1109	1.4835	0.8719	1.8407	1.4749	0.5291	1.3958	0.4453	0.9654	1.0334	2.1279	0.9383	1.2622	1.0546	0.9673	1.6431	1.3839	1.7671	0.6624	0.9052	0.1773	0.2766	1.6084	1.6610	0.8359	1.0066	0.9507	1.3337	0.3581	1.4821	1.6819	0.4221	2.4138	1.6447	0.6118	0.4862	1.2770	1.5427	1.6974	2.4093	0.9112	0.9174	0.8179
1.2228	1.0527	0.7813	2.3505	0.4235	0.4082	1.5707	0.9325	1.0739	1.0034	2.5671	0.9136	1.9039	1.0377	1.3153	0.6441	0.9918	0.9768	1.3786	1.7025	0.9250	0.8039	1.7146	0.8853	0.5499	1.2222	1.8884	1.2459	2.5098	1.1219	0.9132	0.6299	1.3437	2.0542	0.9048	2.1327	1.7315	1.6541	1.2445	2.0622	0.8128	2.2918	1.9485	2.9532	1.8358	0.2539	1.5813	1.9552	2.7328	0.8362
0.2325	0.9089	0.9199	1.3802	1.9251	0.7290	0.1689	1.1470	0.4315	0.8758	1.2606	2.4008	0.7825	1.6835	1.4212	1.5057	0.8810	0.3889	0.5209	0.4117	0.6707	0.7425	1.5841	1.9382	1.8765	1.9638	0.8411	1.2167	0.9414	0.9688	1.1225	0.9104	1.3423	2.3592	1.8706	1.1141	1.8452	2.3719	0.0464	0.8308	1.1167	0.8082	1.0167	1.3148	0.9427	0.3508	1.5004	0.8026	0.1576	1.8341
2.1716	1.3210	1.4512	1.3335	1.8557	2.0502	1.8851	1.3532	2.2674	1.8790	1.8570	1.0018	1.6300	1.2339	1.9047	0.6161	0.4945	1.4862	2.6709	1.4629	0.4830	2.0295	0.7367	1.6033	0.4346	1.4014	1.5477	0.3470	0.7760	0.1240	1.6330	2.1086	0.5651	0.5519	0.9031	2.4150	0.7173	0.5873	0.5538	0.6789	0.8986	2.4330	1.3814	1.5515	0.9118	1.8839	2.6117	1.9370	1.2915	1.4459
0.5738	1.5227	0.5971	1.1482	2.6938	1.1430	0.8800	0.5557	1.5505	1.5798	0.3764	2.1778	1.5267	1.6616	0.5483	0.1013	0.4913	2.5634	2.2637	0.9813	0.9879	0.9175	1.4248	0.9706	2.2755	0.5964	0.6537	1.3146	0.6844	2.2714	1.5538	1.1398	1.4563	3.5854	0.2282	0.7089	0.3081	0.6726	0.6226	0.4861	0.6537	0.4246	0.9235	1.1027	0.5916	0.3109	0.7286	2.0471	1.3679	1.1697
0.9993	0.9614	1.2382	1.3158	1.5636	1.2246	0.3839	0.7110	0.5422	1.4699	1.1179	2.7580	1.8718	1.5703	1.0891	0.8412	0.4634	1.5815	0.4798	0.9909	1.5710	0.5870	1.2370	1.5413	0.8007	0.9910	1.8926	1.1814	1.2881	0.3941	0.4397	1.3126	2.2491	1.2126	0.3723	1.2395	1.5082	0.9838	0.5379	1.7542	0.4520	0.6927	1.2403	1.3755	0.9932	2.3119	1.7485	1.3101	1.2353	1.7013
1.6447	1.3634	0.8490	1.4872	1.6833	0.5937	1.4747	1.8588	0.7184	1.0229	0.2305	1.0441	2.0367	1.5630	0.6406	2.9492	2.4033	1.3133	1.3587	1.0148	1.0887	1.0387	1.6353	0.5897	0.6896	1.7221	1.0312	1.5781	1.1115	0.6904	1.0537	1.8370	1.7246	1.2509	2.2176	2.5417	1.3051	0.8673	1.5561	0.7695	0.5277	2.1309	1.6020	0.3685	0.5612	1.8099	1.2187	0.9314	1.5844	1.1639
1.4432	1.6357	0.2695	0.8801	1.0634	1.4975	0.3337	2.5818	0.9561	0.9673	0.9708	0.5623	1.5173	0.7095	2.3221	1.8921	1.3099	0.7643	1.7319	0.9941	2.9503	1.8511	1.3165	0.3597	1.9291	1.6729	1.0990	1.7779	2.0429	0.6836	1.1441	0.7197	0.6257	0.3672	1.2869	0.9776	0.9659	1.8517	0.8206	0.8913	0.9269	0.8035	0.9459	2.2780	0.6389	0.6407	1.3752	0.1641	1.3101	1.0548
1.3065	1.0614	0.2640	0.2297	0.7659	1.3350	0.0296	1.3146	0.2355	0.8001	0.4539	1.6844	0.9753	0.6820	0.8556	0.9055	1.4304	0.9850	1.7938	0.7811	0.5587	1.7843	1.4092	0.6342	0.8041	2.9058	0.4191	1.5470	1.7616	2.0425	2.2902	0.5117	0.9315	0.9359	1.6594	0.4497	1.5441	1.1096	1.4224	0.8778	0.5661	1.2637	1.0457	1.8259	0.7657	1.5877	0.4671	1.2788	0.8531	2.2033
0.8914	0.6016	1.5396	0.8876	0.6541	0.7989	1.4485	0.3913	3.0282	1.0556	1.2435	1.9343	0.5377	0.8608	0.7042	1.1899	2.4310	1.5134	2.8342	0.3637	0.6946	1.3253	2.1113	1.0552	0.8817	2.0561	0.4533	1.6767	0.8464	1.2320	0.8645	0.6591	0.0342	2.1226	1.5117	0.3330	1.9118	0.3301	0.3970	0.9690	1.1314	0.9171	0.6708	0.2820	1.7100	0.9321	1.2569	0.9505	0.8838	1.0741
1.7962	2.2952	0.5515	0.9982	0.4643	0.6902	0.8591	0.8495	1.9925	0.2268	1.8297	0.8661	1.5182	1.1092	0.9207	1.3203	1.2159	2.0168	0.0613	0.8364	1.4533	1.2472	1.5386	0.8915	0.2403	1.2534	0.8114	1.3916	1.4155	1.5441	0.1029	2.1800	0.7659	2.6022	2.2875	1.0957	0.1998	2.2712	1.0440	2.0681	1.1470	0.6704	0.2718	2.8824	1.1325	1.0607	0.6361	1.0943	0.5817	2.6577
1.1672	1.7120	0.9998	1.8001	2.4897	1.3645	1.1921	0.4586	1.7483	1.8326	1.0278	1.0623	1.0426	2.3804	1.1346	0.8475	0.7564	0.7505	0.9914	0.1836	2.9250	1.7930	0.5331	2.6528	1.0448	0.5450	1.3233	1.2268	0.7407	2.0766	1.5817	1.8511	0.2873	1.3305	1.5781	0.7244	0.2629	2.4159	0.1543	1.8786	0.4011	1.8758	1.1348	1.6032	1.4511	1.7201	1.4727	0.5796	2.1035	1.6949
0.7052	1.3456	2.0430	1.1378	1.9274	0.6104	1.5540	1.1322	0.7445	0.5059	1.4502	1.0988	1.1009	1.7015	0.4429	3.0312	0.6471	0.3448	1.4854	0.2770	1.4839	1.0540	0.7208	0.8442	2.1537	1.8819	0.9627	1.1117	2.0443	1.1311	1.0775	1.3645	1.7740	1.3348	0.3860	0.9632	1.5398	0.3529	0.5002	1.7498	1.0263	1.2490	1.6351	0.8301	1.5751	0.3572	1.2196	1.4907	1.7299	1.5905
2.5588	0.7983	0.8471	1.2825	0.8071	1.1298	0.6747	1.5602	0.3919	2.5420	0.6548	0.3435	0.8357	1.2982	1.5424	1.4584	1.4787	0.8150	1.5834	0.8656	2.0017	0.7408	2.7580	0.7848	1.0700	1.0311	1.0719	0.5509	1.8135	1.3081	0.2386	1.1058	0.8884	1.7731	0.0912	0.8152	1.0156	1.0276	0.9818	0.3300	1.9352	0.6965	0.3591	0.7866	0.3286	0.9988	1.5423	0.6887	0.4186	0.8331
1.4431	1.1217	2.1779	1.3271	0.8639	1.3066	0.3341	2.6484	1.4281	1.8561	0.8174	2.1218	0.1894	3.1362	1.3947	1.1987	1.7871	2.7540	0.1085	0.9431	2.5113	0.7607	2.3448	1.0869	0.6604	2.3608	0.7872	0.9717	1.1117	0.6710	0.6433	1.0503	2.9221	0.1433	0.5290	2.0006	1.3912	2.2285	0.3713	0.9186	0.6818	1.4039	0.6205	1.7833	0.0895	0.6413	1.6886	2.7808	0.8609	0.3276
1.1344	0.2857	1.5463	1.0564	0.4516	1.6172	0.7910	0.8339	1.4542	1.0808	0.4246	1.7459	1.7891	0.3176	1.9575	1.7486	1.1134	0.1416	1.5523	0.9764	0.7700	2.4625	0.2033	0.2980	1.7948	0.8567	1.1110	0.2780	0.9708	0.9434	2.2422	1.9024	1.5254	1.2382	1.1563	1.8378	0.7623	0.5778	1.6608	1.2195	0.7408	1.1155	1.7760	1.0068	0.4481	1.1530	0.6196	0.4405	0.2930	1.0101
1.4754	2.0417	2.3326	1.2065	0.2367	2.1168	1.0357	0.9311	1.6684	0.9105	0.7547	1.7178	0.8979	1.8231	1.0563	0.5819	0.3550	1.4507	1.0524	0.9223	1.5889	1.9335	0.4202	1.9692	0.2219	1.2843	2.2762	1.5516	1.5770	0.8811	1.2209	0.8150	0.2573	1.7526	1.6111	0.7249	0.9317	0.1906	0.8433	1.6634	1.6257	1.1592	1.4625	1.6387	1.4766	0.7801	0.8631	1.1011	1.8113	0.8090
1.3841	0.5878	1.7412	1.3613	2.7345	1.0308	2.3251	2.1150	1.5443	2.6934	2.0197	1.9184	0.8658	1.6182	0.9536	2.3131	1.3991	1.0395	1.0705	1.0161	2.6742	1.3780	2.5442	1.2813	1.3037	0.6576	1.0621	1.5620	1.4172	2.3497	1.5052	1.5407	0.6577	0.6599	1.0482	1.6623	0.7175	1.6852	0.8758	1.0628	1.9613	0.3916	0.1266	1.8249	1.7507	1.6882	1.4562	2.1291	1.6469	0.5645
0.3743	1.1733	1.8128	0.8419	1.4461	1.1990	2.4192	2.0435	0.6040	2.4319	0.6522	0.6332	1.1832	1.5116	1.5554	0.9609	1.2230	2.0658	1.1503	1.1890	0.3563	0.4326	1.2973	1.0701	1.4562	1.7274	0.9210	1.7085	1.1562	1.2163	2.0928	0.9194	1.6691	0.3912	0.9078	1.3663	2.0971	2.0890	0.8103	1.0389	1.3314	1.5810	1.6218	1.0388	3.0994	0.5746	2.1198	1.1832	0.8922	0.6634
0.2434	1.0159	0.1582	0.7546	1.2692	0.3943	0.8529	1.8802	1.6136	2.1464	0.7087	1.1394	2.5349	0.4708	3.7244	3.1459	1.5247	1.0669	0.4421	1.4792	0.5832	0.5066	0.7322	0.6776	1.0065	0.2208	1.2363	1.5204	0.2712	1.0517	1.8620	1.5310	2.1312	0.9443	0.2680	0.5099	0.7281	2.7555	1.4750	0.2921	1.2469	1.3037	1.4503	0.6359	0.6665	2.4773	1.8241	0.8800	0.7609	0.7120
0.7454	1.6881	1.1566	1.5944	1.5206	1.6422	1.1154	1.5047	1.2712	1.4398	1.5664	1.0385	1.1907	1.5948	0.6286	0.9968	0.6181	1.7044	0.8352	1.0843	2.3255	0.8071	0.3629	1.3566	3.7830	0.8668	0.6225	1.0629	1.3545	1.1517	1.4508	0.4596	3.0165	2.1336	1.1960	1.5853	1.6529	0.5287	0.8460	2.0438	1.7089	0.7483	1.5927	1.5115	1.2563	1.2561	1.4515	0.5432	1.8574	1.2966
1.1003	0.7560	0.9967	1.7596	0.9073	0.7051	2.4745	0.8144	1.0590	0.7761	0.7645	1.3767	1.1724	1.7709	1.2624	0.9509	0.8552	1.2579	2.1211	1.5778	0.3780	1.5443	0.7359	2.3668	2.3710	0.5575	1.0870	1.5469	0.8520	0.9551	0.7069	1.4090	1.2813	1.9221	0.3938	1.4024	1.2970	0.7735	0.3572	0.8794	0.5451	0.7696	0.8925	0.2989	1.7860	0.9265	0.5102	0.9630	1.6387	0.4920
1.9492	1.4203	1.9211	1.5365	0.8011	1.1928	1.0345	0.7797	1.3834	1.0229	0.8492	0.5368	0.6587	1.0643	0.9393	0.9792	1.2721	1.8546	0.7207	0.9364	1.2006	0.9979	1.2100	0.7468	1.3636	1.3009	1.8503	1.1388	2.4838	0.0843	0.6003	2.0069	1.1921	1.6538	2.1349	0.4944	2.2836	0.7051	0.9124	1.1922	1.9973	0.9003	1.4769	2.8660	0.6264	2.8131	0.8224	1.6142	0.7547	3.1777
1.3463	0.7750	1.7470	1.0868	1.8644	1.4254	0.8199	0.7746	2.0181	1.2451	0.1855	1.1753	0.6007	1.8119	3.5631	0.8687	1.2869	1.0337	0.3746	0.7335	2.1346	1.7685	1.8992	0.9346	1.0883	3.6759	1.6392	1.4078	0.5348	0.7745	0.6863	0.7750	1.5182	2.3189	1.1993	1.2701	1.3725	1.9838	0.6446	1.0334	1.6451	1.1558	1.0078	2.6004	1.0020	1.9654	1.6083	1.9325	0.7066	2.4019
0.7211	0.5934	1.3641	1.9000	1.2270	1.5183	1.8053	1.3215	0.4078	0.8736	2.8204	1.0806	0.6995	1.9170	1.0019	1.4242	0.7650	1.2041	0.5857	0.6444	1.5053	1.1781	0.5463	0.7435	2.1624	1.1849	1.0345	2.2993	0.5817	1.0161	1.3374	1.0055	0.9242	1.6486	1.7855	0.7529	0.9600	1.1050	0.2758	0.7694	1.1525	2.4763	1.9917	1.8091	0.5807	0.6664	0.1696	1.8354	1.4480	1.5550
1.7396	1.7492	0.7038	0.9221	1.0705	1.1544	1.0315	0.9913	1.0160	1.4184	1.0601	1.1325	2.1222	2.5775	1.5576	0.8127	2.7457	1.0359	1.8169	0.7411	1.3206	0.8559	2.4003	0.8469	0.6648	0.1326	2.3036	1.3311	1.3853	0.9948	0.6159	0.7806	1.3078	1.0683	2.9955	0.8017	0.3896	2.2551	0.6796	1.8693	1.0516	1.5187	2.5915	1.3472	0.2142	2.7145	2.2353	1.2719	2.0340	0.3950
1.5454	0.5643	1.4120	0.4689	0.2923	1.6830	0.9937	1.8874	1.8557	0.9755	1.2659	2.3671	0.8665	0.9275	1.5352	0.6833	0.8415	0.6220	0.6276	1.9583	1.3204	1.1909	0.7051	2.7734	1.3856	1.1550	1.7631	1.1515	2.0533	1.8545	0.9124	2.1815	1.2759	1.0401	1.5137	2.3557	1.7428	1.7400	1.0851	0.3476	1.5420	1.3154	0.8019	1.3689	2.0394	2.3380	0.4205	0.8750	0.1266	0.8096
1.0883	2.4801	2.2826	0.8075	0.6422	1.5747	1.9722	1.3311	1.2208	0.4655	0.5467	0.7144	0.3861	1.1494	2.7654	0.9156	0.7430	0.5838	1.7240	0.9246	0.2747	0.6804	1.0476	0.8355	0.8450	1.6533	1.2768	1.4681	1.0058	1.5971	0.9182	1.2050	1.0594	0.9468	1.7843	0.4857	2.0361	0.7477	2.1496	1.1766	1.8880	0.5259	2.0267	1.7986	0.4600	1.5585	1.5701	1.9738	1.1402	0.8622
1.1300	2.2834	1.4268	0.7513	0.9169	0.8703	1.2972	1.1555	1.7807	1.0406	1.2206	0.7516	0.3028	0.7000	1.0960	0.8843	1.0572	1.7365	0.5812	1.8247	1.6918	0.5868	0.9374	1.0618	1.0708	1.1519	1.7510	2.5046	2.6438	0.9489	0.5122	0.7008	0.7568	0.4244	0.4717	1.1868	2.4389	1.6897	1.2067	1.4202	2.0459	2.1477	0.9703	0.8820	1.2572	2.0292	0.8021	1.0831	0.9513	1.3741
1.4725	1.8885	1.4479	2.1645	1.2017	1.3574	1.1435	1.0639	1.6114	1.9611	0.3785	1.8677	0.5938	0.3398	1.4207	1.0757	0.2280	1.0626	0.9509	0.6575	0.5729	2.4203	2.2554	2.1381	2.2705	0.8905	2.0211	0.6803	1.9635	0.6894	0.6837	1.4470	1.5900	1.6852	0.8226	0.7074	1.7010	1.3793	1.6844	0.2810	1.7034	0.4727	1.8073	0.9465	0.7926	2.0394	1.0505	1.5728	2.0596	1.4369
1.4440	0.8424	1.1241	1.0134	3.7846	2.4713	0.5763	0.7773	0.6642	0.4214	1.1152	1.8156	1.9301	0.6795	0.9231	0.1978	1.1079	0.1931	1.1581	2.1640	0.2848	3.1753	1.1101	1.4584	1.0694	1.8545	0.8187	2.2778	1.1485	0.6120	1.5825	0.9139	1.1707	0.5357	1.4679	0.8095	0.8216	1.2777	1.5156	1.2473	0.5951	0.8478	0.6710	1.1904	1.5202	1.0542	0.7377	2.7331	0.4059	0.3345
0.2876	0.9915	0.7364	1.6894	2.4394	1.5157	1.5449	0.4542	1.1156	0.2406	1.9142	0.6046	1.3698	3.3384	1.6164	1.7579	1.7439	0.9433	1.7593	1.1317	0.4106	3.0231	1.3852	2.1493	2.6145	0.6175	2.4228	1.2450	1.9330	1.4274	0.2061	2.2056	1.5514	1.5335	1.4431	1.3561	1.1634	1.3381	2.3553	1.3451	1.0967	1.4475	1.4566	1.8896	1.6513	0.9037	0.8473	0.8983	2.6173	1.8914
0.4111	1.9213	1.2977	1.0336	1.7737	0.9327	1.9318	0.7156	2.4183	1.1855	0.9298	0.6831	2.5061	2.9206	1.3674	0.3844	0.6104	0.7223	0.6595	2.6313	0.7776	0.3309	0.9514	1.0019	1.0806	0.0786	1.0234	2.6279	1.3603	1.2204	1.1548	0.5277	0.5991	0.8157	0.2631	2.3012	0.8308	1.2679	2.6532	1.0611	1.5056	1.3677	1.1382	0.1055	0.9761	1.5359	0.3779	1.5555	0.9604	1.1505
0.2640	0.9844	1.0336	2.2304	1.4019	0.1500	1.7471	0.9028	0.7039	0.9808	2.0100	1.0324	2.2380	0.5397	0.1035	2.4473	0.6008	0.4180	1.3832	2.1894	1.9784	0.8749	1.3574	1.1210	0.7082	1.0901	0.3553	1.9370	2.1601	0.9045	1.4537	0.4933	0.4880	0.4443	1.4454	1.7531	0.4501	1.0569	0.2575	0.6007	0.8891	1.5669	0.7130	0.4833	0.9030	0.6487	1.8526	0.3048	0.6727	0.9949
0.9542	1.6108	1.7545	2.2584	0.2721	1.3936	0.4882	2.2903	1.1728	0.8721	1.3969	1.0288	1.2038	0.3832	2.6297	2.0681	1.5258	0.3296	0.7516	0.4091	0.8950	1.5959	0.4112	3.2211	0.7355	1.2250	2.1598	2.2165	0.8104	1.3562	0.3104	0.6004	0.2522	1.8923	1.8394	0.2711	1.5365	0.3565	0.4534	1.1130	3.4056	1.4512	0.9683	1.2048	0.9051	1.2423	1.5485	1.5628	1.3320	1.1320
1.3677	1.6953	1.1119	1.1924	1.0584	1.7006	1.5760	0.3863	1.9759	2.4736	2.0349	1.3789	0.3301	0.3557	1.1532	1.1611	1.6322	1.9562	1.0310	1.0843	1.6873	0.4313	0.3788	0.8231	1.3895	1.6518	3.0888	2.0082	1.7699	0.7522	1.7120	0.4881	0.9537	1.0654	0.7376	0.4025	0.9993	3.2934	3.5257	1.3668	0.9005	2.6463	1.8450	0.5195	1.1764	1.0974	1.1628	0.6813	0.2890	0.5185
1.4456	2.5688	2.4790	1.0594	2.7518	1.5185	2.4456	2.6788	0.8224	0.4927	2.7284	0.6627	0.8370	2.5478	2.0603	1.4150	1.0875	0.9552	1.5341	1.9637	1.5923	0.2853	1.9871	0.9112	1.4150	2.6261	1.2983	1.4592	1.2864	0.9788	1.8294	2.4996	1.4385	0.8084	0.2840	0.3251	1.1379	0.7419	1.0577	0.1813	1.4933	0.5945	0.8553	1.3900	2.0777	2.3870	0.6211	0.1489	0.5278	3.2733
2.2148	1.8132	0.2391	0.5338	0.4256	1.0778	1.1342	2.0379	0.2522	1.4396	0.7213	1.9562	1.3117	0.9826	1.2709	2.1148	1.6411	1.5744	1.5950	0.4502	1.3895	1.5532	1.9289	0.9298	1.6290	1.8111	1.1067	0.8795	0.5749	0.9047	1.5551	1.7121	0.3393	1.7775	1.6783	1.0997	1.7222	1.5822	1.4380	2.4311	1.3155	0.9987	1.9358	1.2875	0.6769	1.2324	1.3049	1.3473	1.3650	1.5072
0.6731	1.3733	1.4260	1.5682	2.1506	1.6273	0.7815	1.7294	2.0119	1.4132	0.4238	0.8008	1.9484	0.9167	0.9180	1.6103	1.8850	1.5003	0.5124	1.5979	0.5116	1.9500	0.4708	0.0796	0.9106	1.1300	1.5532	0.9052	0.5221	0.5249	0.5190	0.9868	1.4515	1.3940	0.8131	0.6993	0.5825	1.0483	1.2655	1.1723	1.5111	0.9210	0.6551	0.5293	2.0245	0.6078	2.0526	0.9155	1.2399	1.0753
1.7465	0.4578	1.7276	0.6882	1.2995	1.4570	0.9392	0.8427	1.0964	0.7944	1.7254	2.0455	1.5480	1.0188	1.1187	1.0523	0.8290	1.6255	1.3744	1.2395	1.4554	1.3244	0.1072	1.6862	1.7256	1.3551	0.9215	2.3329	2.7681	0.4729	0.7028	0.9570	1.1670	1.9244	1.5206	1.8513	0.4492	1.3332	2.4420	0.9032	2.6061	0.6921	0.5681	1.0704	0.2884	2.1418	0.7964	0.8588	1.2084	0.8617
1.4568	1.6539	1.0150	1.9387	1.1288	0.9887	1.3661	1.8047	0.9705	1.1895	2.6682	0.8549	1.1481	0.2567	1.3311	1.5597	1.7609	0.8441	0.2482	0.8658	0.6744	1.8994	3.9618	1.7038	1.5003	0.7022	2.2016	0.7680	3.3236	1.9303	0.5531	0.7712	1.0312	2.0746	0.9050	0.7909	0.6426	1.7281	1.7728	0.9337	1.3217	1.9291	0.7503	0.1455	0.9876	1.2568	0.3977	1.8580	0.7595	0.9733
1.2229	0.2764	1.4315	1.4976	1.6997	1.5369	0.8486	0.7209	0.9071	0.8456	1.9026	1.3374	1.8337	1.2631	0.8653	0.9206	0.3744	2.1304	1.0684	1.5310	0.9256	0.4753	1.1283	1.3579	0.6418	1.1231	0.8848	3.0600	1.9159	2.7285	2.6999	2.2271	0.9546	2.3929	0.4282	0.8925	1.3712	0.1770	0.6895	1.5369	1.7360	1.7680	0.4207	0.4897	1.7941	1.4501	2.7782	2.7484	0.5608	1.1074
1.1297	0.3966	1.0629	0.4251	1.0103	0.9570	3.0512	1.7382	0.3463	0.9037	1.3272	1.4869	0.8297	2.1082	1.2796	0.7832	1.9337	1.1820	2.8058	0.8734	0.8791	2.4310	2.0313	1.1268	1.8455	1.7865	0.7062	1.2975	0.8148	1.5902	1.4974	2.0341	1.4984	2.7134	1.5317	0.9361	0.9733	0.4762	1.2987	0.6308	0.8073	0.7803	1.6347	2.0073	0.4447	1.3985	0.9584	0.9722	0.7626	1.6841
2.3945	1.3417	1.1127	1.2130	0.6325	2.3928	1.2558	1.6339	2.5643	0.9370	0.9177	0.7141	0.3499	1.4346	0.7787	0.9110	1.0176	0.8869	2.6220	2.4950	3.0520	0.9856	0.6318	0.4340	0.2562	0.2367	0.3787	0.9295	0.2106	0.7323	1.1840	0.4987	1.2857	1.4213	1.1925	0.2735	0.5346	0.5524	1.3146	1.7925	1.2802	0.7064	0.7703	0.7741	0.7594	0.8809	0.3446	0.5552	2.4856	0.4591
1.5844	1.2801	0.7540	1.1236	0.6733	0.3709	1.8639	2.0884	0.9604	1.7111	1.3245	1.0648	1.1822	1.5950	1.7573	0.4766	1.8753	1.8007	1.5349	1.3094	0.3110	0.3760	0.8177	2.5905	0.8132	0.8472	0.1857	1.2723	1.6293	0.4802	1.1646	0.9736	1.3464	1.1731	0.2297	1.9528	0.9482	1.4967	1.4287	1.7794	0.2061	1.7817	0.7066	0.8977	1.4837	1.2068	0.3694	0.0441	1.9632	0.8665
1.6077	2.6973	1.1268	0.7767	1.7087	2.3754	0.0736	2.4196	0.9003	0.9577	0.3414	0.5520	0.6404	1.2474	0.2373	1.2703	2.1270	1.3928	1.0647	1.4889	1.2273	0.3267	1.5556	0.3660	1.1561	1.2806	1.5581	1.6321	1.5250	1.5932	0.4133	2.4051	0.9410	1.8897	1.3086	1.3128	0.8089	2.2423	1.5543	1.1463	2.3931	0.7936	0.9700	1.2354	0.7585	0.3643	2.1127	3.8447	0.9185	1.1131
0.3890	0.6636	0.8798	0.4630	0.7532	1.1452	0.3497	1.2305	0.9301	1.0299	1.7111	0.2993	0.4844	1.7992	1.1877	2.3538	0.3906	1.6417	2.0205	2.0566	2.6088	0.9121	0.8487	1.0048	0.5922	2.3320	1.6848	0.9866	0.7646	0.7201	1.9318	0.4876	0.8196	0.6768	0.6569	2.5544	1.0084	0.8016	0.7891	2.0370	0.3762	1.0240	1.7229	1.0479	2.2943	0.4948	0.6159	1.1780	2.3649	0.8247
2.6599	3.0583	2.5472	0.7946	1.2689	0.6842	0.9057	1.0008	0.3992	2.1849	0.5146	1.2448	0.8530	2.2148	0.7316	0.7649	0.6479	0.8967	1.7658	0.4723	1.4600	1.3388	1.5929	1.6132	0.8468	0.9782	1.2741	1.1027	0.1898	2.5309	1.0569	2.1884	1.9242	0.6656	1.9580	0.6589	3.9577	2.2495	1.5220	1.0289	1.0436	0.5382	1.3160	3.1439	2.5326	0.4315	0.6864	0.8555	1.4407	1.3712
1.1692	2.4511	0.4986	0.8879	0.7405	0.9749	0.2040	1.1391	3.0344	3.1974	1.8160	2.1839	1.0483	1.5894	1.0857	0.8616	2.4140	0.7911	1.2627	0.9450	2.1196	0.8954	0.5000	1.4534	2.3930	0.3124	1.3649	2.3230	1.9045	0.7829	1.6318	1.4850	0.7407	0.8164	0.4087	0.0923	0.7789	0.4856	2.1432	1.1794	1.7041	1.7729	1.5585	0.6294	1.7183	1.3578	0.3187	1.1158	2.9201	2.4177
0.9214	1.3391	0.2590	2.8018	1.5633	0.6436	1.3491	2.3246	1.3428	0.6592	1.5218	0.9941	0.4451	1.1051	1.2658	1.4669	2.1967	2.3092	1.2264	1.0243	2.1700	1.1409	1.6294	0.8790	1.1647	0.7393	2.2592	1.7537	1.8285	2.3382	1.5952	1.0741	0.7438	1.2764	0.4642	2.5601	0.4773	0.4639	2.2327	0.1554	2.0491	0.4821	1.0509	1.6025	0.6509	1.4860	1.0004	0.4302	1.4206	1.0657
1.5100	0.4357	2.1880	0.3853	1.6561	1.5170	0.9255	1.4541	1.8982	2.5443	0.6863	1.1471	1.7290	0.6377	2.5502	0.2753	1.6779	1.0850	0.5984	1.3215	1.9201	1.8252	0.5788	0.9505	1.2818	1.6107	1.1861	1.3011	1.7820	0.2809	1.0575	1.2905	1.0869	2.0086	0.5364	0.6915	2.4557	2.1772	1.4357	1.0914	1.2390	1.2710	2.3832	0.8741	1.1321	1.4349	1.9490	2.2532	1.1228	0.8638
2.2365	1.4142	0.9275	1.4319	1.1665	0.7949	0.3326	1.2039	2.2315	0.8277	1.5793	1.1355	1.4501	0.5451	2.4540	1.7877	1.2119	1.4546	1.6828	1.3783	1.3894	1.0857	0.6097	0.6000	0.4557	1.0370	1.8645	1.3507	1.6482	1.0129	1.2404	3.2116	0.8775	0.8865	1.0705	1.4202	1.6808	0.5255	1.6891	1.6896	1.1895	1.4296	1.3069	1.0285	0.3314	0.4548	1.6509	2.4533	1.0642	0.1423
1.5196	1.6199	2.0819	1.5145	0.8589	0.5991	0.5271	1.4590	0.2607	1.0278	1.4019	1.3712	2.1391	1.4763	0.6942	1.2444	1.8659	0.3378	0.1370	1.3914	1.4206	1.5516	0.7038	2.3079	2.1145	2.3902	0.5454	1.9740	1.5261	0.2130	1.2315	2.1221	2.4610	1.5913	1.1889	1.9263	2.5707	0.6064	1.5086	0.7647	0.8186	0.9043	1.2547	1.6753	0.1621	1.4093	0.9407	0.4892	1.0042	1.3780
1.7779	1.2196	0.6501	1.3127	1.7997	1.1764	1.9162	1.1447	2.1905	0.6902	1.1614	2.3416	2.3107	1.8503	2.3420	1.6504	1.7666	0.7740	1.2064	1.4881	1.1077	0.5797	1.1697	1.8202	0.6122	1.2848	2.3306	1.0143	2.4643	1.5919	1.4208	1.0428	2.3682	1.3625	0.9840	1.7631	1.2344	0.7959	0.7800	0.4724	1.9809	0.5028	1.3330	1.5378	0.1195	1.9570	0.3854	1.0732	0.5758	1.3357
1.8065	1.4172	2.0549	1.3949	0.0208	1.3694	1.1030	3.1042	1.7205	0.9081	0.7565	2.6382	2.1525	0.9681	1.5376	1.3889	2.2009	0.5701	0.9559	2.2417	1.9510	1.1991	0.3431	1.9219	0.6089	1.4569	0.1957	1.8670	1.5638	2.1631	2.3963	1.0545	1.5920	1.4930	1.3783	2.3429	0.5724	0.6001	0.4795	0.6703	1.5270	1.9904	0.7676	2.0689	0.6133	1.2532	1.5010	1.1350	0.5783	2.0075
2.5415	1.6867	0.3057	1.7791	2.6378	2.3149	1.1669	0.3596	0.7298	1.0836	1.8931	1.0778	1.3146	1.8477	1.0611	1.5378	0.4914	1.1339	2.4065	0.3957	1.6362	2.4538	0.5195	1.5062	0.9282	0.8863	1.1026	0.2946	1.3702	2.1526	0.2891	1.3473	0.5969	0.7473	0.7026	0.1899	0.8135	0.6789	0.5656	1.5139	0.8801	0.7467	1.5958	0.3433	0.8507	1.3631	1.9312	0.2178	1.2439	1.0064
0.1972	1.0170	1.8227	0.5428	0.1390	1.0825	1.1287	0.9851	0.6863	0.7111	0.3239	2.1256	0.5689	1.5189	1.1834	0.2928	0.7935	1.9329	1.5676	1.1359	0.9207	0.3104	2.0167	1.9758	0.9056	0.4767	1.1007	0.8532	0.0523	0.9878	0.7493	2.8915	1.5582	2.9460	2.6884	1.3164	0.7836	2.0103	1.2485	0.7499	0.5903	1.3722	2.0393	0.5034	0.8714	0.7680	2.5006	0.7364	1.6689	0.1811
1.6076	0.6715	0.6847	1.1001	1.7585	0.7593	2.0140	0.5874	2.3962	1.1813	0.8215	0.5546	1.1489	1.4905	1.8399	2.4938	1.2797	1.1557	1.5344	0.3329	1.8274	0.7835	1.2373	0.7639	1.0919	0.9716	1.2460	0.9211	1.8340	1.2841	2.3742	0.3396	1.1168	1.4546	0.9483	0.3626	1.5143	0.8369	1.3951	1.8785	0.6813	0.8775	0.6103	0.6553	2.1449	1.0753	0.4463	0.7375	1.2768	0.8335
2.8519	0.5188	1.7067	2.3387	0.8097	0.3255	1.2576	1.9580	1.4084	0.6260	1.4030	1.1583	2.3911	1.1268	1.5524	0.8080	0.9804	0.6488	1.3769	0.7912	0.6452	0.5799	0.8243	0.8031	1.0199	1.4199	1.6428	2.1524	1.5018	1.2039	0.7490	1.5910	0.3028	0.4908	1.5995	1.7278	3.3113	1.8295	3.0714	1.1739	0.4466	0.8479	2.0194	0.6422	0.8282	0.4288	1.5815	0.6503	0.9750	0.8100
1.4480	2.0229	1.2327	0.3096	1.3014	0.9713	0.2452	0.5798	1.8747	2.0479	1.1605	2.1167	1.0298	2.0768	1.3259	0.6816	0.9626	0.9046	0.6517	0.5873	0.9916	1.1746	1.3994	0.7809	1.5897	1.2184	1.2408	0.0902	1.0569	1.4700	1.0950	1.6442	0.8293	0.4675	2.0515	1.2747	0.4817	3.3896	1.1359	2.2145	1.6306	0.4851	3.1910	1.6315	1.0487	1.0023	1.5024	2.5485	2.1430	1.2768
0.4930	0.4847	1.4011	1.0203	0.4612	2.4174	1.3594	0.3283	1.4632	2.2849	1.5868	1.5490	0.7374	1.8669	0.7802	1.5933	1.9831	0.4585	1.9055	1.0632	1.5252	1.3586	2.4252	0.1224	0.8230	0.2622	1.0316	1.3372	1.1901	1.5302	0.7738	0.6656	0.8230	1.2784	1.5092	1.5191	2.3639	0.6531	1.1484	1.6387	0.8171	1.2870	1.2323	0.9170	1.4535	0.6938	1.1867	0.7499	0.9648	2.2149
0.6460	1.0492	1.3987	0.3876	1.9868	1.6645	1.6936	2.0277	0.9700	1.3726	1.0665	1.2123	1.5914	0.8666	0.6465	1.0777	1.7221	1.1239	1.8130	0.7736	1.4656	1.9961	0.6270	2.5991	0.5437	2.0791	1.9697	2.2736	1.5548	2.3914	1.1656	0.6311	0.8498	0.8130	1.2004	0.7144	1.0560	1.9371	1.4867	1.1478	3.0399	1.0217	1.1025	1.8579	1.0482	0.6725	1.8632	0.7282	0.9057	1.0177
2.1658	1.1756	0.2151	0.7795	0.5899	1.0346	1.6530	0.8397	1.6267	0.8310	1.6166	0.3795	0.9591	0.4892	0.8262	1.9349	0.7960	0.6563	2.9384	1.3921	1.5822	2.0453	1.3974	1.6839	1.9044	0.8403	0.3984	1.5871	1.6525	1.9433	1.4132	2.7527	0.5286	1.3607	1.1075	1.1846	1.6793	1.1554	1.5245	1.6561	1.1350	1.7928	1.0947	1.8833	1.2413	1.2462	1.2568	0.7270	1.4328	1.1611
1.6611	1.5347	0.9840	1.4272	0.5320	0.2021	1.5138	1.9601	1.5131	1.1763	0.7485	0.7150	1.2058	1.0013	1.1723	0.5727	1.7510	1.3392	0.5816	0.6939	1.7098	1.7848	1.6213	0.8470	1.9357	1.1084	1.0686	0.8697	0.8801	0.7045	1.2693	2.7086	1.7509	1.1556	1.7021	0.7016	1.7308	1.3919	1.7804	1.7103	1.1203	1.6680	0.8656	1.7004	1.0521	2.2417	1.3997	2.3798	1.4701	0.2817
0.8732	1.1587	2.2550	1.4419	0.3402	0.6912	1.3271	1.2216	0.6453	1.4100	0.8577	1.9221	0.4376	0.8969	2.1661	1.4173	1.4270	1.2384	0.5766	2.0911	1.3729	1.8901	1.7838	0.7031	1.4642	1.9033	0.3283	0.4103	0.2161	0.2700	1.0326	1.4593	0.1799	1.6758	1.6847	0.6405	0.8921	1.6447	1.8776	2.3795	0.4236	2.1849	0.3114	0.3557	0.0199	3.2444	2.6639	0.8328	0.2460	1.2397
0.5365	1.9347	1.7077	1.2322	0.8938	0.6894	1.4181	0.7729	0.1509	1.3634	0.6181	0.7547	2.0744	2.1851	0.5449	1.5326	1.1176	2.3656	0.9547	0.4419	1.2323	1.8880	0.8934	1.8214	0.5417	0.6602	0.9769	1.2424	1.6551	0.8675	1.8115	1.1378	1.8633	1.2369	1.4342	1.3573	1.9484	0.6582	2.0533	1.2679	2.7680	0.4061	0.5325	0.4628	1.4217	2.3496	0.6273	0.5032	2.5197	2.0245
1.6419	0.8585	0.4354	1.1182	1.0852	1.1923	1.2151	1.3828	1.5586	0.6588	1.6035	2.0737	1.3491	1.4058	2.0935	0.1554	0.2448	1.5990	0.9473	1.5595	0.6307	1.5260	0.8560	2.6207	0.8092	1.2118	2.6385	0.8189	1.3427	1.5138	1.5955	1.6962	1.7458	1.6243	0.4432	1.1450	1.0015	1.2562	1.3159	2.6830	1.0162	0.3203	1.8768	1.2861	0.6383	0.8182	1.9656	0.2994	2.0832	0.2341
1.9446	2.2102	0.6216	1.2231	1.2108	0.4963	1.0582	1.1420	1.2670	0.8868	1.5785	0.1221	0.5500	0.8716	0.8734	0.8253	0.5124	0.6023	2.0698	0.4637	0.1084	0.8507	2.4360	0.4026	2.3721	1.6796	0.9282	0.5278	2.3495	0.6608	1.2414	0.8791	1.3530	1.5712	1.6349	1.5003	1.3282	0.7474	1.4610	0.6110	0.3946	0.2166	2.0046	0.4717	0.8426	1.2997	0.8157	0.7196	1.6296	1.3039
2.6276	0.4231	0.9606	0.1476	0.7434	0.8845	0.6007	1.8178	2.3418	1.5798	1.1263	2.3854	1.5956	0.4674	1.0396	1.6270	2.7342	2.9504	1.3536	3.1581	1.2611	1.6430	1.8882	2.1592	1.3185	1.6565	1.3293	0.1627	1.6821	1.7282	0.9524	1.2442	0.5407	1.0856	2.0590	2.8692	1.1965	1.8514	1.7264	0.7929	1.4730	1.9229	2.6300	1.2180	1.5616	1.6020	1.0776	1.2662	0.7871	0.2556
1.4061	0.8922	2.9640	3.1925	1.4097	0.1851	1.3342	0.7525	0.6278	1.3995	0.1274	0.6478	0.8864	1.4125	1.1245	1.2562	1.1585	1.4616	2.3189	0.7534	0.6188	2.2904	1.6518	1.8408	1.5152	1.6373	0.5700	1.8150	0.4568	1.7422	0.4379	0.4151	2.1640	1.1336	0.7148	0.8258	0.6015	1.3602	1.1774	0.5145	1.1380	1.8396	1.2049	0.8108	0.4989	1.2009	0.7567	1.7480	1.4057	1.1726
0.7690	1.5077	2.9582	0.9290	0.7727	1.1044	1.3918	0.7420	0.2438	1.5033	0.9868	1.0259	1.7894	0.4495	1.7927	1.5189	1.3509	0.4353	0.7318	1.3569	0.9644	0.5781	0.2748	0.8021	1.1337	0.5772	0.9767	0.4354	1.0316	0.7176	0.5222	1.1185	1.6701	1.8057	2.9823	2.0394	0.5776	1.0550	1.2305	1.1312	0.6825	2.2098	0.9442	0.9641	1.4377	1.5746	1.0449	0.4060	1.4889	1.2622
0.7058	1.9909	1.4164	1.1483	0.2699	3.0732	1.3040	1.1851	1.1116	1.4128	1.6656	0.6283	0.7003	1.4071	1.8643	1.6753	0.4726	1.2460	1.2634	1.1339	1.7861	0.4256	0.9872	2.7343	1.1384	0.8478	1.0158	0.7902	0.4687	1.4705	1.1260	1.7979	0.5887	1.5735	1.2720	1.8706	0.5056	1.2617	1.0500	2.6272	1.3980	1.4792	1.2569	1.8691	0.7105	0.5011	2.0921	1.4490	1.0088	0.8778
1.0034	0.9113	1.6502	0.9291	1.2500	0.5158	0.8541	0.9305	1.8987	1.1028	1.7882	0.7617	0.4788	0.7201	0.1906	0.3349	0.2921	0.8147	1.5752	0.7602	1.1764	0.8861	0.8781	1.1135	1.9756	1.6186	0.7404	0.2277	0.2328	0.5198	2.3683	0.9760	0.6043	2.1056	1.5072	0.1828	1.4244	0.7602	1.5692	1.9175	1.3688	1.0705	0.7854	0.1295	0.8616	1.1231	0.6767	0.7471	2.2693	1.5419
0.6524	0.3924	0.9077	2.1805	0.5043	2.1926	2.4023	1.8174	0.7447	1.8115	1.5094	0.4913	1.5497	1.8052	1.4446	3.0464	1.6965	3.5563	1.2886	1.4993	1.7833	0.5676	1.6134	0.7465	1.1020	0.6473	1.4400	0.8520	1.0953	0.9542	2.2214	0.6671	0.7508	0.4530	1.0177	0.7904	1.0035	0.7708	2.1709	2.1635	1.1481	1.4081	1.1772	0.7664	0.9461	1.5493	1.9951	0.3014	0.5958	2.5588
0.5694	1.4984	1.7108	0.4769	1.6944	1.2310	0.6940	0.7355	1.3890	0.8705	1.2622	0.4066	0.6575	2.5986	1.8045	2.3917	0.5718	0.3073	1.2533	1.6675	1.3598	1.0421	1.7147	3.4145	1.1967	1.3900	1.1702	0.9081	0.6526	0.7441	0.8873	1.4138	2.8323	1.8089	0.6238	1.8787	0.3485	0.7250	2.4743	2.0144	1.6517	0.9814	1.0109	1.8798	1.4232	1.1040	1.8883	2.4358	2.9534	2.7318
0.3657	0.3145	1.5745	2.5366	1.0557	1.2385	1.1909	1.9254	1.8894	1.4872	0.9938	0.5617	0.3640	1.4863	0.7101	1.4580	0.9590	1.9869	2.1209	1.1247	2.3029	1.3041	0.8393	0.3685	0.5420	2.1225	1.3841	0.5215	0.5478	0.9355	2.3567	1.2908	0.5974	1.9268	1.5167	1.0144	0.6317	1.2210	1.2051	1.8464	1.3716	1.7629	0.6897	1.4284	2.3367	0.6649	2.0352	1.0691	1.1105	1.2250
1.6017	0.7361	0.4661	2.2950	1.1213	1.0462	1.3154	0.6235	1.9527	1.7408	2.4887	1.8222	0.9059	1.4066	0.2273	1.4003	1.0574	2.3470	3.0188	2.8328	1.1316	0.3342	1.2546	0.7106	2.0041	1.5575	1.8711	0.8200	0.9885	0.6611	0.9356	1.1807	2.6013	2.2844	1.1759	0.7723	0.8653	2.5631	1.7675	2.0267	1.4634	0.4749	0.7846	0.9872	1.5139	1.3705	0.4853	1.0340	2.0560	0.6575
2.9878	1.9059	2.8808	1.4782	1.3973	1.1430	1.0778	0.7490	0.8306	0.5007	1.4102	0.9951	2.4055	0.5325	1.7285	2.5102	1.8437	1.4378	1.2093	1.0407	1.2060	2.1533	2.6421	1.4219	1.5551	1.2772	2.2702	1.0140	1.7798	2.0349	0.8542	1.6656	0.4079	1.6039	1.9802	1.2252	0.2034	0.6529	0.4076	0.3558	1.0042	1.9309	0.5562	2.3721	0.8610	0.9929	1.5684	1.5321	1.0075	0.3792
1.2910	1.6005	0.3482	1.9002	1.2642	1.0308	0.4802	0.8103	1.4664	1.9111	0.9084	2.7609	1.5465	0.6845	1.3656	1.5708	0.6808	2.0715	2.0547	1.5170	1.7276	0.2037	2.2766	1.9903	0.9595	0.9744	2.0446	0.3771	1.3301	0.7990	2.1245	0.8796	0.3586	1.2123	1.8649	1.4935	1.3661	0.8370	0.9785	1.3456	0.6891	0.4863	0.6674	0.3849	1.2942	3.3622	1.0855	0.6495	0.5962	0.7167
0.1127	2.2653	0.5915	1.0761	1.6143	1.5334	2.8398	0.5444	1.3747	0.9734	1.0133	0.9379	0.8028	1.7958	1.4307	1.2463	0.9394	1.4851	0.3921	1.8311	1.0463	0.4868	1.6549	1.4351	1.0326	2.5983	0.9901	2.0160	2.0628	0.5153	0.7225	0.9127	0.7977	1.5863	2.1740	1.4710	0.6658	1.8291	1.2768	1.8367	0.3168	0.7056	1.0398	1.3683	1.6898	1.4126	1.3811	1.6714	0.2258	1.2104
1.5788	1.6163	0.2528	2.6154	0.8604	0.4231	1.0045	1.0412	1.7677	1.1652	0.3531	0.8065	1.1254	1.0630	0.3679	0.4550	0.2929	0.6977	1.2065	0.8776	0.6993	0.8124	2.1808	1.3870	2.3111	1.6147	1.0061	0.7816	3.0763	1.5255	0.9258	1.1374	0.6906	1.5102	2.0646	1.9227	1.8825	1.1656	2.1153	0.9939	1.3461	1.6418	1.2732	1.0967	1.2161	1.1447	0.9103	0.3776	1.5150	0.2924
1.6754	0.2933	1.8787	1.3335	1.1653	0.4696	1.1597	0.2057	0.4884	2.7044	1.5023	1.6732	0.2737	1.9545	1.4700	0.7143	1.3920	1.7850	0.1318	1.4981	1.2461	0.6139	1.8850	0.6286	0.7895	1.8151	1.9252	0.6929	1.2272	1.1762	0.8138	1.0686	1.6821	0.0946	0.1348	1.3584	2.2455	0.5444	0.5915	1.5614	0.5644	1.1741	0.6807	2.6700	0.4601	1.7432	0.6288	0.8607	1.9824	0.7687
0.5902	0.8124	1.7173	0.5189	0.5102	1.3473	0.7691	0.6178	1.3509	0.2730	1.3049	1.5137	1.8114	0.4379	0.4260	1.4618	0.7849	1.4548	2.7692	0.5129	2.5068	1.1719	0.5260	1.6862	1.0550	0.6799	0.3923	0.1791	0.4817	0.9111	1.7659	0.2394	1.5041	0.6769	0.4761	2.9985	1.0100	1.3558	2.2234	1.6367	0.8776	1.5616	1.9332	1.9290	1.0542	0.8072	0.7031	0.3794	2.1255	1.0018
0.3891	1.5327	1.3530	1.4711	2.5916	0.1996	1.5013	1.3167	1.4507	2.1558	1.8509	1.6115	0.9450	0.8973	0.5453	1.4941	1.0827	2.2696	1.3746	1.7583	0.7242	2.5306	0.7072	0.8805	0.2840	0.4641	2.2987	0.7907	0.6646	1.4325	0.7466	0.1852	1.8960	2.8411	0.9918	0.5768	2.7478	1.6114	1.3154	1.9206	1.0414	0.5549	1.7548	1.0884	1.7994	1.4144	0.2049	0.8889	1.2514	1.0178
1.7433	1.2017	1.9564	0.7722	1.5369	1.8019	2.1902	0.9986	1.1815	2.4692	2.1740	2.2884	1.2595	0.2486	0.8153	1.4765	1.7271	2.7131	0.3963	1.1318	1.2563	0.7454	1.5829	1.0993	0.6868	1.5882	1.3886	1.4482	0.9122	0.6596	2.5912	0.8667	1.4905	2.4711	2.4274	1.3470	0.3863	1.1967	0.3135	0.9198	0.5033	2.0952	2.3465	1.1425	3.2819	0.6741	0.6319	2.0644	2.1995	0.9496
1.2168	1.3060	2.4791	0.8550	1.0198	1.6688	0.7301	0.4828	2.4889	1.6632	1.2114	1.5241	1.8142	1.3192	2.0604	1.7394	0.6744	1.6366	0.7923	2.4545	1.5470	0.6372	2.8868	1.8585	1.9586	0.4933	3.2907	0.6088	0.4289	0.8307	1.1889	1.8183	0.6546	0.2969	1.0779	1.6734	0.8657	0.1547	2.0844	0.6098	2.0414	0.3967	1.3639	0.6430	0.5540	1.1942	2.3508	1.1125	2.6961	0.5699
0.6502	2.2698	0.7312	1.0208	0.6963	0.7588	2.1494	1.4315	2.0200	2.0247	1.9341	1.2495	1.4195	2.0695	0.6808	0.3123	0.9976	2.1463	1.1716	1.0220	0.8967	0.8334	1.5577	1.1733	1.6513	1.0477	1.2126	2.3872	2.0131	1.4062	1.7031	2.7037	0.7354	1.8381	1.4490	1.3287	1.1334	0.2497	0.6859	1.8695	1.7696	0.2738	1.3829	0.9568	1.3679	1.6416	1.6624	1.2231	1.1632	2.4753
0.7980	1.1740	2.6454	1.7579	0.8893	1.5475	2.6600	0.8941	1.7712	0.5580	1.9292	1.7031	1.9193	1.2480	0.8312	0.5228	1.0584	1.6647	1.2577	2.6133	0.5377	1.0233	1.2835	1.5040	0.8743	1.1778	0.6094	1.0823	2.0342	0.5206	0.5611	2.0483	1.1057	0.8734	1.2223	2.4363	1.2387	2.0798	1.4875	1.2752	0.9568	2.0626	2.1458	1.9826	1.5761	0.7270	1.4483	1.6713	0.7687	1.0493
0.6811	2.0856	0.8230	1.4754	0.4107	0.2652	0.7847	2.9622	1.3532	2.4981	1.7062	1.2110	1.6066	0.8110	1.1875	1.4030	1.2111	0.3507	0.5923	0.8387	1.4465	1.2437	1.6585	1.2169	0.7079	2.0871	2.2972	0.9515	1.0758	0.5813	2.7896	1.1329	1.6732	1.7077	0.8886	1.2469	2.4107	1.1831	1.8461	2.4052	0.9725	0.3773	1.2621	0.4331	1.2202	0.1666	1.9165	0.3186	1.7193	2.0393
1.3446	0.7094	0.8133	2.3222	1.1946	1.0490	1.7976	1.8472	0.7268	0.2397	1.9860	2.0757	1.2202	0.9952	2.0647	2.3976	1.0114	0.9943	2.0385	0.6316	0.9976	1.8673	1.7293	1.0817	1.1780	1.4959	1.9104	0.3851	1.5390	2.6486	0.5611	0.2532	1.4176	0.5415	1.5925	1.1974	1.2497	1.0224	1.7110	1.8393	0.5478	0.8451	0.6995	0.2181	0.8101	0.8502	2.3785	0.8816	0.3408	0.9858
0.9213	0.9388	1.7933	0.9289	2.3263	0.5939	1.3714	1.7083	2.1185	1.6943	1.4253	2.3788	1.5164	0.9872	1.7461	1.0078	0.4376	1.6899	1.3041	1.1788	1.5965	0.7888	1.5264	0.8115	1.4023	0.9356	1.9994	1.9029	1.2893	0.7822	0.4096	0.3033	1.1743	1.7024	1.9174	0.4749	1.1033	1.5853	0.5381	2.0083	0.8967	1.2973	0.3867	1.1241	1.4256	1.5662	1.0036	1.3926	1.7668	0.3288
1.9596	2.7286	1.6221	0.7308	0.5563	0.5453	1.4068	0.5544	0.8579	0.4097	1.9694	1.3385	0.6847	2.9279	3.2948	1.6592	1.3278	0.9439	1.2437	1.4491	1.2009	1.0904	1.3623	1.0468	0.4456	0.2261	0.3635	0.9867	3.5636	1.8223	2.2741	1.6832	0.2258	1.9968	0.3501	0.7590	1.0739	0.5863	0.7531	0.5863	0.6400	2.7444	0.7768	2.5689	1.3391	0.8337	1.4203	1.4644	0.6177	1.0071
0.8687	1.2928	1.0876	1.5455	1.3825	1.1937	1.8761	1.7060	1.9540	2.2031	0.9549	1.6655	2.0703	0.9040	1.0066	1.1801	1.3159	1.3813	1.1149	0.7310	0.9715	0.9935	0.5318	0.8394	1.1234	1.7035	1.7520	0.2051	0.5259	0.7001	0.3363	0.9573	1.0702	0.8306	1.4477	2.5232	1.1342	0.6453	1.8153	0.9372	1.3096	0.3842	2.1019	1.4767	1.6461	0.9790	0.7540	1.1294	0.5041	0.2971
1.1533	1.1848	0.9798	0.1733	0.6491	0.8526	0.1212	0.7339	1.4342	1.0026	1.9096	2.1042	1.4935	0.6443	1.9515	0.8419	1.2110	1.5732	0.8775	1.5665	1.0844	0.5280	1.3696	0.8362	1.2581	0.3683	0.3340	2.0190	1.9992	1.2643	2.3540	1.8490	1.7904	0.4354	1.7713	0.9674	0.7937	0.9944	0.4455	1.0423	1.5640	0.4931	0.7637	0.8879	1.2065	1.5726	1.8531	0.5753	1.6663	2.1268
0.6880	1.5971	0.3496	0.8777	1.8121	1.2186	0.4871	1.6655	0.3692	0.6749	0.9129	2.2335	1.3994	1.2605	0.5236	1.0512	0.9249	1.0940	1.2750	1.4987	1.1169	0.6424	1.2352	2.0763	1.4321	0.7332	1.1175	1.3655	0.9396	0.5140	1.5620	1.2186	0.6889	1.2087	1.1421	1.0284	1.4684	2.0058	3.7591	1.5390	2.1493	1.9319	0.7881	2.3343	1.3105	0.3898	3.1780	0.3356	1.9729	1.9290
1.2008	1.6853	1.4848	1.3640	2.0085	0.8406	0.5272	0.5356	1.5456	1.8717	1.8255	1.9637	0.4944	1.6775	0.5498	3.2926	1.0759	1.1358	1.5981	0.7286	1.3726	0.6826	1.8337	1.5635	1.4333	0.8658	2.2727	2.1230	0.2147	0.5213	0.7956	0.8952	2.3383	0.9170	1.6145	1.8133	0.8762	0.7957	2.0668	0.7654	1.5387	0.5565	1.2149	0.6147	1.4925	0.9849	0.5001	0.3524	1.1737	2.1377
3.4831	2.7618	0.8280	1.5984	2.3184	1.0578	0.9342	0.9810	0.5492	0.7796	0.6848	0.9752	1.3750	1.5190	0.4222	0.4655	0.2097	1.4140	1.0174	1.9344	1.4968	0.4535	1.6968	0.5739	1.0620	1.2351	1.7997	0.3798	1.7946	0.5899	1.2178	1.5388	0.6746	1.0718	0.6969	2.1729	0.7011	0.6987	0.6156	0.5057	0.6787	1.4666	1.2107	1.1062	1.8811	1.7314	2.2648	0.2608	2.5103	1.7600
0.8234	1.0522	1.9730	1.9287	1.3816	0.7475	0.7941	2.3953	0.8251	0.7599	1.4597	0.5056	1.4719	1.1687	1.9721	0.8301	1.6931	0.5295	0.8425	0.9534	1.0123	0.3781	1.7510	1.1892	1.9312	2.0024	0.8327	0.4815	0.6240	3.2801	1.8031	1.9046	2.2405	2.7415	0.7050	1.0457	0.7300	0.6754	1.3321	2.6371	1.4491	0.9272	1.6939	0.4731	0.7777	1.3547	2.7036	0.6503	0.6513	0.9150
0.9937	1.6718	0.5818	0.7321	0.4502	1.2198	1.9252	0.0867	2.2782	0.8776	1.6098	0.8081	1.2852	1.3889	0.4757	1.1901	2.2222	0.6135	1.5056	0.5953	0.5625	1.5187	2.6629	0.7215	0.9742	1.4523	0.7701	0.8909	1.7518	0.9306	0.3914	1.6499	1.4292	1.2512	0.7518	0.4881	2.4555	2.4080	0.4021	0.9944	1.4763	0.7725	1.0265	0.8799	0.4905	1.5666	1.2212	0.6241	1.9089	1.8622
2.2908	2.0224	0.7370	1.4616	0.6423	2.0729	1.9929	2.0416	0.5274	0.9869	0.7204	1.2135	0.9949	0.8051	1.6511	1.2837	1.6714	1.1169	1.2856	1.3501	0.4905	0.6837	2.3519	0.0840	0.3885	0.8267	1.3140	1.5974	0.6161	0.9431	0.7188	1.2896	0.8171	1.0718	1.1236	1.4637	0.9378	0.4763	0.3887	0.9392	1.4309	2.4556	0.6127	2.2153	1.4898	0.8117	0.4862	0.6404	1.6732	0.4197
0.1844	1.7283	0.7312	0.3353	1.1028	1.7949	0.4336	1.6927	0.9785	0.5439	1.3628	1.7976	1.0101	1.2675	1.2344	2.4346	0.9365	0.2733	1.4081	2.3845	0.5359	1.8961	1.4954	1.6672	2.1555	0.0517	1.6487	2.1744	1.1393	0.8939	1.1759	1.6100	1.0785	1.4105	2.4010	1.5564	1.4027	0.9491	1.5371	0.3088	2.0344	2.0811	0.6299	0.8796	1.8589	0.6100	0.8433	0.4368	1.6095	1.1780
0.4040	1.5650	0.9567	0.6672	1.8583	1.3158	0.6393	0.6628	1.6617	0.6162	1.0868	1.0902	1.2536	3.0276	0.2491	0.8928	2.0034	0.6673	1.5888	2.3437	0.6729	1.3427	0.6002	2.3170	0.2601	1.5566	0.7710	0.8429	1.8581	0.7476	1.3309	1.0261	1.3652	0.3158	2.3820	0.0824	1.0693	0.4257	0.5056	0.7091	1.1639	0.3722	1.0792	1.1393	1.3472	1.7377	0.8600	0.5548	0.1743	1.2235
0.4932	1.3387	1.9481	1.2811	0.8004	1.1049	1.3298	0.7291	1.0219	1.9955	0.4716	0.5290	2.2122	1.3890	1.6687	2.3739	0.2166	0.8161	1.3282	0.6731	1.5194	0.5811	1.1235	1.3581	0.9063	1.4302	2.4006	0.2730	0.7557	1.2564	1.6153	2.2578	1.4218	0.4923	0.6911	1.1193	0.8466	0.1797	1.1064	0.6840	0.8293	2.9119	0.8505	0.3565	1.6530	1.1825	0.9409	0.7470	0.5078	0.6281
2.3032	1.2644	0.3813	0.7815	2.1345	1.0892	1.0366	1.5225	1.2477	1.6584	1.4830	1.3373	1.4029	0.6289	0.9328	1.7855	0.5278	0.2559	2.2825	0.7049	1.0211	0.6130	2.0950	2.4431	0.7556	1.7985	1.0570	1.7834	1.2893	2.0629	2.0851	0.8406	0.4486	1.7065	0.6780	0.8444	0.4189	0.9084	1.1005	1.1272	0.6166	0.9328	2.3690	0.8394	1.4948	0.4332	1.0080	1.9559	1.5268	3.6804
2.0830	1.2788	1.1721	1.1011	1.8744	1.5584	1.6594	2.7534	2.0288	1.4237	0.5591	1.8241	1.0595	1.3575	1.4345	1.0746	2.1668	1.0586	0.0507	0.6611	1.5837	1.0472	0.8761	1.8438	0.7063	0.8866	0.7457	2.1771	1.4978	2.1056	1.2590	1.5706	1.1471	1.1902	0.8548	0.8879	0.9088	1.4139	1.9012	1.3151	1.0914	1.5458	1.4468	0.2919	2.4035	0.4455	1.5021	0.1317	0.6186	1.8834
1.2912	2.8676	0.9770	0.7044	1.7596	1.2401	0.3930	0.5764	1.3932	1.3559	1.6539	0.9855	0.7131	1.0947	1.4379	1.3527	0.4458	0.8949	0.5566	0.1855	0.4818	1.7551	0.4485	0.4012	1.2935	0.3200	1.4369	1.4642	1.4159	1.6775	1.9835	0.1314	0.7935	1.1378	0.8045	1.4102	0.4262	0.2773	0.6840	1.0042	0.9705	2.0971	0.6138	0.9435	0.5956	1.7975	1.2178	0.2641	1.4384	1.0637
0.7502	0.8154	1.3783	2.0707	1.5730	0.3512	1.2979	0.7024	0.7878	0.8004	1.1738	1.7578	0.7852	0.3935	2.0448	1.6016	2.0341	0.5284	0.6112	1.2243	0.8156	0.8457	1.0838	2.0952	2.1148	1.0309	0.9641	2.1811	1.6074	1.6184	1.7689	1.0097	1.3146	1.2075	1.0797	0.6381	2.0791	1.5567	0.6466	1.0997	3.2174	2.7572	2.7692	1.0729	0.1062	0.9426	1.4904	2.1295	0.9851	0.2053
0.3614	1.3417	1.6062	1.9741	1.1903	1.1739	1.4389	0.1571	0.7216	1.5987	0.4944	1.1799	0.7990	1.3904	2.4640	0.2225	1.3183	1.6548	1.8401	1.3037	0.7858	1.6734	2.2321	1.3684	1.7452	0.2617	0.7475	0.7646	0.7516	0.6873	1.3070	0.8524	1.2789	0.2220	0.8921	1.5153	2.1778	0.8109	1.1933	1.5053	0.8722	1.6304	0.5133	0.8025	1.4962	0.5145	1.5114	0.5982	2.0492	1.7606
1.0885	0.1876	0.3382	1.4692	0.9846	0.3371	1.5281	1.1180	0.8485	0.9471	0.9691	1.5705	1.1852	1.0466	2.0648	1.7714	1.8642	0.4739	0.6936	1.3002	1.3859	0.2450	2.4665	0.8336	0.9128	1.8856	0.9344	0.9318	0.3727	2.3192	1.0251	2.0834	0.4141	1.7442	0.4849	0.7996	2.0019	2.0443	2.4600	0.9440	0.7076	1.1812	1.7545	1.0949	1.8365	0.4427	0.5987	1.2195	1.6163	0.8479
1.2306	3.1211	1.3531	0.4703	1.3064	0.3016	2.0269	1.6279	1.1466	0.7651	0.9412	1.5529	2.6613	0.9130	1.3881	1.6267	2.1151	1.1181	0.5559	0.7113	0.8469	1.2968	0.1595	0.4134	1.3722	1.5330	1.7237	0.7861	1.2398	0.8741	2.0860	0.7992	1.2332	0.4654	1.8424	1.6236	0.5333	2.5278	1.0309	1.2756	0.6672	0.7735	1.0321	1.2841	0.5300	1.0074	1.1095	0.5494	2.2862	2.2062
0.1347	1.2678	1.6484	0.3011	0.8575	1.0821	1.6404	0.6031	0.4267	0.9145	1.1909	1.1122	0.8089	2.1990	2.3131	0.8081	0.7327	1.5923	1.0229	0.8427	2.0586	1.7843	0.1664	2.7971	0.7411	1.7004	0.5947	0.8105	0.6645	1.2706	1.5913	2.8967	0.9816	1.6700	0.6368	1.0506	1.2959	0.9210	1.6403	2.0903	0.9536	0.9064	1.7073	1.3703	1.3755	1.1088	0.7779	1.3434	0.9015	1.3586
1.1675	0.8751	0.3863	1.7105	1.0573	2.0224	0.5785	0.7807	0.8862	2.6546	0.9984	0.2807	0.2658	2.8941	1.6520	1.4529	1.3106	2.0091	1.1188	0.1591	0.8712	0.5042	2.1873	1.0684	0.1684	0.1426	0.3261	0.1671	0.7753	1.0169	1.4022	0.6516	3.1163	0.7187	0.7697	1.0246	1.1962	1.3559	0.2223	0.9254	0.9346	0.3756	1.3479	0.5931	2.2906	1.9026	1.0012	2.4154	0.5825	0.5147
1.6160	2.0934	1.1254	1.9070	1.1025	2.1217	1.5990	0.6624	0.4997	0.6081	0.4531	0.8721	0.6473	1.9716	1.3778	0.6320	0.6080	1.3801	0.0860	0.7193	0.6882	1.0779	0.6411	1.1222	2.4759	1.3203	1.7166	1.6234	0.6714	1.6434	0.3343	1.4583	1.7721	1.3432	0.8241	0.8841	1.3683	0.7784	1.1395	1.4949	1.3795	0.2424	0.5794	1.5869	2.0161	1.1171	0.8583	0.2821	0.2719	3.0668
1.0422	1.2625	0.4713	0.6407	0.8525	0.1767	1.5701	0.3595	0.6476	1.0755	0.5708	2.4377	1.9011	0.8728	1.4536	1.6257	1.0445	1.2517	0.8602	0.4239	1.2868	2.1360	0.8532	2.0736	1.3671	0.7965	0.7849	1.7637	2.3028	2.5260	1.1494	1.7672	0.5303	3.8290	1.1908	1.0806	3.1942	0.6837	0.9741	0.1661	0.7242	0.5248	1.4934	2.1164	1.2221	0.5523	1.4533	2.2093	0.6021	0.6199
3.1398	1.3482	0.1593	2.8192	1.7843	1.7810	1.7859	2.0812	1.1774	1.0686	1.2869	0.3073	0.8524	0.6066	1.0411	0.1632	1.3227	1.0902	1.5315	2.1333	1.6081	1.9144	0.3995	1.6356	1.8159	0.5272	1.4291	1.5563	1.4001	1.0272	2.4672	1.5042	2.8531	0.5201	1.3746	1.6240	0.6901	0.1320	1.7182	0.3680	1.7682	1.3018	1.3614	0.8412	0.8190	0.8354	1.0472	0.3461	1.1944	0.3596
1.3021	1.6610	0.3370	0.8082	1.2476	0.9940	2.6021	0.9495	1.6693	1.3061	0.7981	1.2687	0.5374	2.0800	0.6977	1.1999	0.8544	1.4205	0.2006	1.7894	0.9345	0.4189	0.7542	1.3035	0.4086	1.1739	0.3681	1.3215	0.8571	1.6083	0.5246	0.1576	1.3397	1.1464	1.1054	1.0426	2.1081	1.9122	0.5213	1.1637	1.3247	0.8440	1.5570	2.2009	1.5474	1.4726	2.4106	0.0765	0.6786	1.2589
0.3958	0.9350	0.8064	1.3628	0.6975	1.0603	1.0394	1.5901	1.6336	1.6834	1.1445	0.8989	0.1313	0.3766	1.3672	0.5066	1.4532	0.6190	1.2415	0.9067	1.6402	1.7958	1.0138	1.3631	3.4201	1.7658	0.3111	2.1359	0.2877	1.3627	2.8157	1.2433	1.4901	1.5037	1.9659	1.5325	1.3253	1.0666	1.1847	0.6151	1.2758	0.7995	1.3379	1.2673	0.7246	1.7737	1.4912	1.2166	0.7702	2.0246
2.5080	1.0239	0.4226	0.9269	1.5676	0.1591	1.3301	2.5275	1.4864	0.5124	0.1873	0.9119	2.0217	0.9161	1.5596	1.3397	2.1374	1.5890	0.5732	1.5785	1.6561	1.6880	2.0684	0.4913	0.9661	1.3158	0.8657	2.0587	2.8448	1.3776	1.1576	0.1995	1.1428	2.5282	1.0639	2.5658	1.4306	0.6440	1.0749	1.9249	2.2062	0.4599	1.2576	0.6493	1.3343	1.6893	0.9983	0.8227	0.3615	1.2870
1.9874	1.6646	0.5690	0.6318	0.4754	2.4384	0.3485	0.9495	1.9021	0.8848	1.6038	0.4887	0.5499	2.7145	1.2751	0.7005	1.5146	0.8090	1.1684	1.0328	2.3533	1.6902	1.9497	1.0715	0.8991	2.4794	0.2210	0.8412	1.4890	1.5272	1.0381	1.4136	0.8784	1.3599	0.9126	2.9333	0.9340	2.0179	2.9643	0.4350	1.1855	1.3362	0.2674	2.6710	1.1273	1.1307	2.0476	1.3039	1.8999	0.6963
1.5804	2.8045	1.2027	0.9988	1.5002	0.6108	1.6850	2.1873	1.0004	0.2319	0.5741	1.3187	1.9415	0.3462	2.0737	1.9970	0.0928	1.0756	1.9319	0.9029	0.9228	0.6826	0.7253	1.0979	2.0463	1.5569	1.0692	1.6404	0.9659	0.5349	1.5737	1.3773	0.6177	1.7778	1.4845	1.7649	1.8991	1.1088	1.4611	0.9830	1.5667	0.5568	0.3648	0.2027	0.7044	1.3532	1.0769	2.6892	0.4563	0.6297
0.9163	0.9869	1.7132	1.6858	0.9306	1.8704	1.6842	2.4664	0.7768	2.9309	1.1694	0.3836	2.0609	1.5173	1.5576	2.8532	0.2974	1.2147	1.8717	2.2494	1.4398	0.4970	1.3959	2.6228	0.9645	1.6234	2.0616	1.0590	1.2143	1.8549	0.5591	1.6588	1.6921	0.4177	1.2960	1.9351	0.3932	1.2821	1.0637	1.5571	1.3500	1.1185	0.7599	0.6359	1.2863	0.2080	2.5762	0.2832	1.2065	0.5801
1.2074	0.8541	1.8078	0.3861	1.6344	0.7203	2.4243	3.1254	2.7527	1.2942	1.6514	1.3197	0.8980	1.1217	1.9213	1.1318	1.1303	1.4844	1.4393	0.6550	1.1883	1.2740	0.7665	1.0088	0.9199	1.0879	1.1495	1.1338	0.9549	2.3753	1.0371	2.6669	1.3958	2.2773	1.1192	1.9476	0.2684	1.9243	0.4380	1.0798	2.1421	1.1925	0.6719	0.6094	1.5411	1.4143	0.9881	1.0189	2.0550	2.3261
2.1575	0.4223	0.9162	2.6928	1.1422	2.6622	0.9238	1.7891	0.3625	1.7229	1.6686	0.4256	1.4141	1.0656	1.1204	1.0756	0.7166	1.0516	1.1051	1.2095	1.7036	1.1434	2.2999	1.9380	0.6415	1.4303	1.2562	1.4331	0.7122	0.4386	1.3855	2.0562	0.6894	1.8160	0.9496	1.0843	0.1673	1.2206	1.4779	0.9563	1.7771	0.9371	2.1251	2.3175	1.0314	2.0130	1.2668	1.8070	0.2105	1.1999
1.1673	1.0762	1.7399	1.4886	2.2129	0.5720	0.3139	0.9862	1.4292	0.5481	1.4724	2.1072	0.5935	0.8862	1.2472	0.8085	0.2365	2.3444	0.4700	1.8439	1.5205	0.6333	1.6769	0.1208	1.5022	0.9536	1.1868	0.7772	1.6931	1.2338	3.7034	1.0998	0.6369	0.4695	1.6305	0.2509	1.0883	1.5327	0.6120	1.6988	1.1018	1.7745	1.4965	1.3928	1.4851	1.3912	1.9654	0.8023	2.2470	0.3405
1.7090	0.4563	1.1658	2.4736	1.7288	0.7553	0.7405	0.7239	1.5897	0.8207	0.1038	1.4437	1.7272	0.8282	0.8067	1.7525	0.5490	2.9872	2.0042	1.7076	1.6695	0.7366	1.7504	1.2796	1.9713	0.8629	1.2259	0.6553	0.9696	0.5874	1.3447	1.4877	0.6036	2.0050	0.8424	2.8298	0.2194	1.7483	0.0611	2.5668	0.8009	1.5936	0.9731	1.4731	0.1206	0.0412	2.5404	1.3897	2.0425	0.8527
0.0750	0.3505	1.6804	0.5539	1.0608	0.2333	0.0808	0.6937	1.4079	0.7463	0.7180	1.4143	0.1642	0.7233	0.2913	0.6266	1.0175	1.8273	0.8463	1.2261	1.2714	0.9701	1.7458	0.7971	1.3976	0.6867	1.7906	1.7980	2.1197	1.5776	0.9207	0.6716	1.2264	0.3622	1.1382	2.1538	0.6048	2.6098	1.7144	3.2677	1.0383	1.0698	0.6241	1.0119	1.9110	1.5879	0.7778	2.6657	1.6050	2.0140
1.1645	0.8150	1.2424	0.8574	1.8986	1.7767	0.5137	0.4364	2.5163	0.8854	2.2955	0.4745	0.8659	1.4867	0.9494	1.6447	2.0660	1.3434	1.6322	0.3935	1.7379	1.4275	0.8012	0.9647	2.8069	2.6870	0.3525	0.9025	2.3664	2.8886	1.7798	2.0904	1.7482	1.5845	0.8629	0.8684	2.9169	0.9460	1.1642	1.2304	1.2719	1.8785	1.3179	0.4924	1.7347	0.5742	1.2969	1.6908	2.9260	0.7502
1.1182	0.5369	1.0379	1.7118	0.9397	0.5055	1.3200	1.6596	1.9806	2.1948	2.0375	1.2565	1.8427	1.5232	0.4140	1.6715	0.5006	1.2586	1.1347	0.2603	1.8556	1.8994	1.9851	0.6017	2.6738	1.4713	1.1504	1.4830	2.3276	0.8549	1.1562	0.4251	1.8126	2.1745	2.2960	1.1122	1.7917	1.1980	1.6658	1.5030	2.3287	1.2508	1.3590	0.2169	2.2620	1.5380	0.2251	1.3456	2.1390	0.4562
1.2322	2.3323	2.0531	0.4375	0.3236	1.4198	0.7542	1.3935	0.9370	0.8529	0.4143	0.4025	1.2206	2.1196	0.4898	0.8932	2.1120	1.4391	0.4740	1.3425	0.9748	0.2793	2.0313	0.2737	1.7377	0.9254	0.4707	0.7712	2.4688	1.2876	1.9317	0.5869	0.2986	1.2116	3.2115	0.6876	1.9489	1.7668	0.5437	0.8288	0.9454	1.5300	0.8357	2.4020	2.0705	2.1734	1.0267	1.8693	1.9189	1.9172
1.1908	1.6559	0.2372	0.8427	1.5149	1.6967	1.3248	0.6027	2.0754	1.8804	2.1077	0.4805	1.4924	0.7341	2.4060	2.2129	0.6219	1.5306	0.6465	1.5177	1.0676	1.0631	1.0558	0.4373	0.7404	0.0996	2.3353	1.7973	2.6170	0.8653	1.0725	0.5990	0.5232	1.9182	1.4001	2.5477	1.8650	1.0129	2.0011	0.2163	1.7019	1.4757	0.0653	1.3790	1.6310	1.3149	0.8435	1.3963	0.3168	1.7334
2.4923	3.1059	1.1364	1.9428	1.5162	1.4127	0.6408	0.9609	0.7452	0.6344	1.7012	1.5876	0.1892	1.2365	1.3201	0.9755	1.6275	0.2735	1.1549	1.8471	0.5749	1.2911	0.7788	2.1666	1.1240	1.3776	0.8776	0.7938	2.0697	3.0851	2.9442	0.9499	2.1290	1.5607	1.3213	1.5266	1.0681	1.4456	0.0616	1.2164	1.4312	1.9367	0.8326	1.3422	0.7289	0.2580	1.2627	1.4290	1.6033	1.7742
2.0464	0.1321	1.5047	1.1521	0.2473	0.2358	2.2919	0.8069	1.5084	0.2999	0.7634	1.3217	2.0372	2.0803	0.9564	1.0788	2.2176	0.6010	0.0905	1.5318	1.3048	0.2650	0.4318	0.7097	2.0312	0.9195	1.4946	0.7195	1.0632	1.1415	0.8196	1.9560	2.0010	0.6148	1.4457	0.2465	1.7629	0.4586	0.5851	1.4645	1.3027	1.2580	0.2465	2.3917	1.6984	0.7246	0.8765	0.6854	1.0413	0.2981
2.3930	1.4826	2.7303	1.0196	2.4386	1.8615	1.0716	1.6560	0.6882	0.8351	1.1675	1.9593	0.6916	1.3164	1.5143	2.5177	1.2296	0.6716	1.0249	0.3672	1.1023	0.7771	1.6068	0.4936	0.7581	1.0511	1.3225	1.9947	1.0507	0.1582	2.0070	1.0119	1.0567	1.0822	1.2683	2.0831	2.1909	2.1051	1.1956	0.9179	1.4176	1.3729	0.9113	1.8734	0.8044	1.3436	1.2417	0.9587	1.1597	1.8724
0.9391	0.8346	2.0863	1.6979	1.2491	1.3389	1.3468	1.4530	1.6641	1.9492	2.1945	0.0728	0.3460	1.0178	0.5833	1.5119	1.5306	1.2153	0.8863	1.4263	0.6725	0.4003	0.6314	1.1787	1.6873	0.8253	0.7866	2.1777	0.6816	1.3627	1.0656	1.1623	0.6920	1.0217	1.9572	1.6450	0.9585	1.6958	0.9048	0.1184	0.4085	2.3614	0.5127	0.6018	1.7069	1.0391	2.4631	1.9238	1.0983	0.6129
1.7331	0.5829	0.9601	1.4656	0.8453	0.9112	1.0692	1.0642	0.7800	1.0613	0.7922	2.1016	0.9755	1.8495	2.8916	1.0506	1.0657	0.9368	0.8602	1.1912	1.1601	1.6564	0.8535	1.1291	0.4738	1.8085	2.2716	1.1046	0.8524	0.6761	0.7744	2.6812	0.2471	0.6431	0.7895	0.8971	1.1006	1.0378	1.6913	1.2036	1.8347	2.3648	0.5307	1.7424	0.6553	0.7494	0.7284	0.9092	0.0822	1.0193
0.6092	1.3812	0.3394	0.4635	1.9331	1.3989	0.8760	1.0806	1.2074	0.9812	0.9916	1.5989	1.6548	0.4014	0.4526	0.6720	1.0526	1.0702	1.0883	0.2676	1.1183	0.6534	2.4729	0.3562	1.7093	0.8103	0.9460	1.5258	0.2705	1.1585	1.5146	2.5930	0.1307	1.6133	1.5144	1.1186	1.0767	0.6236	1.2057	1.3382	0.8855	1.2634	1.0281	0.9646	0.0837	1.8068	0.7488	1.6555	1.3310	0.8645
1.1499	2.3903	0.2834	1.1609	2.2686	0.9990	0.6680	1.0056	2.9270	0.9923	0.4544	0.7052	1.9377	0.6867	0.4201	0.6700	1.7408	2.4606	1.4411	1.5859	0.7853	1.3447	0.3443	0.4880	0.4377	0.8615	0.7679	1.0925	0.7536	1.4830	1.4710	0.4099	1.5290	0.6996	1.4554	0.5452	1.0284	2.2045	0.5597	0.2231	1.4491	1.2502	0.6413	0.1898	0.0179	2.2582	0.3256	1.0249	0.6605	1.8781
1.0443	1.7853	1.2199	1.0710	1.6577	2.0169	1.6880	1.9421	0.4234	1.0301	2.9795	1.8134	1.2928	1.5490	1.1717	0.8443	1.4209	1.3734	1.1202	1.3664	2.0651	2.5347	0.7437	0.7028	1.5251	0.9092	1.6118	1.2875	1.1892	1.6602	1.4301	1.2354	1.4387	2.2769	1.6525	2.2084	1.9999	1.6559	2.1545	1.2360	0.3215	1.0544	0.9230	1.5401	1.5800	0.6922	1.9007	1.8535	1.2669	1.3343
0.6218	0.4686	1.8099	0.5975	2.5568	2.2728	1.2715	0.1337	0.9327	1.6996	0.8214	0.2302	1.1421	0.3874	1.6535	1.6365	1.7312	1.3436	1.1527	0.8642	0.6603	0.7187	1.3257	0.7849	1.9665	1.6080	1.5819	1.9693	0.8603	1.4445	1.5759	1.5182	0.5079	1.8070	1.9962	0.9587	1.0662	0.6609	3.5553	0.4652	2.2654	0.4769	1.6870	1.0637	2.0173	0.6175	1.5717	1.0095	0.6885	1.5374
1.8362	1.9089	2.1313	2.0393	0.1444	0.5915	0.9715	1.4326	0.5300	1.5940	0.4969	0.4144	1.8133	0.8922	1.5055	2.1422	1.1848	2.0639	0.8707	1.8411	2.1799	0.8203	1.5158	0.6446	1.5154	1.2862	0.7650	1.4305	0.2524	1.1609	0.9782	1.2514	3.0440	2.2117	3.0845	1.6368	1.9326	0.7345	2.0544	1.2295	0.4298	1.1177	0.8770	0.1008	0.9480	0.7320	0.9296	0.4730	2.6507	0.6105
0.6537	1.2340	1.2361	1.5933	2.1691	1.2349	1.7058	0.2461	1.1946	1.3507	1.3615	0.2181	0.6104	1.6188	2.6044	1.6786	0.5847	0.6861	1.9102	1.8515	2.6918	0.4630	2.1124	1.0148	1.9602	1.2176	0.5811	1.9024	1.0524	1.4151	1.0162	1.7231	1.1160	0.7540	1.5152	1.8249	0.9063	0.2998	2.6623	1.9136	0.1109	1.6731	1.4751	1.0970	2.3894	1.7388	1.1765	0.1672	1.5335	1.0194
1.1497	0.7443	1.5350	0.4746	0.2843	0.3327	0.4756	0.9769	1.3070	0.4051	0.9794	0.2851	0.9112	0.6034	1.5314	1.7564	1.1319	2.1795	1.0735	1.0517	2.6938	1.4450	0.5622	0.5056	1.7712	1.2653	0.2550	1.4291	0.2846	0.6366	0.2191	0.6918	2.1404	0.8488	1.3251	0.7963	1.3082	1.1223	1.5708	0.8060	0.8723	0.9312	2.0197	1.5474	0.8848	0.6607	0.8921	1.5576	1.6455	3.2556
0.7792	1.1713	1.4979	1.3565	2.1478	0.8128	1.0190	0.5350	1.3107	0.3022	1.7669	2.6583	0.9254	0.6557	0.8741	2.0683	1.0052	1.3981	0.5365	2.0600	0.2389	0.3884	1.8345	1.3735	1.5018	1.5245	1.1463	1.0915	0.7897	2.6221	1.5683	1.3545	0.6603	1.2169	1.4330	0.5995	1.4933	1.7927	2.3590	2.4915	0.6096	0.4827	1.1845	1.2005	1.3667	1.2334	1.5578	0.4303	1.6733	1.3856
0.5003	2.5112	1.2862	1.3520	1.2678	0.9423	2.4539	1.4136	1.0647	2.0862	1.2595	1.0714	1.9676	2.3628	0.9191	1.1716	1.5801	1.2638	1.6377	1.2014	1.0799	2.3572	1.9557	0.5277	0.4122	1.0568	0.9348	0.4338	0.7328	1.5266	1.1275	1.0692	1.0710	0.7535	0.9879	0.9482	1.4850	0.9053	1.0618	0.7724	1.0235	0.5333	3.2897	1.2295	1.3824	0.9564	1.7122	1.3220	0.4654	1.7217
1.6715	1.3128	1.5448	1.4360	0.2972	2.4234	0.6687	3.3422	0.6163	1.2835	1.3010	1.4948	0.5002	1.3214	1.0944	0.6702	1.2490	0.1486	0.8986	1.7791	0.3074	0.7622	0.7844	2.2786	1.4047	0.2798	0.8850	0.9229	0.8991	1.5062	0.9515	0.8178	1.3464	0.5605	1.4940	2.5089	0.6949	1.3321	3.3075	0.6037	0.5365	0.6967	2.4322	1.6309	1.3898	0.6949	1.2391	0.8834	0.4843	0.1274
0.0698	1.1488	0.2726	1.2275	1.4425	1.0527	1.4778	1.2668	1.0063	0.6539	1.5158	0.2126	1.8581	2.1213	1.6005	1.8703	2.1792	1.9871	2.3744	1.4993	0.8498	1.3635	1.2641	1.6497	0.8910	1.7814	0.3647	2.0810	0.1237	0.8796	1.1830	1.6556	1.2347	0.4131	1.9539	0.2307	1.1906	1.5247	1.9319	1.9360	1.4105	1.3484	0.9576	0.5391	1.6665	0.2617	3.7114	0.8176	0.9910	1.1271
2.0053	1.0351	0.8044	0.2909	0.5191	1.4790	1.0450	0.7206	1.0830	2.0723	0.5601	1.2353	0.6373	1.9162	0.6223	0.6761	0.2833	1.7085	0.9825	3.0551	1.0345	1.2612	1.0485	1.3660	2.0908	1.2839	1.5162	1.4816	1.7859	0.5033	1.0816	1.0367	2.2061	1.4273	0.5478	0.4717	1.4124	1.3928	0.4134	1.3649	1.5330	1.9545	0.3480	0.8591	1.5133	1.2172	0.7925	2.1344	2.1480	2.1193
1.8057	0.4780	1.8300	0.7953	2.7979	0.5541	2.1487	0.4256	0.9078	0.8133	0.8061	2.3755	1.2747	1.3352	1.5518	0.8379	0.3973	1.2566	0.7005	1.2283	0.9012	0.7915	1.8267	0.9163	1.2116	0.9124	1.8837	0.4775	1.1579	1.6387	1.6883	1.3826	0.9122	0.0677	1.7703	1.4186	1.0129	0.8489	1.5613	1.9150	1.4185	1.8181	1.5328	2.0153	0.4605	0.4128	0.2951	2.1045	1.3262	1.3906
1.5203	0.8019	1.9798	0.6174	1.6174	1.1255	1.0418	1.1487	0.8875	0.9093	0.6368	0.8962	0.6047	0.4406	3.4766	0.9927	2.6606	1.2726	1.3397	0.7934	1.0402	2.7696	0.8017	1.6930	0.6864	0.9246	0.7789	0.7442	2.5445	1.6584	0.2748	0.3567	1.2310	0.4372	1.5208	1.4784	0.5870	1.9528	1.2466	1.7609	0.8968	0.7813	1.1010	0.8208	1.9619	0.4971	1.1374	1.1207	2.5477	0.1407
1.9081	0.6913	0.8883	1.5387	1.1885	0.7768	1.5950	2.1397	1.5424	0.7347	0.8476	0.8314	0.3994	0.3839	1.8128	1.0342	2.1041	1.2525	0.6667	1.5004	0.7715	1.5695	0.6711	0.6013	0.2692	1.5718	0.7012	0.8691	1.1863	3.2522	1.8055	1.0987	1.0656	3.8136	1.3253	1.1651	2.2018	2.1859	1.0547	1.1043	1.0485	0.8154	3.3076	0.4364	0.1912	0.6457	2.3925	0.9820	2.0492	1.9512
0.7792	0.7122	1.7601	0.8515	1.5395	0.1734	1.5428	1.1700	3.3269	1.9613	0.4344	0.9335	2.1656	0.9965	0.1787	0.9295	1.8242	1.3287	0.9908	0.9685	1.7453	0.7268	0.6181	2.5200	0.8491	0.9726	1.7402	0.7497	0.6890	0.8699	1.3648	0.6964	0.6280	0.9623	0.7801	2.4084	0.3591	1.0943	1.5167	1.2924	0.7086	1.5127	1.3516	1.0410	0.2099	0.4117	0.5830	3.0177	1.2909	0.6441
1.6359	0.8641	1.3782	1.1908	0.5658	3.0143	0.5514	0.4966	1.3028	1.7744	1.0961	0.3482	0.8924	0.6409	1.2694	0.8872	0.2826	1.2490	2.0125	1.7415	1.4227	0.8586	0.3798	1.8883	0.7701	0.3798	0.9347	2.2044	1.4224	1.6269	0.6427	1.4177	1.5752	1.7948	1.1826	0.9336	0.9321	1.0963	1.6887	1.5964	0.3979	2.6536	1.0132	1.3339	1.2065	1.1367	2.8692	1.7444	0.4583	0.3167
1.1287	3.0511	2.4645	1.5724	1.4465	1.3319	0.5544	1.0818	2.1930	2.6385	2.0781	2.2753	1.0214	0.9336	1.7097	0.0636	0.3367	1.3362	3.5048	3.4280	0.5128	1.5755	1.8390	1.1744	2.6065	1.4348	0.8362	1.7121	0.7251	1.6386	0.0454	1.6023	1.7780	0.9509	1.2209	1.7181	3.0027	0.0789	1.5584	1.3717	0.2634	2.0091	2.0040	0.8468	2.8180	1.5706	1.4258	1.0606	2.0582	1.3507
0.9095	1.3624	0.5145	1.9382	0.3284	2.4348	0.7411	1.2818	0.9277	1.4359	0.8202	2.4519	2.0787	1.3842	0.7491	0.8252	2.3750	0.6164	1.4639	0.4487	0.5189	1.8903	1.6726	0.8302	1.5120	1.5205	1.4335	1.1418	0.6982	1.3142	1.7135	1.2745	0.8745	1.0863	1.2540	0.4290	0.1614	0.4653	1.1009	1.5681	0.2580	1.3430	1.5537	1.4418	1.4910	0.7901	0.9671	0.7400	1.4100	1.7304
1.6082	1.4647	0.1697	2.2465	0.9813	2.1949	2.2593	0.7231	1.3173	0.8581	0.7661	0.2025	2.4045	0.7363	0.9812	1.8452	1.8602	1.0163	0.9618	2.0784	0.4571	1.6061	1.2719	2.6085	1.0727	2.8955	0.3283	0.7102	2.1287	0.5546	2.1944	1.2635	0.3501	1.9017	1.0177	1.3267	1.3580	1.2173	0.3026	0.4377	0.8493	1.5147	0.5749	0.5395	2.0691	2.2379	1.5750	0.8868	0.7301	1.0225
3.1236	1.0185	0.6204	2.1717	1.0135	0.8072	1.7217	0.9894	0.2518	2.8276	1.5116	0.2518	0.8065	0.9417	2.0520	1.7218	0.6257	1.2536	1.5809	1.2201	0.5685	2.1578	1.7299	0.4718	0.7464	0.8571	1.5162	0.6421	2.1640	0.7875	0.8717	2.2751	0.5230	1.8433	0.6155	0.6866	0.8291	2.1000	2.4785	0.2090	0.9020	0.4403	0.2649	1.1515	1.2079	0.9716	0.9053	1.0616	1.7482	1.5887
1.2394	0.6975	0.4026	2.1665	1.3627	0.8458	3.4314	2.2846	1.5182	2.2472	0.9242	1.6211	1.3214	0.7849	1.4067	3.1038	0.6042	1.8042	2.6215	2.5376	0.9956	1.1425	0.8238	1.4032	1.3545	1.6132	1.2402	1.1122	1.2424	0.8781	0.9315	0.9523	1.7475	1.2197	2.9034	0.2537	0.4636	0.8911	1.8632	0.7768	1.0697	0.6126	1.2898	0.6146	1.2988	1.8482	1.4096	1.7618	1.5115	2.3808
1.0901	0.2446	2.7824	0.9483	2.6467	2.1255	0.7122	2.4521	1.4995	1.2150	1.8461	2.6167	0.8970	0.5802	0.6885	3.1628	0.6795	0.5686	1.3287	0.5797	1.0619	1.1309	0.8638	1.0911	2.4511	1.1544	0.4326	2.1636	0.3505	1.3499	1.5255	1.6813	1.0047	0.3838	0.6267	1.8289	1.5173	1.2566	0.9599	1.5843	1.0488	0.1194	0.9324	1.7142	1.2805	1.8574	1.1764	0.7432	1.9003	0.9533
1.5790	1.1110	0.4442	2.0719	0.5603	1.0030	1.4133	0.5279	1.1565	1.4730	1.0844	0.9808	2.8747	2.0560	0.7548	0.3371	0.7591	1.6195	1.7866	1.6808	0.8406	2.0793	1.7985	0.5967	1.9232	0.0090	1.6156	0.7155	1.2053	0.3106	2.2432	2.7939	1.0734	0.7465	2.4309	0.6980	1.1565	1.5069	1.6275	1.5135	1.2074	1.3774	1.0333	1.3522	1.8584	0.9742	0.9874	2.1041	0.2561	1.7916
1.0527	0.7978	1.9297	1.3839	1.0573	2.0210	1.2183	1.2194	1.8163	2.0074	0.6431	1.7865	1.6275	1.0147	2.3078	0.9642	1.1294	1.2469	0.6305	0.6461	0.9951	2.6844	0.8466	0.6117	2.1819	0.8228	1.0120	0.9244	1.2439	0.5694	0.7887	0.7261	1.6403	1.3474	0.7385	1.9265	2.1135	0.6704	1.6702	1.9786	0.8274	0.2874	0.3807	1.1166	0.6619	2.7466	2.4545	0.8696	0.3954	1.8962
0.9638	0.9783	0.3565	1.8017	0.5978	1.0078	0.8222	2.1002	0.6244	1.8279	1.7209	1.7733	2.8015	0.9624	1.0793	1.5135	2.7938	0.8116	1.2494	0.8677	0.6575	1.9676	1.0750	0.5939	1.4963	0.6828	2.1692	1.7711	1.8360	1.9616	1.5785	0.7786	1.9228	1.6844	0.4793	1.4505	1.8524	0.5863	3.2562	1.7846	2.3616	1.0681	0.4349	1.3539	1.2528	1.1286	2.0064	0.3014	1.8002	2.6267
1.1773	1.8718	0.6716	1.3597	0.7831	0.1854	0.8634	1.2774	1.5647	1.6494	0.9319	1.7451	0.8301	0.7417	0.3930	1.0618	1.0370	1.2914	1.3294	1.4274	2.2195	1.7056	0.4022	1.6668	0.5864	1.8251	0.5600	1.7338	0.5027	1.9576	0.1019	0.4821	1.4776	1.0712	0.6089	3.9531	1.5706	0.4602	0.7352	0.5958	2.6751	1.5419	1.5401	1.6076	1.9788	2.0980	0.6547	1.9740	0.7099	0.6381
0.7294	1.6430	2.0498	0.9447	0.6131	0.6175	0.8622	1.9105	1.4141	0.8645	0.9245	0.5371	1.2315	0.0801	1.1203	1.5528	1.0041	0.3422	1.5856	0.6371	0.7609	1.6474	1.1797	0.3343	1.0329	1.2627	1.4009	1.1843	2.0915	1.2627	2.6562	1.3633	0.7629	1.0885	1.8020	0.8723	1.2510	1.1767	0.4547	1.2180	0.9643	2.4327	0.1656	1.9004	0.7573	1.4301	1.2288	0.8377	1.1431	2.2886
2.5859	1.1223	1.9524	1.1110	0.8590	0.2374	0.6006	0.9374	0.8650	0.7568	1.7672	1.1463	1.5964	1.8478	0.5482	1.6826	0.7808	1.7954	1.5289	1.1707	1.3369	0.9261	2.2999	1.8505	1.1810	0.1949	2.0600	0.7074	1.5293	0.2417	0.7592	0.8236	2.2944	0.3790	0.7215	0.9827	1.5312	0.8884	1.1921	0.6639	1.4273	1.3179	1.1102	1.2832	1.3720	0.8661	1.4491	1.4783	1.1147	1.3436
1.9707	0.1640	1.7724	2.8068	2.0877	0.9811	1.1345	0.8213	0.3533	1.2896	2.3965	2.3635	2.1379	1.3742	1.1976	1.7823	0.5180	0.7695	1.8297	0.5071	1.6280	0.5874	1.9489	1.4507	0.8231	1.8763	1.2681	1.2024	1.5868	1.2204	1.1206	0.6105	2.1770	2.2881	1.4374	0.7326	1.0096	0.5666	1.3650	0.4085	0.8615	1.9908	1.5114	2.3269	1.1400	0.5429	1.7367	1.7332	1.6979	1.0461
0.4806	2.0880	1.9819	1.2129	0.7145	0.6540	0.9762	1.1793	1.0857	0.6507	0.7232	0.4587	0.7427	2.2788	1.5852	0.7726	0.9227	0.8458	0.2174	1.8660	1.2115	2.4709	0.2315	1.4024	2.3506	0.9827	0.5702	1.3974	0.3011	1.0377	0.9530	0.5575	0.4231	1.1581	3.0003	1.5332	2.1557	1.5836	0.1787	1.3522	0.6066	3.4065	1.2600	0.8442	0.4612	0.6486	1.0561	1.0727	0.5955	1.1959
1.0987	1.4237	0.8345	0.5439	1.5211	0.5847	0.6908	0.7460	2.4111	0.9727	0.4759	0.6704	0.7794	0.9727	1.7114	2.7422	1.4102	2.7836	2.4451	1.5363	1.2442	1.7656	1.7848	1.3198	1.7236	1.4911	0.7076	1.5608	1.2394	0.6683	2.3069	2.0090	1.2233	1.8644	1.2861	1.6727	1.2475	0.3429	1.9795	0.5284	2.2817	1.9929	1.4146	1.1235	1.1183	0.6031	2.0191	0.4347	1.9169	1.2936
1.6088	1.4027	3.2456	4.6587	1.8820	1.2061	1.1449	2.8444	0.8228	0.4206	1.8407	1.6392	0.7438	0.8161	0.8581	1.1544	0.3527	1.6517	0.7646	1.5249	0.2005	1.2597	1.2061	1.5961	0.8403	0.7844	1.0578	1.2362	0.1542	2.2983	1.0468	0.8444	1.5254	1.3961	0.5844	1.3165	1.4384	0.1834	0.3101	0.2030	0.2988	0.9981	2.2493	0.5769	1.0259	2.1011	2.3706	0.2911	1.3639	1.0183
1.6870	1.1541	1.2922	1.3324	1.8550	0.8548	0.6469	0.8543	1.0922	0.4234	0.1793	0.8565	1.0749	0.1091	1.4684	0.7303	0.2704	1.3725	2.2407	1.4946	0.3755	0.5339	1.2489	0.9905	1.4256	1.9424	1.4256	1.6306	1.8217	1.6062	1.6535	0.3091	0.9962	1.2346	0.5613	1.5454	1.6728	0.8010	2.5669	2.1421	0.5023	0.3666	2.5523	1.1414	2.3573	1.1424	0.4488	2.2657	0.7739	2.1869
1.4295	0.6845	0.2293	1.1463	0.4159	0.5373	2.4303	1.4896	1.4726	0.6555	1.4680	0.3811	1.6774	2.1612	2.1925	0.8872	0.6919	1.0770	1.8039	2.0047	1.7789	1.5070	0.6462	0.2192	1.8220	1.7437	1.0337	0.8626	1.8961	1.3917	0.4833	1.1370	1.8887	1.5285	1.1849	1.1298	0.8390	2.2905	0.3517	1.1365	0.4013	0.7347	0.8292	1.7563	0.7105	2.1919	0.8059	0.7818	1.2747	0.8688
0.5100	0.7086	0.8699	1.6011	0.6182	2.1213	2.1577	2.4255	0.6577	3.3405	1.9470	1.4087	1.4449	0.7619	2.3830	0.3713	0.3119	1.4215	0.8096	1.1663	0.3895	1.3263	0.6317	0.7289	2.0447	2.8296	2.7556	1.4163	0.3937	1.4492	2.4201	2.8946	2.2717	0.9324	1.6356	0.5776	2.2627	1.0387	2.3167	0.5768	1.0233	2.1934	0.8272	1.2279	1.9755	0.7811	1.3692	0.5665	1.3174	0.7414
1.3407	1.6833	2.6314	0.7869	0.5166	1.7759	2.2002	1.6602	0.9187	1.3033	1.9764	0.7965	1.3654	2.1667	1.2766	0.9308	1.3293	0.7527	0.9198	0.3381	1.0197	1.7261	1.5077	1.8782	0.8854	1.6144	2.1048	2.0735	2.6513	1.8990	0.3862	0.5165	1.1475	1.9885	1.2827	0.6317	1.3818	0.4117	1.9577	2.3913	0.7991	1.0226	0.4701	1.4088	1.5348	0.5408	1.2214	1.0090	0.2097	2.3576
1.2054	1.2165	1.3178	1.5728	0.6665	1.1754	0.1581	1.4744	1.3902	0.6684	0.8741	0.1551	1.4070	1.1791	1.4684	0.5706	1.2299	1.3350	0.2909	0.4352	1.0721	1.1584	0.9626	2.3132	1.3170	1.7676	0.9003	1.1380	0.2146	1.2301	0.0905	0.4628	0.5137	2.1497	1.1401	0.6524	1.4924	1.4211	0.9983	2.7064	1.0321	1.1950	0.5027	0.3637	1.4343	0.5938	1.1537	1.0303	2.5872	2.5737
1.1904	1.5549	0.5419	1.3373	1.4930	1.3396	0.8450	0.4254	1.0007	1.9048	1.6553	1.3417	1.4303	1.0217	0.0449	1.5273	1.5536	1.3767	0.2243	0.7808	1.9724	1.2601	1.6989	0.3081	1.0322	1.3329	1.5248	0.9062	2.2669	2.1195	0.6206	0.8916	1.1428	1.2726	0.5260	0.9578	0.2835	0.3879	1.1232	0.9922	2.0496	1.3003	0.5074	0.1987	0.5331	1.2286	1.1492	0.5229	1.2863	1.5688
1.4597	0.9237	1.1168	2.4449	0.8427	0.8764	0.8156	1.9164	1.9536	0.2660	1.3489	1.0595	0.9852	1.4630	1.2511	1.6550	1.0302	1.2955	1.3230	1.3329	1.9389	1.2215	0.7418	0.6229	0.7431	1.4854	0.6958	0.7532	1.1498	1.2872	0.4055	0.8944	1.6613	1.6003	1.0839	2.0444	1.0724	1.7925	0.9170	0.4439	0.7154	0.9153	0.8505	1.1007	0.2978	1.5462	2.3849	2.7311	1.3319	0.7999
2.3084	1.2498	0.4470	0.5686	1.3293	2.7534	0.9752	0.8690	1.8774	2.7280	1.0482	0.5506	2.1147	0.9353	1.2520	1.2329	0.2109	0.1423	1.2339	1.6989	0.1907	0.5456	1.8959	2.0329	0.9638	2.1552	1.4014	1.9379	0.3174	1.1102	0.9312	1.5046	0.8526	0.6200	1.5545	1.1153	1.4509	1.0996	1.2230	0.9702	2.5660	2.3400	1.1062	0.8160	0.7266	1.1534	1.3798	1.0963	1.4246	1.9419
1.1961	1.1545	1.9073	1.6348	0.9790	1.6183	0.9271	0.8286	1.2618	0.9825	1.2822	1.9236	1.3505	0.9296	1.0064	1.3678	1.5427	0.2741	1.5533	1.7186	0.9603	0.5548	0.8730	0.4587	1.2080	1.1017	0.8052	1.9523	0.7751	1.9496	1.6494	1.3464	2.9993	0.3273	0.2189	0.8310	1.8389	0.9980	2.1321	0.8839	0.7255	0.6279	0.6502	1.9605	1.6276	1.0534	0.2271	1.7215	2.5282	0.7981
0.3124	1.1302	0.5046	2.6350	1.3863	0.9828	1.8664	0.3919	1.2374	1.4186	0.9925	0.4346	0.6117	0.7978	0.5397	1.0272	0.3593	0.6013	0.7251	1.3085	1.6140	1.0759	0.9474	0.8280	1.9648	1.0501	0.5163	1.6971	0.3761	1.3506	0.8307	1.1585	2.3446	1.2149	0.9570	1.2687	1.1456	0.4967	1.0032	2.2999	0.3126	0.7713	1.5898	2.5513	1.2791	1.9646	0.9335	0.6770	1.3492	2.9908
2.3235	1.0454	1.0284	1.6972	1.1498	1.1518	1.0094	2.5399	0.7771	0.3475	2.2833	1.2863	0.5565	0.8994	0.5597	1.0548	1.0375	0.9314	1.6456	0.7454	0.6987	2.2245	1.0386	0.1779	1.5480	1.2932	0.7414	1.4239	1.8141	1.2832	0.8688	0.9901	1.1126	1.3956	0.8562	1.4232	0.8449	0.3560	1.5192	1.3711	0.3725	0.9752	0.4055	0.7047	0.7311	1.0106	1.1381	1.2334	0.8790	0.5375
1.0631	1.4023	1.0891	1.1225	0.9005	0.1998	1.1407	0.5337	1.0386	1.7827	1.9412	1.5750	1.5388	1.0131	0.2495	0.3134	0.6539	0.8310	1.4130	1.7263	0.7356	1.3577	2.4266	0.7671	1.1188	0.7607	0.2692	1.2675	0.4590	1.3708	2.5206	2.3127	0.8104	1.1704	0.6919	1.0164	3.2272	2.0592	0.7013	1.7825	0.5146	2.4101	1.4066	0.9839	1.2328	0.5066	0.5021	0.9589	2.1642	0.6868
0.8120	0.9963	1.7744	0.6363	0.4106	0.8303	0.8918	1.6636	2.0913	0.5565	1.5243	0.7401	1.2543	1.9627	1.2143	0.5772	0.5136	2.2421	1.3001	1.8213	1.7383	1.8454	1.4205	1.2679	0.5877	1.0027	1.4408	1.7426	1.8157	3.3273	1.2351	1.2411	1.1517	0.6417	1.6833	2.2711	1.2761	1.5707	0.9333	0.5988	1.4172	2.1238	0.5733	2.8069	1.3696	1.7443	1.1081	2.0864	1.5385	2.5212
1.4138	0.4697	0.6462	2.4574	1.3088	0.8091	0.9947	0.8241	0.7086	0.3481	0.5225	1.1968	1.1807	0.5709	1.3451	0.6511	2.3267	0.5675	1.2600	1.3228	3.4090	1.7916	1.0594	1.0296	0.8887	1.6241	1.4564	0.1894	1.1824	1.2731	0.9943	0.6616	0.5835	1.8119	1.9141	0.2264	0.4437	0.1931	1.1704	1.7464	1.1259	0.5270	0.6488	1.0149	1.6249	2.1375	0.8990	1.4892	1.8061	1.0197
1.2091	0.7274	2.3635	0.7481	0.9729	1.1781	2.0677	1.3383	1.7709	0.6422	0.9743	0.5268	1.6946	1.4399	1.1638	1.1521	2.4315	2.2663	1.1371	1.2555	0.0614	1.7837	0.2817	2.3260	1.5113	0.7520	0.2964	1.7164	1.1564	0.5533	0.4840	1.1330	1.3117	1.1430	1.3804	0.4741	1.5499	0.8460	0.6464	1.7940	0.1577	1.7637	0.6802	1.2601	1.0936	0.7649	0.3236	0.9057	2.1196	2.1313
1.3897	0.7547	1.2564	1.3799	1.8507	2.0418	0.6736	0.2818	0.9250	1.4901	1.6075	0.8240	0.6253	0.9406	0.9988	0.2925	0.9734	0.3317	1.3851	1.4910	2.1219	1.2172	1.6502	1.9361	1.7874	0.6941	0.4523	1.0872	2.4682	0.8828	2.5851	1.0349	1.8529	1.2450	0.5154	2.0637	0.5985	1.0333	1.1264	1.4161	1.7726	1.1857	0.9307	1.7406	1.1999	0.5817	0.9498	1.9046	1.1235	2.4158
0.7019	0.8254	1.4337	0.7784	0.5318	2.0277	0.5406	0.1269	1.0452	0.9559	1.6884	1.3136	1.8571	0.5736	1.5038	1.4904	0.5329	0.0812	1.8880	0.4423	1.8549	0.3834	2.1032	1.4218	1.3435	1.4853	0.9204	2.2832	2.0028	1.0825	1.1189	1.6235	1.2111	1.8861	1.8019	1.7708	1.6969	0.4300	1.6014	0.9700	1.9075	1.5203	0.9111	1.1178	1.8973	0.7203	1.0115	1.2238	0.2763	0.7494
2.0748	1.5680	0.6614	0.9027	1.7165	1.0708	1.6190	1.8020	2.5921	1.4240	1.3847	1.3927	0.8415	1.2076	1.6031	1.0062	0.9513	1.7846	0.9337	1.0989	1.8302	2.0454	1.5288	0.3302	1.5410	2.0665	1.4088	1.0304	2.2552	0.5975	2.1501	1.4583	0.7781	1.3770	0.7301	1.0088	0.8150	1.2460	0.5201	1.4913	0.5014	0.4656	0.3657	1.3520	1.1912	1.6607	0.5446	0.6825	0.9015	0.7419
1.5566	2.2207	0.3619	0.5447	1.4649	1.2299	1.2678	0.5805	0.7253	1.2310	0.8069	1.5112	0.9560	2.0024	1.6707	0.5139	1.1985	0.8230	0.6850	1.7278	0.7345	0.7478	1.6287	1.5285	0.9469	0.3838	1.1621	0.0324	0.1582	2.9371	2.0621	1.4800	1.4594	1.0826	1.0378	0.8368	2.3152	1.9060	1.3723	1.9928	0.5554	2.0715	1.6014	1.6708	0.7277	1.7677	0.9117	2.9818	0.9844	0.7928
1.7397	0.2854	2.3221	1.4171	0.8605	1.5468	0.9284	1.7136	1.5049	0.3177	0.4994	1.6222	1.2154	1.1220	0.8246	1.1808	1.5819	1.4019	0.8968	1.1408	1.9732	2.5648	0.8038	0.6567	0.5766	0.7068	1.5666	0.5735	1.6081	0.8832	2.3067	1.2819	1.8900	1.0813	0.8501	2.4084	0.5887	1.3921	0.4819	1.1164	1.4425	0.8041	2.4521	1.0478	1.0002	0.7535	1.3147	0.2932	0.9680	0.2568
1.1605	2.7025	0.7372	2.3918	1.5813	0.6846	1.4804	1.1650	1.5044	0.8811	1.1115	0.6812	1.7158	1.5410	1.2174	0.6426	1.2749	1.1741	1.4029	0.9374	1.5653	0.7636	0.4557	1.2636	1.3671	1.2589	2.0220	1.3293	0.0230	1.4298	1.3575	0.9740	0.8041	1.0075	0.1439	0.7113	1.1590	1.4816	1.5303	1.4230	1.0818	1.4036	0.3738	0.8727	0.6644	1.8928	1.2857	0.9123	1.0415	2.2969
0.6004	1.5751	2.4903	1.5822	2.9626	1.5276	0.2053	1.4359	1.0768	0.6961	1.0855	0.3610	3.0183	1.1482	0.7479	1.3310	1.8270	1.0763	2.0326	0.9117	1.5259	1.8370	1.5602	1.8066	0.2688	1.1893	1.0630	0.4585	2.1068	1.7775	1.3349	2.5701	1.6096	0.8113	2.4405	2.0639	0.3838	2.5270	2.1636	1.4512	1.0868	0.2020	2.0518	1.6589	0.2470	0.7152	1.3047	0.8553	0.9303	1.8663
0.3928	2.1097	0.7321	2.0827	0.9480	0.8744	2.5451	1.4746	2.0312	1.3006	1.4945	0.1066	0.9452	1.7418	2.2000	2.2808	0.7115	2.7160	0.1706	0.9017	1.1145	1.0523	0.4523	0.9653	1.5656	1.4937	0.8474	0.9874	0.5882	2.6970	1.8427	1.5933	2.1652	1.0512	1.5782	0.6442	0.6447	0.5563	1.8664	2.4144	1.6953	1.2726	0.7395	1.6942	0.9519	0.3078	1.3925	1.1184	1.5815	0.7776
0.3173	1.3768	1.1480	0.1502	1.4381	1.5885	1.8702	0.7348	0.6209	0.5600	0.6782	1.8798	1.4727	0.4008	1.3158	1.7961	1.0924	1.4525	0.9057	1.4346	0.8944	3.0602	1.3915	2.3913	1.8030	1.4631	0.9978	0.6562	0.6094	1.3905	1.2968	0.9200	0.6550	0.3735	2.1746	0.7472	0.9916	0.1069	0.8452	1.0220	0.6553	0.5706	1.3203	1.0681	1.4895	1.0803	0.7406	0.8256	0.9488	1.3297
1.9741	0.3402	1.3321	1.0486	1.1893	0.8728	0.5803	2.5021	2.1615	1.8745	0.5548	1.4013	2.4397	1.0654	0.8009	0.4003	1.5694	1.3263	2.4464	1.1329	0.2478	2.0148	1.8587	1.1347	1.5897	0.2786	0.9357	0.8832	1.9898	1.4764	0.4686	0.9106	1.5111	1.7032	1.8171	0.3176	1.3594	2.3106	0.6519	1.1175	0.4867	0.7589	1.1569	0.3439	1.1003	0.7616	0.2485	1.0180	1.3295	2.0472
1.2789	1.0170	1.1516	0.2546	0.7589	1.0704	1.8741	0.8989	0.1797	1.6991	1.5010	1.4163	0.9450	1.7474	1.1831	0.0627	0.2765	0.9418	0.2056	0.4846	0.8109	1.0608	1.2292	0.6071	0.7813	0.5688	0.9994	0.6523	1.6290	0.7317	1.2574	1.8201	0.7969	0.4494	2.2448	0.4003	1.2459	1.2676	0.6617	0.3777	0.3398	1.0510	0.6898	2.3379	0.3278	1.3823	2.5279	0.6927	1.6202	0.7883
0.8247	1.1978	2.0306	1.8988	1.6725	0.5634	1.5802	1.2635	1.5495	1.0558	0.5205	1.3725	2.9979	0.8175	1.4802	0.5483	2.0805	0.6903	1.2212	0.1741	1.2503	0.7475	0.6694	2.3556	0.9856	0.6263	1.4623	0.6589	0.7314	0.5440	0.2874	1.5430	0.9839	1.5496	1.2645	1.9084	0.8000	0.4607	1.1527	0.5544	0.5532	1.4042	0.6888	2.0262	1.5565	0.6821	1.4319	0.6184	1.5550	1.8371
1.8058	1.8034	1.3018	2.7986	1.5698	1.4093	0.5940	1.4646	1.7755	2.0049	2.1778	1.4604	0.7913	0.3465	0.8790	0.3246	0.9969	0.8670	0.5735	1.8189	0.4602	1.4387	0.9167	1.7819	2.2936	1.1381	1.0470	1.5573	2.0527	1.1531	0.4569	1.4105	0.9758	1.3945	0.2810	2.2521	1.0186	1.0489	0.3795	0.5186	1.4408	1.0191	0.6686	3.2691	1.7938	1.1827	1.3203	0.5889	0.5972	0.8611
1.4765	1.7885	0.6935	2.0022	0.8392	0.3126	1.1452	1.6424	0.3438	1.0215	1.3360	1.1475	1.1128	2.5804	1.6072	1.3420	1.9419	1.2284	1.0443	1.1519	0.9633	1.0475	0.9959	1.8611	0.6880	1.2979	1.4922	0.4521	0.7271	0.1824	1.7387	1.2480	1.0819	0.7552	1.8434	1.0177	0.9438	1.5816	1.9125	2.3606	0.7909	1.4943	0.8332	1.2345	1.1758	1.9082	1.2389	0.8477	2.2223	0.2888
1.6363	2.2716	1.0481	0.9123	1.3442	0.3814	1.3728	2.6456	2.2783	1.1706	1.8757	0.5600	2.0857	1.2724	0.3572	1.7154	0.5606	0.4867	0.5428	0.4765	1.6358	1.5255	1.6057	1.2078	0.3299	1.4265	0.1873	1.3800	1.6931	1.7374	2.1544	0.6787	0.3310	1.4488	0.8975	0.5331	0.6182	0.7082	0.7441	1.2892	0.7268	2.3169	2.2056	1.6894	0.4888	1.4900	1.5227	1.7983	0.8665	0.7813
1.2428	1.3895	0.7947	0.8177	1.7867	1.0043	0.6580	2.9513	0.3039	3.1035	0.9191	0.5417	1.0828	2.7609	1.3632	1.4519	1.1434	0.2946	1.8419	0.7796	2.2440	1.0424	1.2623	0.0513	0.8182	0.5201	0.7591	1.1889	0.8846	0.1760	1.1402	0.3815	0.6830	0.7501	0.5542	2.4981	1.9051	1.9651	1.0550	0.4560	2.4331	2.3964	0.5553	0.9895	0.3414	0.7209	0.8885	0.7660	1.5841	1.3787
0.8702	1.9586	2.5192	0.2026	1.5220	0.4164	0.7581	1.0366	0.5616	0.5102	2.0122	1.4416	0.8597	0.8475	2.4926	1.2354	1.9103	1.5261	3.1894	1.4248	2.7441	0.2706	1.1978	1.7356	1.1967	2.0983	1.0532	0.6602	0.5905	1.6338	1.1063	2.2813	1.0858	1.2019	1.9599	1.6226	0.6546	0.4689	1.1405	1.2792	1.3234	0.8818	1.8580	1.2099	1.2661	1.0519	2.1659	2.2014	1.4257	1.6862
1.8106	0.2096	1.2250	3.9498	0.6678	0.0338	0.7469	1.9811	1.9460	0.5190	0.9316	0.7128	1.8837	1.3252	0.3217	1.5854	0.6412	0.5063	1.6443	0.4960	1.6322	2.5528	0.6527	3.1206	1.2253	0.4799	0.5758	3.4007	0.2088	0.5150	1.3446	0.6463	1.1912	1.9147	0.7523	2.0986	1.3449	0.3442	0.3817	0.2142	1.4942	0.4046	1.4552	1.5207	2.2017	0.7418	0.7513	2.7260	1.9964	1.0353
0.5087	2.0125	1.4458	1.6505	2.3186	0.6930	1.4984	0.2163	1.5233	1.9465	1.5748	2.2472	0.7506	0.3143	1.2148	0.3950	1.1470	1.4273	1.0115	1.6416	0.5611	1.1734	1.5387	1.7294	2.0305	1.3288	0.8349	2.3678	1.1837	1.7675	0.3360	0.3500	1.3819	0.9800	0.1803	2.6254	1.6440	0.0703	0.6253	1.6144	2.1083	1.4312	0.2554	0.7900	0.2385	0.7075	1.2445	1.9360	1.5153	1.0139
0.8322	0.8381	1.1591	0.5018	0.4155	1.4275	0.7241	1.3819	1.0374	1.3710	0.7734	1.7520	1.6338	1.1271	0.7549	0.9266	1.0359	1.1895	0.6984	2.0760	0.8513	1.6848	0.9597	1.9145	1.3660	1.0592	0.6374	1.6215	0.5392	0.6469	1.8123	1.2311	0.9360	2.7208	2.1771	0.2916	0.8811	2.0283	1.8776	0.9330	1.4870	1.7461	1.2829	0.9161	1.6738	2.0957	1.3565	0.7286	0.4125	1.5436
1.9349	1.6926	1.0619	0.3428	0.6070	2.4236	0.7121	1.3934	0.7620	0.1492	1.8428	2.1770	0.8684	1.8318	0.7255	1.9891	0.7191	1.5962	1.0535	2.7676	1.5761	1.7075	0.7598	1.3086	0.6404	0.9191	1.0344	0.6959	0.6819	0.9292	2.2933	1.1211	0.7608	3.1457	2.1251	1.0948	2.9809	1.9957	0.3212	1.8601	0.6656	2.4975	2.1759	1.4312	0.9402	0.8766	1.5107	0.8308	1.4282	1.0877
0.3941	2.0519	0.9656	0.3391	2.1677	1.7418	0.9468	2.2753	1.4770	0.2932	0.7424	1.8187	2.1635	0.5832	0.4332	1.3730	0.8741	0.3212	1.6015	0.9349	0.4232	1.1288	0.8324	1.1648	2.3463	1.7047	0.7950	2.5403	0.9541	1.1772	2.3071	0.6767	1.0409	1.3181	1.4396	1.2376	0.8252	1.1723	1.0316	1.2510	0.9457	0.8185	1.4019	0.1398	0.3139	1.3483	1.1793	0.7668	1.2897	1.3606
3.7262	1.6611	1.2037	1.2486	1.8222	0.3316	0.8975	1.2623	1.4072	1.0360	1.0549	2.3373	2.0592	2.1264	1.4166	0.6338	2.1009	0.9295	0.4340	1.7559	1.4394	1.1805	0.9446	1.7250	0.3684	2.6845	0.7082	2.1215	1.5119	1.5851	0.6759	1.5745	0.6995	0.6820	2.2039	0.9009	1.6861	1.5298	0.9522	0.8557	0.8601	0.3035	0.2166	0.9424	1.5804	0.5162	2.2158	0.9548	0.6917	1.8951
1.9282	1.0874	0.6409	0.6251	0.8387	2.3181	1.7616	2.1144	0.4917	1.3679	1.1763	1.2858	1.6097	0.8290	0.7001	0.9635	0.4081	0.4484	0.6093	1.9142	1.6211	1.8851	1.3399	1.8298	0.8794	1.8971	1.6120	0.2864	0.1895	0.8586	0.6098	0.3224	1.1267	0.7385	0.2082	2.0774	0.6968	1.9026	0.6853	1.1339	0.7520	1.1140	0.6825	1.7235	1.5524	2.8951	1.0276	1.7433	2.0125	1.5680
1.9964	1.0734	0.3589	0.7337	1.2286	1.0370	0.7075	1.2060	0.6201	1.5427	1.3782	1.8802	1.9693	1.1978	0.4150	1.0145	0.4896	1.4115	1.0042	1.3611	1.6366	0.6560	1.3799	0.6512	1.0315	1.4532	2.2948	1.3198	0.7766	1.1844	2.2451	1.3517	1.1158	1.2238	1.6064	0.7917	1.0905	0.6914	1.2080	0.4338	1.7328	1.1305	3.6719	1.7965	1.4653	0.9746	1.2016	1.2889	1.2152	1.3088
0.3022	0.9136	0.5946	0.3392	1.2731	0.8127	0.9009	0.2979	0.9663	1.1643	1.2616	1.0668	0.5313	1.3426	1.3642	0.7094	0.9488	1.6186	1.4616	0.6576	1.5766	1.0918	0.3919	2.0010	1.0051	1.1127	0.8021	1.4414	1.5654	1.1585	1.0880	1.0317	2.1807	0.6266	1.2755	0.1656	1.0243	1.7459	2.1309	1.1395	0.5907	4.5660	1.9428	1.0425	2.7436	0.6685	2.9159	0.2093	1.2229	0.9749
2.9398	0.5843	0.7472	0.6760	1.1883	1.1194	2.7664	0.3345	0.9993	0.5720	0.5924	2.2037	1.1398	0.7804	1.3702	1.2433	2.0166	0.7927	1.1455	1.1361	2.0875	0.4188	3.0261	2.9957	2.4490	1.5665	2.0123	2.5584	1.7345	1.1949	0.7840	0.2410	0.8846	1.8967	0.8108	0.3908	0.8343	1.0250	0.9724	0.5543	1.8107	1.1557	1.0179	0.4526	1.2940	2.8097	0.3989	2.1098	1.7834	1.6654
0.7948	0.9024	0.7552	1.5724	1.1899	0.2528	0.2887	1.2396	1.7962	0.1615	2.7817	0.0857	0.7048	1.4164	0.2663	2.1999	1.7538	0.6262	2.0863	2.1050	1.1558	1.8985	0.9328	1.3461	0.1964	0.9752	1.5251	0.8054	1.9550	0.3347	0.2081	2.7312	2.5357	0.4022	2.2415	0.5835	0.8197	1.6393	0.1988	1.4849	0.9449	1.7058	0.5256	1.0137	1.0736	1.3244	1.6591	0.5416	2.1361	2.5078
1.9531	1.1683	1.1722	1.6831	1.3269	0.1525	1.1158	0.9140	1.0823	0.6326	1.4834	2.1733	1.9167	2.3396	0.9892	1.1994	1.6542	0.8073	0.9869	0.9977	2.1037	0.9516	1.7527	0.3665	2.1780	0.3404	0.7597	0.6813	0.9293	0.2281	0.6683	1.1830	0.9120	0.8194	0.7807	2.4975	0.8161	1.0268	0.5998	2.3742	0.9569	1.1981	1.0851	1.2521	0.9211	1.0701	0.6747	2.2873	2.1833	0.5242
0.6872	0.8159	0.1983	1.1448	0.3301	1.2912	2.5405	1.5410	2.4372	0.4012	1.5808	2.0981	1.5963	0.6270	0.6872	2.3530	2.1456	1.6464	1.2992	1.0484	0.5925	1.3257	1.7385	0.4676	1.2815	0.7536	1.0146	1.9317	1.5772	1.1944	0.4508	1.6855	0.7616	0.8136	0.0821	1.1701	1.5384	0.6086	2.1905	0.3018	1.8803	0.7080	1.0102	2.1173	1.5398	1.2785	1.1033	2.8560	1.8948	1.1770
0.2057	1.6738	2.7752	2.2419	1.6079	0.6020	1.9097	0.2500	2.3144	0.6300	0.4713	2.1571	0.5454	2.5430	2.5321	0.8340	0.7830	2.1632	1.1440	1.7668	0.9255	1.3830	0.1656	1.8004	1.4443	1.8269	1.4844	1.6470	2.1644	0.4053	1.5230	1.5070	2.3335	2.0243	1.4129	0.8012	0.3961	1.8783	2.3341	1.1515	1.9063	1.3966	1.2133	1.6660	0.4432	0.3030	1.7849	0.8622	1.5464	2.1332
2.1192	1.2672	1.4099	0.8960	1.7522	1.7912	1.6688	0.8684	1.3743	1.4485	2.2763	0.8640	0.7254	0.8148	1.2862	1.7608	1.5422	1.3660	1.5977	1.5304	1.4455	1.8615	1.5662	2.4071	0.4413	0.7102	1.4952	0.8352	2.7557	1.9580	1.0493	0.5729	1.5578	0.9019	0.6645	0.3010	0.5732	1.3762	1.7387	1.2231	2.3422	2.0937	2.2297	1.7062	1.2929	1.7276	1.8769	2.7519	1.5476	1.2035
2.1708	1.4257	0.9714	0.4489	1.8118	1.0445	1.5636	1.7135	1.7436	0.7969	1.1971	2.2146	0.8598	0.4303	0.9212	2.0002	1.1766	1.5762	1.1563	1.3337	0.8403	0.5194	0.4036	1.4824	1.9597	0.9211	1.4779	1.5283	1.4309	0.5025	1.3546	0.8804	0.4059	0.9770	2.1303	1.6546	0.5879	0.5250	3.1358	0.7832	1.3397	0.6699	0.8528	1.8860	1.8215	1.2406	1.2874	2.1981	1.4412	2.2318
0.8317	0.9125	1.1378	0.9037	1.5244	2.0227	2.3390	1.9021	1.6457	1.5845	1.3042	2.3058	0.7545	0.2919	2.1552	2.6308	1.6675	1.3539	2.4466	0.6926	0.8170	1.4617	1.6992	1.9908	1.2988	1.9105	1.1397	2.5371	1.3769	1.9468	0.4138	1.4365	1.6709	0.2227	1.5303	1.0743	1.8060	0.4015	1.0533	1.7740	0.4106	1.3223	2.0361	1.6050	0.6758	2.0986	1.4486	0.7992	1.8049	1.4904
0.3539	1.7749	0.7399	0.8955	1.5747	1.5995	1.7815	1.3444	1.7737	0.7808	2.0043	2.0568	0.7352	0.8457	2.1942	1.4456	0.9703	0.7838	0.2942	1.4785	1.1096	0.5098	2.9972	1.3701	1.4865	0.7886	0.2963	0.5567	0.6326	0.8394	1.7114	1.8708	2.1411	1.3181	1.4402	1.3365	1.2682	0.9603	1.4556	2.8191	0.4808	1.1548	0.9681	1.2091	0.7736	0.8583	0.3038	1.5320	1.3266	0.9148
0.6526	0.2766	1.2234	0.8874	3.0272	1.2406	1.4115	1.3968	1.5499	1.5737	1.3433	1.4376	0.9985	0.4422	1.6215	0.1892	1.9754	0.3315	1.0156	0.1974	1.7598	0.7634	0.9410	1.7025	1.1902	2.2681	1.8006	0.2137	0.4551	2.0148	2.1196	1.2239	1.7063	1.7672	1.0322	1.1336	1.2143	0.8859	0.8362	1.7296	0.2766	0.7808	1.0587	1.9708	1.4146	1.2362	0.6650	1.3965	1.2002	1.3573
0.4149	1.0659	1.8491	1.7475	1.1765	0.4350	2.3711	1.7587	0.7751	2.7170	0.1426	0.2036	0.6753	1.2771	0.5137	0.5043	0.9330	1.3647	0.4776	1.8865	2.7997	1.5239	1.1273	0.8530	1.0551	0.6583	2.3894	2.5907	1.1608	1.5923	0.8233	0.5907	1.6324	0.4460	1.4165	1.7806	2.5351	0.5162	0.8263	0.7166	1.7737	0.3216	2.0677	1.7985	1.6704	0.9255	1.2982	1.1797	1.3842	2.0917
2.6032	2.0089	2.1991	0.7874	1.5047	0.3551	1.1051	0.6330	1.2844	1.3098	0.5338	0.7875	1.2796	3.5276	1.0346	2.1187	1.4391	1.3253	1.9718	1.5289	0.4691	1.1871	1.3922	2.7180	0.6329	1.0037	1.7514	1.3852	1.7146	1.2214	2.4410	0.0655	1.6962	1.3215	1.4983	2.1431	0.6151	0.8032	1.2002	1.4410	0.3207	2.1907	1.1555	0.1696	1.0743	2.6430	1.0363	0.6389	2.2991	1.2832
1.3273	0.8918	0.9206	1.5099	1.6913	2.4658	0.7099	2.0329	0.2747	1.1776	1.2190	2.9236	1.2763	0.5683	1.1762	1.6937	1.8012	1.5587	1.4960	0.3270	1.2460	0.9953	0.9119	0.7735	1.8151	1.9695	1.8451	1.2692	1.5937	1.9439	1.8911	0.7778	2.2042	1.2232	1.0565	0.7849	1.3060	1.1845	1.4162	2.0230	1.7895	0.9303	1.9836	1.0145	2.9887	0.2498	2.5171	1.5438	0.8620	0.8879
1.3006	1.2921	1.3182	0.5557	1.8752	0.6709	0.9588	0.6749	0.6070	0.8707	0.7622	0.9070	0.9000	0.4881	1.1106	0.8276	1.2640	0.9964	0.3624	0.9101	0.3911	3.1790	1.1755	1.2092	1.2722	1.2807	0.9927	0.4786	0.2632	0.3375	0.8410	1.2712	0.9745	1.0357	2.1214	0.3843	1.2379	1.2838	2.2871	1.9138	0.7348	1.6926	0.8576	0.2304	1.7565	0.5409	1.5415	2.6187	1.6537	1.3491
0.4929	1.6193	1.8380	1.4072	0.3538	1.2143	1.7902	2.2940	1.6230	1.4323	1.3471	1.2642	0.5479	1.0615	1.1217	0.8885	1.1815	1.8040	1.3737	0.7081	1.8747	1.1203	2.6562	1.6690	1.0695	0.8845	2.9627	0.8328	0.5475	0.6952	1.1497	1.2225	0.8788	0.0608	1.2260	2.1638	1.8388	0.8982	0.3822	1.1164	1.0570	1.0526	0.6351	0.4899	0.2050	1.5214	1.9263	1.3683	0.5224	0.5345
2.8939	1.3554	1.0822	1.0004	1.8802	2.6308	1.7943	1.8317	0.4052	1.1356	1.1636	0.8189	0.8672	0.6279	1.8589	1.3597	1.2568	0.6065	0.1757	1.5232	0.7994	0.7382	0.4336	2.2229	1.3916	0.7041	1.3905	1.0694	2.0447	1.2946	2.2836	0.8703	2.0422	1.2446	0.6046	1.1547	0.9656	0.5344	1.4068	0.7128	0.6453	0.3447	0.5774	1.3251	0.5015	1.0412	0.9992	0.4134	1.2161	0.9275
0.5073	0.4564	1.4646	2.3993	0.8242	2.0565	1.3250	1.5478	1.1773	0.3576	0.5663	1.9788	1.5908	1.3528	1.0550	1.4382	1.2844	0.8790	1.4235	2.7110	1.2278	1.1358	2.7349	2.1136	2.0441	2.0276	0.3990	0.7845	0.2675	1.4212	0.3046	1.0197	1.8979	0.7747	0.6397	0.5986	2.2817	2.0461	0.7160	1.1720	1.5572	2.4839	0.7471	2.0699	0.7200	1.4057	1.7276	0.8520	2.2195	0.3590
0.6862	1.3971	1.0873	0.8777	0.5306	1.4839	0.7712	1.9277	0.9283	1.4204	0.5845	0.1750	0.6229	0.8209	1.2243	2.5030	1.3821	1.3456	0.8008	1.4520	2.0553	2.3906	0.8313	2.5899	2.1205	1.7911	2.7135	0.4360	0.4206	1.0182	1.3305	1.7352	0.5461	1.4957	2.9292	0.8677	1.0784	2.5004	0.9617	1.5238	0.5640	0.4566	1.7501	1.6818	0.3067	1.5091	1.1651	0.5406	0.2885	0.7350
1.5558	1.1145	2.6228	1.1759	1.0719	1.2949	0.4444	0.1997	1.1911	0.8089	1.5093	2.6812	0.6403	0.7645	1.2193	1.2816	0.4279	0.9065	1.9274	0.8430	1.4447	1.7061	1.1982	2.3669	0.5907	0.5811	2.4755	0.8604	1.6780	1.3861	0.7284	0.9738	1.1971	0.7125	1.1953	1.3421	0.7421	1.4276	0.8696	0.6814	1.8899	2.7715	0.4722	0.9286	1.3333	0.1321	1.3312	1.4854	1.8342	0.7863
1.6720	2.0485	0.5010	2.0777	0.8736	1.0388	0.7800	2.6971	0.0362	1.6595	1.0511	1.0759	2.2333	1.9747	1.5695	0.6502	0.8296	1.9836	1.8707	1.7788	2.6788	1.1050	0.3486	2.1254	2.3783	0.5119	0.4283	1.6948	2.0799	2.7772	1.8516	1.5203	0.9510	0.9343	1.5088	1.4770	0.8607	1.0285	0.7207	0.6406	2.0294	1.8062	0.2375	0.3962	1.2426	2.0049	1.0231	2.9721	1.5322	0.6199
2.2056	1.6645	2.1031	0.3928	1.3785	1.0785	1.5473	1.6092	1.2943	1.4262	1.2787	1.5832	1.1185	1.0597	0.7860	0.8166	2.0421	0.7501	0.3860	0.3384	1.4010	1.4201	1.7230	0.3621	0.8451	1.4954	2.0636	2.1350	0.2832	0.2602	1.3599	1.2039	1.3254	0.1630	1.0799	2.5399	0.5463	1.0207	0.4054	1.0985	1.2377	0.7112	1.7095	0.8271	2.0394	1.7982	0.6541	1.9068	1.9653	0.2802
2.2981	1.5906	0.3789	0.6971	1.2684	0.3162	0.8067	1.0251	1.4355	1.4419	0.9936	2.7424	2.1256	0.9477	1.3038	1.9235	1.0287	1.0886	1.3531	0.4938	1.0909	2.2830	0.9482	1.5644	0.7579	0.9656	1.2850	1.5786	1.0162	1.7061	1.9415	0.7236	2.0529	1.1807	1.6883	1.2649	0.6876	0.1285	1.2565	0.8708	2.0045	1.5364	1.8642	0.7579	1.1587	2.2560	1.2622	0.6363	0.8788	1.2390
1.0964	0.7165	0.7711	1.0237	0.6208	1.5248	0.7189	0.2954	1.7806	0.3714	0.8051	1.6076	0.5312	0.6118	1.1800	1.1328	1.3559	1.5883	1.4129	0.7943	0.1601	1.0806	0.8144	1.2375	1.2921	1.1562	0.7161	0.3383	1.9676	1.0186	1.1980	1.2367	0.5478	2.7009	1.6904	1.1461	1.4855	0.7439	2.3336	1.0028	0.7014	0.3026	1.3146	1.2289	1.0822	0.6693	2.1903	1.0637	1.4964	1.6119
0.9059	2.0912	1.0961	0.3606	1.2894	1.2986	0.5397	1.3287	0.6861	1.6640	1.9959	3.1644	1.5536	2.2580	1.1444	0.1602	1.0272	1.4428	0.7251	2.0008	0.4627	0.7753	2.5409	0.5567	0.4439	1.0775	0.6417	1.6181	1.4244	1.0266	2.7320	2.2289	0.3863	0.8515	1.8059	1.6616	0.2751	0.7445	2.4796	1.0280	1.5547	1.1923	0.9117	2.8982	1.3748	1.0597	0.7831	1.3152	1.1466	1.3116
1.1511	1.3539	1.8186	1.7357	1.2618	0.9480	0.8184	2.1762	0.8010	1.5353	0.8892	0.1492	1.5528	0.4397	1.7281	0.5654	1.6424	1.3217	1.4770	1.8094	1.9804	1.3403	1.7188	0.9729	0.7614	0.6510	1.7149	0.7457	0.6984	0.2870	1.0687	0.5669	1.1655	0.3516	1.2012	0.2139	1.1649	1.2339	1.3352	0.7112	2.1882	1.2554	1.7951	1.3735	1.5739	0.3918	1.6228	2.7973	0.5775	1.5586
1.2440	0.9048	0.8676	1.1078	1.3597	1.8748	0.5010	2.0301	3.0306	1.4210	1.0479	0.8385	1.4235	1.5465	0.9923	0.3040	1.2344	0.5818	1.2916	0.7083	0.8782	1.4003	0.3760	1.2598	1.1733	1.7984	0.8674	1.0352	1.0818	1.6973	1.6816	2.7144	0.8234	0.5179	0.6796	0.7066	1.4393	1.8516	1.9238	2.4625	0.4199	1.1108	0.8394	0.5808	0.1819	0.6793	0.9776	0.8121	0.7120	1.1510
0.9650	1.0333	0.7221	0.3173	2.4127	1.7006	0.6713	0.4805	0.2716	0.6659	2.3333	0.6196	0.7079	2.3047	1.6639	2.4963	1.1385	1.0040	0.3703	2.3148	0.6926	1.2528	0.5333	1.5775	2.8438	0.3462	0.8824	1.4348	0.8315	1.2940	1.3085	1.4982	0.7360	1.4320	0.9298	1.5812	1.4144	1.0496	0.8695	1.0693	0.8581	2.1541	0.5348	0.5009	1.0541	0.7624	0.3199	1.8539	0.7189	1.9609
0.7820	1.0441	1.7499	1.8112	1.2285	1.8694	1.9335	0.8746	1.7079	1.3872	1.4013	1.9758	0.7075	0.7768	1.4105	1.4449	0.1262	2.5107	0.6432	0.6145	1.5640	0.4314	0.7007	2.5347	2.4678	0.8736	2.9640	2.1088	1.3317	1.7370	1.4167	0.1176	1.5378	0.3115	1.5856	1.6479	1.2308	0.5288	0.7962	0.5914	1.4285	0.3603	1.2265	1.4411	1.7611	0.9585	1.1899	1.8592	1.2897	0.7562
0.9071	1.6646	0.5685	2.3692	1.1607	1.5028	0.9338	0.5052	1.9734	2.0754	0.3770	0.6872	1.0320	0.7292	0.0547	0.7005	2.3698	1.4410	1.8441	1.6511	2.2650	0.6695	1.8242	1.1643	0.5134	1.2445	1.3724	2.8510	1.1527	2.4684	1.2313	2.0944	1.6773	1.6692	0.5705	1.8225	1.4234	1.8347	0.7977	1.0823	2.1062	1.6500	1.9531	0.3638	1.4681	1.4791	1.9085	0.9955	1.7538	1.1738
3.0620	1.9833	1.5248	2.1461	0.7084	0.5330	1.3263	2.0146	0.2168	0.2535	0.4004	1.0586	1.3372	0.8397	1.3492	1.7430	0.9178	2.2441	0.3675	1.2546	1.1952	1.3623	0.9600	0.8193	2.3202	1.0210	2.2925	1.0989	0.9631	0.1344	1.6166	2.0602	2.2691	1.0297	1.4293	3.2425	1.7929	1.0945	0.4827	1.0517	0.4977	1.6763	0.7558	2.1868	1.5486	0.4218	0.8362	1.1866	1.0259	2.2179
2.0349	2.0940	2.1230	1.0283	1.3783	1.7968	1.3389	0.4576	1.9164	1.9244	2.6068	0.4828	2.3678	0.8823	1.2617	2.0691	2.4037	3.1384	2.2827	0.3703	1.5932	2.2801	1.6389	1.2038	1.2435	0.8601	1.1355	2.0871	0.5467	0.5134	0.8334	1.5581	1.4701	0.4894	1.3434	1.3909	1.5839	1.5407	0.9269	0.3167	1.6980	0.3391	1.2719	0.9438	1.6208	2.7677	2.4773	1.1406	0.4550	0.4960
0.9641	1.0370	1.9722	1.1596	1.4978	0.6106	1.5457	1.4587	0.7721	1.6013	1.2543	0.8829	0.6165	1.4954	2.0137	0.4585	1.3960	0.6609	0.8451	1.2234	1.3971	1.2659	0.6916	0.6871	0.9978	0.8749	1.7265	1.2914	1.7714	1.9690	0.6670	0.9008	2.2377	0.6934	1.6278	0.9975	1.2513	1.4065	0.9559	0.8932	1.4140	1.2429	1.8384	1.0565	0.7534	1.0964	0.8992	0.7067	1.9065	0.1538
1.5205	2.2191	1.4037	0.5014	1.5042	1.0870	1.4207	0.4340	1.9188	0.6970	0.1315	1.2591	0.8755	1.4938	1.9410	2.4559	0.7103	1.4372	1.8824	0.8773	1.2305	1.3801	0.3986	1.3315	0.0892	1.4217	2.1373	1.6847	1.1350	1.6881	0.3209	0.4193	1.6820	1.2805	1.6525	0.8483	3.1916	1.8311	1.3121	0.6614	0.6941	1.3411	1.9685	1.0732	0.9038	1.1147	0.3748	0.7654	0.4129	0.6991
0.7683	1.2408	1.6778	0.8331	1.4321	1.1146	0.6729	0.7598	1.0364	1.4938	1.0247	1.9631	1.0375	1.8991	0.9728	0.4229	0.9469	0.5301	1.4738	1.2966	1.6726	1.7141	0.2582	1.3689	1.1918	1.6477	2.3353	1.1969	2.2195	0.2021	1.7533	0.6877	1.9519	1.8197	1.6216	1.0974	1.2968	2.0098	0.0491	3.1625	0.8546	1.7600	2.2011	0.3459	1.0481	1.7825	1.2458	2.1722	1.9651	0.7909
1.8699	1.0822	2.9137	0.6621	0.5353	0.1931	1.3069	0.2194	0.5610	1.1797	1.1241	1.2907	0.5230	2.1199	1.2140	1.6456	1.5234	0.2709	2.1787	0.3941	0.2616	1.9350	1.9406	1.3891	2.2004	1.4748	1.4287	2.2243	1.5835	0.9173	1.8029	0.8081	1.0792	1.1164	2.0124	1.3924	1.3164	1.6063	1.2336	1.2486	1.8355	1.5660	2.1738	1.3415	1.0427	0.1403	2.3481	0.4292	1.5551	1.2398
1.2459	0.9860	1.3661	0.8516	1.5741	0.8759	2.8364	0.4814	0.9544	0.5626	1.7126	0.5873	1.1470	0.6908	0.7498	0.5665	1.0705	1.7086	0.9533	0.6656	2.1068	1.6843	1.5637	0.9561	1.5340	0.5727	1.1468	1.3353	1.0512	0.2975	0.4333	0.1610	0.9272	1.4165	1.0368	1.1149	0.7680	1.5922	2.0598	0.8709	1.5028	1.6608	1.5124	1.4835	1.1507	0.8196	0.5967	1.1758	1.7326	0.2989
0.9842	0.8529	3.2190	1.4574	2.1518	1.8031	2.2295	0.7649	1.3174	0.7859	0.2433	0.7893	1.0840	1.1778	1.8615	1.8366	0.8571	1.3132	1.1570	1.7704	1.8320	1.5540	1.3759	1.9049	1.9230	0.4785	0.9915	1.5781	1.6022	1.7515	1.6257	0.7005	0.9925	1.7041	1.4895	0.5434	1.9612	1.4725	1.4058	1.4074	1.6050	1.1339	1.5042	0.7825	0.8064	0.6953	1.0174	0.7972	1.7726	0.8816
2.3811	1.3185	1.3877	1.0555	1.1403	0.9523	0.9205	1.1024	0.8854	2.7930	0.9583	0.8437	1.7096	1.8493	1.3823	0.7509	1.4123	2.1811	1.8716	1.8869	2.1187	2.0904	2.0604	0.3159	1.3001	1.7027	1.9877	1.3068	0.9701	0.9618	0.6363	2.0509	0.3323	0.2578	1.4136	0.4526	0.9283	2.7372	0.5786	0.6223	0.1574	0.3533	0.8880	2.4688	2.0473	0.5284	1.1253	1.9530	1.8612	1.7569
1.0111	0.5932	1.7115	0.6074	1.4610	1.3094	1.2713	1.3622	1.6214	0.8756	1.0514	0.8818	1.1172	1.9162	1.4706	2.3742	0.3836	0.4832	1.6186	0.8155	0.7072	0.8261	1.2809	0.7778	0.6903	2.0467	0.8842	1.1310	0.8630	1.7384	1.2305	0.3849	2.1183	1.5214	1.1330	1.1419	0.5379	0.5452	0.4880	1.4973	0.0598	0.2844	1.6712	0.7358	0.3057	0.7082	1.4265	0.2885	0.2940	0.3146
0.7614	0.5659	0.9564	0.7616	0.3338	1.0676	1.1376	1.4644	1.5378	1.0500	0.9380	0.1338	0.3663	1.0245	1.1263	1.2979	0.2892	1.1345	0.2949	1.1030	2.1130	1.9555	1.9257	1.8858	0.9579	1.4905	0.6224	1.1217	1.1130	2.1448	0.9727	1.9198	1.4541	0.9133	0.8831	1.1844	2.0354	1.0908	0.7098	2.1620	0.7608	0.6954	0.8453	1.1516	1.4946	0.6236	1.3864	1.3542	0.0968	0.6401
1.2020	0.8083	1.4770	1.4780	0.3603	0.6046	0.2713	0.6819	0.7650	0.5861	1.1741	1.0643	1.0718	1.5994	1.1942	2.3248	0.5879	0.6149	2.2019	0.1358	2.0506	2.0425	0.7336	0.9951	1.0297	1.5754	0.9049	1.2151	0.3789	1.6918	2.1908	2.0760	1.1134	0.7678	3.1449	0.3515	1.1357	0.1024	1.0613	0.3298	2.2999	1.0529	0.8531	0.8437	0.6583	0.6122	1.1088	0.0979	1.0314	1.7358
2.0905	1.8989	0.1634	0.4932	1.3157	1.3143	1.1813	1.8406	1.7724	0.9922	1.1684	2.7406	0.7900	0.6753	0.3636	1.0342	1.3569	0.1957	0.2334	0.7181	2.1593	1.4573	2.1879	0.7716	2.3434	2.2435	1.5566	1.0453	1.6727	0.7097	1.7938	0.9034	1.7624	0.5758	2.6353	0.7414	0.7274	2.0099	1.1170	2.8489	1.2698	1.9374	0.9584	0.9502	0.4387	0.7123	1.8128	0.8678	0.8335	0.5487
0.8762	1.5735	1.1464	1.1771	1.1132	1.2581	0.8754	0.9633	0.9612	0.7503	1.0943	1.3381	1.0952	0.6598	0.9944	2.0501	1.4866	1.0777	1.8370	0.9560	1.2647	1.2740	0.7720	0.6224	1.1343	0.7313	1.7625	1.5172	0.8330	1.2289	2.3315	1.2805	0.6699	1.9538	1.1275	1.3953	0.8713	1.5513	1.9995	0.3851	1.1810	0.3854	1.0052	1.6436	2.1008	0.4155	0.9078	1.6241	1.4754	1.5967
0.5225	0.8900	2.7039	0.7658	0.8061	1.0504	0.2460	1.2643	0.4308	1.0580	1.5198	0.5281	0.5956	0.4415	0.6424	1.5380	0.1303	0.2933	1.4507	1.2264	1.6007	0.7532	1.1917	1.8889	2.3290	0.5860	1.2713	1.5113	2.2029	1.9004	0.0782	1.0714	1.5035	1.5890	0.6308	1.1143	1.2051	0.9672	1.1081	1.6252	0.8054	2.4357	0.3883	0.7538	0.3779	1.7960	0.0772	2.1639	1.2995	0.8049
0.8610	1.9316	2.4514	0.3923	0.7655	1.6075	1.7965	1.5549	1.2549	1.0592	1.4980	0.6293	1.5430	1.4494	0.7389	0.9504	1.6374	1.2452	1.8094	1.5261	0.4146	0.9445	0.4991	1.6395	1.3771	0.9060	0.3511	1.9504	0.5835	0.7365	0.3598	0.7429	1.1636	1.3596	0.5239	1.0799	2.3791	0.8865	1.1166	1.5632	1.8850	0.7532	0.8089	1.1234	1.4020	0.1247	0.7928	0.7417	0.2181	1.8622
0.4788	1.6027	1.3296	0.7044	3.3304	1.0988	0.2095	0.5683	1.9408	1.2994	1.3551	0.4423	1.3676	0.6869	1.6328	0.5063	1.8967	0.9907	2.2766	0.2615	0.9048	1.7631	1.6904	0.8364	0.1808	1.3294	0.3917	1.6776	0.7804	0.8814	0.9218	1.0542	1.5629	0.4508	1.9790	1.2962	2.0712	0.9331	1.7311	1.8096	0.7584	1.7886	1.7946	0.4571	0.9941	2.5336	2.2097	1.3316	0.4252	1.3534
1.3749	2.1832	0.4989	2.1479	0.5560	0.1581	0.7306	0.3989	1.4106	1.0830	0.9508	0.9336	1.3236	0.2483	1.5896	0.6328	0.7558	2.3228	0.6666	1.7473	1.8071	1.1751	0.7462	2.2140	0.4696	0.5912	1.4738	1.0044	1.6708	0.6836	1.8291	1.6499	1.4197	0.9608	0.9028	1.0663	2.5668	1.7555	0.7035	0.1144	0.1597	0.6980	0.8085	1.2705	1.0596	1.7580	2.4632	0.8456	1.6107	2.8093
1.5681	1.1150	0.4226	0.7767	1.1823	2.8270	1.5800	0.3890	1.9826	0.4474	0.9237	0.7744	1.1732	1.2325	1.4430	0.7601	1.1249	1.1622	0.4172	1.3848	1.2691	0.7224	1.1745	1.3056	0.2421	2.7517	1.9756	1.6820	1.5762	2.4544	1.0108	0.9428	1.7333	0.8378	1.6293	1.2813	2.1952	1.8250	0.8855	0.6445	1.8989	1.5718	1.7323	0.6779	1.3636	0.4433	2.2634	0.4462	1.7817	1.1310
1.4807	0.7582	0.3091	0.9866	0.7740	1.2194	1.2305	0.7838	1.2609	0.6396	1.2752	1.0879	2.1064	0.4633	0.9303	1.3049	1.2925	0.9868	1.8417	1.9793	1.7193	1.0174	0.0952	2.4922	1.5919	2.4300	1.3846	1.7101	1.5316	1.6982	2.0097	2.2990	1.8327	0.4195	0.1532	0.9112	1.2583	1.4547	0.7134	0.6236	1.8531	0.6598	1.1591	0.5955	1.6594	0.1353	0.7718	1.7673	1.7246	0.6407
0.6426	0.4290	2.5714	1.0633	1.9694	2.1605	1.1690	0.7091	0.1543	1.3488	2.3171	0.6764	1.2952	0.6500	1.1237	0.6973	1.3749	0.7490	0.7221	2.1096	0.4774	1.0792	2.0381	1.9935	0.9377	1.1197	0.3449	0.8886	0.9191	2.0834	0.8838	1.5442	1.4738	1.2032	1.9522	0.9058	0.6125	1.9439	1.9883	0.2067	1.3540	2.5654	1.7245	1.9234	1.2669	0.9805	0.2067	0.9314	1.3445	0.8271
0.0854	2.2254	1.3179	1.2493	1.3242	0.7808	1.8646	0.2253	1.2797	0.4770	0.9152	2.4554	0.8786	2.1671	1.6872	1.7111	2.1884	0.8472	1.9214	2.1776	1.2436	1.5572	1.6113	2.9464	1.4509	1.4420	0.2619	0.7020	2.4315	0.1728	0.8184	1.8488	1.7016	0.6134	1.4841	1.2208	0.4158	0.2233	0.9018	0.7665	1.4643	0.8382	0.3703	1.6415	0.3112	2.3892	2.1364	0.9957	1.4080	0.5681
1.2827	0.7489	1.8884	2.3075	1.7813	2.0129	1.8222	1.1992	0.8254	1.2765	0.5857	1.6484	1.1342	2.3324	0.7909	0.7877	0.8712	1.0769	0.3835	1.9700	2.3210	0.7832	1.6501	0.7068	1.5021	1.6327	1.2246	1.4195	1.2491	0.1400	2.1135	2.0758	2.2751	1.4995	1.6758	2.4748	0.2871	0.6969	2.0599	0.6838	1.6053	1.6107	1.1383	3.2858	2.3422	0.2021	0.9030	0.8654	1.2217	1.8716
1.4082	0.9544	0.7679	1.6954	2.2618	1.0854	1.1433	1.0295	1.1931	1.2520	1.9557	1.0630	2.1032	1.8819	0.4149	1.4896	1.1524	1.2090	1.3188	0.7972	1.7171	0.6927	1.5238	0.8576	0.2719	1.3171	0.3386	1.3296	0.3719	1.0888	0.6922	1.4349	2.4417	0.7551	1.3680	1.3771	1.2802	2.3051	1.2398	0.5165	1.4574	1.3142	0.8601	0.4505	1.6042	0.4126	1.8459	1.1583	0.9169	1.0951
2.0180	0.9719	1.2021	0.2062	2.3786	1.3004	1.6327	0.4767	2.2729	1.1382	1.6057	1.3830	0.7725	2.1622	1.4383	1.4232	0.7883	1.4933	1.8280	0.4322	0.6655	1.6322	0.6953	0.4855	1.6054	1.0744	1.4355	1.3205	1.3326	1.3814	2.7614	1.9531	1.3633	0.8755	0.7540	2.5083	0.6426	1.5743	0.7419	1.0854	0.4926	0.8118	1.5220	1.4414	2.9806	1.2197	0.9998	0.0577	0.8570	1.0374
1.0861	0.7292	0.2837	1.5757	1.1578	1.4709	2.0766	1.4578	1.7682	0.8149	1.0360	1.1449	0.2912	0.2848	2.1432	0.7776	1.4206	1.0800	1.8148	0.4692	1.3572	0.8644	1.1312	1.2552	2.1833	2.6299	0.7821	0.4029	0.3173	0.9243	0.7608	1.4455	2.8262	1.3127	2.1935	0.3470	1.3723	0.5149	1.2855	2.2434	0.9121	0.3629	2.6824	0.1700	1.6683	3.8143	0.2127	1.4483	0.3266	0.2743
0.8537	1.4068	1.5935	1.2625	1.8617	1.6001	0.6383	0.8450	0.1476	0.7673	0.6206	2.9362	1.4079	1.5698	0.1246	0.7713	2.1390	1.0454	0.2122	1.4058	1.1737	1.5541	1.2894	2.0975	0.4761	0.9518	1.4901	1.7898	1.4017	0.7844	0.6607	0.3818	0.5651	0.7231	1.1250	1.2641	1.1059	1.1245	0.8438	1.3665	2.0865	1.6374	1.8741	1.4144	1.0404	1.2981	1.5334	1.0941	1.0827	2.8433
1.3728	1.2911	0.4123	1.5386	1.9782	0.5323	1.8115	1.3991	1.1706	1.6733	0.8415	0.3336	0.6580	2.0048	0.3352	0.4724	0.3648	1.3885	0.4959	0.8392	0.4115	0.8600	2.4694	1.1912	2.4840	3.0170	0.9557	0.8698	1.6329	0.7534	1.7106	0.1567	1.6120	0.2017	2.0141	3.2325	0.5541	1.9198	3.1270	1.5705	1.0272	0.8181	1.9254	0.9825	2.3299	1.3401	1.3507	0.8124	1.8503	0.8840
0.7680	0.5498	0.8752	0.4932	0.8664	0.2945	1.2204	0.2975	1.3797	0.8575	1.8290	1.1997	0.8977	1.6018	1.5114	1.2795	1.2125	1.5586	1.7073	1.4238	1.6566	1.2688	0.7386	1.6316	0.8117	2.8974	1.2966	1.6730	0.7783	1.1381	1.7966	0.7161	0.2948	0.9631	1.0456	0.9914	0.8250	0.2524	0.3471	0.7224	0.5621	1.0345	2.6319	0.8023	2.1195	0.9401	0.2993	1.4739	2.0767	2.0238
0.8820	0.8255	0.4104	1.2648	1.6075	1.4668	1.6404	1.2605	0.5864	1.5033	0.7585	0.5837	0.8235	0.6781	0.5228	0.3259	0.8650	2.0142	1.5991	1.3954	2.7441	1.9141	0.5904	1.2557	1.6370	1.2930	1.3170	2.1473	2.3052	0.2326	1.5963	0.6790	0.7455	3.1088	2.6417	2.7958	1.8463	0.5875	1.4417	2.3440	0.4387	2.2122	0.7847	1.4066	2.0978	1.6592	1.1150	0.7787	0.1608	2.7552
1.6008	2.5774	1.1742	1.3856	0.3786	2.2872	1.3018	0.9433	1.3114	1.0055	3.1874	0.7853	1.3815	1.1062	1.9317	2.2221	0.8005	0.1360	1.8846	2.3855	1.0886	0.8472	1.5935	1.4966	2.0553	0.2526	1.6463	1.2500	0.4192	1.5842	0.8778	1.4679	0.4775	1.3756	1.8345	1.0853	0.5965	2.2326	0.7129	1.6056	0.9802	1.4873	1.4512	1.4354	0.9733	1.4507	1.4091	1.3224	1.0685	2.1942
1.2538	1.3851	0.3187	0.5051	0.4387	1.5167	1.5742	1.7611	0.2254	1.1546	0.9983	0.3618	1.1403	1.0596	1.2294	1.0289	0.7853	1.4028	1.3350	1.0151	0.7469	3.6113	0.8754	2.5305	0.8770	2.4818	1.6554	0.3028	1.9891	1.0788	2.1867	0.8972	1.4881	1.0713	0.9108	1.1086	1.4975	1.3067	1.5613	1.5838	1.3116	2.9653	2.1002	1.0458	0.8283	0.3482	1.0884	1.6297	0.8786	1.1680
1.7022	1.0724	1.7787	2.4828	0.7294	1.9180	0.4928	0.7150	0.1089	1.2968	0.2568	0.9209	1.1143	0.5973	2.0714	1.9183	1.8834	2.2685	1.2150	0.9653	1.8128	1.1151	0.7291	1.2725	1.0473	1.2449	2.0593	1.5178	2.0040	1.2940	1.6795	0.0931	1.6679	0.9913	0.8482	1.8575	1.8397	1.6537	1.3448	0.9992	1.2661	3.2061	1.1124	1.5335	2.3546	0.8769	0.9291	1.8016	0.8603	0.6451
1.9396	1.2307	1.8445	1.1304	1.0491	1.7411	1.4787	0.6020	2.3512	0.7454	1.2502	1.7677	1.3710	2.5200	1.4974	0.3903	0.2257	1.0502	1.1908	0.7997	1.2005	0.8627	0.5373	0.5089	0.4114	1.8294	2.1323	0.3584	2.6765	2.6483	0.3782	0.9605	1.6478	1.7439	2.0775	1.8881	0.5686	0.2926	1.7297	1.1127	1.5924	0.4864	0.6317	1.2134	2.0057	1.5171	0.9971	0.5714	2.1957	1.8523
1.1606	2.0096	1.2296	1.0402	0.8265	1.2674	1.3108	1.4686	1.0387	0.9333	1.4352	0.4059	1.0662	1.9705	0.9405	2.5358	0.8253	2.2065	2.2855	0.4111	0.4507	1.1231	0.5116	1.3182	0.4387	1.6027	1.3350	0.7826	0.8983	0.5817	1.4918	1.3479	0.9099	1.1443	1.5947	0.4156	1.1722	0.4754	1.2880	1.3202	0.3148	2.0334	2.1049	1.2308	2.2933	3.0154	2.4892	1.8180	0.7076	0.5830
0.5566	0.5852	0.9731	1.0525	1.9101	0.4464	2.1694	1.7942	1.7670	0.2346	1.1736	1.1066	1.6302	2.4982	2.7283	2.7310	1.1719	0.4114	1.3184	2.9793	1.6819	1.9016	0.6500	0.2730	0.2839	0.4760	0.7489	1.3430	0.7154	1.3227	0.9417	1.4212	0.8901	0.5450	1.4984	1.6786	1.8998	2.5711	2.8636	0.4390	0.6765	1.6014	1.6033	2.1845	0.9410	0.8595	0.8816	1.7157	1.3646	2.0962
0.5121	1.9277	1.4642	0.6062	1.9109	1.2001	0.3952	0.8763	1.0467	0.7400	0.2900	0.7404	2.1858	0.7554	0.4962	1.4783	1.5742	1.0638	0.7472	1.8689	0.5328	1.1747	1.1204	3.6047	0.5223	0.9576	1.3189	1.7062	1.5546	0.3436	1.2340	0.7259	1.6866	0.9219	1.2998	2.6806	0.9500	0.4084	2.0426	0.8223	1.2366	2.1138	1.0100	0.5269	1.4578	0.6288	1.6353	0.9754	0.2989	1.7386
0.7113	0.6601	0.3993	1.4951	1.6116	0.4418	1.4381	1.4484	2.9557	1.0598	0.6662	1.2440	0.4635	0.8661	0.9863	1.3264	1.4565	1.0638	1.4141	0.4764	0.7224	0.4794	3.0013	1.9340	0.4369	0.4322	0.6638	2.2900	0.9774	1.0091	2.0954	2.0632	1.3761	0.4819	0.9418	2.6223	1.0931	1.6202	1.2370	0.8768	1.7332	0.9648	1.1726	1.6833	1.0657	1.8667	2.6907	0.2769	1.1787	0.7839
1.8411	0.7442	0.6614	0.8579	1.8624	1.4793	1.6706	1.5599	0.9536	1.7079	0.9385	1.1373	1.3094	1.4255	0.9295	1.6663	0.9138	1.9294	1.0422	2.0979	1.2328	1.0715	0.8240	1.5381	1.6321	1.8617	0.4412	0.7199	0.8307	1.6714	1.6927	0.6146	1.6315	0.1689	1.8249	1.8633	0.8251	0.1359	2.8834	0.3833	0.9768	1.5274	0.7887	0.2737	1.1234	0.4106	1.0679	0.8207	1.0472	1.1014
1.4386	1.8053	1.3951	0.3518	0.4405	0.1382	1.7473	1.6667	0.2305	0.5546	1.0677	1.6885	1.0366	1.7648	2.6520	0.9507	0.8543	3.0675	2.4091	1.9572	0.0201	0.6527	2.8363	1.5129	1.0275	1.2003	0.8990	1.0455	0.9490	0.7181	1.0570	1.0703	1.9262	1.3733	1.6754	2.0819	0.2816	2.5388	0.2232	1.6734	1.0961	0.6468	0.9142	1.3830	0.7835	0.9597	1.3614	1.0052	2.0511	1.0619
0.4663	0.7009	1.2748	0.8133	1.9408	0.8674	0.2549	1.9575	1.9425	1.6154	0.1747	0.9406	1.5462	2.2451	0.9127	3.3018	2.1347	0.7317	1.7859	0.6754	2.0932	1.3036	1.2192	1.3307	1.5889	1.2754	2.2201	2.0730	2.2182	0.0390	2.4272	1.4321	1.5386	0.1254	0.7418	0.8233	0.4362	1.2650	1.4849	2.1458	1.4440	0.4297	0.8608	1.1012	1.3323	0.7637	0.1896	1.1045	2.1299	0.6067
0.6447	0.4194	1.3311	0.7890	0.8042	1.4738	1.5209	1.4870	2.2788	1.4729	1.4571	1.7375	0.9031	1.4968	0.9131	2.1384	0.8421	1.0090	0.9439	1.6336	1.3229	0.8320	1.6434	1.5786	0.2478	0.9784	0.1320	0.6059	0.4177	1.8585	2.0760	1.3076	1.5802	2.1017	0.9538	1.0655	1.0984	1.6596	1.4225	1.4668	1.3608	0.8061	1.0790	1.9792	1.3699	0.5657	1.3053	1.5254	0.7901	2.2725
1.3384	0.3347	1.1880	1.5842	1.6545	1.3499	2.4698	1.0800	1.5951	0.3356	1.4349	1.2730	1.1969	2.1333	0.2987	1.1525	2.0330	1.9999	1.4449	1.3755	1.1493	0.3320	0.4727	0.8928	1.3957	1.6030	1.3570	1.8428	0.9927	2.9506	0.3515	0.4911	0.9033	0.6424	0.7753	1.0443	1.3722	0.4972	0.3394	2.3602	2.4391	0.6612	2.8427	1.2652	1.0690	0.9295	1.2435	1.2042	1.9807	1.4124
0.6338	1.0483	0.8130	1.4048	1.5034	1.9658	1.4977	0.3570	2.0081	1.7827	2.5695	1.2115	1.4979	1.8212	1.3521	0.6912	1.4391	0.5488	1.8770	2.3193	1.2553	0.8062	0.5804	1.7073	1.5087	2.1848	1.1723	1.2542	0.7355	0.2555	0.4981	0.9386	0.9618	1.1142	0.5899	0.8506	0.1667	1.0154	1.0609	0.9952	1.7087	1.9077	0.7465	0.9384	1.6838	1.9938	1.8288	1.7213	2.4183	0.5095
3.2715	1.4287	1.5958	2.2458	0.7022	1.5404	2.2590	1.5568	1.0450	1.5583	0.7676	1.6065	1.4467	2.0862	0.9792	1.0574	0.5068	0.9756	2.6797	1.1233	1.3297	1.9392	0.4096	0.7603	1.6684	0.6598	1.1848	2.2680	0.8066	3.4533	1.2549	0.9126	1.5075	1.0378	2.8707	0.3814	0.6615	0.9296	2.4183	2.0430	0.5884	1.2202	0.5508	0.5228	0.5705	1.4021	0.9108	1.3011	0.9720	0.3465
1.2435	0.5072	1.2077	1.0132	1.2349	0.5973	0.9300	1.8198	0.8109	2.9359	2.9213	0.5622	0.8425	0.1448	0.4713	0.3687	0.5670	0.7086	1.7711	2.2582	1.8553	0.6339	1.5502	0.8822	1.2851	1.2340	1.9491	0.9294	0.4318	0.8994	0.7182	0.3677	1.5912	0.3258	1.1058	0.5393	1.3135	3.0705	1.0921	1.8780	1.2741	1.6255	1.6642	1.1061	2.6637	1.6509	0.9153	1.5848	0.5863	2.2781
1.4345	2.0972	0.7529	0.7887	0.5816	0.6580	0.9065	1.6063	1.2391	1.0843	1.3617	1.1937	0.8700	1.0556	1.8516	0.6773	1.6651	1.6346	0.9971	0.9456	2.7700	0.9094	1.2824	0.5440	1.2036	0.5377	0.3311	0.1400	1.1974	1.4144	0.9186	2.6331	1.4125	0.3796	1.1750	0.7789	0.9575	0.7207	0.6922	1.4322	2.3076	3.9412	0.3714	3.0510	2.6100	0.8129	1.9446	1.1375	2.2288	1.3141
2.0356	1.8726	0.9748	0.7042	1.5563	1.6232	2.1624	1.6705	1.9027	1.6353	1.1844	1.9729	1.6338	1.0387	2.1988	1.9390	0.7135	1.1492	0.9157	0.8255	2.6740	0.7063	1.5157	0.7217	1.7228	1.7652	1.0818	2.5494	1.2783	1.0388	0.8166	0.5396	1.3457	1.9813	0.6408	1.0069	1.1242	1.1626	1.5483	0.4465	0.2673	2.1242	1.4972	1.2259	2.2070	1.5367	0.5452	1.5662	1.1611	0.3267
2.0480	0.9219	0.3676	0.3060	1.8539	0.1470	1.1850	0.8281	1.1908	1.2615	1.0884	2.1447	1.1748	2.1748	1.1087	2.3264	0.8704	0.7907	0.1435	0.6813	0.6834	0.9819	1.5440	1.3656	1.7022	0.6982	1.5159	0.4877	1.7720	1.6860	1.1455	1.3423	0.9922	1.2681	0.4456	1.3058	1.7321	2.0867	0.9687	1.5401	1.0470	0.6292	1.3623	1.1175	0.7017	1.2825	1.0285	1.4341	0.7773	0.9043
1.6768	0.9854	0.2653	1.0117	0.7959	0.4580	1.2747	2.5081	1.3550	1.1509	1.4361	1.1914	3.0891	1.9365	0.4206	1.0445	1.9555	1.1647	0.1134	1.6068	1.1611	1.5067	0.6407	1.1770	0.6582	0.4881	1.2119	1.7967	0.5402	0.8439	0.7976	2.1196	0.6518	0.7707	1.0776	0.9322	1.6812	1.0353	1.5660	1.1367	2.2032	1.2385	1.0971	1.2557	1.5915	1.2397	0.4909	1.3279	0.9095	2.0664
0.6295	0.5454	1.0996	0.4722	2.4733	0.3374	0.1757	0.8872	0.9949	2.2715	2.5460	0.7425	1.4106	1.9099	1.2608	2.5780	0.5486	0.4732	1.5443	2.1381	0.9268	1.7637	1.2216	1.6637	1.6629	0.7891	1.4421	1.5766	1.6650	0.5081	0.1222	0.7180	2.1895	2.1077	1.1779	0.0525	1.9546	1.3732	0.4666	0.7232	0.8550	2.4262	1.0852	1.8355	1.1214	3.6982	2.0709	2.0526	0.6614	0.9275
2.8820	1.5722	0.7644	0.5587	0.2926	1.8882	0.9963	1.5432	0.4854	1.4167	2.3902	0.4537	1.0806	2.0390	1.9388	2.3017	1.1011	1.2824	0.4601	0.8712	1.6556	0.8806	1.2736	0.2489	2.2441	0.4163	0.6593	1.7953	1.0158	0.7647	1.5270	1.0324	1.9092	1.3400	0.6701	0.6185	0.8604	0.8900	0.3250	0.5647	1.5194	1.2995	0.2180	0.7884	1.5577	1.2860	1.1278	0.4733	1.3266	2.2567
2.4414	0.3037	0.8529	0.9912	1.4517	2.1367	0.5881	1.6914	2.9590	0.8484	0.5666	1.0159	1.4448	1.8436	2.0727	1.1713	2.1283	0.9401	0.9554	0.6567	0.5742	0.5598	0.5358	1.1611	0.4904	1.7613	1.0423	1.1165	0.8389	0.9918	0.7509	2.2265	2.0166	1.1233	2.3994	1.4491	0.9228	2.3626	1.6180	0.4301	1.3296	0.1488	0.8118	1.4486	0.5692	1.4548	1.4588	1.0494	2.5143	0.3771
0.4468	1.8157	0.6596	1.4708	1.7072	0.7302	1.0108	1.2641	1.6094	2.6244	2.4152	0.0367	1.9007	0.6164	0.0458	0.4048	1.5442	1.7963	0.6977	1.2317	0.9919	0.5250	0.5474	1.1376	0.8078	1.4058	0.7425	2.1581	1.4493	0.5731	2.4115	0.6512	1.7266	0.6591	0.5423	1.3991	0.9161	1.6398	2.2576	0.8086	0.4733	0.4411	2.6718	0.9387	2.2023	0.1019	1.7097	0.9142	1.0136	1.7400
0.7069	0.4330	2.0174	0.9377	2.4520	1.5812	1.4770	0.7906	0.6045	1.1977	0.4519	1.2249	0.8070	0.9987	1.8437	0.8586	1.1047	0.6696	0.2664	1.6801	0.8001	0.1254	1.6819	0.9973	0.7580	1.0529	1.1112	2.2086	0.9374	1.2688	1.8468	1.1345	1.6005	1.7793	2.2005	0.5896	1.0303	0.5486	0.1896	1.6951	0.9567	0.2746	1.8206	2.0254	2.0457	0.7611	1.2362	1.5332	0.6238	2.5078
1.7415	1.3071	0.9760	0.8551	1.0224	1.9553	1.2986	1.3149	0.2317	1.3402	1.6907	2.0737	1.1580	1.7823	0.7524	1.1215	1.3818	0.8902	1.7081	1.5005	0.4663	0.5100	0.7037	1.0295	1.5846	0.9540	0.9752	1.0574	0.6473	1.2992	3.0414	0.9191	1.7494	1.8364	1.0382	2.0424	1.1688	0.7603	0.1902	0.3881	1.7664	1.9314	1.2579	1.1135	1.0838	1.4077	1.2163	1.8366	1.6731	0.5193
1.6031	2.0452	2.4336	0.8604	2.1495	1.4263	1.2821	1.0948	0.9963	0.7019	1.6784	2.3950	2.2292	1.3395	2.0416	2.5005	0.5508	0.6401	0.9359	1.9039	1.0689	1.0927	0.8221	0.4346	0.6638	0.6366	2.0572	1.2059	1.8832	1.5230	0.6921	0.8671	1.2345	0.8668	1.2546	1.5755	1.5936	1.0257	1.1518	2.1180	1.7018	0.6373	0.9851	1.2784	0.5122	0.6981	0.9818	1.5686	1.5655	0.8641
0.6780	1.3171	2.0877	1.9287	1.1474	1.8358	1.5906	1.5367	1.0337	1.7054	0.7480	0.8223	1.3964	1.3513	1.2908	0.6119	0.3113	0.5649	1.2643	1.0418	0.6290	1.4849	1.7415	1.2691	1.0911	1.5299	1.7943	2.1785	0.5701	0.3157	1.0363	0.8435	0.5128	1.3003	1.5698	0.2464	1.5793	1.9104	0.6504	1.6847	2.1467	0.5400	1.1668	1.4130	0.5030	1.3352	0.8584	1.1457	0.4728	0.5316
0.8851	0.6196	0.5023	1.2855	1.1415	0.6326	0.9738	1.7618	0.8320	0.3673	1.2872	1.7679	0.2435	0.8357	1.5861	0.7424	1.3535	1.1289	1.2474	0.5250	0.9290	0.8765	1.3316	0.2480	1.7384	1.0321	0.6717	0.9835	0.4611	1.7721	1.5809	1.0811	2.5837	0.6824	0.6505	1.2409	1.7792	0.9121	2.1852	1.9736	1.0365	0.9661	1.7426	1.1873	3.0130	2.8477	2.1975	1.6174	1.0246	1.3412
0.8610	2.9884	1.0931	0.9899	2.7925	1.3821	1.1746	1.0787	0.3358	0.4249	0.9450	0.8778	1.9341	1.1112	1.4660	1.3427	1.1825	0.3785	0.9579	1.6992	1.7392	0.5462	0.5687	1.5371	1.0393	0.7876	1.3772	1.4759	2.7510	0.4170	1.3449	1.1213	0.5609	3.0408	0.5978	0.6896	1.3411	2.2602	1.1785	1.5007	2.5500	1.8704	2.0167	1.3276	2.1927	1.7751	0.7876	1.2817	0.8541	1.0589
0.9649	1.8559	0.8361	1.0440	1.4540	2.0048	2.2947	1.1390	2.0496	0.5821	1.2576	1.9850	1.5533	1.2720	1.6981	0.6321	2.8201	1.7210	2.0635	0.9499	1.0723	0.8084	0.7733	0.9526	0.2865	0.7338	0.7300	1.2063	1.2619	1.4041	0.9608	1.0340	0.6620	1.9290	1.4303	1.0358	2.7456	1.1501	0.8181	0.5428	1.4494	2.3772	1.3592	0.5771	0.9821	1.9775	0.8716	0.6080	1.4291	1.3464
1.1046	0.8288	0.7673	1.2906	0.1900	0.4880	1.7602	2.1396	0.3721	2.2947	0.5220	1.0649	0.9391	1.1257	1.2109	1.4666	1.1484	0.6351	2.6046	0.7136	1.8556	2.5507	0.5487	1.0110	1.6381	2.0246	0.3582	0.7818	0.8556	1.0375	2.0861	0.9285	0.5596	0.2832	1.9030	2.6019	1.2858	1.5752	1.2624	0.5109	0.9672	1.6160	0.6752	1.1954	0.2306	0.3254	0.2388	0.4035	1.3592	1.2280
0.3489	0.9545	0.9715	2.2544	1.4274	1.6319	0.2779	1.9025	1.6982	1.9776	1.1802	2.2515	0.8960	1.4313	0.8127	1.0850	0.9078	2.3743	2.3285	2.0986	1.3786	1.6481	3.0654	3.5153	0.2400	2.0640	0.9962	2.0545	1.1961	0.6394	2.7315	0.5231	1.2487	0.5450	1.3289	0.5939	0.6201	0.7338	1.7838	0.7033	1.2842	3.1716	2.7898	1.1784	2.2641	1.5237	1.4248	1.5166	0.3708	1.2319
0.4401	0.7166	0.1722	1.2213	2.7008	1.2983	0.3834	0.8587	3.4368	0.7026	1.1651	1.6413	1.4090	0.7172	1.4726	1.2410	0.9996	1.4838	1.5097	1.0699	2.6340	1.2432	2.1318	1.8377	1.6608	0.8868	1.1322	0.6776	2.5656	1.3816	1.7247	0.9829	1.8822	1.0232	1.4718	1.3139	0.3302	1.1016	1.4920	0.8467	0.7600	0.8222	1.9478	1.2428	0.8394	0.4136	1.3884	0.3409	2.6179	0.4509
0.3319	0.8546	1.2916	0.7631	1.5094	1.4201	0.8749	1.5016	1.6945	1.7545	0.8985	1.1048	1.2076	1.0588	0.7527	1.5074	1.5007	0.9362	1.7708	0.8953	1.3159	1.1835	1.3749	1.3608	1.5515	0.9762	1.4522	1.6770	1.5203	0.8552	0.7531	1.2515	2.2896	0.5499	1.5079	2.8678	1.3941	0.2872	0.6800	1.1969	1.6644	0.1570	2.5590	2.5696	1.0219	2.7928	0.8636	1.1765	0.6641	2.0307
0.3776	0.6391	1.3350	1.2678	1.2540	0.9506	0.5274	1.9964	0.7267	1.3230	1.1955	2.6268	1.6780	1.1257	2.4317	0.9049	0.7795	2.1931	0.7553	1.9164	0.7073	1.4154	1.8357	1.3265	0.9283	0.6522	0.5621	1.6367	1.5745	2.4822	1.7050	1.9821	1.1962	1.5064	0.3548	0.9838	1.3073	1.3656	1.1835	1.8405	0.7952	2.3536	0.7998	1.6381	1.8542	2.0729	2.1614	1.7786	0.6297	2.7574
1.3034	1.8711	0.6712	0.6175	0.9140	1.8084	1.2323	1.8227	0.8635	0.5109	0.8023	1.4802	2.3511	0.7417	2.3414	0.8273	0.9803	1.8633	0.9715	1.1108	3.3703	0.9599	0.2215	2.1795	1.0385	1.0761	1.4632	1.9141	0.9026	1.0182	0.9292	0.9780	2.2939	1.2680	0.3485	1.3297	1.6771	0.6822	1.3338	1.9302	0.5271	0.5721	2.2336	1.9686	1.0432	1.2766	2.7781	1.3010	0.8095	0.3045
2.8546	0.9602	0.8611	1.8432	1.2857	1.0900	1.7876	1.2002	0.3619	1.2029	0.4371	0.9800	1.4164	1.3792	1.3109	0.1496	1.7012	1.2603	1.5063	0.7456	1.6279	2.0163	0.9427	0.8575	1.4175	1.1821	0.7322	1.9351	0.4877	2.8081	0.7506	2.1466	2.8957	1.7103	1.4402	1.9164	1.8717	0.6107	0.2854	2.3540	0.9443	0.9105	1.5328	1.0483	0.8770	0.6859	3.6154	0.7268	0.4209	1.5408
1.6389	1.1025	1.2565	1.5348	0.9809	0.4636	0.5500	2.5624	0.8500	0.4853	0.7445	0.6694	0.8049	0.9107	0.3897	0.6466	2.5920	2.2033	1.0610	0.6787	3.0575	1.3977	0.8206	2.9295	0.4858	1.2484	0.7882	2.1123	0.6106	0.9352	1.0328	1.6968	1.6195	0.9241	0.6385	0.3781	1.5878	0.2549	0.7341	3.1230	0.3200	1.2164	0.3786	0.7024	0.6495	1.4953	1.3866	1.1511	1.5367	2.4741
1.7977	0.8440	1.2840	2.0990	2.2157	1.1578	0.5486	0.5407	2.0790	1.3256	1.1345	1.7625	2.4703	1.6577	0.2489	1.0987	0.2568	0.6337	0.8428	2.2028	0.4057	0.9185	1.5999	0.1107	0.1838	1.4088	1.5996	1.3981	0.7617	1.2194	0.9239	2.1315	0.5441	2.4002	2.1824	1.0843	2.4931	1.8556	1.2265	1.3442	0.9628	1.5755	0.6322	1.9663	2.3445	0.4276	1.3544	0.9604	0.5097	1.8051
1.6329	0.7220	0.6901	1.3782	1.2075	1.8798	1.6278	0.4618	1.0490	0.6593	1.7002	1.3422	1.8089	2.0339	1.7570	0.7995	1.7812	0.9932	1.0529	0.7597	1.0181	2.0035	0.7013	1.8645	0.3745	1.3067	0.7774	1.0481	0.8229	0.3696	0.8830	1.8738	0.4887	1.1079	0.4271	1.4877	0.9229	1.4643	1.4722	1.3542	1.4831	0.6884	0.3191	0.8815	0.5855	1.1744	0.9070	0.3702	2.6617	1.0373
0.9350	1.3975	1.2510	1.0176	0.8468	2.3136	1.1888	2.8250	1.1457	0.9082	1.2157	1.0169	0.9495	1.0405	1.1892	2.0946	2.4714	2.6207	0.7982	1.4106	2.6122	0.3298	1.2634	1.6517	0.6133	0.8435	0.8512	1.7662	1.3540	1.0107	1.2459	1.4635	0.1790	1.6400	2.1476	1.2825	0.2942	1.5003	1.2257	1.9482	0.9467	0.2964	0.3910	1.4115	1.1528	1.2385	1.0379	1.1721	0.9039	0.3677
3.1184	1.5028	1.9590	0.9830	1.5904	0.6550	0.5685	1.1424	0.6995	0.9715	0.6729	1.5675	2.0672	0.5386	2.3125	1.0601	0.9840	2.1740	0.9576	2.2332	0.8027	0.6405	1.3021	0.4613	1.6887	1.5925	1.5550	1.8895	1.1308	0.6772	0.4156	2.7255	0.2754	2.5484	0.8297	0.5888	1.6697	0.9011	1.7205	1.1176	1.6764	0.6355	0.6915	1.5721	1.3320	2.4420	1.0373	1.5889	2.2250	1.1484
1.0816	1.8391	0.6584	1.5466	0.1946	1.1353	1.6524	1.2805	1.5962	0.8494	2.4521	0.8522	0.9285	1.2166	1.2919	0.7614	1.4493	0.2952	0.5814	2.1509	2.5079	0.5775	0.3509	0.6521	0.5286	1.0707	1.3830	0.5237	1.1419	0.8327	0.5855	0.5298	0.3066	2.2508	1.1627	0.3175	1.8776	2.2096	0.4834	1.2167	2.0867	1.8067	1.2905	2.4337	1.6620	1.2583	1.6570	1.6200	0.5996	1.7521
0.8553	0.9685	0.8469	0.3748	1.3486	1.3063	1.8042	1.1399	1.0166	1.3251	0.5234	1.4017	0.7525	0.4913	1.4884	0.9247	1.4734	2.4881	1.8528	1.1442	1.7178	0.8409	0.3745	2.0316	1.2944	1.0503	0.8861	1.2809	0.5040	1.6255	1.1655	0.7667	1.4337	1.4119	1.1730	0.4785	0.6347	1.0124	1.9694	0.3023	0.4295	1.2306	0.7490	2.8277	1.2643	1.6792	0.8187	1.3263	1.5157	0.6031
1.2068	0.4227	0.5624	0.9760	1.4026	1.1838	1.6178	2.3451	0.5589	1.2342	0.8570	1.2130	0.5237	1.5566	0.7042	0.6004	2.8310	1.2299	1.6908	1.1526	2.2327	0.2480	1.2354	0.8176	0.1574	2.4215	1.4395	1.6609	2.2135	1.1615	0.9475	1.4188	1.1407	1.3163	1.2168	1.0298	0.6610	0.7223	1.2905	2.2469	1.8196	1.4898	1.1011	1.8048	0.9520	0.6550	1.5990	1.3859	0.5744	1.0345
1.7985	1.0303	0.3564	1.9369	1.7337	1.5535	2.7797	1.1110	1.0803	1.3645	0.9708	1.4061	1.2166	1.3331	2.1001	1.3810	1.2621	1.6257	0.0390	1.2186	1.6970	2.2994	0.5037	0.4268	2.5645	1.4038	0.1189	1.6755	1.8456	1.0373	1.1286	1.6299	1.4888	1.0822	2.1561	0.3890	1.9621	2.3602	0.4608	1.1501	0.9792	0.5016	0.9319	2.1563	1.9407	2.3007	2.3411	1.6444	0.8718	0.5519
0.6284	1.7981	0.7472	2.4523	1.6707	2.0188	1.2371	0.5175	1.7850	0.7334	1.1318	1.5373	1.7710	0.3721	1.8680	2.0033	1.8188	0.7976	1.2394	1.2133	0.7819	0.2905	0.4750	2.2265	0.9668	1.1877	3.4140	1.7290	0.7097	1.4650	0.4314	2.5069	0.2126	0.8481	2.0129	0.4894	0.8729	1.6876	1.7467	0.5384	0.8184	0.8880	0.8810	0.9297	2.0412	0.6969	0.1061	0.5617	0.7442	2.1854
0.6418	0.4575	0.6353	1.9669	1.9147	0.5054	0.9351	0.8905	0.7152	1.5492	1.7653	0.2099	0.9131	0.8421	0.5780	2.1927	2.4241	0.7507	0.7470	1.4051	0.7637	1.0822	0.8376	1.5454	0.7630	1.5808	1.7124	1.1127	0.6214	0.4929	1.0913	0.8960	0.9847	2.4123	0.9953	1.7082	1.0509	2.8554	1.0671	2.0589	1.2724	2.0652	1.1554	1.3788	0.5009	1.3724	2.2528	2.3779	1.1631	1.3315
1.6645	0.9826	0.8570	0.8594	0.9803	1.3232	1.0304	0.7763	1.5339	0.4206	1.5050	2.4765	1.0247	1.7416	1.5418	1.7475	1.6577	1.1942	0.4128	1.3944	1.7107	1.4331	1.0965	0.6410	0.9755	1.4903	1.9296	0.9253	1.2435	1.3532	1.3526	1.1274	0.7879	1.2635	0.1025	2.5108	0.8354	0.4371	2.1139	0.9441	2.7880	1.6750	2.0041	1.5820	2.3604	3.7951	0.4434	2.1772	1.6118	2.1781
0.5422	1.1439	1.0554	0.6821	1.7800	0.6428	0.7910	2.1010	1.4537	1.4775	0.6120	0.7574	0.5166	0.2697	1.5939	0.3926	1.2879	1.0815	0.8957	1.4721	2.6141	2.3267	0.8620	1.7778	1.4062	1.0899	1.4153	1.5763	0.3760	0.2563	2.1620	1.0496	1.6299	2.2590	1.5092	1.1964	1.5893	0.3313	1.0868	0.5053	0.5311	1.2233	1.9090	1.8430	1.7333	0.0920	1.2367	0.3286	1.1648	1.8798
1.4930	1.5359	0.7388	1.1336	2.2421	1.7286	0.8109	1.2074	2.1254	1.5861	1.8852	1.7693	1.7103	1.2702	0.2051	0.7460	0.6699	0.7305	2.7034	1.1109	0.9918	0.0499	1.7674	1.6696	2.3046	0.1810	2.1494	2.0967	0.6446	1.1266	1.5324	1.5329	1.1043	0.8535	1.0939	1.1620	0.4958	0.3749	1.4805	0.8968	1.5071	1.4710	0.5520	1.7823	0.3182	0.6535	0.7558	0.9111	0.3273	1.6294
1.4679	1.0993	3.2335	0.3989	2.4700	0.9228	1.0530	1.1962	1.4690	0.3249	2.1415	2.0282	0.2359	1.3575	2.5448	0.2150	0.7282	1.0146	1.6152	0.7989	0.8682	0.5364	0.5322	1.4732	0.8462	0.5613	2.4391	1.5440	0.4451	0.3714	3.2062	1.4145	0.9058	2.3539	0.8629	0.7782	2.3429	2.1280	0.3589	0.4225	1.9439	1.9628	0.6538	1.5376	1.9109	1.7422	1.4048	2.5521	0.2597	1.0884
2.3513	0.2958	1.1318	1.7770	1.0301	0.7952	0.3464	1.4472	0.9241	1.4422	0.6661	1.8535	1.0717	0.6109	1.7485	0.9979	2.0331	1.1765	1.4274	1.3088	1.4980	1.1892	1.4055	0.8942	1.4884	1.2004	2.1068	1.1500	0.2988	0.0943	0.4392	0.9324	0.6504	0.6471	1.6834	0.7372	0.8992	0.3176	1.4661	1.2999	1.0909	2.9220	0.6114	1.0825	0.9460	1.4674	1.1995	2.5723	2.0165	0.6550
0.8702	1.6822	0.8372	0.6596	0.2455	2.3763	1.4983	0.9742	1.1557	1.9799	0.4238	2.0226	2.4248	1.2080	1.1097	1.7266	0.2079	0.7514	1.3314	1.2239	0.9287	1.2284	2.5307	1.8325	0.8724	0.5412	0.7787	0.7528	0.8293	0.6916	1.8406	0.6072	0.5685	1.0381	1.7473	0.8945	0.8739	0.3098	0.4353	1.6405	2.4551	1.0143	0.7565	1.1392	0.7841	0.9628	1.0194	2.0771	1.0139	1.8549
0.8401	2.4895	1.7306	0.6465	0.6874	0.6308	1.2876	2.8220	0.7228	1.3223	1.6410	1.5070	2.6996	1.0592	0.1759	2.0476	2.4517	0.7681	1.6387	1.0013	3.4210	1.5080	1.2788	1.8921	1.0793	2.3914	0.8661	0.4158	0.9349	0.9151	0.3416	0.7012	0.9362	1.2263	0.8386	1.0252	1.6116	0.1886	0.1007	0.7938	2.1233	1.3607	0.4429	1.6268	0.7229	0.3638	0.3403	2.3167	0.1890	1.6645
1.8425	2.3456	1.2787	2.6720	1.7540	0.8347	1.7492	0.8360	0.8564	1.2389	1.7281	1.5334	1.4012	1.3204	1.2770	1.3684	2.4956	1.5255	0.4838	0.9230	0.9945	2.6399	1.6021	0.5464	0.8852	0.9620	2.7515	0.1291	1.2753	1.4144	1.8426	0.8331	1.5934	0.9339	3.1146	2.2870	2.0985	1.3009	1.2362	0.1168	1.8054	0.9070	2.3366	0.0505	1.6317	0.5751	0.2857	2.0158	0.9293	2.2636
1.8472	0.6747	1.4584	0.5480	0.4048	1.7039	0.8617	1.7931	0.9635	2.3715	1.3396	3.4268	1.7856	1.2328	0.4493	1.0015	0.7691	1.6797	1.1101	0.5566	0.9303	0.8895	1.7514	1.3009	0.2261	0.4983	0.3696	1.6891	1.3294	0.9137	2.4113	1.0696	1.0115	1.4183	0.2360	0.4935	1.4061	0.6716	0.8620	0.8219	1.8802	1.2557	0.6862	1.3148	1.1549	0.5674	1.6700	1.0974	1.7602	2.6412
1.7007	2.6089	0.6041	1.0882	0.6283	0.5269	1.8775	1.7365	0.5343	1.3189	2.1468	0.9556	2.6418	1.7886	0.7891	1.2376	1.3657	0.9143	1.6899	0.6963	0.2416	0.2883	1.6547	1.2056	2.5956	1.0815	2.8678	2.5876	2.7836	1.1622	0.9358	0.7367	1.5482	1.0976	0.9444	2.1787	1.7620	0.9956	0.5609	1.2447	0.9385	1.0035	1.3954	0.9896	2.1744	1.8253	1.0390	0.8149	1.9213	1.2658
1.2249	0.7440	1.4587	1.2589	0.9105	1.8072	1.6857	0.9481	0.4862	1.1125	2.2427	1.1518	0.8833	1.9452	0.8595	0.9403	0.3511	0.9270	0.6188	0.7780	0.8211	2.7706	3.8318	0.8431	2.3165	2.7010	1.2630	0.4099	0.7072	0.2163	0.8165	1.6346	2.0262	0.7529	3.1598	1.5381	0.6158	1.3427	1.4236	2.6129	0.9724	1.1887	1.6891	1.4739	0.9858	1.5542	0.2034	1.0708	0.7912	0.9294
1.1568	1.1701	0.8049	1.5052	1.9688	2.1810	0.2268	1.0037	0.7119	0.9457	0.7869	1.3008	1.4065	1.3594	1.1556	0.2789	1.4634	1.2104	0.9193	1.0722	1.6277	1.0085	1.1308	1.2216	0.3657	1.0424	1.0512	1.7996	3.3674	2.1662	0.6825	0.8107	1.2737	0.5717	0.3923	0.5301	1.4236	1.3309	1.4159	1.0069	1.7724	1.0043	0.0674	1.0274	2.2747	1.3755	0.8239	0.9948	0.4959	0.7468
1.5811	0.6929	1.5781	2.3229	0.7759	0.5737	2.1718	0.4280	0.5339	0.2240	0.7720	0.7584	1.9837	0.8047	1.9248	1.1629	0.4519	0.3358	1.6787	1.1416	1.8486	0.9016	0.1722	0.9465	1.2647	0.4119	1.1891	1.9061	0.5794	1.0615	0.5153	0.4078	0.9075	1.3288	0.4330	1.7465	0.9896	0.9657	1.6702	0.6676	1.1626	1.3658	1.2383	1.1047	0.9941	1.9394	0.9573	1.3173	1.2280	0.3437
1.6576	1.0196	1.4227	0.4236	1.4715	1.2875	0.8275	1.5417	1.1850	1.0197	1.9013	0.5993	2.8708	0.7574	0.1990	0.3593	0.3695	0.9617	0.6929	2.2012	0.4281	1.8059	1.8370	2.0390	1.4585	2.6456	2.2831	1.8113	1.6916	2.1871	1.1822	0.5730	0.8345	1.4563	1.0274	0.8776	0.9711	0.5483	1.6479	0.9351	0.8523	0.3634	1.2034	1.6327	0.6075	1.6111	0.8147	2.6055	0.8879	1.0112
1.2908	0.3182	1.3540	1.9452	1.6094	2.3456	1.3948	2.4247	1.0926	0.8056	1.2522	0.7388	1.7556	3.5377	0.5190	0.5435	0.3557	1.2549	0.9327	2.0532	1.1092	1.5309	0.2593	0.5102	0.2701	0.3005	1.4891	1.2794	1.6027	1.1079	0.8082	0.6767	1.1571	0.4094	2.2262	2.0545	1.4647	1.1229	1.0996	2.0178	1.2294	1.3516	0.9758	0.2634	2.1631	1.1115	0.2586	0.4314	1.3977	0.6048
1.6842	0.6348	2.8057	0.2913	1.6203	0.6603	1.0850	0.7646	0.4249	1.0811	2.2992	2.9711	0.6942	0.7558	1.4522	1.8439	1.6246	1.6915	0.4090	0.9536	0.4407	1.6042	2.1900	0.3504	1.2666	2.1492	0.7087	0.9385	0.7005	1.4154	1.6479	0.8293	0.3548	1.7608	1.0755	1.5613	0.9803	1.5499	1.2114	0.7568	0.3660	0.3280	0.5628	1.6602	0.6536	1.0439	0.5461	0.9296	0.2344	0.5418
1.4945	1.7678	2.0629	1.7947	0.7259	2.9686	1.0461	0.0378	2.7131	0.8546	1.6836	1.0875	1.2562	1.3125	1.3517	1.6038	0.6000	0.2865	1.6939	1.2206	0.4400	1.2563	1.9726	1.6117	1.1945	0.5504	2.2031	0.6773	0.9639	1.4563	2.5932	1.9618	1.1201	0.4526	1.2866	1.2564	0.3457	3.3797	1.8476	1.8803	1.3111	0.1454	1.6347	1.3462	1.9907	1.8527	2.3140	1.3266	0.5460	1.2995
1.3593	1.3509	1.1058	1.8810	1.1689	1.5764	1.2323	0.6254	1.6633	0.8590	0.1232	1.2353	1.6185	0.9269	1.2302	0.9510	0.3162	0.7630	0.8986	1.5865	1.5328	1.1810	0.5846	1.1695	0.7894	0.8862	1.1423	0.9284	0.7698	1.1636	0.9355	0.8818	1.5600	2.0693	2.2174	0.5263	1.7900	0.3950	2.7102	2.4379	0.5572	2.1024	3.1754	0.9703	1.1022	0.4018	0.7148	1.0128	1.1057	1.1597
0.4333	1.1927	0.7098	0.5578	0.9733	1.3134	1.2332	1.3481	2.3032	2.6532	2.1382	1.9914	2.2058	1.1008	2.0337	1.6409	1.4436	0.8783	1.8106	0.4700	1.1251	2.5598	0.1149	1.7018	3.3658	0.5278	0.5525	1.7292	1.0685	1.3281	1.0064	1.4666	2.0955	1.7839	1.3985	1.9404	1.0427	1.0654	1.2650	1.3941	1.3447	0.4688	0.5467	0.8982	0.9106	1.8607	0.8989	1.3006	1.5284	0.5556
2.3079	0.9742	0.7048	0.7502	1.0258	0.1381	0.9592	0.8907	0.3056	0.4401	1.8727	1.0510	0.4744	2.7362	0.9085	0.1767	0.4762	1.1072	0.2383	1.0471	1.1858	0.2235	2.6609	0.8625	0.2950	0.5928	2.5798	3.4330	0.1486	1.3242	1.8452	1.6911	0.6490	1.8428	0.8773	0.3322	1.5026	2.0702	0.2366	0.8657	0.8708	1.3080	0.5281	1.1860	1.8160	1.6438	0.9987	2.7114	1.0450	0.3199
0.6378	1.2915	1.4773	0.3103	2.8013	0.4630	1.2436	0.3545	1.2221	0.6759	0.5016	1.0168	0.6437	1.9318	1.3640	0.8360	0.5082	0.3888	0.8735	1.9128	1.0368	1.4199	1.1041	1.6049	0.5852	1.1795	1.9235	0.5421	0.1228	1.7288	0.7862	1.3058	2.1389	0.3525	0.6252	1.2115	1.9293	0.9158	2.4271	0.5147	1.0968	1.3694	0.7284	1.9531	0.3240	1.6604	0.5668	0.8821	1.5049	1.9761
0.0901	0.3159	0.8933	2.2425	0.5551	0.6512	0.5224	1.3218	0.9256	1.5365	2.1332	1.2264	1.4515	0.5582	1.9461	0.5301	1.1814	0.9348	1.8395	0.6700	0.5923	1.1235	1.7257	0.6288	0.9597	2.4732	1.2623	1.5825	0.3464	0.3042	2.3758	0.6202	0.7153	0.7447	1.0990	1.0250	0.5920	0.7150	0.1707	0.5183	0.5626	0.9152	1.1000	0.4932	2.3821	0.2494	0.8393	0.5913	0.7341	1.9070
1.4420	0.4857	0.7965	2.9640	0.3509	1.1979	0.6421	1.0636	2.3181	0.4256	1.4742	0.2704	0.2774	0.9489	3.0767	1.0671	3.2562	1.3055	1.6343	1.2626	0.4665	0.7768	0.1127	1.5790	0.7176	0.6038	0.8017	0.9774	1.4518	1.1598	0.6752	2.0901	2.9018	1.7720	1.7479	1.8472	1.8560	3.2399	1.5519	0.1490	1.0321	0.5429	0.3879	1.4970	1.7652	0.3321	2.0069	0.5854	1.5375	2.1245
1.4801	0.4563	1.2964	1.0823	0.3497	2.4575	0.8036	0.1291	0.5182	0.4844	1.0242	0.3523	0.8838	1.5650	0.9698	0.2486	0.6621	1.3434	0.7874	0.6795	1.3566	1.5067	0.3262	1.6116	1.0196	1.3865	1.2982	0.9218	1.0039	0.5190	1.7990	1.3521	1.5431	1.6257	0.3831	1.3430	0.3266	1.5681	1.1519	0.3147	1.2274	1.9563	1.9362	0.7049	1.7104	1.3755	1.2794	1.3479	1.3569	0.9923
0.9339	0.6665	0.9110	0.7755	0.3046	0.6769	1.0467	0.7502	0.9391	2.1764	1.4494	1.2063	1.7380	0.9809	1.9043	0.4834	0.5365	0.4647	1.5890	1.4236	1.3150	0.5763	1.2312	0.5924	0.8410	1.5876	2.0824	0.4903	0.9225	0.3630	2.9271	1.0551	0.6671	2.1731	1.2769	0.8029	1.3391	1.6838	1.2074	3.2834	1.6412	0.8838	0.5012	0.5984	1.8441	1.1343	1.3727	0.8466	2.3231	0.7123
0.8057	1.1772	0.9233	0.4846	2.7593	1.4483	1.3391	1.8359	0.8445	0.4693	1.8104	1.3036	1.2757	0.7508	1.3083	2.8205	2.7166	1.7539	2.1262	0.7133	1.8084	1.5597	0.6095	1.8154	2.7478	0.9311	2.0450	1.1010	1.3251	0.3449	0.3919	0.2303	0.6281	0.2833	1.5288	0.6980	1.0224	1.5311	0.9201	2.1503	0.4848	0.6012	1.3770	0.4811	0.9441	1.0622	1.3373	0.4231	0.3627	0.7893
1.0684	2.8025	0.6788	1.3137	0.8756	2.2174	2.0906	1.7185	1.8309	2.7829	0.7424	1.0159	1.0907	0.6256	0.8958	1.0101	0.4720	0.9184	0.7081	0.8637	0.2417	0.3541	0.5809	0.8217	1.2076	0.8584	2.5480	1.1070	0.6004	1.3879	2.1149	2.0299	2.1592	1.2748	1.4863	0.8743	0.2329	2.1321	1.3672	0.4952	0.9504	1.1662	1.1831	1.8287	3.1491	1.2863	1.5884	1.6441	1.7041	1.6792
2.0417	0.7324	1.5733	0.4125	0.5802	1.5461	1.3431	1.7219	1.3544	0.9520	2.2562	0.7742	1.4003	1.6096	1.0933	0.8893	0.5834	1.6048	1.0967	0.6264	1.1796	0.9264	0.9966	0.8825	1.5246	1.0732	0.6195	1.0813	1.5225	1.7763	2.6546	1.8353	3.2030	0.6956	1.1015	0.3313	0.8743	1.0062	1.2331	0.1091	1.3119	1.1642	1.5673	2.0207	0.9150	2.3799	0.9196	0.9282	0.5651	0.9774
1.1949	0.3488	1.8035	1.9118	1.4712	0.9275	1.3662	1.7069	1.2645	1.3542	1.0391	1.4920	1.6855	0.6202	0.6945	1.8809	2.0123	0.7134	0.9289	1.2870	0.7278	1.6780	0.8829	1.0250	0.4852	2.6609	0.9693	0.6632	0.4939	0.8665	0.4637	2.2648	1.0351	1.4049	0.8321	1.2873	1.4731	1.8089	1.6943	1.3483	0.2760	0.4879	0.3370	1.3496	1.4499	0.5659	1.9175	1.2229	1.2825	1.5484
0.5959	0.9290	2.0594	0.7729	0.4881	0.9143	0.4608	0.8449	1.1713	1.6812	2.9516	0.6681	0.6692	0.8227	1.6150	1.1715	0.4940	1.2487	0.8448	1.3037	1.2112	1.5145	0.5544	2.1169	2.4242	1.9810	0.7365	2.2258	0.3050	2.5428	1.6320	1.7760	0.7064	1.0600	1.0693	0.9280	0.6473	1.2830	1.2182	2.7842	1.5342	1.3714	1.0360	1.1511	1.0620	1.1206	1.9327	0.7346	0.4056	2.8520
1.6363	1.0616	0.7624	1.2809	1.3924	0.4054	0.6923	2.1534	1.2281	1.2339	1.3698	0.1380	1.2581	1.2061	0.9846	0.0825	1.3481	1.2445	1.3824	2.2208	0.9964	1.4047	1.2481	0.6024	2.4259	2.4330	1.4481	0.5997	0.8687	1.7232	0.4810	0.2023	0.9606	0.3289	1.6894	0.8748	0.8532	1.8037	2.3194	2.3145	1.1919	0.7355	2.8438	1.0565	1.5244	0.8727	2.0674	1.5967	1.0335	1.6011
0.6152	2.0463	1.2194	0.0620	2.2315	2.6231	1.8314	1.6232	1.1220	1.5452	1.5847	1.4351	0.1104	0.9333	1.9813	1.7401	0.2273	1.6892	1.6466	0.6709	1.4179	2.2214	0.4052	1.7592	0.5131	0.2185	1.6036	0.4179	0.8442	0.9888	2.2844	0.8270	2.1657	1.1301	0.6258	1.0972	1.4534	1.5916	0.2930	0.4441	0.3596	2.1298	2.0455	1.5899	2.8895	0.4022	0.3751	3.0777	1.8324	1.0744
1.8097	1.2729	1.1935	0.9660	1.0183	0.7649	1.3738	0.3227	1.7394	2.2041	1.4728	1.2036	2.1993	0.2419	1.0036	1.1956	0.8861	0.6095	2.2728	0.8171	1.7795	1.6139	2.2953	2.3277	0.9157	1.1208	1.8066	0.8492	1.9080	1.2053	1.8358	1.8779	0.8439	1.5681	0.8847	1.2751	2.0669	0.8832	0.4094	0.9998	2.5180	2.6553	1.6004	1.9229	0.9370	0.4656	1.5677	0.9145	1.5659	1.3448
1.7582	1.8515	0.5533	0.7043	0.1726	0.7749	0.8407	1.2511	1.7614	1.1620	1.4647	0.1795	1.5464	3.3887	1.7046	1.3544	0.9467	0.9029	1.5827	1.1075	2.0723	0.4791	1.4671	1.5923	0.6961	1.6206	0.7203	0.9880	0.3960	0.6498	0.6100	0.8245	0.8782	1.0782	0.5629	1.4738	1.3736	0.7397	1.3548	1.0432	1.3510	0.6729	1.2798	1.0762	0.2265	0.4534	1.8089	0.3949	0.8521	1.2563
1.5674	1.0593	0.8984	0.7347	0.4124	0.7700	1.6568	0.9245	3.0629	0.5641	0.9735	1.3264	1.8217	1.9275	1.2446	0.4011	0.6257	1.1400	0.9827	1.3017	0.6618	0.8363	2.3809	0.8124	1.5728	2.4053	0.8757	0.8050	0.2131	1.1073	2.8511	1.1276	1.4592	2.5984	0.7204	1.7893	1.4618	1.6902	0.8628	1.4717	1.2154	0.9786	0.2888	0.8660	0.4212	0.2159	1.6590	1.6545	0.9732	1.8132
0.5553	2.5623	0.0710	0.9446	1.8285	1.3027	0.8262	0.7641	1.3446	0.6887	1.3344	1.5072	1.1839	1.8649	1.5391	0.5822	1.5804	1.0207	2.3018	1.1157	2.5820	1.5643	2.2388	1.4563	2.7291	0.8921	2.1025	1.4069	1.1051	1.8391	1.3461	0.1661	1.8153	0.9482	0.9741	2.1923	2.1551	1.1220	1.5325	0.9167	3.1443	1.2229	0.9907	0.5630	0.8138	0.7040	0.8672	1.1023	0.5985	2.6877
0.5029	0.6304	0.1471	1.6488	0.9659	1.3190	1.8330	1.4722	1.0252	1.0868	1.9696	1.0337	0.4146	0.7112	0.3299	1.6034	1.2470	0.6245	1.5460	0.9911	1.4406	1.1523	0.9736	0.7181	1.5371	1.1008	0.7436	1.6021	1.3891	0.5788	0.4603	0.6438	0.9421	0.7113	2.2371	0.6594	1.3307	2.5893	0.6763	0.8822	0.9874	1.0568	3.7111	1.6497	1.3870	0.9913	2.9078	2.1037	0.9196	1.4904
1.7991	1.7548	2.0853	1.3337	3.5040	0.7350	1.8579	1.9332	1.2665	1.3049	1.5913	1.8382	1.0735	0.8326	2.1063	1.1163	0.6545	1.7507	1.0053	2.1411	1.1763	1.9801	2.0006	0.7527	0.4895	1.1498	0.7465	0.8830	2.0728	1.1606	0.4850	2.5380	2.2223	0.9820	0.5433	1.1159	0.7699	1.3987	1.4718	1.0353	1.0256	0.0873	0.7512	1.4836	1.9410	1.5176	1.3270	1.6289	0.9569	1.4709
1.2954	0.7046	1.5198	2.5974	1.4616	1.3542	1.0764	1.2590	1.5691	0.4856	1.2189	0.5405	0.7332	1.4877	2.0230	1.5257	1.5187	1.6294	1.8282	1.4600	0.9364	0.4821	2.1483	0.4044	0.7201	0.6230	1.8542	1.5133	2.1040	0.5168	1.1926	0.4805	1.1613	0.6477	1.5612	1.4428	0.3779	1.1656	0.3868	0.1234	0.9415	0.7729	1.2487	0.6052	0.6649	1.6275	0.7387	0.9802	1.0243	0.4533
0.4524	0.7312	0.9719	1.9285	0.4013	1.5160	0.7062	0.2214	0.2072	1.8417	2.2384	0.4638	1.2087	1.5352	0.7241	0.9615	0.9841	1.2752	1.0512	0.4161	1.9867	1.5376	1.6010	3.3003	1.3436	1.0990	0.7367	0.7404	0.2419	2.3638	1.9538	0.3241	1.1811	1.6739	0.6219	1.1263	1.6814	0.9073	0.8322	1.1399	0.5836	0.3260	0.8832	1.5385	2.2537	0.4097	0.9898	1.8090	0.9203	2.3832
0.7113	1.8903	0.4403	1.5129	0.5151	3.3608	1.4708	2.7472	1.4141	0.5442	1.5425	1.4387	1.8782	1.3087	0.7722	1.2774	0.4659	1.4179	1.5145	1.9934	1.5770	1.8919	1.8462	1.8081	0.9308	0.3999	0.5850	1.7542	1.4957	1.3030	1.5877	0.1040	1.2828	1.3995	0.9410	1.4120	1.4496	1.1798	0.3327	1.2375	0.9376	1.1897	0.5399	0.6461	2.0257	0.8191	2.2425	0.3952	2.0683	1.9331
2.0041	0.8969	1.8373	0.8430	1.7401	1.1041	1.8078	0.3586	0.8971	0.5909	0.4847	2.2125	1.7582	0.8071	0.9785	0.8470	1.2675	1.0474	1.6261	1.0816	1.0668	0.9042	2.1500	0.7296	1.1173	1.8550	1.0949	0.4446	2.7823	0.8572	1.2394	0.7754	1.4392	1.6742	0.8012	1.6642	0.9351	1.8514	0.4456	0.5399	2.6056	0.7712	2.5999	0.8997	0.9257	1.1300	0.7287	0.3515	1.2547	0.9271
1.9294	0.6581	0.7264	1.2277	0.6796	0.6475	1.4644	1.3395	0.7276	0.3423	2.4277	0.8843	0.7276	0.5234	1.2458	2.0847	1.8585	1.7934	0.4365	0.4598	0.8246	0.5038	1.3795	1.4326	0.8071	0.8820	2.2213	0.7632	3.0352	1.9483	0.5765	2.2873	2.1006	1.3475	0.9946	0.5956	0.3883	0.6480	3.0363	1.2663	1.1735	1.1124	0.6391	1.2322	3.0143	2.1323	1.4508	1.0212	1.0002	1.3348
1.8590	0.6867	2.1116	0.7752	1.1846	1.2045	1.0222	0.6415	0.4644	1.6377	0.1208	2.3780	1.3979	0.4087	1.9276	2.1717	0.9453	0.6536	3.1010	1.5551	1.0364	1.0381	1.1068	1.1022	1.8162	0.8927	2.8187	0.7472	0.2379	1.5432	1.2894	0.5172	1.6996	1.5879	0.7181	0.9266	0.6688	0.7009	0.3755	0.9001	0.7982	1.1428	0.6168	0.5396	0.5218	1.7065	0.8225	2.6699	1.6682	1.2467
0.8687	2.2174	1.8120	1.7108	0.9544	1.4972	0.8507	1.9898	1.0953	2.0681	1.6756	0.7854	1.9861	0.7770	1.4236	1.1195	0.4111	1.1316	0.5029	1.6121	1.0465	0.7587	0.5884	2.0988	1.8168	0.5769	0.4763	1.2461	0.9223	1.1649	0.3718	0.9826	0.9145	1.9570	1.4784	1.6166	0.7337	0.5483	1.5503	1.4245	1.0674	1.8479	1.0430	0.9971	1.6943	1.5076	0.7087	0.8146	1.3894	1.4221
2.1503	2.3386	0.8486	1.2912	2.9185	1.3533	0.9089	0.8280	0.8448	0.2925	0.5469	1.7632	0.5369	2.2237	1.5828	1.1502	0.5519	0.9230	0.6249	1.1717	0.4441	0.8218	2.0361	1.0826	0.5231	0.8747	0.7378	1.3805	0.3306	1.5612	0.4133	1.0111	2.4680	0.8343	0.8436	1.6765	1.1956	1.7204	0.6658	2.0819	0.8633	1.7336	2.1348	0.8353	1.7796	0.5492	1.2168	1.3797	1.0901	1.0489
2.2444	1.5476	2.0848	2.5658	0.8192	0.8597	0.3788	3.4632	1.0191	2.4023	1.0597	0.7338	0.1957	2.3598	1.1754	1.5187	1.4262	0.9959	1.5268	0.0440	1.0807	0.3572	1.4295	1.9733	0.2576	2.0922	1.5305	1.7581	1.8042	0.8195	0.7803	2.1405	1.4478	0.9840	0.9708	1.4885	1.5816	0.5394	1.0758	1.5624	1.7371	1.1527	0.8561	1.4041	1.5353	1.9142	1.0571	0.3595	0.5041	0.4663
2.4184	1.5241	1.4399	3.2535	1.7396	1.0681	2.5703	0.8820	1.7255	1.2023	0.8360	2.1014	0.7001	1.3665	1.1699	1.8026	0.9431	1.1179	0.9019	0.5729	0.8022	1.0600	1.7636	1.0118	2.7546	1.3709	0.7562	0.6894	1.2417	0.7145	0.4582	1.5404	0.7883	0.0910	1.6164	1.1362	1.9816	1.4629	1.3687	1.9546	0.3872	1.6137	0.6468	1.9080	1.0970	0.4935	1.2952	1.6973	0.5912	1.5810
2.4621	0.1994	0.9545	0.3015	1.1542	0.2053	2.0212	1.8310	0.9431	0.5414	2.1232	0.1731	1.3820	0.5854	0.7879	3.5954	1.5755	0.3847	0.8736	0.9327	1.4969	0.4643	1.1719	0.3026	0.6567	1.1753	0.3269	1.0997	1.6263	1.1694	1.5275	0.4028	1.1559	1.0830	1.0111	0.3331	1.7625	1.7126	1.2140	1.0963	0.7432	1.5894	2.0367	0.7314	1.3629	0.4532	0.7547	1.4380	1.3733	0.6003
2.2814	1.1371	1.6192	2.3249	2.6070	1.5619	0.9089	0.3506	1.8770	0.8136	0.3385	1.4730	0.5627	3.4543	0.5730	0.8951	1.0043	2.6884	2.7672	0.5789	1.6448	1.0194	2.0377	1.6107	2.2318	1.4425	1.7184	0.5589	0.4948	1.3214	0.9010	1.0666	1.1032	1.6344	0.6509	1.4585	0.6593	1.2820	0.9666	0.6882	2.3296	1.2850	0.6502	0.9362	1.9927	1.4641	2.0562	1.0819	0.8892	2.0876
1.9424	0.4878	0.4554	2.0235	1.7546	0.9923	0.7658	2.1604	0.6197	1.6437	1.3202	1.3098	0.8148	0.3633	0.7464	1.3056	0.3691	0.9989	0.8933	1.2796	2.4153	0.5314	0.5354	1.0611	0.8355	1.7457	0.4185	2.0337	0.9453	2.4386	1.7801	0.9506	1.5860	0.4177	1.9477	1.9481	0.7009	1.9247	1.6449	1.0552	0.7982	1.0143	1.1744	1.2171	3.2757	2.0397	0.8569	0.9902	0.6608	2.3987
2.6653	1.1511	0.3910	1.5745	1.8078	1.6181	1.5306	0.7136	0.3324	0.3950	1.3340	1.8077	0.6047	0.8412	0.9052	0.4406	1.8275	0.4942	0.9628	2.6661	1.0972	1.7891	0.9346	1.7635	1.7728	2.1480	0.9766	1.5215	0.9776	1.0002	1.2365	1.3976	1.3175	2.0238	1.3089	1.5568	1.3612	1.5458	1.4163	1.5934	1.2477	0.7730	0.6736	1.2954	0.6650	1.1703	0.2860	1.7924	1.2274	0.1462
2.4753	1.5223	1.7801	1.3982	0.3345	0.7001	0.5997	0.7951	1.9994	0.7411	0.8394	0.3337	2.1835	2.1384	1.5794	0.8162	0.3185	3.3425	0.6407	0.4842	1.6158	0.2853	0.7979	0.2351	3.2382	1.0057	1.3454	1.4325	0.5663	1.8540	2.5058	1.8440	2.5358	1.4574	1.8672	1.2908	0.7917	1.0303	0.6224	1.6560	2.4381	2.0912	1.3432	1.6189	0.3888	0.6557	2.0900	1.2190	0.6579	3.2650
0.5715	1.2796	2.8354	1.0256	0.8474	1.5076	0.8170	1.4180	0.7341	0.4675	0.8267	0.4817	1.6499	0.8611	0.6339	1.8773	1.5461	1.2830	1.4129	3.1351	0.8686	0.7376	0.6050	1.5063	0.1817	1.5390	2.1354	1.3014	2.4611	1.1163	1.4132	1.3022	1.9063	1.8053	0.9540	1.1564	0.7502	2.0365	0.7228	1.4951	0.3727	0.6070	1.0896	2.2677	0.9618	1.0416	1.0450	1.0266	0.9452	0.2144
0.4688	1.7127	0.8413	1.8031	1.6994	1.0249	2.0620	1.9607	1.2198	0.4241	0.6838	2.2029	1.0866	2.3527	1.6350	1.0703	1.4045	1.7502	1.2148	1.1865	0.4970	0.9749	0.7103	1.7520	0.3096	1.7112	1.0887	0.8913	1.2895	1.4358	1.2751	0.6628	1.0390	0.5278	1.4361	1.8469	2.0139	1.4873	0.0143	0.7003	0.9324	1.1951	2.0255	0.9564	1.3125	0.5946	0.8539	1.2690	0.8717	0.3306
0.5676	1.9794	0.7363	1.2075	1.6936	0.1470	0.7128	0.6708	1.1540	2.2842	1.0827	1.8742	2.0042	2.3221	2.1376	0.6914	0.6022	1.3592	1.8445	1.0397	0.9047	0.7339	1.0030	1.7339	1.6200	0.4275	0.8714	1.7063	0.3892	1.5605	1.3004	0.3339	1.6753	1.3585	2.9051	2.6742	0.3107	2.1039	1.0311	0.9036	2.6091	1.4582	0.9629	1.0135	0.5333	0.2233	1.8693	0.6147	2.3437	1.0398
1.5535	0.5111	0.7578	1.1968	0.5464	0.9740	2.4126	1.1212	0.9928	2.1213	2.5956	0.4462	0.8264	1.4642	0.6857	1.5631	1.3204	2.0603	0.7718	1.8794	0.8531	1.8764	1.4740	1.3385	1.1851	1.8995	1.9369	1.6202	0.4713	2.4255	2.1696	1.7256	1.1160	0.9935	0.3062	0.7964	1.4082	2.0618	1.4860	3.1222	1.3461	0.0425	2.4994	0.9636	1.0352	0.7810	1.8722	2.2846	1.8489	1.2354
0.8025	0.9169	1.3260	0.4951	1.5349	1.2738	0.4352	2.5442	2.7794	0.5245	2.4035	1.0867	1.4872	0.6527	1.6070	0.2413	1.1938	0.5733	2.3944	1.3554	0.4140	0.6569	0.7627	1.5998	0.7046	0.5912	0.8045	0.2483	1.6961	1.7421	0.9083	1.0219	2.1057	0.9107	0.5509	0.2249	2.0543	0.1778	2.3942	1.3740	0.9198	1.3822	0.9504	1.1255	1.7077	1.0474	1.1007	1.6568	0.4621	0.9017
0.5012	0.6718	0.5192	1.1718	0.9428	0.5980	0.6289	1.4073	1.4421	0.9449	0.5234	1.5154	0.8542	0.9165	1.1310	0.9228	1.7969	1.5216	0.4401	1.5543	1.6399	0.2495	1.6640	0.8113	1.9736	2.4359	0.8718	0.3972	1.0229	0.9544	1.7337	0.4229	0.5140	0.8680	0.8765	1.1078	0.3257	1.9704	1.2824	1.1484	1.0557	0.4286	1.8602	0.9086	1.7030	0.6746	0.5928	1.9588	1.8772	1.1198
1.1061	0.5346	1.4140	0.9230	0.6608	2.3297	1.5054	0.7392	0.9920	0.4466	1.4509	0.4422	0.7176	1.5078	1.5504	2.3746	1.5680	0.4080	2.4141	1.1364	0.1420	2.3622	0.9932	0.2220	0.0793	0.7860	0.7995	0.7678	2.0221	1.2516	2.4077	1.3752	1.1628	0.5653	2.3285	1.6861	1.6224	0.7712	1.9313	1.6422	0.4984	1.3509	1.6918	2.0405	1.3418	1.4433	0.8994	0.9264	1.7652	1.4308
0.5967	1.1137	2.4472	0.7553	0.1776	0.9504	1.6836	0.3760	2.9749	1.1711	0.1884	1.5946	1.9267	0.4322	1.7316	1.7975	0.5524	1.9717	0.8851	1.0748	1.8130	1.0242	0.1571	1.2987	0.9786	0.6044	0.5181	2.5214	1.7518	1.5470	1.7533	1.6961	1.5292	1.3483	1.4756	1.2847	2.0192	0.5994	1.0008	0.9066	0.8276	2.0811	1.8871	0.4776	1.6502	1.1570	1.5588	0.8916	0.7389	1.8039
2.7253	1.1298	1.5219	1.5966	2.4374	1.5923	1.1294	1.7257	1.4613	1.2767	2.3205	0.8399	1.2879	1.2740	2.0991	2.3058	1.6472	2.2178	1.1952	0.7057	2.2203	1.8520	1.1882	0.4966	0.7107	0.5623	1.9762	2.4417	0.2450	0.2687	1.6571	1.3244	1.4209	1.8733	0.6037	1.3224	0.8074	0.5039	0.3444	1.1969	0.6866	1.2752	0.8812	0.0455	2.0033	0.9986	0.2648	0.6865	1.7466	0.6230
1.1536	1.2708	2.7372	2.0372	1.0134	0.9978	0.4708	2.4485	1.7359	0.5784	2.9738	1.5367	0.6121	0.4805	0.5830	0.9125	0.9505	0.5791	0.9469	0.6415	1.2742	1.3703	0.9274	1.3589	1.6183	0.7641	2.9989	3.1417	0.8869	1.0502	1.1442	1.4602	2.2382	0.4706	0.9407	2.0034	2.0529	1.3983	1.0033	1.1915	0.9888	2.3056	3.0117	0.8314	1.5239	1.9168	0.6307	0.7585	1.3730	1.8390
1.8860	1.5387	1.5851	0.6368	1.8269	0.7612	1.5477	0.3318	0.7155	0.5938	0.6686	0.5148	1.5251	0.7520	1.2354	1.2040	0.1783	1.0000	0.2244	1.0022	1.0737	2.2352	0.6344	0.9739	1.9131	0.8743	2.5684	1.1227	0.3097	1.7411	2.1770	2.4337	1.9103	0.7276	0.9188	1.8095	0.2412	1.8969	0.8864	0.1847	1.1451	0.9328	1.7209	1.5016	0.2803	0.9073	1.0781	0.7203	3.4927	0.8696
1.0744	0.9764	0.3105	2.1794	2.5514	2.4141	0.4113	1.2240	1.1076	0.8694	1.8210	1.3994	0.7366	1.7234	1.0949	1.9998	1.2542	0.5604	1.0389	1.5898	1.3549	2.1790	2.2054	2.3160	0.8202	1.5530	0.3381	1.4800	0.7573	1.7560	0.4118	0.1211	0.6877	3.3450	0.7981	2.6061	0.7061	1.7320	0.7568	1.5505	1.5700	1.8417	0.6373	1.1005	0.9300	0.9224	1.3954	2.4200	0.5347	1.2795
2.6429	1.0336	1.8595	0.7817	1.0912	0.9761	1.4447	1.0320	0.7944	0.7505	0.6874	1.3296	0.2846	1.8389	1.4522	0.6391	0.7414	2.8550	0.7436	0.7718	0.9868	1.6527	1.3484	0.8802	2.8331	1.8432	2.2051	0.1759	1.4107	0.2277	1.1301	1.5612	1.0252	1.1316	1.7699	2.3088	0.3884	0.2882	0.2545	0.4350	0.5820	1.4493	0.8956	1.1022	1.0776	2.0538	0.6057	1.2376	1.7026	0.5829
1.2176	1.6957	0.0998	3.5030	1.2985	1.7560	1.1657	1.5382	1.5257	1.0584	0.4115	1.2821	1.4535	0.9309	0.4581	1.4552	1.8613	1.2874	1.9204	1.0720	0.9659	1.7962	0.4188	1.1823	0.6278	0.2515	1.6085	2.5367	1.2395	1.3636	0.3213	1.3204	1.9932	0.7224	1.8314	1.1787	0.9973	1.3574	0.6480	1.4975	0.8896	1.1923	1.8826	0.9537	0.4775	0.8375	0.5573	1.0451	2.5081	0.1940
1.1224	0.9630	1.4274	1.2418	1.8408	1.4883	2.0879	2.1085	1.2494	1.8695	1.0340	1.3720	0.4013	1.4638	1.9376	2.4698	0.5297	0.7165	0.7997	0.8362	1.5818	0.8778	1.2039	0.9876	1.3200	2.1096	0.9242	1.1969	1.4725	0.3737	1.3646	1.5987	0.8646	0.2488	0.7994	1.7900	0.5676	0.6904	0.2949	1.2590	1.3452	0.8718	2.6218	0.7752	1.1305	1.0871	0.4440	1.6776	1.1775	1.6223
0.8007	0.4216	1.6407	0.8426	0.8171	1.0605	1.3515	1.6772	0.7165	1.5833	1.2769	0.7789	2.3747	0.6196	2.2663	1.3653	0.1781	0.3066	1.9337	1.3851	1.1098	0.7393	1.3538	2.5656	0.7868	0.6253	1.3723	1.3596	1.2895	0.6722	1.0783	1.9275	1.9860	0.2152	0.3628	1.0187	1.4395	2.5163	0.2429	3.1317	1.3392	2.2791	0.6801	1.0060	0.3874	1.4236	0.4625	0.8906	0.5636	0.7412
1.5312	2.1929	0.9558	1.6000	1.6194	1.8305	0.2469	0.3270	1.4446	1.7765	1.1412	1.3373	1.1785	3.1260	1.3645	0.3675	1.4225	1.3842	1.6221	0.9481	0.0691	2.5414	1.6393	1.1685	0.7606	2.2686	0.8086	3.4059	0.5955	1.7349	1.2090	1.9715	1.2488	1.2953	0.8253	0.2204	2.8744	1.7312	1.2854	1.6285	3.3071	1.4825	1.8617	0.6003	0.4428	2.4094	1.1047	1.7226	1.6479	1.3011
1.6226	1.7931	1.0482	1.8664	0.1106	0.5207	1.1210	0.6088	0.8357	0.7171	1.6667	1.7230	0.6937	0.5702	1.3269	1.0213	0.6128	0.3319	1.7196	1.1567	1.0418	0.6438	0.6622	1.8386	1.8590	2.3140	2.6179	1.1271	1.1973	1.1425	0.5727	1.3530	0.6910	1.4257	0.8015	0.6409	0.2801	1.4822	0.4658	1.3753	1.2512	1.6702	2.6692	0.9177	1.0961	0.9669	1.0144	0.4194	1.2210	2.7932
0.6141	1.1698	1.0295	0.7090	1.8914	0.9505	2.7524	0.8542	1.7472	1.1099	1.7225	0.6436	3.7540	1.2705	1.0360	0.9753	0.6317	0.6392	2.0990	1.9529	3.2833	1.8364	0.2275	2.0826	0.9096	1.3816	2.1465	0.8414	1.2108	0.9113	0.5121	1.3415	1.4549	0.7802	1.9056	2.2908	0.5805	0.8834	2.3215	0.7259	1.1075	1.2219	1.0479	0.7529	1.0217	1.0368	1.4233	0.5984	0.7498	1.2632
1.1645	1.2547	1.6666	0.5866	2.4914	1.7027	1.5329	1.9898	2.0383	1.7541	2.5173	1.2963	0.5876	0.1547	1.2921	0.6812	2.1845	0.7198	1.5492	0.2233	2.1496	2.4244	0.8279	1.7631	0.8083	0.7242	1.2143	1.3636	1.9928	1.0776	1.2227	0.2928	1.3387	2.5343	2.5696	1.1941	1.5657	0.6839	1.6821	2.6272	1.3417	0.2827	2.4011	0.1897	1.9140	0.7411	0.9663	0.8010	1.4357	1.3567
2.9606	1.8650	1.2738	1.7505	1.0266	1.5082	1.9084	1.7637	1.1570	1.2428	1.4698	1.1683	1.4356	1.4689	1.8798	2.3992	0.5769	0.7682	0.6425	1.0279	3.2186	1.6551	0.2716	0.3327	0.3805	0.4529	1.1319	0.8545	1.3669	3.7146	1.6638	1.4606	1.9127	1.0841	1.0692	1.0150	1.5383	1.0012	0.9780	1.6500	0.5983	1.2665	1.5005	1.4148	0.6932	2.9244	2.7205	0.8764	1.0574	2.1063
0.6962	2.4385	1.9035	2.2266	1.6955	1.2806	1.6259	0.8185	1.4568	1.7301	1.5770	0.3568	2.0586	1.6923	1.4675	1.8039	0.7964	1.1021	1.0117	0.0541	0.2117	0.6632	0.8259	1.4877	0.6775	0.4477	0.5938	1.0749	1.1214	1.8931	1.1386	2.1604	1.6329	1.1002	1.9188	0.6084	0.4475	1.9407	2.6271	0.6943	0.4350	0.8152	1.0855	2.1000	2.0930	2.2526	3.6665	1.3143	1.2699	0.5680
1.3593	2.0416	1.2574	1.4446	1.3043	0.8955	1.6702	2.6673	2.5673	1.7159	1.3839	0.4840	0.0424	2.6792	1.0640	1.4129	0.5203	1.8148	2.4379	0.4662	0.5467	1.0261	1.5635	1.2042	1.3203	1.7856	2.4615	1.8063	2.0799	1.1444	1.6220	0.7526	0.0867	0.8747	1.6782	1.2036	1.1131	0.5712	1.1198	1.2320	1.2967	2.3491	1.4548	1.5059	1.1829	1.9476	1.4644	1.4983	0.6351	2.2213
1.5209	0.8344	1.5606	0.7462	1.5635	0.6331	1.6696	1.8103	1.1602	1.0656	2.0950	1.5665	1.0656	2.0237	1.5304	1.4283	0.6470	1.6738	1.3039	0.9267	1.5223	0.9599	0.7098	0.6471	1.4921	0.9110	0.1941	0.6073	0.7396	0.6355	0.6363	0.6510	1.0786	0.6729	0.5237	0.5278	0.5157	1.1699	0.2013	0.7534	1.3816	0.3901	1.5648	1.4481	1.3265	1.6495	1.8700	1.3849	0.5400	1.3053
0.8626	2.2076	0.8265	0.9173	1.5897	1.1201	2.6824	0.7979	0.3931	2.1000	1.6764	1.3410	0.8170	1.1214	1.0241	0.8979	0.7413	1.0298	1.2110	0.7755	0.7853	1.0678	0.3924	1.0228	1.4166	2.1724	0.2387	0.7356	1.0369	0.7994	0.6061	1.1189	1.8108	1.4126	0.8654	1.4454	1.2520	0.6512	0.7298	0.9242	1.7322	1.0144	1.1017	0.7348	2.2311	0.4332	1.5965	1.1732	0.5821	1.2968
1.4086	1.6728	1.0927	0.8504	1.3716	1.3180	0.7724	2.3348	2.6731	0.6722	1.0459	1.1517	1.2738	1.1022	2.4361	0.9570	1.7204	0.3717	2.3955	1.1245	0.9948	1.1971	1.1603	1.4636	2.2404	0.5601	0.8680	1.2186	2.0830	1.4019	1.7873	0.6949	2.0260	0.8508	2.2914	1.2320	2.1238	1.0965	1.9462	0.5046	1.2933	0.2973	0.3751	1.0632	2.4792	1.0061	1.9002	0.5013	1.6130	1.6174
1.5715	1.3465	1.2470	0.1937	1.3452	1.4669	0.4002	0.9300	2.5284	1.4324	0.2853	0.1679	0.7661	1.2280	1.0611	2.2217	1.3373	1.0023	0.6290	2.5850	0.3750	2.3055	1.9963	0.4670	0.4401	1.2614	0.9496	0.7602	1.0504	0.9723	1.4466	0.3401	1.1224	1.6943	0.8765	0.4439	1.4098	0.8621	0.5670	1.7852	0.4622	0.1267	0.6411	0.6510	1.0870	1.5486	1.7009	1.2236	1.1346	1.4229
1.4173	1.1712	1.9785	1.3747	0.8366	1.1750	1.1493	0.6641	1.2413	1.3523	2.4354	0.5677	1.3517	0.3591	1.7566	2.3526	0.2833	2.3284	0.8742	2.0026	0.4823	1.0282	1.7436	1.1838	1.7185	0.9349	0.5675	2.4561	0.2586	1.0512	1.5136	0.5822	1.4023	1.4877	0.9801	1.1684	1.0263	0.8129	1.4680	1.0309	0.9175	1.8690	0.9522	1.0444	0.8078	0.9007	1.2790	2.0746	1.4818	1.7831
0.9920	0.7129	2.4493	1.4505	0.9407	0.8626	1.1827	1.3783	1.5983	1.0219	1.3280	1.5949	0.8390	1.3635	1.3564	1.7787	0.8425	0.8682	2.1401	2.1423	2.8344	0.5891	1.2411	0.4937	1.8081	1.2707	0.8917	1.3675	0.2177	0.3115	1.8199	1.2774	0.3656	1.5072	1.0518	1.2851	0.7164	1.7629	0.2576	1.3976	1.2164	0.7422	2.2762	2.2846	0.5484	0.5649	0.8359	0.3813	0.7218	0.8359
1.5453	0.5314	0.7556	0.9901	1.7488	2.4824	1.8499	0.9807	0.7988	2.3323	1.6007	2.2059	0.7018	0.9334	0.4329	1.3798	0.6855	0.8437	1.1204	0.2419	1.4249	1.3666	1.3758	0.5502	1.0651	0.2685	2.6311	1.1635	0.8412	0.9145	1.7000	0.1593	1.9139	2.4630	1.2620	0.7566	0.7794	0.3965	0.9577	0.9968	0.2555	2.1525	0.9602	0.6960	1.5578	1.8842	2.4924	2.2087	0.6269	1.8191
2.1616	2.4203	1.2158	1.1133	1.5133	1.4786	0.9207	1.1989	1.0485	2.4496	1.0382	0.3810	0.7299	2.4147	0.5284	1.7020	1.4941	2.5344	1.6871	3.2414	1.0252	2.3327	0.2615	0.4258	1.8804	1.2564	1.3686	2.6720	1.2834	1.1068	1.6155	1.5089	1.3678	1.9567	0.3651	0.4350	1.0017	0.5526	0.8996	2.3330	2.5567	0.5018	0.3045	2.1669	0.4724	1.1709	2.1945	1.3791	0.4185	0.6882
0.7500	1.9287	0.6629	0.4811	0.2855	1.2951	2.6340	2.0524	1.3079	2.9471	0.4026	0.8250	0.8983	1.5179	0.6813	0.7432	1.0294	2.1503	0.5375	0.7196	0.7439	0.3126	1.3899	0.5188	0.6742	1.2233	0.8794	0.4682	1.3349	1.4584	1.5318	0.6750	2.3063	2.1794	0.1525	0.9083	1.1291	1.4295	1.9656	2.8981	0.8935	0.8470	0.8956	0.7203	1.4435	1.7701	1.2867	0.5326	1.4182	1.2420
1.6739	1.2409	1.8295	1.8447	2.4162	1.5777	2.0446	0.6501	0.8600	1.5285	1.1955	1.8416	0.5511	0.7753	0.7012	1.0140	1.3581	1.5127	1.0301	1.9351	2.1469	1.2714	3.8108	0.2767	1.8822	1.4294	2.1406	0.7284	1.3261	0.3910	0.1324	1.2714	0.8302	1.0210	2.0963	0.5008	1.0308	2.9241	0.8877	2.2095	0.8060	0.6716	1.0729	1.0369	1.7275	0.7685	1.0903	0.3857	1.8641	3.1699
0.3368	1.0399	1.6434	1.6686	0.8340	2.0008	2.2232	1.2968	0.6793	1.0413	0.4102	0.0687	1.5946	3.6134	1.6992	1.7554	1.2460	1.5434	1.1288	1.1210	1.2661	1.9247	1.4940	2.7085	1.0101	1.8511	0.4558	1.3427	1.5771	0.8647	1.6446	0.9469	1.3758	0.8462	1.7064	1.3455	0.2638	0.9930	1.8130	2.4531	1.1470	1.0887	1.5278	0.3166	1.0369	2.7349	2.0126	2.5078	1.3268	0.9355
1.4846	1.7859	0.6193	0.2917	1.0813	0.6081	0.7241	2.0903	1.0568	1.2283	0.7811	0.7765	0.5885	0.6049	1.0419	1.6590	2.2123	1.6172	1.0893	2.0265	0.5945	1.6453	0.4226	1.3149	1.2379	1.1928	1.3871	0.5434	1.6049	2.2604	1.8810	0.9191	2.1503	1.6477	0.5395	0.5740	0.9559	0.3624	2.1440	1.0489	1.5353	0.9423	1.6812	0.8018	0.3616	0.6692	1.5161	0.5006	1.3964	2.2300
1.0334	1.2278	2.0510	1.3748	0.3945	2.7908	0.8102	1.3966	0.8031	1.0144	1.2497	1.1614	1.0667	1.8202	0.2137	0.7954	1.1899	1.5102	1.7100	0.1315	0.9070	1.1678	1.1591	2.7377	0.3334	1.8730	1.1891	1.6284	1.3929	0.9979	1.7291	0.3593	1.7875	1.2169	1.2905	0.6513	1.7153	1.1240	0.0530	0.4977	1.3574	1.3094	1.4569	0.1433	0.6713	0.5581	0.5525	2.6153	0.6808	0.4496
1.1903	0.5749	2.1549	1.5586	0.5386	1.8127	1.0260	1.2096	2.3018	1.5456	1.3970	0.3657	1.7071	1.9199	2.0591	1.1066	0.6537	1.6546	0.2457	1.1748	0.9857	0.2264	0.5503	1.7075	0.6540	1.9410	1.1494	2.0425	1.0223	1.5928	0.6533	2.2362	1.2945	1.5373	1.2492	1.7434	2.4332	1.0679	1.2625	1.9561	0.8265	0.6570	1.2311	1.2604	1.1640	0.7307	1.5712	2.2681	1.1795	2.4950
1.6097	0.6599	0.6350	1.7460	1.6785	1.3224	1.8954	1.8110	1.0519	0.5655	0.9149	1.6647	0.9388	0.9528	0.8581	1.5983	1.1518	0.6809	0.4725	1.0711	1.2087	1.5907	1.1144	1.3653	0.6582	1.0739	1.1756	0.7641	1.7346	1.9552	1.4532	0.6356	1.3999	2.9917	2.1318	1.8086	1.2913	0.6074	0.6628	1.6612	1.1234	0.4508	1.6193	0.4975	1.1465	1.6183	3.0599	3.0018	0.7075	0.2838
1.2609	0.8404	1.7597	0.6465	0.6384	1.1887	1.6405	2.8167	0.8685	0.4048	1.1634	1.1344	1.2619	1.9447	2.2402	0.8115	1.4382	1.4877	1.6137	0.8750	0.1571	1.5695	1.8204	1.7818	1.2773	1.3020	0.6868	1.2109	0.5724	1.7050	0.4831	1.1333	0.3476	2.4579	1.0957	0.7539	1.4658	0.9902	0.3647	3.0486	0.3226	2.3774	3.2647	1.2574	2.3801	2.4431	1.8253	2.1692	0.7403	2.0771
2.3748	1.7486	2.4334	0.9010	1.0586	0.1788	1.7357	0.8132	0.6702	1.1808	0.8055	1.2988	1.9980	0.5728	1.3783	1.8671	0.7451	1.5879	0.7166	0.3329	2.7396	1.4050	0.9226	0.9686	0.6835	1.0829	1.2246	0.8859	0.7962	0.0249	0.5676	1.0954	1.9918	2.5451	1.1086	0.2870	1.5420	1.3225	2.1051	0.8975	0.5805	1.6841	1.1428	1.5796	0.6114	0.2135	0.5007	1.9339	1.2679	0.9237
0.2759	0.7574	1.3396	0.9157	1.4715	0.8648	1.3620	2.7926	0.2176	0.9206	2.0463	1.1148	1.8661	2.0400	1.0921	1.2768	1.1260	1.3995	1.1426	0.9781	0.7836	0.5839	0.2349	1.2574	1.3204	1.5604	0.5539	2.7120	0.9067	0.8857	0.3786	1.0796	1.3038	1.7739	0.3951	0.6245	1.1190	2.7125	1.8824	2.6978	0.6787	1.5931	0.6118	1.4149	1.7475	0.7506	1.0161	2.6741	0.6952	2.0937
1.6932	0.8213	2.2172	1.4806	1.4360	1.2893	0.7896	1.5499	0.4079	1.2944	2.1616	0.7885	2.2003	1.1536	0.6816	0.5119	1.8271	0.4903	2.4007	3.0204	1.7340	0.8014	0.7932	1.2121	1.5891	1.2839	2.2753	1.3485	0.6151	0.4824	2.2006	0.6189	1.3752	0.9869	2.4316	1.7080	1.9321	1.1370	2.1241	0.4592	1.3250	1.0472	2.1444	1.5478	1.4231	1.5059	0.4728	0.4015	1.7154	1.1457
0.1847	1.6613	1.7184	1.5740	2.3533	1.4486	1.3578	0.7503	1.7927	0.7615	0.4425	1.1654	0.7024	2.4278	0.9720	1.9970	0.6949	1.9173	0.4476	1.1088	1.3342	0.5237	0.9480	2.5255	1.3113	1.0368	1.4469	1.4537	1.0342	2.0147	1.1095	0.2810	1.7025	2.2746	0.5458	0.7156	0.8251	1.6090	0.7425	1.3810	0.6919	2.0970	1.7677	1.1942	0.9714	1.2057	1.1022	0.9538	0.6123	2.9073
0.8106	1.0672	1.0772	0.9784	2.1792	0.7324	0.5470	1.5441	1.8111	0.9419	2.0953	3.0658	1.4901	1.4876	0.3993	2.1231	2.2847	0.7496	2.7283	1.9517	0.3210	0.6589	0.5759	0.1074	1.2386	0.6366	0.1269	1.3033	0.7571	1.0243	0.9890	1.1987	0.9106	1.0412	0.8817	1.3467	1.2279	1.6252	0.4708	0.9340	1.8806	0.2907	1.6952	2.1135	0.6036	0.8268	1.4611	1.5213	0.7203	1.8399
0.7530	1.8557	0.6718	1.6669	0.4157	1.8030	1.3972	1.6481	0.1676	1.0970	1.3402	1.6623	2.5681	0.8208	0.2314	1.1580	1.2863	2.1163	0.7632	1.9105	2.0043	0.3680	2.4976	1.5793	1.3634	1.4735	1.2274	2.0067	2.4004	2.4840	1.2287	1.1410	1.0770	0.8902	1.2916	0.2591	1.6465	1.0478	2.0752	0.2642	0.4502	1.9590	1.2834	1.4919	1.5613	1.5785	0.4960	1.0634	1.1282	1.6704
1.8850	1.7868	1.0686	1.0830	2.0744	1.5421	1.7597	3.5993	0.6593	1.1675	2.1224	2.1526	1.0676	0.8525	0.9189	0.2899	2.2189	0.7643	1.0587	0.9048	1.6812	0.9413	1.8590	0.7935	1.0352	1.1497	1.5389	0.3288	0.8602	0.7990	0.8293	0.2600	1.7828	0.7210	0.4921	0.9432	1.0373	0.8370	0.8489	0.3251	1.2284	0.1268	0.6247	0.3708	0.7288	1.1540	1.7623	0.4247	1.6351	2.0732
2.3660	0.8543	1.3671	2.0600	1.5648	0.6496	0.9502	0.2437	1.5529	0.3358	0.1527	1.0167	1.3364	1.0624	2.2060	0.8865	0.8859	0.6593	1.5576	1.5754	1.0842	1.6422	0.4356	1.9103	1.1736	0.2980	1.6050	1.6323	1.3124	2.7970	1.8899	0.4974	0.5163	1.4833	1.0362	0.6853	2.0789	0.7636	0.6189	1.0530	0.8045	0.6648	0.6071	1.8504	0.8167	0.4627	0.4284	1.8089	1.7730	0.9485
1.2763	1.7908	1.1248	2.2310	2.2455	0.4300	2.1456	1.5765	0.5623	0.7805	2.1389	1.8672	2.0705	0.8310	0.2482	0.3948	1.1633	0.2898	0.5822	2.9367	0.4512	1.1870	2.8347	0.7136	1.4751	2.2614	1.0702	0.3875	1.7811	0.3328	1.0489	0.5485	1.2527	1.3763	1.5252	1.1814	1.6111	0.5307	2.2086	2.1813	0.8056	2.8661	2.0202	1.7797	0.9215	1.0816	1.2554	0.4072	1.1872	1.6749
0.8799	2.0035	2.3785	2.3258	0.8203	1.4614	1.3184	0.9288	2.2349	0.9413	1.1928	1.8563	0.4969	0.7770	1.4392	0.6167	1.7353	1.1600	0.8700	0.9527	2.3322	0.9500	0.9418	0.9421	1.9634	1.7505	1.3707	2.8818	1.8073	1.1171	1.1141	1.8676	0.7436	1.3195	0.8883	1.5746	0.6061	1.8884	0.1999	1.2555	0.6886	1.2336	0.3480	1.8139	1.2538	1.1884	0.3929	1.5892	0.5601	1.1762
0.2365	2.1868	1.1767	0.6615	0.4461	1.0434	0.7557	2.5950	1.5486	0.8393	2.6447	0.8712	1.1110	0.2460	3.1274	0.8926	0.8149	0.9128	0.8463	2.9902	0.9715	1.6572	2.0944	0.6177	1.4855	1.8944	0.9124	1.6229	1.7993	0.5591	0.9214	2.3841	0.7972	1.2584	3.1058	1.0860	1.4295	1.0282	1.4305	1.5240	1.6019	2.3676	1.1238	0.5036	1.3007	1.0828	0.9205	2.2122	1.9183	1.5459
0.6033	0.6226	1.5085	2.5290	2.1411	0.6061	1.4370	1.1584	0.8665	2.6466	0.5208	0.1036	0.5231	1.7140	1.0879	1.9380	2.0395	1.6607	1.2863	0.7858	2.5950	1.7007	1.8830	0.7978	3.1103	2.0673	0.2152	1.7799	0.8622	1.3814	0.8849	0.8093	3.4806	0.1904	2.9550	0.7176	0.6973	0.6629	1.3157	2.2483	1.8557	1.3177	2.0181	1.3724	0.9829	1.2051	1.5345	1.3780	1.2646	1.0513
0.7794	0.2226	1.0405	1.5428	0.5804	0.1735	1.3219	0.3992	1.6561	0.7431	1.6891	0.6081	1.0684	1.5687	0.0357	1.2959	1.8083	0.1631	1.1075	1.5187	0.8386	0.8575	1.4859	2.0768	1.3912	2.4740	1.2150	1.0607	0.4801	2.4098	1.2466	1.3431	0.6011	0.8474	1.2222	1.8796	0.8871	0.6628	1.2376	0.5427	0.9665	1.5339	1.6120	1.8321	1.2557	1.0773	0.9510	2.1170	0.6821	0.2264
0.2884	1.6393	0.9425	1.9649	1.3621	1.1473	0.0967	0.9370	1.0784	0.9208	2.1926	2.2666	1.4914	1.9474	1.1892	2.5400	1.3202	1.3794	2.0755	1.6247	0.2900	0.7704	2.3953	1.1392	1.2236	1.0881	1.3578	0.5087	0.6824	2.2398	1.9489	0.7180	0.5860	0.8082	1.0020	0.7561	2.3118	1.5281	1.8781	1.3060	1.6256	1.5185	1.0217	1.1032	0.8390	1.5165	2.4350	0.8461	1.7214	0.6834
2.5962	1.1833	2.2115	2.5368	0.4906	1.2738	1.0167	1.4263	1.9487	2.1309	0.3143	1.4270	0.7947	0.3839	3.3139	1.6960	1.0338	0.4548	0.3166	1.3814	1.0774	1.0786	1.4315	0.8323	1.2461	0.9616	0.4838	1.5689	0.7683	2.0322	0.9758	2.2659	0.4734	1.0355	0.4628	0.0407	0.7727	1.0012	1.4377	0.3894	1.0124	0.9290	1.4831	0.8789	1.2363	1.7664	0.9291	1.5345	0.8587	0.5609
0.9588	1.5517	1.5550	0.5005	1.1260	1.6136	2.8584	1.3086	1.9292	2.6468	1.4537	0.7818	1.1540	1.0549	1.0199	0.5361	0.5039	0.9129	0.6556	1.7905	1.6328	0.8753	0.4197	0.9242	1.5575	1.3745	1.4940	2.5892	0.8860	0.6773	0.3654	1.3257	0.7794	0.4700	1.1182	1.5160	1.4337	0.5832	1.6032	2.3796	0.7547	3.0199	0.9938	3.2318	1.6909	0.8604	2.4715	2.4690	2.2374	0.5902
1.2675	1.3641	1.9198	0.7706	2.9392	0.7842	1.3011	1.2814	1.6318	1.3421	2.1554	0.7420	1.7749	0.1091	0.6728	1.9021	1.0725	0.6213	2.2720	2.0440	0.7659	1.8830	1.7069	1.9460	1.2710	0.6390	0.7838	1.2393	0.1122	1.5890	1.4472	0.8896	1.8134	0.7977	0.3509	0.9009	0.4606	2.4530	0.7486	1.3432	1.2003	1.4545	0.7130	1.4507	0.8235	1.7385	0.9489	1.1739	1.6067	1.1406
0.4460	1.0738	1.9102	1.6938	2.1271	0.5417	2.0857	1.5190	1.5518	2.2766	2.7003	0.3637	0.7154	0.6227	2.0893	0.9791	1.0874	0.2903	0.7500	0.2036	1.4841	2.2869	3.1858	2.9694	1.7651	1.2848	0.1003	0.6949	1.3640	2.0903	0.1025	0.7848	1.0109	1.2879	1.9347	2.7980	1.8409	1.8409	1.7812	0.8406	1.5666	2.4538	0.9165	1.7972	0.7307	1.5872	2.5762	0.8512	1.0041	1.2543
0.5561	1.0836	0.3921	0.6096	1.5076	1.1734	1.2733	0.9660	1.9007	0.4182	0.8165	0.4329	2.2406	0.3491	2.2372	1.6630	2.0091	0.7433	0.5578	1.2306	0.8068	0.5800	2.2140	3.7918	0.9362	0.7663	1.0618	1.1500	1.3152	0.2241	2.4493	0.8402	1.0507	0.2314	1.0328	2.5905	1.0089	0.2587	1.6903	1.0221	1.3690	1.6000	0.6744	1.1624	0.8831	1.4838	1.3173	1.6479	0.7057	0.7093
1.0449	1.8652	2.1608	1.1899	0.6610	1.2802	0.8627	0.4128	0.5114	2.2802	3.5990	1.0113	1.4407	1.9853	1.5371	0.7191	0.2831	0.9014	0.8289	1.1902	2.3308	1.3746	1.0556	1.3148	1.2985	1.3163	1.2319	1.2436	0.9631	2.1105	2.4341	3.0068	1.0018	1.4937	0.5614	2.1289	0.9975	2.7336	0.3173	1.7144	0.4933	2.1472	0.7922	1.2647	0.7070	1.2121	0.2492	1.4276	0.5174	1.2237
0.8631	0.8048	1.6664	1.0705	1.2129	0.7584	0.3773	1.0309	0.5387	0.5480	1.5194	0.8460	0.5742	1.4627	0.8068	0.9412	1.3945	0.4861	0.7461	0.9174	1.0868	0.3983	1.7227	2.2334	1.3236	1.3285	0.7794	0.3508	1.0510	1.4096	0.4669	1.8155	0.3589	0.9047	1.2374	0.2901	1.3553	0.1615	1.4398	1.9705	0.3939	1.6269	2.2884	1.7741	0.2740	0.7787	2.6139	0.1733	1.0551	0.8135
1.2423	2.2902	1.1620	1.9095	2.4662	0.9539	1.0704	0.7206	2.5443	1.6723	0.3216	0.3726	0.9990	0.2776	1.2340	1.8558	2.5549	1.1966	0.8722	3.1086	2.1515	0.5304	0.5984	0.3447	0.9458	2.5449	1.4192	1.0907	2.5739	1.2951	2.3474	1.1127	1.5182	1.8235	1.7277	0.8720	0.8403	1.1183	0.3206	1.4397	0.9710	0.2705	0.8213	0.2467	1.6289	0.3968	0.7018	0.1757	2.1379	1.3986
0.2918	1.5745	0.1722	1.4889	0.7237	0.4684	1.8001	0.8359	1.2534	1.2358	0.8995	1.1840	0.4475	1.5379	1.7659	2.0221	1.1768	0.2561	0.7658	0.7950	0.8207	1.1916	2.0901	3.1219	4.4013	0.6245	0.8067	0.4616	0.6844	1.1252	0.5767	1.4110	1.0728	0.7708	0.4013	0.6081	0.8354	0.6063	0.7407	0.8582	1.4809	1.5302	0.1697	0.9978	1.3962	1.2387	0.8726	0.4777	2.7357	1.0925
0.6368	2.3947	1.6219	2.1360	0.9449	2.5292	0.5738	0.7028	0.2035	1.2344	1.3349	0.9070	0.5633	1.0679	0.2030	1.3304	1.1457	1.1554	0.2822	1.3643	2.2176	1.7718	2.4371	0.7926	2.8446	0.7193	1.1910	1.6472	0.5265	1.7528	0.6590	2.1294	0.1693	2.4646	0.2614	1.8776	1.4266	0.7419	1.2070	1.6232	2.3059	1.4454	0.8170	1.3948	2.5530	0.0545	1.0329	2.9775	2.2072	0.0793
1.0630	2.3400	0.9635	1.0623	0.7668	1.5435	1.3742	1.1193	0.6006	1.4670	1.8972	1.2991	0.5745	1.9737	1.6232	0.9613	1.0572	1.7968	1.5450	0.4824	2.6558	0.5121	0.9718	2.2242	0.8978	0.6790	0.6175	0.8468	1.4459	1.3655	0.7675	1.0723	0.1199	0.6321	1.0974	0.5950	1.7975	0.5178	1.5615	0.3338	0.5479	1.3496	1.6750	1.4552	0.8963	1.0893	1.8072	0.3524	1.7013	1.0353
0.5220	0.9557	0.2335	0.7153	1.5508	0.5926	0.1875	1.1457	1.0617	1.3230	0.9663	1.2114	1.0154	0.5735	1.4127	1.2930	1.9574	3.1523	0.4274	1.7175	0.8060	1.1652	1.3195	1.0056	0.1893	2.0210	1.5672	0.9860	1.4792	1.7992	0.6804	1.1298	1.6123	1.0319	1.7388	1.0396	1.5761	1.0831	0.9887	0.4219	2.2205	2.4545	1.2380	0.7198	0.9836	2.6607	1.2510	1.5462	1.1780	0.7357
0.8246	2.1370	0.5950	1.2549	1.2022	2.2794	0.6258	0.5266	0.7978	1.0839	0.8908	0.1294	1.7584	2.4390	1.3255	1.0711	1.3691	0.2538	1.2667	1.2233	1.6377	0.7988	1.6865	0.2702	2.0931	0.3995	0.4174	2.2601	1.2064	0.9883	2.7858	1.1921	1.1306	1.0160	1.0508	0.4127	1.6257	0.7573	1.6215	1.3653	1.1602	1.5292	1.9707	1.4077	0.4597	1.1123	0.7496	1.4285	2.9481	0.7681
0.1674	1.2264	1.7470	1.1279	0.3405	0.4521	1.5629	0.4244	0.8769	1.4095	2.8884	1.6691	0.2418	1.3292	1.0427	2.3352	0.5762	0.7751	1.1480	0.9655	1.7136	0.6281	0.7030	0.6219	0.6204	1.4479	0.7601	2.3337	1.8756	2.0714	1.2955	0.8234	0.4422	2.0010	0.6398	1.2679	0.7813	2.0485	0.6824	1.0316	1.0911	0.8971	1.7147	1.7455	2.4250	0.9617	2.3630	0.9918	0.7758	1.0825
2.2755	0.9206	1.3759	2.0832	1.9557	0.8862	0.5835	0.4069	0.7080	0.6272	0.6072	2.0775	0.3702	0.9451	0.9679	1.7228	2.1134	1.1317	1.0574	0.3389	2.2665	1.1782	1.1416	1.2542	1.5584	0.4851	2.4362	2.2677	1.2874	0.7084	1.2258	0.6273	1.5281	0.5293	1.4814	0.9527	1.6284	0.8141	1.9845	0.9999	0.5553	2.4274	0.7372	0.6669	0.6137	1.3326	0.7295	2.8277	1.2450	1.7915
1.2587	0.8012	1.2666	0.8825	0.2241	0.7557	0.9046	1.3854	1.4434	1.9662	0.5104	0.9078	1.1847	2.1556	1.9202	0.9048	1.0736	1.1505	0.9433	1.4641	1.3435	1.5318	0.2325	1.6019	0.8424	1.6743	0.7283	1.0204	2.1343	2.8806	0.1301	0.4832	0.5023	2.4239	0.7462	2.3151	0.5285	1.3524	1.6218	0.7120	1.8777	0.2311	1.2242	1.3050	1.2183	0.9187	0.7077	1.3088	0.8975	0.3663
1.1294	1.9079	2.7094	2.2537	0.2136	1.3935	0.9314	0.7311	0.7272	1.3642	0.6258	1.7925	1.2318	0.6198	1.8797	1.5253	2.3763	2.1898	2.7295	0.4058	1.2179	2.3449	1.3904	1.3506	1.4458	1.1645	2.1077	1.4662	1.1712	1.2919	1.8832	1.3288	0.2000	1.2221	1.2914	0.8890	1.7723	1.7561	0.4288	0.4836	1.1968	0.9570	1.1281	2.2257	4.1334	0.4402	0.3633	2.6841	0.8231	1.5810
1.6432	0.4234	2.5183	0.9483	1.3283	0.8715	0.4977	0.8468	1.8110	2.4188	2.0103	1.1511	0.5124	2.0190	1.1141	1.4916	1.1331	1.4108	0.3945	0.5790	3.8817	3.2498	0.5124	0.0486	1.8360	0.7423	1.5686	0.2094	0.3479	2.6882	1.4265	0.6566	1.5795	2.0549	1.3718	0.4581	2.0198	1.1466	0.0959	1.2175	1.7591	0.6387	0.4036	0.5191	1.7676	1.8275	0.5347	1.4671	1.0940	2.2365
0.9414	1.5730	1.1326	0.2486	0.5406	2.1329	0.8719	1.1930	1.6471	0.7301	1.3357	0.7361	0.9486	0.9586	0.1190	2.0116	3.0571	0.9824	1.2116	1.0509	1.2973	1.5948	1.0884	1.5319	0.4776	1.6979	0.5410	0.3105	2.2542	0.6077	0.5368	2.4787	2.3548	2.4272	1.1545	1.7168	2.5060	0.1999	0.7899	1.6113	1.5282	0.6668	0.3153	1.1429	1.6688	0.6960	1.3767	1.1704	1.2098	0.7373
1.6604	0.5135	0.2240	0.5280	0.6147	0.7747	3.3711	1.2188	0.4256	1.8904	0.9965	2.2481	1.1586	0.5395	0.9083	1.6651	2.3609	0.2590	1.9860	1.4207	1.0669	1.3880	1.9715	1.4722	0.2951	1.8031	1.9627	2.6855	0.6352	0.3749	1.9740	1.2341	0.1909	0.8130	0.9900	2.0496	0.6758	0.5531	1.0471	1.5208	1.7077	0.9562	1.2761	0.8049	2.7005	0.5830	0.8040	0.9015	0.7481	2.6489
0.7903	1.3291	1.2028	0.8353	0.8902	0.6051	1.0301	1.1671	2.5991	0.3778	2.1209	0.6915	2.7866	0.1895	1.6831	1.0150	1.3613	0.9046	1.4446	1.0083	2.2473	1.3637	0.1103	0.4373	0.4693	0.6795	1.3964	1.3007	1.9693	2.4830	1.5829	0.7496	0.8386	1.0700	1.1115	0.0618	0.7314	0.4252	2.0117	0.8739	1.7910	1.4032	0.9984	1.3610	2.0708	2.2938	0.3969	1.3275	1.5495	0.5380
1.8485	2.0699	1.8400	1.2587	0.5010	0.5151	0.5820	2.5765	0.6355	1.8007	1.5414	1.0474	1.6677	1.8199	1.5600	1.5913	2.6535	0.4257	1.1347	0.5500	0.9601	1.5533	0.7329	1.9900	1.4738	1.2061	0.5856	0.8582	1.4828	0.8789	1.0847	1.8699	1.7396	0.4850	1.1840	0.5685	1.1180	1.1922	1.1841	1.0253	1.1924	1.2245	0.7533	1.2660	0.6178	0.7770	1.0265	0.8179	0.7323	0.7013
1.0380	1.4890	1.9229	0.2562	1.1303	1.3311	0.8211	0.8190	1.8556	1.1963	1.6011	0.2431	1.6482	1.5745	1.8557	1.4090	1.4556	2.4382	1.4461	1.5767	1.1180	0.9912	1.2243	3.0071	0.9545	1.6630	1.4547	1.1520	1.2383	1.5225	1.8419	1.4641	1.1809	1.6908	1.5392	1.6231	0.9276	1.4300	0.5984	1.3770	0.3682	1.6634	1.1433	1.3241	2.0251	2.3621	0.8153	1.0228	1.2550	0.4150
1.9731	1.6942	0.6232	0.8041	1.8997	0.4841	2.3574	0.9672	0.8209	1.5830	0.5719	0.2366	1.3317	1.5824	2.1278	1.8701	0.4337	0.4836	0.1853	0.7606	1.8468	1.0197	0.7678	1.5383	1.0718	1.0776	1.0374	0.7201	0.3696	1.7065	0.9282	1.0669	1.1201	0.5292	2.1431	1.4729	2.0819	0.8448	0.5091	0.5634	0.5117	1.4674	1.8933	1.4056	2.0581	1.0815	1.7050	1.5292	1.3841	0.2273
2.0658	0.7616	1.6468	3.1037	1.3791	1.3100	0.3565	1.0953	0.5843	0.4006	2.2092	1.0482	0.7836	0.3803	1.7861	1.7858	0.5364	0.4404	2.0204	2.0419	0.4947	0.6977	1.6447	1.9316	0.6526	1.0995	0.9669	0.9310	1.8283	1.5421	0.4686	1.3175	1.4738	1.7126	0.9443	0.6270	0.5517	1.0407	1.4411	0.6556	1.0880	2.0225	0.6783	0.6902	0.7555	0.3581	1.8600	0.9895	0.8290	1.2762
1.2616	0.5168	1.4098	1.0794	0.1848	0.3019	0.9275	1.8175	1.0455	1.3686	0.6581	1.8943	1.4592	2.1798	0.9536	1.2797	0.1595	1.8933	0.9666	0.0427	1.6033	0.2128	1.1055	1.0310	0.9754	2.2365	1.4454	1.0560	0.9782	1.0629	1.3938	1.6560	0.8762	3.3612	1.1258	2.2333	0.9396	0.9026	1.3988	1.3658	2.6437	1.8584	1.6320	0.6229	0.8385	0.7420	0.9785	0.6692	0.3167	1.3688
1.9031	1.1517	1.0424	1.4538	2.3662	1.2207	1.2457	2.5203	2.0614	2.9420	0.2659	0.4598	1.2801	0.3858	0.4438	0.3228	1.8221	1.1726	1.7896	1.4259	1.0660	2.5787	0.6569	0.8913	1.6805	0.8365	1.5809	1.1074	1.3234	1.6865	1.1066	2.0370	0.9576	1.1086	0.7938	1.5916	1.6471	0.7198	0.6237	0.6895	1.4553	0.8815	1.7665	1.5813	0.9180	1.8800	1.2087	0.7620	0.4752	0.8187
0.4671	1.6362	0.7983	1.4649	2.4036	1.6555	1.1145	1.6200	2.2920	1.0147	2.1728	1.1050	1.3956	0.8670	2.2644	2.6722	1.5912	1.0491	1.4921	1.0281	0.8392	3.1703	2.3151	0.7085	2.1309	0.6444	0.9061	0.0310	0.5697	0.5888	0.9201	0.6783	1.3484	0.8619	0.5422	1.1090	1.4115	1.8626	1.0368	1.3134	1.0168	1.1698	1.5926	1.5118	0.5831	1.5947	2.1115	1.8120	1.9580	1.7683
1.4730	2.9852	1.3039	1.0859	1.9558	1.6827	0.6441	1.6943	1.8602	2.1369	0.9423	1.5414	1.3075	0.5854	0.6738	1.3065	2.2031	2.2091	2.5599	1.4148	1.4673	0.7742	1.5555	0.4771	0.6858	2.2107	1.3507	1.3038	0.5124	1.1981	1.6317	0.9440	3.4198	0.4883	2.3364	1.2634	1.8747	1.6191	1.0420	0.8974	1.7531	1.8315	1.1604	1.2363	0.8977	0.8755	1.6160	1.0182	1.6896	1.3409
1.2164	0.8601	1.1164	0.7021	1.5346	1.7074	0.2211	0.5368	1.6012	0.5632	2.0452	1.4315	1.2496	0.2019	1.2931	1.6779	0.5182	2.9332	3.0014	1.2441	0.4907	0.5123	0.3988	1.1318	1.6665	0.8761	0.8356	1.2353	3.2823	0.6720	0.5521	2.0919	0.9246	1.6955	2.4884	0.7483	0.9920	1.6250	0.9432	0.2526	0.6278	1.1262	1.4977	1.5997	0.6809	1.8273	1.0868	0.7157	1.1275	1.9408
0.8273	0.9769	2.0160	1.6195	0.4155	0.5536	1.1442	1.9004	0.9331	0.6173	1.3716	0.4888	2.4090	1.3781	1.1679	1.0293	0.8385	1.5212	0.5136	1.5407	2.0882	0.5309	1.4950	0.7084	1.7787	2.0185	1.1840	0.8216	0.9923	1.7513	1.1613	0.9608	1.8701	0.7988	1.1485	1.2179	2.0104	1.3434	0.6745	0.4138	1.4576	1.6732	1.0830	1.9819	1.3686	1.4812	1.4034	1.4163	1.0113	1.7148
1.2466	0.1679	1.1206	0.9449	0.7200	0.4396	1.3654	1.8801	0.6165	2.8526	2.1156	2.2846	0.8325	1.7520	1.6107	1.5366	1.7486	0.4893	2.0984	1.8301	0.4582	0.6939	0.5815	0.2782	0.5605	1.2446	0.9130	1.4087	1.8496	0.7423	0.7438	1.5914	0.9325	0.6346	1.0002	0.6591	0.7369	0.9835	1.3682	0.9871	1.7867	0.2421	0.8853	1.6824	1.3319	0.3266	0.8567	0.6425	1.6026	0.8693
1.9719	1.0686	0.7686	1.6047	0.3746	1.3659	1.6136	0.6258	0.7685	0.3850	1.0527	1.0073	1.8492	2.0671	2.0997	1.3549	1.0523	1.7130	1.2723	1.6954	1.0192	1.7474	0.3151	1.4580	0.5993	0.9937	0.4478	0.5680	0.4594	1.2499	0.6975	3.0111	0.6921	1.2225	2.2126	0.9744	0.5570	0.9811	0.9047	0.7444	0.3309	1.8954	1.0412	1.8426	2.4590	2.2541	1.2051	0.5824	1.6753	1.2099
1.5512	0.7828	0.7485	1.3305	1.1527	0.4287	1.0586	0.8215	0.8256	0.8936	0.3644	0.5292	2.4725	0.9537	0.4783	0.6204	0.5708	1.9464	1.5876	1.3106	0.0877	0.2654	1.0123	0.4392	1.7850	1.0031	1.5877	1.6152	0.6947	0.7834	2.2850	1.8337	1.2252	0.6681	0.3320	1.3421	1.5377	0.8195	2.6786	0.9928	1.5434	0.5006	1.3271	1.8764	1.0351	2.5546	1.0323	2.2908	1.7155	1.4827
1.7916	1.0343	0.4302	0.5627	0.6885	0.5748	1.3917	1.1306	0.9014	0.8317	0.7751	1.3876	0.4526	0.9228	0.6453	0.5438	3.6968	1.7836	1.4178	0.9227	1.3530	0.1448	1.6394	1.4275	1.8511	0.3613	0.8113	0.9962	0.4853	1.0899	0.9589	0.7779	1.8392	2.2125	2.6343	0.5388	0.5957	1.2616	1.4320	0.3698	1.1011	1.5606	1.0889	1.3645	0.2178	0.3939	1.5912	0.2333	1.0359	1.7883
0.8119	1.4750	1.7160	1.3915	2.5003	0.9090	1.1890	2.2345	1.8697	2.1295	0.6564	0.0998	1.9752	0.3838	2.2574	0.8502	0.3088	1.2594	0.8316	1.6940	1.4781	0.5896	1.6545	0.5155	0.4441	1.3286	1.4465	1.1327	0.2111	1.2280	1.4083	3.7945	1.6164	1.6641	1.2035	2.1468	1.4500	0.2263	1.4935	0.7993	1.9924	1.5802	1.4525	1.3870	2.1354	0.5415	1.5102	0.4275	1.0287	0.9821
1.5965	2.4873	0.9653	1.7542	0.9673	0.9362	0.4989	1.8183	1.3461	1.4367	1.4003	1.6006	1.9006	1.0838	0.4212	1.1265	0.9905	0.8008	3.2462	0.9783	1.1492	0.6017	1.5008	0.4814	0.2285	2.5883	1.9183	0.6655	1.2520	1.9942	0.2043	1.0888	2.0679	1.0846	1.0146	0.9823	1.2950	1.9788	0.3587	1.5722	1.7501	0.5441	0.2470	1.0333	0.0719	1.4891	0.4501	1.3951	2.6508	0.7277
1.1085	0.9974	2.0162	2.1913	1.2880	1.4357	1.9190	0.4752	1.7486	2.8425	1.1850	1.7781	2.6501	1.4482	1.3508	1.9720	2.2450	1.6476	0.9309	0.9380	1.6296	1.0394	1.9276	1.4473	1.5760	2.0623	0.1409	1.2561	0.3584	3.2313	2.1855	1.4514	1.4167	1.2815	0.0899	2.2528	1.5823	2.0471	1.6450	1.3832	1.0166	1.0371	0.8730	2.2670	0.4839	0.8389	0.8145	0.3888	0.7999	1.6345
0.9421	2.0155	0.4602	1.3610	1.4192	0.4362	0.9612	0.4806	1.5591	0.7797	1.3888	0.7065	1.5923	1.6696	1.4386	0.4362	2.1474	1.9769	0.5199	1.0219	0.6297	0.6918	1.9911	1.1572	1.7374	1.3510	1.3144	0.5299	1.0305	0.7382	1.1797	0.3691	1.8672	0.3879	1.2288	1.0933	1.5207	0.9608	0.3835	0.7719	0.5680	1.3029	0.5092	0.3405	2.4469	1.7514	1.6474	1.7174	2.3903	1.3988
0.9263	2.0131	0.8510	2.1699	1.2785	0.6623	0.2332	1.0892	1.1411	0.3940	1.1877	1.5077	0.8210	1.3158	1.1052	1.1696	0.6596	1.8460	2.0431	0.7889	1.9534	2.0452	1.1123	1.7107	1.1376	1.7433	1.7011	2.6861	1.0272	0.7519	0.8810	0.9633	1.5354	2.0367	0.6020	1.3977	2.3989	0.8972	0.8470	0.6612	0.8633	0.8125	1.0938	1.1181	1.0337	0.8545	0.8914	1.7394	1.4514	2.0833
1.9039	0.5351	0.9941	0.6845	1.3286	2.5493	1.0567	2.3095	2.0684	1.6881	0.8486	0.9298	0.9001	1.6225	2.2431	1.1168	1.2325	1.1477	2.0036	1.2650	1.8903	1.7807	0.6593	0.2419	2.5069	0.7630	1.4056	1.2879	0.6163	0.5582	0.9138	1.4213	1.5919	1.7873	2.8884	0.9269	1.3643	1.9293	1.2343	1.3544	2.0047	0.7904	1.7144	0.2522	1.7832	1.1682	2.1171	1.3648	1.9681	1.4781
0.2837	2.2857	1.6488	2.8100	0.5502	1.2922	0.4458	1.3625	0.4155	0.6792	0.4865	0.9478	2.1501	0.4965	1.2588	1.3670	1.1144	1.4941	2.5557	0.0710	1.8859	1.5175	2.2314	0.8028	0.8652	1.1820	0.6928	0.5376	0.8480	1.6883	0.3635	2.0172	0.4844	2.5079	0.9003	1.8542	2.5544	0.3292	0.9887	2.2838	0.7575	0.6348	1.1795	1.4874	0.6014	0.7819	0.7775	0.4888	0.9172	3.1251
0.5397	1.2015	1.7925	0.4800	0.4092	1.0802	1.8804	0.7468	1.1768	0.9665	1.3593	2.3514	1.0475	1.5872	1.0952	1.4777	1.3606	0.7480	2.5682	1.8971	1.7753	2.0271	1.3006	1.2343	1.8108	1.1626	0.3453	0.2975	1.2314	1.3706	0.7203	1.8801	2.5854	1.5004	0.5808	0.2647	0.6347	1.0503	1.1967	1.0849	2.6514	1.8185	2.7909	1.5942	0.7416	2.3270	2.4259	0.7943	1.3563	1.5352
2.5084	1.0714	1.3840	1.7893	0.9186	1.0419	2.2738	1.3710	1.2545	0.9038	0.3551	0.8198	0.5688	0.3829	1.9222	0.8613	0.6447	0.8721	1.4889	0.5267	1.6008	0.9709	2.6733	1.1081	1.1619	2.3478	2.1949	1.0950	0.7303	0.4617	1.4472	1.8203	1.4776	1.8062	1.4321	1.1195	0.9256	0.6719	1.3932	1.0483	3.8066	0.8412	0.5212	1.1249	2.3230	1.9786	0.5615	0.5730	0.0627	0.9410
1.6644	0.7561	1.1265	0.9961	0.2832	1.1596	1.2747	0.6587	0.5325	0.7271	0.4169	0.9797	0.3619	2.0660	1.7523	1.9246	2.2245	1.3843	0.9479	0.7426	0.3665	0.7563	1.5387	0.3063	1.7929	0.7260	1.5333	1.1825	1.3993	1.1539	2.1609	1.1950	0.8740	0.3770	1.0714	1.1770	0.4977	0.5847	1.8358	2.3137	1.0386	1.2672	0.8381	0.8652	1.7305	0.4638	1.1808	1.8259	0.9296	1.5610
2.3434	2.2668	1.5199	1.8738	0.2043	1.1350	0.3414	0.9112	1.7057	0.6312	1.6674	3.5588	0.7628	0.3737	0.7638	1.3750	1.4945	0.8293	0.7608	1.5506	1.7890	0.7726	0.2458	1.0168	0.5316	1.0105	0.7236	2.1956	1.6968	0.6789	0.9267	3.5677	0.7016	0.9150	0.4590	1.7426	0.9995	1.5166	1.5820	0.2092	1.9190	1.4480	0.4192	1.9264	0.2791	0.7886	1.1347	1.3103	0.5830	1.1802
0.5962	1.2647	0.7837	0.4898	0.7943	2.0445	0.4435	1.4568	1.7247	0.7184	1.4041	0.9423	0.2820	0.6510	1.3325	1.7263	0.9397	1.0368	2.3226	1.9469	0.9035	0.5653	2.7818	0.7582	0.7122	0.6736	0.7691	0.3263	0.5682	1.5932	0.2163	0.5728	0.6116	2.2122	1.6567	0.2079	0.3894	0.2192	1.7754	0.8365	0.4180	0.9453	0.5318	1.7600	2.3124	1.2025	1.5368	2.7476	1.5365	1.4688
1.4983	0.9804	1.0498	1.3667	0.5779	0.9593	2.1641	1.4878	0.9195	0.7406	0.3135	0.6880	0.7976	0.7143	1.5560	1.6656	1.3086	1.3802	1.4127	0.8056	1.6795	1.6947	1.0958	1.4532	0.1518	0.5427	0.3958	0.7766	1.4108	1.2705	1.0969	1.2476	1.1964	2.6526	1.2013	0.9182	1.5347	1.4159	1.8248	1.3819	1.2635	0.6966	0.6070	0.4632	0.8026	1.2188	1.8266	1.1469	0.7008	1.5808
1.9306	1.5149	0.2140	1.0598	0.4692	2.5105	1.9758	1.3709	0.2966	0.1548	0.5557	2.1268	2.3981	0.8588	2.9071	1.8286	1.2345	1.5871	1.3073	0.5455	1.7683	1.6307	0.6341	1.3813	1.3531	0.2139	0.4124	2.0707	1.1522	1.8811	2.5630	2.0981	2.0957	2.4383	1.7647	0.2190	0.6788	0.4956	1.3287	0.4930	0.7659	1.7560	1.1685	0.7290	0.3908	1.6485	0.5704	2.1498	2.3604	1.2398
0.7917	1.8354	0.3923	2.5405	1.1354	0.5997	2.0487	0.4246	0.4416	0.6039	2.4082	1.3655	1.1296	2.1709	1.2164	1.8727	1.0308	1.7790	0.5931	1.1710	0.5928	0.8701	1.6517	1.0920	1.1906	1.2591	1.8285	0.5756	1.4940	0.4443	0.8406	1.6583	0.9787	0.4043	1.1508	0.4978	1.1352	2.1524	0.5443	2.1052	1.8432	0.7325	2.2341	0.6342	0.3836	1.5533	0.9620	2.1472	0.5941	1.1663
1.5052	0.1512	1.0252	0.9325	2.2724	1.3074	1.5418	0.6021	1.7455	1.3347	0.9853	0.6962	0.5940	1.1505	2.3834	1.0139	0.6631	1.5096	0.7115	1.1331	0.9813	1.3862	2.4930	1.2353	0.7206	1.7644	1.3117	2.2696	0.2101	1.0628	0.4260	1.1894	0.8894	0.4435	0.9260	1.2608	0.7353	1.0218	1.5074	1.1219	1.2334	0.2498	2.0174	1.0054	2.4709	0.2569	0.7278	0.1195	1.3015	1.6948
2.9524	1.0012	1.5869	2.2361	1.8347	1.7612	2.2467	2.7045	0.3404	1.4878	2.0196	0.4510	1.2730	1.7220	0.9886	1.4347	1.6151	0.4393	1.7434	1.1608	0.4770	0.7380	2.4981	1.2593	1.2395	1.7124	0.6167	1.3039	0.3154	2.9866	1.4000	1.2098	1.1011	0.6711	1.1344	1.6627	0.6198	2.1699	1.5453	0.3919	0.7467	1.4041	0.7599	1.5186	2.1825	1.7791	1.3768	1.1400	0.8334	0.4915
1.0716	1.0882	1.2713	1.2197	0.5381	0.4930	0.6520	0.3983	1.0508	0.1950	1.4096	1.3279	1.4998	2.4767	2.7779	1.3158	1.2970	1.4738	0.9154	1.5408	2.6199	0.2060	1.3792	0.5410	0.9852	1.0973	0.2259	1.4404	0.7240	1.7244	0.8420	0.9973	0.7104	0.8545	2.0827	0.4577	0.2361	1.9788	1.5548	0.9530	1.5044	0.7725	1.3054	0.2873	1.5881	0.7305	0.8529	0.3794	0.9290	0.6041
0.2644	2.4236	0.8218	2.1094	1.4687	1.2065	2.2288	1.6711	1.1077	0.9341	0.8797	0.5083	1.1715	1.8370	2.2343	1.8692	1.6407	2.1234	1.5202	0.9477	1.9060	1.1648	2.1308	0.7172	0.9511	0.7283	1.5215	1.5672	0.3323	0.9943	2.3022	1.2115	0.7576	2.1644	0.7467	1.6824	0.7214	0.5815	1.0794	1.4783	1.7683	0.9264	2.4785	1.7276	1.3766	0.8828	1.1574	0.8564	1.5042	0.8650
2.6015	0.8980	0.8880	0.7984	0.4603	1.3212	0.9936	1.5276	2.2206	1.1007	0.6654	0.7865	1.8966	0.9779	0.5704	0.8994	1.1786	1.7195	0.4562	1.9996	2.1863	0.8702	0.6820	1.2853	1.4301	0.6608	1.9630	1.2834	1.2224	0.8825	2.5462	1.0044	0.4518	1.8960	0.9692	1.9337	0.5374	0.8142	1.1519	1.8253	0.8693	1.2429	1.5967	0.4234	0.8240	1.6775	1.8164	0.2742	1.5725	0.3799
1.0578	1.3212	1.6366	0.6100	2.1367	0.8572	2.1757	0.7607	1.4916	1.0871	0.1992	1.6097	0.6815	1.4499	0.6038	1.0553	0.9996	1.9480	1.8857	1.3283	0.7669	0.3178	2.5894	1.7580	0.6519	0.2150	1.4721	0.4197	0.2029	0.7793	0.8204	0.2859	2.0476	0.4707	0.9850	0.2905	0.2441	1.9299	1.8383	1.0481	0.9866	0.4780	1.0829	0.6815	0.7679	2.2038	1.2830	0.5007	0.8514	3.6191
1.1285	0.8227	0.6337	2.1220	1.9360	1.2308	0.8037	0.9572	1.1466	3.0629	1.9817	1.3424	1.1437	1.1147	0.6229	0.8792	0.0654	1.4681	1.3191	2.2107	0.7053	0.6726	1.0313	2.2991	3.5077	0.8259	0.9169	0.2558	2.1281	1.4229	0.7955	0.3189	2.7630	0.7496	2.3070	1.5733	2.0010	0.5134	0.6384	0.7683	1.0999	1.4749	1.1758	0.3613	1.4390	0.5679	1.2968	2.4538	0.7599	1.3294
0.7046	2.4415	0.8403	0.6253	1.1296	0.5099	0.4108	0.2285	1.6527	1.9962	1.8158	1.8943	1.7052	1.6652	0.3576	0.3806	2.2403	1.5298	2.4562	1.2476	1.0449	0.6082	1.0469	2.8060	0.4826	0.3574	1.5445	0.1659	1.3039	0.8816	0.8393	0.7821	1.2283	2.3096	1.3047	1.2947	0.7835	0.8081	0.8926	0.5287	1.4969	1.8504	0.6092	1.7576	1.6643	1.2358	1.6346	1.5030	1.5158	2.0264
1.6183	1.0511	1.4450	1.1643	0.9541	0.5317	0.3588	1.8195	1.3195	1.4736	1.6494	1.4267	0.7840	0.6748	1.5912	2.4374	1.2476	1.3790	0.3352	0.2516	0.9913	0.7441	1.3458	0.2685	1.5638	1.7785	2.2037	1.9038	1.0385	2.6885	2.1834	0.7501	2.6116	1.1510	0.8782	1.6169	1.4825	1.3860	2.9151	1.8879	1.0287	1.1540	1.5172	1.7877	2.0040	1.3399	1.0709	1.6815	1.4392	1.1449
1.4772	0.8639	0.4212	0.8260	0.8128	0.7352	1.4771	2.1759	1.9083	0.8592	1.8902	1.4341	0.8222	1.9960	1.9548	0.5407	1.1021	1.1386	0.5654	0.9887	1.8527	2.6388	0.7694	1.7727	0.6157	0.5636	0.8356	2.8971	0.1004	0.8999	2.2959	0.6618	0.6095	1.7126	1.2727	0.8698	0.9814	0.9878	1.8683	0.6604	0.9705	0.1843	0.7559	2.5108	0.7534	1.3510	0.9758	0.4304	0.4055	0.0799
0.8090	0.9643	1.4891	0.6284	0.2937	0.7314	0.2382	1.4698	1.2331	0.5092	1.2357	1.6833	1.5547	0.8674	3.4323	1.4680	1.6016	1.5307	1.1735	1.7358	2.0061	0.8438	1.7439	1.9310	1.9801	0.5964	0.5958	0.9695	0.6410	1.4876	0.8304	1.1396	0.3835	0.7373	1.4785	1.0490	1.7459	1.2524	2.7676	1.2210	2.5285	0.5506	1.3926	1.3157	1.1111	0.9101	1.0238	2.6685	0.6623	0.3161
2.3049	2.2943	1.8580	0.9402	0.6722	1.1612	2.1940	1.2753	1.1432	1.6624	1.7562	1.8393	1.7137	2.2794	2.1791	1.2252	2.5869	1.8560	1.4543	0.2008	0.4926	0.9896	0.9982	1.4209	2.6477	0.0668	0.7826	1.1279	1.3537	1.1662	0.8724	1.4074	0.6698	1.9319	2.0359	2.3410	0.1648	1.4736	0.9353	1.8993	0.1964	2.0109	0.5674	1.3771	1.8921	2.9425	1.6600	1.8248	1.0510	1.6016
1.0870	0.8656	0.1865	0.4464	0.7017	1.6102	0.4570	1.5256	2.0620	0.9070	1.3767	2.5372	1.8855	1.0441	0.9112	1.7351	1.1927	1.4553	1.0788	2.4031	0.5130	2.0828	1.4770	0.9862	0.9799	0.6151	1.1562	0.9216	1.2063	1.5594	1.8594	2.9478	1.0028	1.0886	0.8745	2.6040	1.1631	0.6775	2.5196	0.5687	1.2507	0.0907	0.7678	1.0646	1.7649	2.0678	1.4608	1.4865	0.7740	2.5997
0.9757	0.7363	0.8002	1.2350	1.6696	0.5670	1.4159	1.1899	1.3132	1.9603	0.8829	1.9755	0.8198	0.8548	0.8809	1.8577	0.5032	1.5103	2.4154	1.6682	1.6872	0.3919	1.9095	2.7557	1.7673	1.0059	1.0185	1.1016	1.2812	1.6158	1.0102	1.7789	0.6510	0.6965	0.5449	0.6939	1.8676	0.7770	1.7524	1.1070	1.9637	0.9158	0.5940	1.3246	0.4349	1.3360	0.1655	1.1205	1.7128	1.9129
0.2306	0.2160	2.0206	1.4940	1.1080	1.5373	0.7649	1.9196	1.7670	0.6951	0.2944	1.5161	0.7871	2.0589	0.8548	2.2526	1.6195	1.1080	2.4110	1.5974	0.5943	1.4361	0.8708	1.9254	0.2841	0.6706	1.0819	0.9452	1.9124	2.1016	1.8227	1.8878	1.4819	1.4366	1.0399	1.0615	1.0178	0.8687	0.5752	2.2959	0.5167	0.7812	1.2249	0.8554	1.6310	1.3954	0.9894	0.9918	0.7469	1.0074
0.6011	1.2806	1.9767	1.7444	2.5945	2.0312	2.4181	0.8075	1.8500	0.4924	0.5175	2.3119	1.2873	0.2649	0.9314	1.6501	1.0464	2.5039	0.3638	1.0484	0.8311	0.6281	1.1107	0.9953	1.4724	0.4483	2.8301	1.6639	1.8561	0.3865	1.9242	2.5348	0.9010	1.5142	2.0700	1.8648	1.3491	0.3864	2.0612	2.1143	1.7899	0.9938	0.3464	1.3592	1.9307	1.8617	0.5001	1.2262	1.4536	1.8725
1.0923	1.5350	1.6076	0.5306	0.5724	1.2402	1.0101	0.2739	1.4307	1.7501	0.9240	0.8403	1.0990	0.3812	1.6519	0.7707	0.7432	2.2948	2.4129	0.5910	1.6275	1.2648	1.6940	1.9086	1.8471	1.4816	1.2522	1.9367	1.7427	0.8881	1.2149	1.6668	2.2248	1.0093	3.3044	0.7905	1.8301	2.8697	0.2932	1.0422	1.1705	0.8101	0.4546	1.1478	1.1151	0.7827	1.0016	1.2517	1.7558	0.9717
1.3383	1.1282	1.2636	0.6170	0.8956	2.5222	1.4659	0.7734	1.7352	0.5620	0.8869	1.3884	0.8006	0.3802	0.7118	0.5075	2.8187	0.6811	0.7280	1.6900	0.9641	1.6484	1.6916	1.9174	1.3982	0.7349	1.1316	1.5526	0.6475	1.4084	0.7640	0.2863	1.4212	0.6618	1.8476	2.3476	0.8641	1.3739	1.2127	3.2660	2.4801	2.3835	1.5509	1.0861	2.2343	0.9685	0.9006	1.8198	1.2711	0.8562
1.6765	1.0615	0.2126	0.8108	1.1786	2.3221	0.7133	1.4121	0.4262	1.6544	1.7644	2.5493	1.7373	1.8729	0.6420	3.5040	0.6750	1.0407	1.6409	0.5214	1.0328	1.8902	0.3957	0.3566	1.2244	1.9240	1.5754	0.4683	0.0434	0.6403	1.9917	2.1618	1.6339	0.6861	1.2948	2.0483	0.9924	1.3133	1.1334	2.3392	1.4453	0.5358	0.2661	2.0458	0.5756	1.3832	0.2258	0.7426	2.1030	2.0762
1.4115	1.4866	0.8450	1.0198	1.7056	0.7735	0.9720	0.2241	2.5664	0.3654	1.0379	1.1964	2.6171	1.4286	0.3493	2.3535	0.5362	2.2430	1.6497	0.7201	1.7959	0.2210	1.4543	1.1754	1.8338	1.9102	2.3039	0.2073	0.9250	1.0862	1.3308	1.3030	0.8259	0.4715	1.2777	0.6343	1.0253	1.3410	1.6179	0.9787	1.5782	0.8233	0.6468	0.6577	1.5008	2.2055	0.0722	1.1189	1.0213	0.8789
2.4444	1.3124	0.7116	0.8027	0.4183	0.8248	1.2373	1.3957	1.7535	1.4426	0.5432	1.6670	0.1885	0.5010	1.3304	0.2736	0.1006	1.4560	0.6106	1.9590	0.8980	1.4523	0.8415	0.4777	1.9831	2.2210	0.4362	1.5208	0.6991	0.8099	1.9332	1.6633	0.1425	1.5173	0.8319	0.3758	1.7508	0.4083	0.9404	3.5599	1.3996	0.2931	0.6018	0.4737	1.8193	2.6955	1.7081	2.4519	1.5017	2.1843
1.6171	1.3542	1.0112	2.0436	1.9000	1.0579	2.2095	1.1519	1.5619	1.1327	1.5213	0.8016	0.6266	0.8808	4.2338	1.4330	2.3586	2.0184	0.5886	1.9108	2.4785	0.7039	2.7410	0.1052	0.5358	2.1368	2.2596	0.7079	0.8930	1.3112	1.0467	2.0203	1.0474	1.3908	1.9164	1.6783	2.8810	0.5229	1.5857	0.6885	1.1001	1.1244	1.3068	0.9298	1.7059	1.5331	1.6213	0.7984	1.8574	1.9562
0.9860	1.4128	2.5875	0.9491	1.1791	1.1712	1.3861	2.3277	0.9414	1.1489	0.1983	1.7027	1.4577	1.7003	1.1443	0.9423	0.8710	1.2613	0.7139	1.7165	0.6071	1.9302	0.9744	0.8327	0.6287	0.7312	0.7577	1.7010	1.1533	2.7736	2.5152	3.1044	0.7508	1.0410	1.6636	1.4068	2.6153	1.1956	1.7058	1.5753	0.3761	1.5212	1.6416	1.5460	0.4639	1.0110	0.9140	2.5001	1.1129	0.8980
0.3787	0.1987	1.5767	1.4245	0.5796	1.3327	1.6030	2.1699	1.4838	0.8253	1.7689	2.5426	1.3208	1.7751	0.8496	1.2090	2.2404	0.7141	1.8480	0.8667	1.6344	1.4528	2.3008	1.6775	0.4610	1.5518	1.3668	1.5317	0.0964	1.5856	1.2686	1.9331	0.4805	1.1152	1.6897	0.4992	2.0174	0.9119	1.4452	1.5451	0.7453	0.6559	0.5214	0.8824	1.9363	1.1623	1.4268	0.8972	0.7494	1.7379
0.2402	1.0293	0.8903	1.6990	1.8496	1.4659	2.0786	0.7983	1.5731	1.6084	0.8976	1.4520	1.6002	0.9316	1.1805	1.1805	1.3238	2.5472	1.2050	0.8015	0.4899	1.3717	1.4848	1.2654	0.3075	3.6187	1.4483	0.5850	0.4158	0.7492	1.9367	1.6841	0.7122	0.5472	2.5236	1.6253	1.0388	1.7230	1.0580	0.1230	1.4378	1.9949	2.9270	0.8955	2.3358	2.1724	3.0419	0.8002	0.8983	0.6532
0.9878	1.1118	1.5038	0.4878	0.3902	1.5809	1.2976	0.9999	1.8239	1.0140	1.2606	1.5882	1.8120	1.1670	0.6597	2.2006	1.2147	1.8426	1.0317	0.4509	1.5438	0.8887	0.9869	1.0649	0.5459	0.6014	1.0489	1.9662	0.8953	0.5619	0.5765	0.7718	1.2534	0.6129	0.1893	1.1732	0.5488	2.5013	2.5699	1.4244	2.4274	1.4946	2.1640	1.3859	0.7077	0.8714	1.1517	1.2243	2.3541	1.0628
1.2680	0.7849	0.9921	1.8030	0.2297	0.8513	1.8317	1.2975	2.0873	1.1671	1.9711	1.8043	0.9388	1.3779	0.4542	2.1754	0.7061	2.4205	1.7286	1.5758	1.3352	1.3883	2.1221	1.8886	0.8381	1.0640	0.8931	0.5190	1.3577	0.6416	1.3261	1.2482	1.9087	0.6550	1.4794	1.7933	0.5041	2.2191	1.7469	0.6270	1.8121	0.3446	2.1271	0.1667	2.3773	1.2587	1.2730	1.5113	0.6545	0.3892
1.3998	0.3389	1.8887	1.1306	1.4889	1.2869	1.2596	0.5586	0.6287	1.5703	0.7782	1.2779	0.7525	0.9480	2.1048	1.1034	0.9853	1.1663	1.7853	1.1859	1.9160	1.9115	1.3550	0.4811	1.1986	1.7745	0.4331	1.1569	1.3960	1.5705	1.1426	0.4535	0.3006	0.7798	1.4134	2.5304	1.7693	2.0894	2.4249	2.0986	2.7008	0.8241	1.6781	1.2756	2.7862	1.6439	0.7390	0.9448	0.2996	2.0180
1.5869	0.7983	1.4863	0.7758	1.1054	0.6445	1.1757	1.3004	0.7055	0.4205	0.7392	0.2828	1.3589	0.6752	0.9865	1.0853	0.9854	1.2619	2.1754	0.5294	0.6912	1.6009	1.1100	0.8799	2.2157	1.3057	1.3663	0.3578	0.3487	1.3795	0.7813	1.2359	1.4950	1.0199	0.6185	0.9844	0.8445	0.7174	0.6312	1.7158	1.8094	1.2785	2.0648	0.8819	1.0361	0.9419	1.5397	2.7913	2.2085	0.4464
0.8050	0.4768	2.6990	1.4538	1.2010	2.4838	1.2674	2.2700	2.5843	0.8605	1.0035	1.9850	1.1112	1.9411	1.7277	1.7220	1.2959	2.2292	1.0413	0.6112	1.8357	0.6798	1.2339	0.9809	1.7097	0.9188	1.1539	0.3542	2.0738	2.3600	1.1390	0.6763	0.2597	1.1712	2.4437	2.6674	0.6680	0.9182	1.8063	1.7434	0.6765	1.3622	1.5636	2.1008	1.0949	0.5355	1.4217	0.3666	1.3318	1.1573
0.9035	1.0470	0.7118	1.0741	0.2307	0.6266	1.0984	1.2832	0.7619	1.3524	1.6889	1.0776	0.8966	1.4120	0.3077	0.9700	1.1998	0.8064	1.5754	0.5418	1.3359	0.4527	0.9873	1.3618	2.0776	0.7464	0.7684	0.6380	1.3041	1.1876	1.5710	1.4824	1.9232	0.6623	1.1603	2.0997	1.7340	0.8700	0.7842	0.8664	1.7954	2.5317	1.8261	1.8385	1.0257	1.2119	1.6421	0.1134	1.3842	0.6246
2.1029	1.2031	0.5504	1.3542	1.3899	1.7681	1.7212	0.6290	1.2571	1.4743	0.5602	0.8994	1.9039	1.4865	1.4721	1.4556	0.7505	0.8007	0.6695	1.1162	1.6345	2.2164	1.2204	1.3297	2.1699	1.3071	0.8578	2.0163	2.5315	0.9389	1.1777	1.1701	2.0992	1.2827	0.4228	0.6726	2.1146	0.9683	0.4484	2.3099	0.9235	0.3887	0.9075	0.9754	0.2962	1.0513	1.2129	2.0189	1.8238	1.5594
1.6560	2.3504	3.1635	1.0414	1.6220	1.4160	1.7601	1.9320	0.7471	1.8616	0.9225	0.4409	0.7631	2.0048	2.0995	0.7297	1.2850	2.5523	0.8220	0.7179	2.5578	0.7146	0.6054	0.8535	0.5112	1.0950	0.8574	0.8406	0.8494	0.5820	2.4640	0.3829	0.9662	1.5870	1.5908	0.5474	2.1963	0.9074	0.6852	1.3257	1.5756	0.9423	1.2316	1.1182	0.3965	0.6710	0.5702	0.6571	0.4608	1.0645
3.0213	0.4192	1.2488	1.7189	0.4501	0.4534	1.5836	1.6182	2.0840	0.2901	0.8359	1.6295	1.4990	0.5552	1.6863	1.9739	1.6805	1.0287	1.2791	1.5479	0.7545	0.6269	1.3225	0.2131	3.0272	0.7269	1.2995	0.6037	0.3435	1.6908	2.7251	2.0773	0.5249	0.9308	0.8185	0.8578	1.8869	2.0383	1.0588	1.0313	2.9413	1.9044	1.2479	1.5182	1.7704	1.0046	1.3335	1.8392	1.9947	2.7110
1.6481	2.0806	1.7451	0.5358	1.2963	2.0094	1.3275	0.1041	2.0515	1.0996	1.3294	1.4834	0.6603	0.9368	0.2038	1.1530	0.6586	0.2502	1.5925	2.2933	1.7087	0.3380	0.3689	0.7330	1.2205	0.6950	1.1923	1.0022	1.2415	0.7296	0.6774	0.3180	1.7760	0.6515	1.0562	1.4264	0.9109	0.6528	0.6289	0.5889	1.4212	1.9574	0.8979	0.6314	0.8849	0.5155	0.7598	2.0041	1.4876	0.3216
1.5515	1.1799	1.7583	1.9626	1.5221	1.2813	1.2480	2.1500	1.9067	3.2895	2.3462	2.5829	1.5626	1.7985	0.4237	0.8432	1.5763	1.2506	0.7853	1.2834	1.1202	1.3170	0.6053	2.0901	0.6356	1.9367	0.7098	1.3592	2.1743	0.5145	1.0287	0.2592	0.2843	1.5131	0.9752	0.9382	1.5192	1.1622	2.6519	1.7567	0.6316	1.5253	0.0973	1.1542	1.0242	1.3823	1.5501	2.2359	0.5094	1.0510
1.9583	0.6316	1.5907	1.1011	1.3930	2.2685	1.5256	1.0372	1.9480	0.8999	0.4193	1.1851	0.8456	2.4603	1.0671	1.4621	1.2717	2.8780	1.8138	1.2950	1.4111	1.8066	0.1306	0.7660	1.2494	1.3311	0.8070	1.1872	0.9569	0.7341	1.6989	0.9734	0.7089	1.4738	1.4095	0.6339	1.4043	0.9078	0.4415	0.9463	0.6138	0.4974	1.8714	1.1086	2.1934	0.5579	1.2783	1.1999	0.8607	0.5554
1.1763	1.0647	0.5518	0.7861	0.2237	0.7076	1.4169	1.0796	2.3086	0.7802	0.7995	1.2767	1.7008	0.7808	1.0514	0.3708	1.2011	1.8729	1.2283	0.5083	1.7918	2.1103	0.9013	1.6640	0.7782	0.4781	0.9097	2.5206	2.3169	0.9969	2.7302	0.4856	1.4733	2.5641	1.9653	1.1453	0.7400	1.4222	2.2301	2.3088	0.6177	1.7994	0.5711	2.5025	2.1447	0.4860	1.4717	1.8647	1.7811	1.2499
1.6124	0.7906	1.9037	1.4175	1.2975	0.1059	1.6768	0.9511	1.9268	0.2586	1.7797	0.9696	0.9950	0.3774	1.3973	0.7837	2.0221	1.3265	1.4051	1.3785	0.4762	0.4954	2.0234	1.3380	1.3195	1.7875	1.4688	1.5928	1.7054	2.4245	0.4713	0.2809	1.4921	0.7082	2.6622	2.2912	2.5069	1.5025	2.3484	1.0256	1.3311	1.3843	2.8607	0.3880	0.9711	2.4237	1.4751	0.8184	0.0443	0.9277
2.1808	1.8264	0.9262	0.7029	0.8699	1.0691	0.1905	0.4322	0.8383	0.9651	1.4021	1.0488	1.1421	0.6900	0.5300	1.0836	1.2512	1.6403	1.3355	2.2068	1.3875	1.6562	1.9339	0.1534	2.0604	1.2736	1.9528	1.4702	1.6198	0.8726	0.6563	1.7429	1.5167	0.2585	1.4609	1.6798	0.2619	0.8820	0.4443	0.8178	2.6562	0.6882	1.4730	1.5586	1.0143	0.7212	0.9871	0.9952	1.2695	1.2535
0.8036	1.4061	0.4273	1.8766	0.4060	0.7185	1.9419	1.6442	2.3709	0.8227	1.0634	1.6471	0.6381	0.8664	1.4059	1.6091	1.7971	1.5315	1.7200	0.7578	1.1784	1.5430	1.1832	1.1470	0.8813	0.8604	0.7419	0.5014	1.2219	1.9573	0.8763	0.8685	1.0818	1.3372	0.6046	1.2597	1.0408	0.7532	0.9516	1.0642	1.8702	1.0773	0.5285	1.4588	2.7249	1.1591	0.9255	1.0811	0.5703	1.6949
0.4922	1.0224	0.6295	0.3842	1.8655	0.7818	0.7624	0.4732	0.3842	0.5084	2.2080	0.2713	0.8552	0.1699	1.3817	0.5274	1.3142	1.3180	0.8836	0.3114	1.4326	1.9695	0.5350	0.6003	1.5584	3.1128	1.6136	1.4542	1.5383	1.4888	1.1264	0.8292	0.6380	1.7751	0.9976	2.6422	2.7553	1.0530	0.7091	2.6422	1.8085	2.0315	2.0933	0.7638	1.8302	1.6067	1.8306	1.5618	0.3445	1.9485
0.9747	1.1219	1.4522	1.2911	0.4984	0.1883	1.3988	1.9084	1.5572	1.2545	0.7614	1.5791	1.1491	1.0412	0.5636	0.6564	0.9655	0.9935	1.6866	1.0637	0.2512	2.2559	0.8358	1.1401	0.1731	0.5482	1.2128	1.3578	1.1382	0.8865	0.6583	0.4363	0.8405	1.9994	1.0884	1.2932	2.3101	1.2342	1.0688	1.3928	0.6826	1.9704	2.0170	0.6975	0.9939	1.7017	0.8295	2.3334	2.4705	1.2826
1.0866	0.8289	0.9340	1.2439	2.4414	0.4521	0.4645	2.0586	1.3510	1.2640	0.4585	0.6027	1.1503	1.3729	1.1031	0.9222	1.2480	0.6842	0.3460	0.7236	1.3367	0.9917	1.5415	1.3505	1.9881	0.7240	1.8990	1.4345	1.2309	0.5456	1.2507	1.2622	1.3201	0.8735	1.2842	2.8066	0.8815	1.4481	1.7629	1.6497	1.0913	0.0809	0.1700	0.4017	2.5046	2.0247	2.1474	1.0715	1.0709	2.9306
0.1538	0.6240	0.6316	1.0781	1.3262	2.2320	0.9759	1.6935	2.3153	1.6311	2.9968	1.3010	1.1865	0.4422	1.3413	1.6447	0.8660	0.9685	0.8602	1.3068	1.2717	1.7557	2.2698	1.7820	0.5454	1.3322	0.5684	0.2531	0.7432	0.3426	1.3697	0.8614	1.0251	1.7844	1.4729	1.3155	1.0457	2.1203	1.6512	1.4578	0.4700	1.8166	1.3750	1.0587	1.5023	1.2401	0.9261	1.8206	3.4168	1.7292
1.0552	0.8320	1.2676	2.1663	0.3562	1.1136	1.1052	2.8319	0.4876	0.7569	0.7368	0.8180	1.6039	2.0845	0.6786	1.3532	0.3114	0.8076	1.4585	1.2534	1.2681	0.3971	1.0114	0.1642	0.9640	0.9091	0.5361	2.2862	2.4371	1.0739	1.6017	1.7705	0.8048	0.2822	1.7350	0.6212	2.7978	1.6713	1.8646	0.3696	0.7866	0.8488	1.0240	0.8943	0.3504	1.0340	1.2687	1.5852	1.0991	1.8134
1.7862	1.6825	1.1442	0.3629	1.0583	2.0734	1.0350	1.3631	1.1164	1.3347	1.0074	3.1719	0.8221	2.3641	0.4402	1.8874	0.9370	0.8887	0.5450	0.8711	1.2904	1.2333	0.5266	2.1669	1.7729	1.1907	0.3817	0.9949	0.8137	0.8002	2.3496	0.9164	2.1053	0.9765	0.7811	1.0170	0.9786	0.4764	1.9826	0.5185	1.3196	1.7889	0.8150	0.8185	1.2952	1.7080	1.1454	1.8096	0.6318	2.1250
2.4507	0.6946	0.9312	1.0158	0.4888	1.0389	0.8090	0.7034	0.5263	2.0352	1.6611	1.7761	2.5800	3.4380	1.8399	2.6050	1.2904	1.0973	0.6658	1.6423	1.1665	1.2636	1.7635	0.5711	0.9292	2.3230	1.8509	1.1207	1.0112	1.3881	1.0719	0.7195	0.5831	0.3451	1.9097	2.5835	2.2971	0.3961	0.9947	1.0781	0.5618	1.0829	0.3398	0.3758	2.4398	1.7712	1.3422	2.2747	0.8255	1.6838
0.7469	1.9251	0.3864	0.5936	1.5934	1.1295	0.8148	1.1949	0.7412	1.6214	1.1617	0.5431	1.4999	1.8411	1.6198	0.5525	0.2453	1.0336	2.2688	1.5554	1.5997	2.3898	1.5936	1.4815	2.0305	1.9714	0.3585	2.6861	1.9271	1.9670	0.7721	1.2482	0.7736	1.1914	0.7691	2.2666	0.4180	1.0787	0.5946	0.3981	0.6142	0.8844	1.9143	0.4048	1.5546	0.4969	1.1135	0.9917	1.4057	1.0597
0.9304	0.9259	1.9541	0.7906	1.8767	1.9266	0.1777	0.7271	1.6319	0.1347	0.7232	2.3362	2.0520	1.5895	0.9463	1.0862	0.6467	1.6110	0.4509	0.4796	1.5332	0.6981	0.5374	0.9623	1.0245	1.3915	0.5269	1.4723	0.7535	2.7549	0.3930	0.6815	1.3504	1.3250	0.2735	2.0392	0.5717	0.9770	0.4441	0.9011	0.1470	0.5317	0.6016	1.0783	0.6594	1.1939	1.2634	0.4064	2.2672	0.8377
2.7882	1.8964	0.7541	0.3925	1.1295	2.1159	0.7182	1.0310	2.8709	1.5223	0.6644	1.6299	0.9746	2.1247	1.1621	1.2522	1.7738	0.8189	1.8672	1.4882	1.4131	1.1326	0.8881	2.4899	0.7922	1.9257	0.5508	1.5405	0.8543	1.7770	1.1079	1.6552	0.6552	3.4282	1.1294	1.4476	0.4947	0.7254	0.8994	2.1445	0.7577	2.0553	0.6720	0.9201	0.4504	1.7415	1.8166	0.7885	0.5113	2.0822
1.2942	0.6862	1.1482	0.8382	0.6907	0.9742	1.3855	0.0267	1.3108	1.3631	1.6561	0.8289	0.9785	1.4003	0.8844	0.3157	0.2351	0.8403	0.5062	1.1936	1.2707	0.6769	0.1239	0.6214	2.2573	1.7881	0.8227	0.5030	1.5062	1.8344	0.8287	0.8640	2.0781	0.5868	1.0761	1.1821	2.1922	0.8441	1.8395	0.3138	2.4398	1.4228	0.6859	1.8259	1.2132	0.5903	1.5633	0.1191	1.1316	0.6349
2.5592	0.7673	2.0390	1.1552	0.8344	2.4605	0.8648	2.2141	0.6096	1.2247	2.2152	1.7701	1.3408	0.4756	0.9183	2.3756	0.5736	1.1615	0.8033	1.1646	0.5588	0.3677	0.9231	0.8284	0.9425	0.5437	1.4451	1.1930	0.5863	1.8593	0.3368	1.2829	1.5675	1.2648	1.4149	1.9313	1.1325	0.7988	1.0140	0.8249	1.0713	0.9728	1.5119	1.1671	1.1776	1.0671	1.1844	2.2974	1.1362	0.4783
0.8095	0.2455	1.4872	0.9506	1.2867	2.0289	0.6567	0.0435	0.4895	2.6118	0.9937	2.7039	0.5159	1.1117	2.0287	0.8546	1.9588	1.4354	0.2951	0.7219	1.3713	2.0568	1.5287	1.1768	1.2546	0.8603	2.0962	0.3602	1.4665	2.2583	0.8409	1.0861	0.6954	1.1530	1.1015	0.9572	0.9172	0.8668	1.4226	0.3933	1.7430	1.4949	0.4261	1.1235	0.6897	1.9225	1.4481	0.2198	0.3753	1.7837
0.7317	0.8509	0.9175	1.8802	1.0953	1.5925	2.0891	1.1715	0.2900	1.2691	0.8513	2.0939	2.4337	2.0226	0.2619	0.5277	1.1616	1.4480	2.4994	2.2779	1.4241	0.3450	0.8397	0.5711	1.2765	0.5604	2.7363	1.1800	1.6089	2.2546	0.5742	0.6261	0.3398	1.4145	1.3066	0.4661	1.0988	0.1901	1.6633	1.1610	0.6946	1.0764	1.3941	1.2217	0.7042	0.9402	2.0668	1.0463	0.7276	1.6401
2.3645	1.5097	2.4019	1.3052	1.3434	0.9173	1.4648	1.9370	1.7656	2.4427	2.5005	1.0317	0.7423	0.9052	0.1063	2.6392	2.1663	0.6467	2.3041	2.0824	2.6615	2.2769	1.4599	1.0232	1.8251	1.6614	0.7858	0.1476	0.7360	1.0226	1.2626	0.4819	0.6980	0.9240	1.5835	1.0817	1.6098	0.8158	0.8997	1.3259	1.9743	0.3978	2.2195	1.4479	1.7992	0.9527	1.7094	2.0661	1.0562	0.9542
0.4090	1.4878	3.0180	0.7918	0.4120	2.2238	2.3714	2.1937	1.3623	2.0523	1.6725	1.8487	1.3165	2.0144	2.4752	1.3179	0.9515	1.5195	1.2037	1.7649	2.2034	1.5922	0.7334	0.8034	0.5913	0.3468	0.9774	1.0464	1.7277	1.5741	1.6928	1.8106	2.1869	1.5022	1.7838	0.9036	2.2130	1.2699	1.1092	0.4993	0.8443	1.5869	1.0960	0.4717	1.8274	1.8661	1.4394	1.2416	2.2328	0.4903
2.8723	1.9108	1.7755	1.6032	0.4914	0.6408	1.8841	1.9645	0.9480	0.2169	0.6334	0.9529	2.5461	1.5721	0.6744	0.3740	0.3298	0.7968	1.5236	0.4842	0.7330	2.6490	1.5584	0.9306	0.8979	2.1120	1.1496	3.8888	1.9102	0.5193	1.5275	2.7111	0.0997	1.8066	1.7883	1.3582	0.6478	1.4761	2.5860	1.3543	0.5059	2.4385	1.3419	1.5601	0.5451	0.8657	1.4424	0.5597	2.4863	1.0874
1.1314	0.7418	2.0567	1.7402	0.8305	0.3928	0.9501	1.5804	1.3415	1.8487	1.2063	0.9591	0.8357	2.0907	0.3937	0.7469	0.7162	1.7887	0.6354	2.6729	1.2021	3.5831	1.0780	0.4417	0.8850	1.6441	0.3115	1.3874	1.0738	0.9469	1.1689	1.0836	2.1430	1.6893	1.3407	1.1757	0.7177	1.5070	1.0818	0.3922	1.0394	0.6342	0.5621	0.6325	2.8587	0.6033	0.3142	1.8399	0.9440	1.2939
3.3015	2.4251	0.5474	3.4088	0.4445	1.1247	0.9144	0.9865	0.2465	2.2573	1.2097	1.4062	1.8145	2.1863	3.2341	1.3252	0.3891	1.6612	1.1778	0.7234	1.4095	2.0128	1.7452	1.1805	1.2606	4.1614	1.6876	0.9187	0.8910	0.8556	0.2897	1.0765	1.0729	1.4735	0.4471	2.1577	1.4420	2.5492	3.4279	1.0656	1.3901	0.7614	1.4022	1.2820	0.9829	1.8867	1.0840	1.5171	0.7288	0.7700
0.8241	2.1906	0.5911	1.1271	1.3727	1.7235	1.4404	0.5688	1.3444	0.6602	2.8449	1.5563	0.1057	1.9203	1.4262	1.4992	2.1082	1.4948	1.3736	2.3701	1.9339	1.7651	1.3383	0.7733	2.9154	1.4381	1.9197	2.0576	1.2452	1.1788	0.1284	1.4544	0.4873	1.1920	2.2220	1.1738	1.1413	1.4797	0.3334	1.4579	1.5151	1.4643	0.9913	2.2335	0.8143	0.8746	1.7624	1.6314	2.4438	1.6328
1.0427	2.1855	0.6618	1.9882	1.0431	1.0463	2.1627	1.7357	0.6714	0.8253	0.5435	1.3932	0.9861	2.0424	2.1310	0.5252	1.2347	0.8301	0.7924	1.6776	1.0308	1.3138	1.2393	1.4852	0.8838	1.3950	1.1662	0.7081	1.8553	1.7014	0.6880	0.6834	1.1960	0.3326	0.5222	1.7468	2.0166	2.1249	1.2508	0.8004	1.8200	0.3817	2.3332	3.3463	3.0981	0.7428	1.8186	2.0096	0.2411	1.2479
1.0896	0.6504	1.4668	1.9364	0.5379	0.9626	2.7349	2.9007	0.9117	0.4128	1.0212	0.3914	0.8760	1.6029	0.4172	1.6385	1.8057	1.5823	1.6224	0.7032	1.1961	0.7141	1.2140	1.3040	1.3057	0.5476	2.8132	1.3997	1.3955	1.7948	0.5433	0.8668	1.1244	1.1300	1.1065	0.5443	0.5970	1.3537	0.8346	0.5622	1.8494	1.5687	1.8008	1.7426	0.5968	1.0670	1.0140	0.3467	0.4110	2.2028
0.7212	1.5464	0.5084	1.8096	1.4522	1.2092	2.5321	0.3928	0.7555	1.8563	0.8203	0.5725	1.8139	1.3605	1.2408	2.7926	1.7307	1.1047	0.8223	2.0322	0.8436	0.1033	1.5136	0.6770	0.6061	0.4922	0.5120	0.5772	1.4177	0.9560	1.6520	2.2455	0.5563	1.6653	1.3265	1.4521	1.2254	0.5832	2.0381	0.5060	0.9539	0.7053	1.1101	0.8575	1.4999	1.9437	1.2528	2.9493	2.1982	0.3793
2.0790	1.2472	1.2863	1.3188	0.9766	2.3058	1.8438	0.9825	0.4492	2.0313	0.4037	1.1316	1.5405	0.0063	0.1619	1.9951	1.0539	0.9481	1.7531	0.3388	0.7836	0.6628	0.8700	0.6459	1.3066	1.8127	2.2094	0.2890	0.3140	1.3630	1.6078	0.5621	1.7348	0.8964	0.7396	1.9586	0.8952	1.4535	0.3171	1.0359	0.6514	2.3526	0.2621	1.1664	0.7916	0.6805	0.4883	0.9859	0.6097	1.4137
1.6102	0.6319	1.2303	2.9702	0.9246	1.0752	0.5991	1.0399	1.7006	1.7515	0.8832	1.2866	1.0831	0.6811	0.9685	1.2640	0.5349	0.4767	1.6623	1.4723	1.0350	1.2473	0.9585	0.2034	0.8307	0.4159	1.5243	0.3166	1.8311	0.8893	1.3967	1.6865	0.9490	0.5554	2.2530	0.4398	0.8355	0.8068	1.4732	0.5143	0.9096	1.7133	0.3725	1.4885	2.1158	0.6488	0.3421	1.4680	2.1372	0.9115
1.0916	0.8716	1.2191	1.4634	0.7648	1.1127	1.7636	0.6272	2.0212	0.5349	1.8293	3.4424	2.5380	0.4864	0.0796	1.2667	0.8322	1.1093	0.1405	1.6229	1.2180	2.2376	1.7537	2.2153	2.4558	1.5512	1.2122	1.3655	0.8132	0.7734	1.6173	1.7587	0.8531	1.6667	1.3371	0.3470	0.8941	0.9103	1.1012	0.8142	1.2597	0.5543	0.2628	2.1166	0.7969	0.4989	1.7969	0.9796	1.2242	2.0355
0.6856	1.4957	0.9412	0.4592	1.4171	0.5195	1.7153	2.1092	0.9230	1.7947	0.0312	1.9660	0.2899	0.3819	0.2355	1.9103	1.3432	0.9469	0.9892	2.2880	0.9189	1.5054	0.2793	1.9007	0.9169	1.9654	1.2181	2.2360	0.9626	1.6872	0.0722	1.1930	0.4275	0.4999	1.2143	1.3112	1.6400	1.8738	1.0167	1.4425	1.4726	1.2952	2.3903	2.1065	2.3324	1.1403	0.6253	0.9179	0.4786	1.1421
2.0651	1.3717	0.9117	1.4317	0.3825	1.3466	2.1696	1.2241	0.4068	1.3789	1.3176	1.8582	1.6134	1.2269	2.0564	1.7249	0.8399	1.5431	1.4679	1.9081	2.3154	1.5376	0.8886	0.9556	0.8937	2.3292	0.2618	0.2260	0.2016	0.2812	0.8697	1.5831	1.2543	1.7062	2.2435	0.1033	2.4966	0.8856	2.4288	0.5497	1.1081	1.2140	1.3789	2.1994	1.0966	1.2542	1.2106	2.0961	1.1377	1.3520
0.8993	0.5184	0.9967	1.4808	0.4363	0.2883	0.2687	1.3240	1.6097	1.9476	0.2365	1.2238	2.0919	1.0262	1.9100	0.7060	1.7333	0.1169	0.7209	0.5861	0.7849	1.5058	1.7906	2.8820	1.2602	0.5011	0.4293	1.1520	0.5066	1.2598	2.4598	2.5001	1.2268	1.8054	0.6786	1.7255	1.4319	1.2000	1.2710	3.3104	0.5105	1.6197	0.9676	1.4171	0.8811	1.0315	1.1525	1.5990	1.8451	1.3122
0.8268	1.0890	0.5618	0.7987	1.6935	1.6054	0.7965	1.1139	0.7138	0.0978	0.8090	0.9888	1.9348	0.7726	0.9100	1.5141	1.1475	1.3902	0.9219	0.6954	2.1321	0.5863	0.2634	1.5738	1.2675	1.5076	0.5099	0.4857	1.5445	1.3165	0.6427	1.1836	1.2959	0.6713	1.7373	1.1494	1.5939	0.6393	2.5713	1.4675	0.9287	1.1768	1.7112	3.2400	1.2432	2.4173	0.5368	1.4394	0.4018	0.3791
1.5558	1.4027	0.7670	0.4155	1.0277	1.2209	0.6838	2.3448	0.7303	1.6997	1.2509	1.8566	1.7476	0.6880	0.7956	0.6261	1.4527	0.7125	0.2731	1.1881	1.4350	1.5557	0.7314	1.6653	1.0310	1.3008	1.5325	1.5944	1.6459	0.4679	0.5638	1.3450	1.5779	0.8669	0.8488	1.1896	1.5736	0.8567	0.8754	0.8877	1.0265	1.2852	0.1457	1.0972	0.6760	1.2004	1.7725	1.4660	0.2464	1.7239
1.9458	0.4839	2.1431	2.4366	0.6848	0.4021	1.1353	1.4133	1.2708	0.8426	0.4151	1.2840	0.8491	1.0997	1.7672	1.0486	1.8202	1.8190	0.6601	0.8802	0.8526	1.7030	0.8318	1.1379	0.8647	1.7882	0.5935	1.1041	0.7962	2.1559	1.4169	1.0463	1.5801	1.6119	0.9226	2.6297	0.8889	1.7714	2.3223	2.0666	1.2987	1.4102	0.9570	1.6695	1.1725	2.5075	1.0805	0.9668	1.0888	1.2591
1.4410	1.5475	1.3268	2.1589	1.6417	0.5535	1.0446	1.5548	1.2830	0.3097	1.1564	1.4629	0.6207	0.3861	2.3445	1.2687	2.3135	0.7629	2.6403	0.8896	1.1965	1.1364	1.6511	1.6481	1.3479	1.5529	0.2057	1.3248	0.9213	1.2963	0.8164	1.7780	1.7469	0.4019	1.2837	1.2287	1.4819	0.8746	1.8523	0.2059	0.5179	1.1278	1.4112	0.9023	1.9905	1.7121	2.0459	0.2830	0.3606	0.2757
0.7599	0.3557	2.2866	0.8907	1.1274	0.8653	1.0714	1.7916	0.6504	1.2582	2.1081	0.7976	0.6776	2.4828	0.8786	1.1974	2.7193	1.5710	2.6065	0.6127	0.3715	1.2016	1.8694	1.0785	1.4376	1.4016	1.5808	1.3201	0.9567	0.9592	2.6743	1.6483	1.7867	0.7303	0.8382	1.9111	1.4931	1.0656	0.9195	1.3659	0.6082	1.2367	1.2514	1.8399	1.3449	2.0771	1.1801	1.2439	1.9726	0.5564
2.0805	1.6721	1.4194	1.6333	0.4358	1.1427	1.2270	1.8390	1.0259	2.2116	0.7373	0.4809	0.8864	1.1055	0.8709	0.6236	0.2207	0.5962	0.6293	1.5839	0.5315	1.5717	1.2579	1.7178	0.5752	1.1069	0.2709	0.5112	0.7157	1.6935	2.2143	1.5994	1.4973	1.2387	0.9548	0.3915	1.9011	1.2533	1.6844	1.2527	0.7470	0.6944	1.9120	0.5796	1.4026	0.7337	1.5674	2.2432	1.7461	1.4918
2.4093	0.9417	2.5943	0.5771	1.2898	0.5730	0.5341	0.5456	1.4181	1.5982	0.7988	0.8076	0.5102	1.0857	0.4242	1.5140	0.2714	0.9024	1.9812	0.9951	2.3270	0.3106	1.6949	1.4324	0.4909	2.7644	0.6509	1.9744	1.1396	1.8456	1.7835	1.7378	2.0337	2.8953	1.4363	1.3825	1.4102	0.9320	1.3182	0.7539	1.3362	1.3906	0.5531	2.2555	1.7365	0.5144	1.4074	0.4936	2.2775	1.5123
0.7619	1.5294	2.7661	1.0070	0.9648	0.5520	0.6810	1.9530	1.8589	0.6449	1.3027	0.8045	1.9979	1.2662	2.3742	0.9379	0.3756	1.0518	0.7517	0.5425	0.6772	1.1517	1.5943	1.5383	1.3575	0.9841	0.3663	1.1553	1.5376	1.1472	1.6632	0.8440	1.1254	0.4783	2.0475	0.8119	1.3614	1.8107	1.5262	1.2094	0.6712	0.4425	0.8493	1.5442	1.1125	0.8214	0.4984	1.4119	0.3838	0.5412
1.3688	2.1071	1.9184	1.4283	1.1576	2.0737	1.2056	2.0404	1.3848	0.3181	1.3810	0.8492	0.1554	0.9315	1.2255	0.8831	0.6894	0.8669	0.8386	2.0450	1.1301	2.6041	0.8269	0.6492	0.8304	0.9823	1.2614	1.6310	1.8718	0.3607	3.1505	1.1959	2.0253	1.7832	0.6739	1.4613	1.0998	1.8492	1.4580	0.9049	2.0502	1.8924	1.7646	0.8437	1.8223	0.7440	0.7397	1.5413	1.4356	0.4512
2.3841	1.9171	0.3604	0.4024	2.0922	0.9595	2.0698	1.6570	2.1804	1.7400	0.5080	1.0833	0.4627	0.1801	0.8783	0.7553	0.3465	0.4679	1.3491	1.1398	1.6538	1.4942	1.6523	1.8635	0.9328	0.4737	2.0721	0.4464	0.4470	2.3837	1.6694	0.5323	2.1761	1.1572	1.0582	0.5486	1.5104	1.3552	1.4723	1.8990	1.7190	2.0053	2.4065	0.4856	1.6441	0.5097	0.8591	1.6259	1.5462	1.5236
2.6720	1.1432	1.4268	0.7130	0.6298	0.3276	0.7073	2.5036	1.6013	0.3410	0.9103	0.2891	2.8975	0.5938	0.1973	0.2935	2.5373	2.1328	0.9633	1.8396	2.4808	0.9220	1.1063	1.1748	0.5245	0.8307	2.2755	1.0848	1.1134	1.6509	1.4988	1.8824	1.5277	0.7628	1.6081	2.4060	1.2805	0.5978	1.2627	2.2267	1.9702	0.4912	0.8387	1.7538	0.6952	1.7495	0.9832	0.0378	1.0707	1.1385
1.6614	1.0542	2.0063	2.6153	0.7072	0.5138	0.6116	0.7427	2.4845	1.0234	0.4643	0.7078	1.7703	0.2583	1.2621	1.2794	2.2830	0.6939	1.4369	0.6425	1.1773	0.8029	2.0306	0.7314	0.3574	1.8518	1.8432	0.5434	0.9751	0.6250	0.5523	0.2879	0.4431	1.4631	0.8408	0.5936	1.2377	0.9327	0.6716	0.0957	0.2680	1.5235	0.9441	1.2076	0.9248	0.9191	0.6053	1.6520	0.6789	0.7699
1.1180	1.6732	1.2661	1.6736	0.5884	0.5355	0.4342	0.9973	0.5283	1.9549	0.2046	0.2782	2.8038	1.5397	0.7950	1.5718	0.9678	2.0756	1.1608	0.4201	0.8001	1.9747	1.1360	1.6699	1.2520	1.4368	3.1864	1.0323	0.7925	1.7132	2.4055	1.4751	0.7423	1.5154	0.6402	1.8361	0.6881	3.3446	1.0057	0.7760	1.1034	0.3482	0.7566	0.5243	1.5469	2.1764	1.7003	1.0384	1.3875	0.4355
1.6070	1.6629	2.5828	1.3451	1.6956	0.1623	1.3976	2.2723	2.7267	1.1993	0.9663	1.3900	1.5903	2.2791	0.6281	0.4092	2.2342	1.3042	1.1125	1.9963	1.1650	0.6426	0.8457	0.7595	0.9947	0.2545	1.4388	0.9336	1.0410	1.3871	1.2024	2.3581	1.0070	1.9284	1.3201	0.9702	0.3975	1.2339	1.2835	0.3687	0.9858	1.1193	1.2416	1.2311	0.3171	1.1380	2.0316	1.4157	0.6667	1.7612
2.0112	1.5511	1.2525	1.9998	1.0775	1.8077	1.8416	0.5754	2.1985	1.2410	0.6876	0.7675	2.3544	0.6589	1.2527	1.8854	1.0006	1.7128	1.1214	0.0928	1.8139	1.0057	1.2711	1.1024	0.7246	1.9947	1.0778	2.6041	1.1627	1.6375	1.0613	0.6282	1.0131	1.4846	0.2264	1.2151	1.1191	0.6011	1.0809	1.5349	1.8878	2.1466	1.8467	1.6081	0.4853	1.0674	0.1820	1.6109	0.4224	0.7724
0.4705	1.0004	0.9329	0.8546	1.8611	1.0133	0.7120	1.1603	0.9507	0.7684	1.4056	1.5927	2.3226	0.7649	0.9230	1.7116	1.3568	1.3358	1.7636	1.2972	0.6931	1.5450	2.1372	1.5728	1.3827	1.0086	0.4885	2.4673	0.9068	0.7107	0.4803	1.3836	0.6585	0.2776	1.6895	0.1459	1.0470	1.8286	1.8185	1.9767	1.0384	2.4561	1.0085	1.4698	1.7487	1.4462	1.5318	1.1277	0.3550	1.4289
1.3249	0.9634	0.8819	1.0803	1.1375	3.3868	1.6919	1.5487	2.2484	0.3756	0.4471	0.3509	1.2597	1.5161	2.8243	2.1674	0.6384	1.0222	0.4528	1.4049	1.1542	1.7239	1.9637	0.5873	1.5614	1.4802	0.1608	1.3210	1.7529	1.2515	2.3327	0.4420	1.7031	1.1897	1.0348	2.4736	2.0142	1.6813	1.4845	1.8511	2.6538	0.9542	1.8908	1.1674	0.3420	1.5656	0.6895	1.7971	0.7805	3.0992
0.2034	1.4187	2.1997	0.4477	0.5661	0.4654	2.1831	1.2924	0.8423	1.3801	0.3437	1.0966	2.3320	1.2267	1.0256	0.5984	0.5377	0.9342	0.9926	0.2779	2.9482	0.6888	1.3506	0.9204	1.8462	0.8928	0.6707	1.8483	1.0720	0.8189	1.6872	1.4071	0.4580	0.6803	0.5047	0.6871	1.6767	1.5191	1.1595	1.7278	2.7754	0.2115	1.5319	1.1330	0.6308	1.4124	2.1632	1.2744	0.4477	1.3513
1.0453	1.4786	1.2419	2.2068	0.0326	1.0537	0.3402	1.1525	0.6743	1.4154	1.1844	2.1712	0.8893	1.1454	2.8408	1.4626	2.0761	0.8520	1.2943	1.2739	0.6005	1.2408	1.2375	1.0288	1.3093	0.9966	1.7068	1.7644	0.2754	1.3513	1.3820	0.9104	1.8215	1.8134	1.2462	0.4261	1.8436	0.7484	2.0350	1.8270	1.3788	1.0612	0.7069	0.5138	3.0351	1.6980	2.2499	1.6228	1.1084	1.8804
1.6579	1.1972	1.8879	0.6223	1.5217	2.2437	1.2140	1.2123	1.3041	1.6073	2.0107	0.7156	1.1112	1.2628	1.2312	1.6413	0.3855	0.8905	0.6405	0.9815	2.5680	1.7845	0.9712	2.0133	1.7206	0.3701	0.6322	1.6419	1.8936	0.9508	1.3190	1.1155	1.2885	1.0209	1.4967	1.0137	1.2150	0.7014	0.5537	1.4350	2.1548	1.9565	0.5716	0.5460	0.6935	1.8181	1.6178	0.4065	1.3349	1.0209
1.7463	1.6539	2.6196	0.9240	2.2750	2.7837	1.5208	0.1623	2.0051	3.2422	2.6043	1.3489	2.2901	1.1365	1.3356	1.2789	1.1768	1.6242	0.9377	0.8294	1.6171	0.5705	1.2571	0.4876	1.1203	0.3006	0.3406	1.8366	0.7919	0.4911	0.1892	1.9978	1.0111	0.9609	0.3769	1.6766	1.1612	0.7199	1.6399	0.8365	0.6374	2.0291	0.5394	0.9961	1.5250	1.9301	0.6950	0.9297	0.4876	0.9783
0.8139	2.4017	0.6677	1.1440	0.4998	0.3611	1.7033	1.8215	0.8909	1.5234	1.3162	1.8262	2.0361	2.6239	1.3469	1.0638	0.6863	0.9734	0.8297	2.8472	1.6547	2.5557	1.0469	1.1641	1.2426	2.6662	1.6225	0.4687	0.9501	2.3384	0.1243	2.9875	0.5247	0.1631	1.7359	2.9110	2.6087	0.3797	1.2971	1.8583	1.1267	0.0568	0.9043	2.4940	1.6352	2.3184	2.2069	1.4400	0.9700	0.1395
0.6007	0.5707	0.4695	1.2024	1.6082	2.4599	1.6185	0.9128	0.3021	2.5130	1.5086	1.2228	2.6945	0.2999	0.7850	1.2426	0.2759	0.6459	0.8145	1.0597	0.1725	2.5464	0.1214	0.6501	0.4526	2.4449	0.3122	0.7607	1.3252	1.9045	0.5324	1.7679	0.6715	1.5501	0.6212	0.1270	2.7045	0.4909	0.9741	0.9237	2.0472	1.6619	2.1856	0.5655	1.5880	0.4335	1.4147	0.0971	1.2288	1.4166
1.0915	0.3149	1.7186	1.5842	1.1628	1.0977	0.3001	0.5088	2.1834	0.2467	1.6155	1.5504	0.7526	0.4723	2.5665	0.5473	0.0890	1.8740	0.8355	1.0559	0.7016	1.4731	1.7036	0.7692	0.7345	2.0245	0.5116	0.9656	0.0779	1.6781	1.8810	2.0484	1.7437	1.6648	1.5133	1.7832	0.5753	0.3774	0.7947	1.1552	2.0710	0.2961	0.9126	0.8614	0.4432	0.9145	2.8995	0.2903	0.8320	0.5866
1.7526	2.2001	0.6513	1.2472	0.5430	0.9868	1.2681	2.2547	1.3218	1.4398	1.1542	0.4059	1.0792	1.6635	1.3617	1.5472	1.7623	0.6821	1.7416	0.2004	0.1540	0.3692	2.2351	0.4279	1.7988	0.3984	0.7976	2.0266	1.4095	0.3756	0.6486	2.0855	0.5080	1.2158	1.9759	1.3821	1.3232	2.5251	2.0771	1.7155	0.3728	1.5781	2.8070	1.2042	0.2964	0.8443	1.4860	1.3295	1.8622	0.4105
1.1467	1.4744	0.5667	2.4997	0.8928	1.7486	1.1139	1.0333	2.0281	0.4927	1.8326	1.3355	1.7775	1.6853	1.0853	1.7667	2.1788	1.4334	1.1351	2.2869	0.8201	1.2113	1.1278	1.6771	2.1616	1.0391	0.7700	1.0335	1.5975	1.0002	1.0304	1.3823	1.4578	0.8292	1.8671	1.2024	1.9429	1.1935	0.6101	1.4619	1.5733	1.7378	0.1765	1.1102	0.5674	0.8827	3.2332	0.3294	0.3554	1.3556
1.0891	1.0157	0.9450	1.7577	0.8705	0.7548	1.4258	0.2238	0.6179	1.0639	0.7478	0.0278	1.2896	0.4333	1.2710	0.4757	0.4705	1.1558	1.0401	1.4451	0.5252	0.6508	2.1579	1.6468	0.3179	1.6100	2.0726	0.7436	1.1221	1.4600	0.6894	0.4879	0.6818	0.5489	0.4992	0.9065	1.1410	0.2495	1.3585	0.5908	1.1862	0.6754	1.1760	1.8225	0.3604	1.9712	0.6815	1.2697	1.1388	1.6656
1.2733	0.8659	0.6559	1.3573	0.6993	2.1182	1.6919	0.7931	0.7059	1.0892	0.7211	0.4340	1.6601	1.4897	0.5660	2.1069	1.3773	0.7170	0.5145	1.4233	1.0288	1.4759	2.1843	1.8642	1.9719	0.5233	1.0657	0.7398	1.6768	2.5652	1.5542	0.6931	0.9570	0.7501	2.6727	1.3494	0.8577	2.3140	0.8849	0.7914	1.0504	0.9466	0.5775	1.5763	2.1942	1.6132	1.2271	0.8954	0.8179	0.6905
1.3987	1.1223	0.9639	0.4773	1.0611	0.9605	0.9866	1.1915	1.1173	2.1835	0.3060	2.0139	0.1940	2.5976	1.4325	0.3975	2.2228	1.6839	2.8093	2.5615	0.5800	1.0455	2.3044	1.8699	2.0283	0.5212	1.7459	0.5569	0.6548	1.3997	1.1967	0.4680	0.0683	1.0261	1.6857	1.1770	1.3061	2.1138	1.2355	0.7188	2.0755	0.4441	0.7408	0.3112	0.8680	1.2814	1.1445	0.3879	1.0104	1.5098
2.4182	1.7258	2.9930	2.2408	1.5464	0.8889	1.3975	1.1162	2.9621	0.9735	1.2238	1.3082	1.5068	1.0136	0.2153	0.3380	1.5666	2.3566	0.6564	1.1457	0.7510	0.8575	0.6562	2.0171	0.5023	1.1518	1.2523	0.2939	0.9662	3.7294	0.7321	0.4090	1.1860	3.3521	1.6995	0.5860	1.1247	1.4697	0.9220	2.0494	1.0716	0.5483	0.9606	1.6784	1.3582	2.6398	0.9691	0.1678	1.3272	1.6159
1.2482	1.5134	1.5674	0.5033	1.7286	2.1085	0.8412	0.1846	0.7028	1.3048	1.5314	0.9920	0.4045	1.3665	0.3566	1.2555	1.6564	1.1556	1.2230	1.3352	0.6501	0.4761	2.1340	0.6434	1.2338	0.4482	1.1775	1.4533	0.6983	0.8843	0.4567	1.1573	1.2574	0.2521	0.8593	1.1363	0.7574	1.6049	0.9192	0.7204	2.6577	1.6543	3.0580	1.0050	1.3196	0.7482	0.8489	1.0947	1.1873	1.8138
0.4884	1.4491	2.2585	0.8933	1.0128	0.8047	0.9845	2.1151	0.7095	1.0932	1.5069	0.7206	0.8066	0.6027	1.1555	0.3996	1.2853	0.7943	1.5779	2.2819	1.7977	1.7340	0.9465	2.2234	0.3998	2.5571	0.5992	2.6243	0.9088	1.2392	2.2748	1.9381	1.1524	1.6849	1.3145	1.6719	1.1835	0.1205	1.2952	1.4731	1.5286	2.3040	0.7752	0.6226	2.0164	1.0963	0.4174	1.7900	1.3219	1.0059
0.8989	1.0054	0.7697	0.5877	0.8966	1.0615	1.6114	2.1643	1.4903	1.8279	0.8525	1.3727	0.1515	1.0823	0.8712	0.2533	1.0870	2.2737	0.6413	1.7677	1.5745	0.9894	0.2594	1.5503	1.5496	1.8199	1.9848	1.4575	0.6658	1.4735	1.7914	0.7189	2.3487	1.8797	0.3791	0.5458	0.8618	1.7056	0.9963	1.0092	2.2274	1.3826	0.8012	1.3806	0.3432	1.6012	0.6286	2.4244	0.1197	1.0956
2.4816	2.0038	0.9385	2.8744	1.2127	0.9946	0.5852	0.3250	1.5983	0.3038	1.5202	1.7461	1.1469	1.3189	0.4837	2.5615	1.0345	0.8646	0.9148	0.3501	2.4939	1.2105	0.9248	0.4783	1.0289	0.6214	1.5659	1.5290	0.5819	2.3707	0.9971	0.6034	0.8166	1.7420	1.3036	0.5665	0.7944	1.0486	1.3420	0.8015	0.9915	2.2442	1.0726	1.4304	1.6129	2.5129	1.0053	1.8007	1.4864	1.1239
0.9530	2.0981	0.4756	0.9354	2.8288	0.3969	1.8537	0.6527	0.9010	0.1524	1.0876	1.2314	0.2788	2.2290	1.2108	1.7000	1.8330	1.9282	1.4986	0.9295	1.5254	1.6590	1.3795	1.6811	1.6039	0.1867	1.6027	1.4553	1.1119	1.6880	0.9083	1.8190	1.4978	3.2618	1.6790	1.5759	1.4382	1.5069	1.2070	2.3302	1.2899	0.4390	0.8453	2.3751	2.5394	1.8311	1.0717	0.2788	0.4388	0.3211
0.9591	1.6983	1.9294	0.8703	0.4825	2.7894	1.5033	1.8472	0.7035	0.9052	1.3624	0.7214	1.0946	1.9840	2.1196	1.1646	1.6253	1.0433	2.6542	0.3881	0.5881	0.4877	1.1156	0.6256	0.1701	2.3611	2.6163	1.1631	1.3770	0.2941	1.3652	0.7815	0.8006	0.6179	0.5170	1.1231	1.2859	1.6396	0.2931	2.6007	0.9683	0.8103	0.9961	0.8518	2.9142	1.6107	0.9408	2.1722	2.0829	1.2317
1.9156	1.0969	1.7132	1.8139	1.0523	1.5250	1.4390	1.5592	0.6046	1.4200	2.4064	1.6648	0.9017	0.9610	2.1307	2.2645	1.2762	0.9102	1.1786	3.3801	2.0463	2.0616	0.4594	0.5682	2.6408	1.0842	0.6345	0.1488	2.7302	2.2370	2.3728	1.7808	1.4995	0.8795	1.9164	1.9994	1.4052	0.8532	0.5460	0.5520	1.4239	1.3209	2.4033	0.6328	1.9544	1.0708	0.2876	0.4964	0.5610	0.3777
0.3540	2.3369	0.6166	1.5919	1.4396	1.6049	1.3678	0.4069	0.6005	1.4427	1.4065	1.9837	1.2236	1.4156	0.6331	1.7143	1.5415	2.1617	1.1240	1.4565	1.2446	1.2039	2.2438	1.3584	1.4403	2.6729	0.8784	0.9862	0.5721	1.2597	1.8329	1.8497	1.4580	0.6488	0.9209	1.7374	0.6422	2.3582	0.6080	0.8539	1.0246	3.3085	1.7544	0.4423	1.4469	0.4963	0.7310	1.4198	1.0555	1.5830
1.2819	1.1148	0.6607	0.8283	1.0621	1.4947	0.5260	1.4260	0.7100	0.1229	1.7056	0.5556	1.9365	1.6977	0.5151	1.4624	0.8932	1.1973	2.8877	0.2483	1.0348	0.8278	1.6415	1.4622	1.3424	0.5788	0.3484	1.1861	1.0518	0.7151	2.3812	2.7018	1.6662	1.7230	0.7383	1.9803	0.9376	1.8686	0.5933	1.9772	0.3685	0.6110	0.5911	0.8984	1.2679	1.8394	0.1856	1.6458	0.6497	1.2428
1.5156	0.6948	1.6004	1.6679	2.4391	2.1193	1.0712	1.7433	1.5748	1.0288	1.3419	1.4373	0.8764	1.3147	1.3555	1.0378	1.0346	1.2559	1.3505	0.6787	2.3234	0.9812	0.6822	1.9361	1.3177	2.4956	1.9718	1.9981	1.2806	0.6677	1.0347	1.4298	0.6525	1.9812	0.5023	0.8583	0.8476	1.5673	1.6914	2.2405	1.7219	0.6744	0.3026	1.2332	0.7685	1.8863	0.8403	2.0115	2.1512	1.3988
1.2073	0.9870	1.0678	1.1029	2.4497	0.8938	0.0686	1.8749	2.6640	1.6286	0.8623	1.6467	1.4061	1.4168	2.1422	0.8653	2.0437	1.1933	1.1086	1.0256	0.5943	1.4652	1.1318	1.3126	2.2742	1.6757	0.9346	0.8397	1.1796	0.8370	1.2963	1.9724	2.1987	0.6770	0.5166	1.5971	0.1481	2.3200	1.9915	2.2001	1.2706	1.5987	1.1458	1.3442	0.7842	0.8656	1.1988	0.4128	1.0302	0.4915
0.1783	0.3273	0.1396	2.0866	2.0324	0.8511	1.2629	0.6276	1.6720	0.3443	2.4388	0.7941	1.0613	0.6066	2.9722	0.5392	1.1609	0.6325	1.0552	2.4518	0.2652	0.6638	1.2909	0.6386	0.6067	1.3508	1.6196	1.6489	1.7527	2.4458	2.2261	1.6399	0.9159	0.4150	0.5616	2.2647	1.6791	0.7077	2.5479	0.4507	1.4302	0.3125	1.8537	1.0931	1.1138	0.4070	0.3890	1.0686	0.5509	2.2623
0.9077	1.5319	0.4500	0.9021	1.1392	1.3209	2.1145	0.5643	2.3657	1.1270	1.2552	1.6944	1.1128	1.6657	1.8201	2.7501	0.3656	1.3758	1.2010	0.9865	0.9464	2.1149	0.7378	0.8858	1.7729	3.4256	1.7034	0.6258	0.4486	0.9551	1.5071	1.0861	1.1525	1.0632	1.5441	1.3216	1.8173	1.1813	1.6255	1.8017	0.3858	1.2794	1.4965	1.0250	1.5029	0.9417	0.9358	1.3002	2.6192	1.5700
1.6554	1.1987	0.5925	1.0498	2.5977	3.0168	1.3805	0.9975	1.3327	1.0821	1.4243	1.9184	0.9580	1.0290	0.7072	1.5635	0.9703	0.6181	0.9053	1.0863	2.2245	0.8579	0.7156	1.8461	1.7325	1.6096	1.0112	1.1855	0.0825	1.2706	1.6847	0.7642	0.2767	2.2931	0.5526	0.5247	1.6972	2.3510	1.4598	1.4980	1.7559	0.8388	0.9587	1.0274	1.5109	1.9731	1.4791	1.1515	0.8857	1.0657
0.4057	1.2709	0.8282	1.4119	1.8596	1.8311	2.2541	0.8283	1.8374	0.8732	0.3285	1.0840	1.0775	0.7776	1.4139	1.9983	0.7177	0.9097	0.2117	0.3681	1.3557	1.9637	0.6712	0.4120	2.8708	1.8023	2.1471	0.2075	0.9638	1.7092	0.2082	0.2964	1.6390	0.8375	1.2796	1.5130	0.8112	0.9504	1.1078	0.8573	1.6327	1.6968	2.0580	1.8517	0.7814	0.6102	0.8728	0.6942	0.6874	0.2258
1.4031	0.6229	1.3091	1.4418	0.8031	0.2901	0.4422	2.0263	0.2491	0.8274	0.2695	1.4846	1.0410	1.2768	1.1825	0.8642	0.7846	0.7905	0.3306	0.7311	1.2661	1.2289	0.5617	2.0744	1.0455	1.2177	2.4324	0.8023	0.5293	2.1559	1.3792	1.1545	1.1597	1.5577	1.7137	1.9935	0.9393	1.1111	1.2102	0.7517	1.2474	0.5056	0.9248	1.6262	0.9411	2.3190	1.0071	2.9417	0.4010	0.2788
1.7808	2.6370	0.9295	1.1418	0.9078	1.6287	0.8074	0.5669	1.6709	0.9565	2.3644	0.5726	1.6252	0.3317	0.7197	1.2825	2.0419	1.3974	2.5063	0.5291	0.4996	2.3627	1.6965	0.9464	0.5249	0.8937	0.5972	1.0400	1.9328	0.4471	1.4548	0.5980	0.6954	1.2406	2.0063	0.6723	1.0420	0.9450	0.4720	1.8086	1.6200	2.5412	2.1925	2.4191	0.1620	2.5020	0.8543	1.4812	0.7231	1.6175
0.8393	0.7184	1.4607	1.2263	1.8551	0.4736	1.1171	2.1003	3.2390	1.9413	0.9654	1.2795	0.1641	1.0736	1.9935	1.2324	0.4077	1.2062	1.0505	0.9810	1.1340	1.0824	1.0187	1.4949	0.4360	1.1277	0.5817	0.5043	0.8189	1.1340	1.4905	1.3237	2.3095	1.0905	1.1788	1.1280	0.6315	1.6615	0.7913	0.6044	0.1602	0.9581	0.6420	1.1740	0.9645	1.4494	1.4380	1.7049	2.9284	1.6629
1.9043	2.7167	2.2736	0.9654	0.4019	0.8607	1.8408	1.5616	0.5012	1.6451	1.5877	0.4757	2.0981	1.2795	1.1998	0.9829	1.6135	1.4943	0.5781	0.8118	1.4157	1.0926	2.3945	1.4410	2.2430	1.3718	0.5110	1.3334	1.4505	0.5194	1.5570	1.5127	1.3998	0.7669	1.4681	1.0906	2.1050	0.0651	0.9189	1.4660	2.6564	1.3060	1.2619	0.9402	1.9255	0.8176	2.3205	2.1378	0.9124	1.8938
2.0904	0.5293	0.9490	1.0295	2.0785	0.7704	0.8496	0.4485	1.6310	1.7102	0.3428	1.2819	2.6273	1.4303	0.2631	1.2609	1.2975	1.1079	1.1595	1.8554	1.0262	1.1957	1.0507	2.6432	1.3595	1.0826	1.7178	1.2298	0.7845	2.0538	0.8336	1.1427	1.1912	0.5361	0.9298	1.6789	1.3279	0.8609	0.4407	0.4706	1.8496	1.5035	1.1988	2.3543	1.6500	2.0035	1.9912	1.1442	0.9827	0.7721
0.7347	1.8959	2.0641	2.0825	2.2684	1.2683	0.8622	1.3999	1.2666	0.2018	1.7996	0.9922	1.0755	1.5684	0.8292	1.9226	1.1899	0.3742	2.3500	0.8025	1.5926	1.2467	2.4383	0.7237	2.3741	1.5089	0.7359	0.8568	0.0605	0.9479	1.6497	2.0366	0.6447	0.2577	2.4390	1.7078	0.9971	0.6721	2.3776	0.6829	1.1720	0.6956	1.8593	1.2459	2.2686	0.3903	1.4487	0.4849	0.8518	1.6370
1.1685	1.3612	2.5541	0.5295	1.2581	0.8468	1.9634	1.9232	0.9446	1.1559	1.7634	0.7701	0.8564	1.2322	2.1044	0.7908	0.8556	1.0990	0.7111	0.5414	1.0714	1.1454	1.6947	0.7545	0.5590	2.1224	0.9388	1.7521	0.9929	0.3575	1.2484	1.9358	0.6714	0.6685	0.8840	2.0036	0.8543	0.9699	0.4002	3.0166	1.7579	1.7939	2.5410	1.6084	1.7802	0.1870	0.9940	0.7049	3.3298	1.2992
0.9847	0.9917	2.4066	1.0826	1.5642	1.6809	1.1505	0.1470	1.1112	0.6737	1.1779	0.3883	1.2214	0.8008	0.5634	2.6032	1.4718	1.8508	1.2733	0.6896	1.5338	1.4332	1.9510	0.7502	1.2317	0.2773	0.2790	0.5749	1.0974	0.6185	1.4846	1.3510	1.1197	1.2070	1.1524	0.8727	1.1251	0.7753	1.4600	1.0397	1.7289	1.5133	0.6732	2.5580	1.4115	1.4839	0.4402	0.5685	0.9800	1.3091
0.2717	0.2043	1.8063	1.4382	1.0620	0.2269	2.1866	0.9534	1.9030	0.8130	0.8595	0.7427	0.7753	1.3413	1.3578	1.2643	2.2366	1.9311	0.8559	1.0734	1.8178	0.5803	0.3545	1.8814	0.8279	0.4690	0.3100	0.5843	1.8922	0.4982	0.8355	0.4545	1.3055	0.9719	0.8675	0.6455	1.6250	1.9615	2.2082	0.9022	0.9791	1.1635	1.0859	1.8617	2.3617	0.6601	1.2433	0.8840	1.0083	2.2123
3.4284	1.1919	1.3584	1.6940	3.0782	2.1525	0.6379	1.6638	1.7532	0.7508	2.2471	1.0421	0.9139	1.8356	2.9349	2.5589	0.9644	0.9440	0.2320	1.2478	1.0612	1.0340	0.8574	1.0003	0.6130	1.2682	1.3275	1.4961	1.3968	0.8254	2.0157	0.9916	1.8030	1.4098	1.6580	0.9280	0.9142	0.3429	2.1407	0.9620	0.3034	1.9396	0.4374	1.0700	0.9829	0.4436	1.4996	1.0146	1.6585	1.2417
3.3837	2.1992	1.5682	0.6499	2.3990	0.6618	1.0702	0.8927	2.0962	1.0441	2.7334	1.1984	2.1138	1.4218	2.5030	1.1522	1.0574	0.2954	1.2629	1.1853	1.3660	1.0549	0.9395	1.1970	1.6550	1.0072	0.9590	3.2133	0.4923	1.4310	0.5286	1.1745	1.8293	0.0984	1.6542	0.9806	1.2505	0.4748	1.5432	0.5865	0.9693	0.5713	1.5480	1.8258	2.4525	0.6923	1.4013	2.0717	2.8273	2.1164
1.3084	1.8650	0.8134	0.6609	1.2524	1.2937	0.3210	0.9839	1.8530	1.6993	1.5945	2.4085	3.5034	0.8154	1.3369	0.7784	1.6898	1.8678	0.4715	2.7320	1.3026	2.0703	1.8791	0.4562	0.6362	2.1433	1.4150	1.0387	0.7730	0.5333	1.2114	0.3179	1.4277	2.4714	1.2457	0.9790	0.5611	1.4565	1.6225	2.2369	0.9797	0.5621	1.8190	0.7897	1.4332	0.3746	0.6983	0.6972	0.3973	2.5790
2.8030	2.4149	0.4064	1.0299	1.6264	0.8970	0.9935	1.6796	1.8961	0.7035	0.5492	0.9025	1.0546	1.0199	1.7191	0.6287	1.8800	0.9818	1.3278	1.8000	0.7858	1.1698	0.6586	1.9501	0.2605	2.1335	3.4719	1.0409	0.6968	0.1326	1.7713	1.0627	1.2239	2.4671	1.3364	0.7222	1.1076	1.7482	2.6631	0.9287	0.7668	1.4979	0.4692	0.5867	1.6531	2.4949	1.9371	2.4594	0.9098	1.6498
0.7625	0.0357	2.0800	0.8109	1.0665	2.2776	0.5260	1.5907	1.4770	0.1907	1.8073	1.2999	1.5326	0.7854	2.3425	3.1350	0.2977	0.8299	1.6925	0.9828	1.7439	1.0169	0.9318	0.6263	1.2024	0.8267	1.5308	2.2917	1.1281	1.1569	1.5727	3.0016	0.6349	1.3488	0.1879	1.5824	0.6731	1.2621	1.5782	0.5651	2.4318	1.3338	1.5072	0.3025	0.8471	1.0865	1.4051	0.8559	0.3985	1.0622
0.5972	0.8897	0.3869	1.4183	1.6836	1.0941	0.3194	1.3685	0.8925	0.5202	1.5802	1.4006	0.4125	0.8022	0.7452	1.7458	1.4489	0.7211	1.6666	1.2084	0.3929	1.3820	0.4524	0.4349	1.4147	1.0576	1.0442	1.0308	2.6331	3.2741	0.8157	1.8644	0.4300	2.3111	0.5790	1.1324	0.7780	0.8673	3.0466	0.2293	1.3680	2.5439	2.2335	1.5492	1.6532	2.1072	1.8143	0.8229	1.9203	2.2970
3.0352	1.7606	1.3367	2.0941	1.4808	0.3037	2.1606	1.6963	0.7313	0.8257	0.8694	1.0402	0.8599	0.6203	0.7370	1.2900	0.9629	0.4562	0.4503	1.4526	0.3821	0.4675	0.9176	2.3582	0.4978	2.6019	0.9519	0.9127	2.6798	0.7984	1.4280	0.5749	1.3238	0.6113	0.7907	2.4448	0.2001	1.2071	1.1367	1.1028	1.1251	1.4733	0.6790	1.0842	0.5408	1.1012	0.7763	1.6355	0.7755	0.2601
1.4872	0.7219	0.5907	0.9364	0.5171	1.9696	0.4158	0.9371	0.5135	1.4010	2.9644	1.0993	0.2416	1.8861	1.7114	1.3826	1.6795	2.1137	1.2450	0.2099	0.0931	1.3353	0.3019	1.1721	1.8117	1.6841	0.4790	0.7314	1.3009	1.0930	0.5184	2.2217	1.2507	0.9384	1.0397	3.0943	1.9466	1.9214	0.2524	2.4011	1.2572	1.4414	1.8395	0.9792	0.1837	2.4847	0.1463	1.5872	1.7526	2.1130
1.4717	1.5618	1.3695	0.6451	0.6804	0.6164	0.6523	2.0553	1.6051	1.6079	0.9568	1.0487	2.8251	2.4048	0.9036	0.8171	2.3988	2.0994	2.6940	1.7492	1.0474	1.2047	1.0028	1.3616	1.1385	0.5719	1.2589	0.6283	0.9556	0.7116	0.6811	0.4643	2.4061	1.4977	1.3257	1.3882	1.0464	2.6896	1.3072	0.1666	1.8799	2.0053	1.5979	0.8024	1.1676	0.9084	0.1411	2.2099	1.2585	0.5924
2.4001	0.5203	0.3417	2.5899	1.4048	0.3911	1.0892	1.8018	0.4283	1.1793	0.6610	1.8921	0.1828	0.5773	1.1900	0.9617	0.6546	0.5246	1.7054	1.1437	1.8809	1.8258	2.5873	0.9195	1.0033	1.3751	0.5405	0.2196	1.1913	1.8738	2.0283	0.3797	1.5870	0.9256	1.3492	1.2456	2.6217	1.5343	0.6692	0.5194	1.0569	0.9061	1.5028	1.6598	1.2541	1.4706	0.4761	1.0752	0.7930	0.5267
1.3373	1.5782	1.4678	0.9241	1.0959	0.5110	1.1353	1.2914	1.3428	0.5030	0.4365	0.9752	2.0434	1.2399	1.6751	1.8642	0.5224	1.6129	1.9437	0.7462	1.9826	1.2446	2.0068	0.8340	0.2988	1.4379	1.8191	1.6382	2.3085	1.6686	1.2340	1.8633	0.2697	1.3201	0.4633	1.5876	0.7765	0.9852	1.3504	0.2309	1.1552	1.5111	3.0542	0.8245	1.0784	0.3204	0.6206	0.5499	2.1560	0.5006
1.1986	0.9254	1.3954	0.7306	0.5310	1.3816	1.9574	1.1922	0.5614	0.5652	0.6829	1.7167	1.8312	0.9681	0.7222	0.7073	1.0542	1.0285	1.1786	0.8243	2.9861	2.6228	0.9976	1.4133	0.8115	1.9138	1.2082	1.4274	2.2662	1.1333	0.5690	1.3150	0.9729	1.4802	2.1926	1.4512	1.3504	1.9673	0.5417	1.6329	0.9300	1.9804	1.1139	0.6491	3.2140	1.8947	0.3402	0.6724	1.4710	0.5854
2.9250	0.4069	2.0247	2.0068	3.2729	0.6698	1.8741	0.4085	0.4590	0.5590	0.7382	0.9085	1.8006	0.1966	1.3695	0.5050	1.0258	1.0283	1.2516	1.5455	0.6538	1.2945	1.3412	1.2656	0.5518	0.9223	1.4586	0.2686	1.2152	0.1777	2.1555	2.3499	1.3290	0.9465	1.7372	1.3090	1.1821	1.3622	1.2123	1.6106	1.5666	1.1851	2.0201	0.7301	2.2945	0.9266	1.8421	0.9934	1.3184	0.9219
1.6317	0.5163	1.4234	0.9736	1.5469	2.5027	0.6327	1.7405	1.7552	1.9347	0.9500	1.0915	2.9064	1.5055	0.8616	0.5514	0.7813	0.3521	0.3789	1.9509	1.7300	1.0237	1.3957	0.6549	0.4153	1.5444	1.4051	0.4251	1.2977	1.6274	1.1978	1.3954	1.3883	0.7709	1.2416	0.6303	0.8602	0.9325	1.0346	0.9692	0.5726	0.3938	0.8422	2.1389	1.5209	2.0703	0.8034	0.3126	1.7512	1.8618
1.3702	0.3856	1.7677	1.6316	1.3778	2.0869	1.1763	1.9212	1.4044	1.7675	2.8284	0.6192	0.7941	1.9833	0.0988	1.7863	0.6612	1.6613	1.0163	1.0088	2.1288	1.6203	1.6875	1.3309	1.3671	2.1448	2.3942	0.6208	0.3882	0.6730	1.6439	1.5117	0.9365	1.1521	0.8708	0.3977	1.1235	0.5384	0.8610	0.7821	0.6484	1.1785	1.2206	1.4283	0.5239	2.5496	2.4411	2.4126	1.3549	0.8481
1.1014	0.7624	0.3159	1.8852	1.2983	0.8963	1.4191	2.1099	0.8430	1.2357	0.3476	2.0808	1.4931	1.6998	0.9681	1.2310	0.2298	1.9293	0.5443	0.4242	2.6256	0.8383	0.6539	0.7104	1.9531	1.5217	1.2312	1.8495	0.9697	1.6970	1.2164	0.1116	2.5149	1.7242	1.1324	1.8374	1.9000	0.7585	0.8729	1.1713	1.7745	1.1689	0.7278	1.1860	1.2362	1.0282	1.2095	1.5415	0.3046	0.7448
2.0009	2.2548	1.3252	1.7060	1.2336	0.3043	2.1264	1.3916	1.3094	1.7755	0.8953	1.0919	0.0676	0.7855	0.9091	1.8627	2.2948	2.5566	0.6255	0.8984	1.2362	0.9341	0.5834	0.7439	1.3708	0.7841	1.5139	0.9048	0.8448	1.4409	0.7226	0.8924	1.1750	0.9761	1.0679	1.7005	2.2693	1.3560	1.0813	0.3317	1.2892	1.2398	0.5823	2.0947	2.5987	1.2685	0.5122	3.7790	0.1704	2.6343
1.2376	1.0757	0.8206	1.1130	1.6116	1.3734	1.5504	1.4550	0.4938	1.7345	0.5839	0.7358	1.7992	1.2446	1.0058	1.0826	0.2043	1.0996	0.7473	0.8614	1.4938	1.0230	1.1956	2.3220	0.4505	0.9059	1.0664	1.1639	1.1035	0.7574	1.4435	1.4854	1.2265	0.4388	1.5236	1.2120	0.4407	1.7595	1.5831	0.3479	0.8486	1.0716	0.7646	2.2677	1.4687	0.6907	1.9482	1.5129	1.4319	0.8040
1.6776	1.7869	0.1686	0.7864	1.0870	1.3946	2.5770	1.2821	1.8496	0.2613	1.6928	2.0792	1.7706	0.4117	0.1088	0.8752	1.8515	0.2274	1.2546	0.7473	1.7464	0.8501	0.2602	1.6757	1.5290	1.4939	1.4151	0.8260	1.3079	1.5829	1.0968	2.3209	1.2573	1.4490	1.2222	0.7178	0.5655	0.5358	0.5075	1.2281	1.5754	2.0510	0.9711	3.1049	0.2044	1.5338	1.6252	2.1190	1.7265	1.0213
1.5284	0.8983	0.6211	1.8390	1.3553	1.1441	0.9023	1.9118	1.3028	1.0577	1.0386	2.0786	2.7966	0.8740	0.3807	0.6916	0.9501	0.1238	1.6105	0.6882	1.7355	1.5757	0.9140	2.3800	2.2206	1.5373	1.4025	0.2946	0.8279	0.4909	1.2628	1.7658	0.5907	0.8821	2.1040	0.6602	0.4374	1.0873	1.2355	0.4952	0.8134	0.7077	0.6746	1.8654	0.8855	1.8585	0.4658	1.7923	1.2613	1.6141
1.5975	0.7080	0.7516	1.2672	2.0079	0.9475	1.5186	0.8116	1.4083	0.8773	1.4175	2.0174	1.0666	2.1173	1.0529	0.4543	0.8456	0.1872	1.5172	0.0534	1.4977	0.8151	0.7702	0.6887	0.3372	0.5665	1.2063	1.3340	1.3832	2.3936	0.7800	0.7613	1.4043	1.5257	1.1869	2.0474	2.0833	1.0042	1.0619	0.9252	0.2470	2.1832	2.2100	1.7940	1.0825	1.8802	0.7973	0.6290	1.0336	3.2735
1.5070	1.5785	1.3729	1.0356	1.7393	1.2265	1.0840	2.4650	1.2966	1.1186	0.9818	2.1856	1.4233	0.7862	1.0776	1.4560	0.1554	1.4087	1.8707	1.7188	2.0313	1.0527	1.7594	1.4811	0.4000	1.4407	3.3919	1.6869	1.3208	0.5774	0.8410	0.8902	1.0320	2.0451	1.3387	1.8208	2.1484	0.6735	0.7670	1.4534	1.1711	2.1131	2.5257	0.3466	0.4699	1.6084	2.6081	1.8347	0.4943	0.9471
0.5330	1.3564	1.2746	1.7218	1.1898	1.9821	1.5050	3.0684	0.9146	1.5356	0.9158	0.6636	0.7145	2.4634	1.0591	0.8408	1.4059	1.1997	1.1601	0.6033	0.3393	1.2002	0.4103	0.4969	0.4939	0.7839	1.9838	0.8395	0.6799	0.9591	0.2451	1.3142	0.2110	0.5099	1.8036	1.5123	1.0202	0.9428	1.0995	1.8097	2.7566	0.3436	2.1560	0.7482	0.9158	1.0066	1.6637	1.1327	0.7569	0.7615
0.7706	1.9573	0.6019	0.9601	0.2518	1.9181	0.5155	0.5105	0.1916	0.4388	1.1988	1.7735	0.3432	0.7493	1.2422	0.9266	0.5016	0.2848	1.6055	1.5220	1.3292	0.1036	2.1651	0.9590	0.5388	0.5797	2.6842	1.3933	0.4787	0.5255	1.4279	1.8837	2.3101	1.2007	0.5055	0.7402	0.3687	1.1541	1.7372	0.7007	0.4704	1.4108	0.9845	0.4421	0.4922	1.7215	2.3719	1.9744	2.3260	1.4347
0.2029	2.2865	0.3079	3.2086	1.2296	0.6090	2.4269	1.5565	1.3488	1.1523	2.0985	1.3985	1.2818	2.0450	0.9749	0.6399	1.5805	0.7457	0.4447	0.8632	1.7146	1.3896	0.6922	0.5172	0.4469	1.6285	0.9132	1.5104	1.3182	0.7237	1.1392	0.3506	2.2141	1.2835	1.7557	1.1331	1.0790	0.5099	2.0706	0.9997	1.2080	1.4228	2.7076	0.5561	0.4510	0.3995	1.5939	0.8587	0.6863	0.2243
1.6551	1.0273	1.2157	1.3675	0.3960	1.4204	0.3531	1.0351	0.8086	1.5933	0.7680	1.4719	1.4617	0.9469	0.8542	0.3978	1.3593	0.7195	1.1349	1.1960	0.1846	2.1356	1.3368	1.6803	0.5269	1.1669	1.1662	0.5334	1.3901	0.9507	1.3599	0.6134	1.6086	2.0712	1.0190	1.2610	1.5329	1.7089	2.3302	1.9797	0.5229	1.6269	1.0162	0.7457	0.5967	1.8218	1.1881	0.6003	1.8278	1.2180
1.9944	2.2064	2.2201	1.5341	1.0278	0.3960	1.3340	0.7052	0.2625	0.1980	0.7647	0.8975	1.8202	1.2923	1.6527	1.6042	1.4842	1.5462	1.4234	0.7648	1.4587	2.1044	0.8547	0.6155	1.5654	1.3337	0.1275	1.5608	0.9261	1.5875	0.6598	1.5773	0.6212	2.4015	2.0014	0.9501	0.5223	0.9886	1.2076	1.5981	1.9108	1.1326	2.0293	1.8685	2.0220	1.1545	1.2294	0.4010	0.9807	1.0195
1.1422	1.4001	1.4907	1.3600	0.6911	1.9566	0.7358	0.2325	1.0184	0.7079	0.4499	0.9321	1.1350	0.4974	0.2138	1.8026	1.0659	2.9748	1.0472	1.0599	1.9886	0.6717	2.0721	3.1724	1.8660	1.6539	2.1393	0.3758	1.8834	2.8521	1.3325	1.5752	1.5335	0.5284	3.1064	0.9822	0.4899	2.1807	0.7851	1.0022	1.4036	1.5291	1.1754	1.1736	0.8978	0.4267	1.3922	0.8057	1.3926	1.4250
1.0856	1.2110	0.6048	0.6591	0.3008	1.7261	1.8569	1.7738	1.1502	0.1570	1.4206	1.8977	1.2648	0.8139	2.3276	1.0999	0.8026	1.2253	1.4456	0.5371	1.6344	0.8388	0.8764	1.2515	0.3137	0.2499	0.7920	1.4892	1.1329	2.2521	1.5311	1.4099	1.4949	0.1306	0.7608	1.8643	0.6270	0.9991	1.1539	0.5979	1.4611	1.8673	0.5650	0.9964	1.8130	0.7804	0.9687	1.0644	0.7604	3.1007
0.8405	1.0462	0.8194	1.6793	2.3342	2.5675	0.5470	1.6794	1.2357	0.3847	0.1874	0.4305	2.7558	1.3547	2.0298	0.1626	1.0815	1.3501	1.2699	0.9655	0.8978	1.0675	2.1454	0.4779	1.9168	0.5453	1.5413	0.8628	0.9156	0.6509	0.2895	1.6226	0.5321	0.5290	1.3493	1.9158	2.1374	0.2765	0.9246	0.9448	1.0628	0.2380	0.9620	1.1583	1.4201	0.4473	0.8971	0.1873	1.3460	0.8351
0.2377	1.3892	0.8701	1.1223	0.4152	1.0277	1.2268	0.9311	1.2035	2.0554	0.8083	1.1575	1.7598	1.3866	0.9499	1.6053	1.1904	1.3534	2.6701	0.9870	1.2076	2.2511	1.3759	1.0228	1.4735	1.5755	0.7954	1.2484	2.0918	2.5103	1.2672	1.5099	1.6903	1.0121	0.2750	1.8479	0.6936	2.3683	0.4585	1.1768	0.3720	0.3271	1.3377	0.6959	1.3114	1.6891	0.9394	0.6570	0.5765	2.5675
1.4527	1.6555	0.9941	0.5498	1.3202	0.8616	2.3613	0.7377	1.0431	2.3016	0.7043	0.6509	0.8864	0.9007	1.9257	0.9257	1.8933	1.9048	1.5446	2.2169	1.6951	0.7142	0.4864	1.2418	1.3197	0.6918	1.2777	0.8247	0.8888	2.3951	1.1801	1.6441	1.3049	0.9050	1.7825	2.5849	0.5447	0.9939	1.0383	0.8281	1.1031	1.1526	0.8140	0.2845	0.5459	1.4076	0.4600	0.3934	1.8471	0.8236
1.6376	0.4072	1.1551	0.8906	1.4617	0.5308	1.7839	2.1927	1.2278	1.0816	1.0682	0.8166	1.5070	2.0150	1.4411	2.4188	1.3444	0.6777	1.9697	1.6789	1.5063	1.1369	1.3631	0.5943	1.4253	0.8437	0.6441	1.3392	2.1240	0.4950	2.0188	0.6346	1.9609	0.8273	0.4024	1.1937	0.9266	0.6896	1.8569	0.2022	0.4728	0.9684	0.4874	3.1549	1.3439	0.6886	0.8448	0.8306	1.3793	1.9058
1.3732	1.9579	1.5765	1.7994	2.0046	1.8861	1.2984	1.4934	0.7203	0.1178	1.5856	2.0246	0.5107	1.6701	0.7836	1.0393	0.9063	0.5296	2.7782	1.3053	0.3684	1.5101	0.8294	1.1663	1.0505	0.7235	2.5544	2.1730	0.7415	0.9370	0.7154	0.5757	1.3618	1.0022	1.0021	2.0470	1.7361	0.8687	0.8911	1.2888	0.7111	0.5171	1.1610	1.1445	0.7905	0.3716	1.3413	1.6039	2.4118	1.2744
1.0332	1.2665	0.7794	0.8642	0.7094	0.1731	1.6247	0.5953	1.5639	1.3777	1.4259	2.8281	0.7917	1.6737	1.1862	2.8155	0.5002	1.8461	1.1298	0.7466	0.7674	0.5605	1.5098	2.3323	0.6959	1.1699	1.9677	1.0502	0.4916	1.4637	2.1466	0.3488	2.3994	2.6099	1.9816	1.0192	1.0041	2.1495	0.2584	1.8479	1.1991	1.8636	0.2974	0.9889	1.5782	0.7652	1.4467	1.5529	0.4201	1.5421
1.2941	0.9032	1.8202	1.3344	1.2187	2.6488	0.5789	0.9747	1.0269	1.1085	2.0999	1.5054	0.8065	1.8540	1.1707	1.4560	0.7094	0.2278	1.5598	2.2028	2.5810	1.0678	1.2153	0.9678	1.2329	1.6066	0.4709	1.2913	2.3533	1.9074	1.1075	1.3890	0.2316	1.6932	1.4634	0.6134	1.4724	0.2226	1.6471	1.2915	0.9531	1.3366	0.6560	0.4152	2.5205	1.0372	1.3673	0.7077	1.9272	1.3646
1.5918	0.5727	1.9414	0.5251	0.2942	0.6695	1.0805	0.4856	0.8012	1.0301	2.0383	1.1024	1.0683	2.0058	0.6405	0.5633	2.9196	1.3454	0.5516	1.3099	1.7623	2.3633	2.1172	0.8586	1.5463	0.3175	1.5379	0.1636	1.4889	2.0336	2.0399	0.4302	1.5645	1.4614	0.4003	1.9154	1.5312	0.4368	1.4974	1.3497	2.0942	1.7576	0.7054	0.8808	2.7885	1.7682	2.8325	2.7782	3.2587	1.7146
0.9973	1.2118	1.7472	2.2700	1.3968	0.2891	0.5752	0.5544	0.2073	1.6078	0.7065	0.7903	1.3335	1.2459	0.0462	2.0412	0.9444	0.7874	0.8687	2.6247	1.4372	1.3202	0.7737	0.5173	1.0444	1.0222	0.8938	0.6836	0.4833	1.5628	0.1902	0.6780	1.4115	2.4554	0.8770	1.8604	1.5349	2.4594	0.7178	0.9614	1.1360	1.4396	0.2466	0.7317	0.5831	0.6492	0.9741	1.9398	0.4169	0.4609
2.3217	0.2971	0.8111	2.0910	0.6534	0.5014	1.6192	0.8363	1.1854	1.5622	1.6967	1.0174	0.2697	1.1884	0.6194	2.8985	0.5401	1.1346	2.3768	1.4563	1.0807	1.8509	1.2885	0.2631	0.3917	0.9068	1.5812	0.9091	0.3152	2.7383	1.5028	1.6744	0.3291	1.1282	1.4527	0.8060	0.9637	0.7225	0.2721	2.6981	0.9577	2.1159	1.4762	0.7598	1.1062	1.8695	0.9480	1.3353	2.1599	1.8761
2.9550	1.6742	1.0194	2.3958	1.2953	0.3556	0.6665	2.1077	2.0832	2.2188	0.8115	1.4727	1.0153	1.6540	1.2898	0.8243	0.9602	1.4962	0.7345	1.7738	1.4448	1.6242	1.8183	1.5314	1.9622	1.0779	1.9533	1.3499	1.0278	1.1436	3.2716	1.2360	3.1835	1.2490	1.4996	1.1064	1.5898	1.4998	1.1580	0.5973	0.2697	3.4572	1.4229	0.7521	0.6055	0.6538	0.5865	1.0143	1.3237	0.7478
0.8402	0.4324	0.4250	2.2757	0.6646	0.4136	1.4519	1.1974	2.5094	1.4437	0.3833	1.0507	0.8808	0.7867	0.8344	0.5432	0.6784	0.8937	0.8332	0.2164	1.1081	0.2341	0.9120	0.3116	0.5804	2.0175	0.1096	1.2400	0.4663	0.9307	0.6130	1.5975	1.6218	1.8531	0.5864	1.2722	0.5702	1.4946	0.6567	1.5965	0.3227	1.2114	0.3960	0.4382	1.5835	0.7001	2.7186	1.0646	0.9022	0.2912
0.6986	1.6722	0.9367	0.4806	0.9021	1.3717	1.3044	2.0861	1.9709	3.3022	1.0292	0.7756	1.0555	2.2509	1.2445	0.2641	1.8443	0.6741	1.8783	2.4730	0.7884	0.3661	2.7516	1.2960	0.3045	1.6323	0.7953	1.7693	1.7502	0.8316	1.1260	1.6473	1.7796	0.7486	1.6759	1.4317	0.5591	1.6860	0.1141	1.8252	0.2392	0.8217	0.8125	1.8093	1.6931	1.4359	0.3474	2.4020	0.9849	0.7250
1.1470	2.5608	0.6059	1.0176	0.4677	1.1820	1.4499	0.5859	0.9175	0.9872	1.3093	0.4526	0.8501	0.7150	1.0415	0.5647	3.8971	0.7111	1.0013	1.5999	0.9352	1.2400	1.2824	2.5584	1.5060	1.5714	2.0708	0.5692	0.5011	2.6526	0.6124	2.3571	2.7828	1.2446	1.2570	0.4548	2.1569	0.6125	0.2418	1.0529	0.5478	1.6918	2.0866	1.6713	0.3638	0.6041	1.1411	1.0928	0.9487	1.5768
1.3526	1.8468	1.4521	0.2983	0.4249	1.7077	0.3866	1.3269	0.1567	1.2160	0.8621	1.2610	0.4047	0.6083	1.9652	0.8418	1.0327	0.8058	0.6305	0.4339	2.7959	1.5861	2.9673	1.2109	0.8516	0.6719	0.9320	2.9874	1.0341	0.9016	1.1256	0.9826	1.6853	1.6866	1.0865	1.5739	1.2845	1.6075	1.6475	0.6915	0.3760	1.4571	1.1792	0.3926	1.6638	1.3898	2.2139	0.1610	0.6129	0.6472
1.0173	1.5571	1.1932	1.2516	0.7668	1.4944	1.3472	0.8023	1.1257	1.4749	0.9085	0.8028	0.7763	0.6964	0.9036	1.9604	2.1334	2.5078	1.3573	2.1418	0.9825	1.3704	0.4109	2.2002	0.5922	1.4220	0.6565	1.2150	0.7108	3.5199	0.9275	1.7442	1.8010	1.4128	1.5664	0.1852	0.6463	1.1669	2.3880	1.3400	0.6509	1.3265	2.5229	1.1166	2.5875	0.5745	2.7765	1.7939	0.8090	1.6431
0.4873	3.0617	1.5899	1.0350	1.2013	1.3274	1.1090	1.3388	1.2210	0.4611	1.6011	0.2678	1.2315	1.9829	0.9817	1.2314	2.0477	1.5487	1.4271	1.0424	0.5890	1.5417	0.4201	1.6247	1.9903	1.8148	1.6164	0.5131	1.3919	2.3318	1.7934	1.0234	2.6090	0.4110	1.5031	1.7525	0.5010	1.3163	1.0148	0.9559	1.0663	2.0171	1.0189	0.6158	0.5344	0.7210	1.6998	0.1319	1.8289	0.6426
1.7023	1.6209	0.7900	3.0271	2.2580	1.3201	1.3112	2.0199	0.9860	3.1724	1.7738	1.7011	2.2895	0.8399	0.9484	0.3897	0.7190	0.6403	1.3784	1.2655	1.8892	1.1279	2.4647	0.7113	0.8439	1.4416	1.2270	1.8370	0.5915	1.5843	2.0548	0.7372	0.2641	1.3425	2.3887	1.2672	2.2553	0.4133	2.6852	0.7179	1.3692	1.3472	2.0680	2.3249	2.4524	0.4565	1.0287	0.9811	0.6625	2.6119
0.4112	1.1811	1.4106	0.6993	1.6991	1.0221	0.9735	1.6530	0.8965	1.3383	0.5746	0.6916	1.6021	2.1553	1.5112	0.9664	1.1350	0.7515	1.3800	2.3196	1.4826	0.8130	1.0861	2.0226	1.5292	1.7794	1.1114	1.0543	1.2947	1.2463	2.0619	0.8118	3.4165	0.6018	2.0971	1.1331	2.0064	0.4936	1.2753	0.6786	1.1901	0.5128	1.9487	1.2936	1.2007	1.0833	1.5497	0.7356	0.0802	0.7870
1.4511	1.1928	0.7677	1.4738	2.1742	1.7749	1.9440	1.1039	0.5467	1.7869	1.3674	0.3340	1.9883	1.8539	0.7522	1.6846	1.0356	0.7413	0.3398	1.6790	1.3575	1.1679	0.9402	1.3480	2.5498	1.8034	1.6944	0.4356	0.5345	2.4178	1.2813	1.0231	2.0296	0.2342	1.6272	1.8673	1.8976	1.2046	2.2373	1.4068	1.9416	0.9000	2.3836	1.6136	0.9321	0.9631	2.3234	1.6424	1.3252	1.5146
0.8751	2.0211	1.0040	1.1753	2.2920	2.0394	0.4480	2.2359	1.0541	1.7346	1.5237	0.6225	0.8582	0.5308	0.0999	2.3542	2.0637	1.3472	2.5916	1.8639	1.6773	0.6324	1.3557	1.8087	1.3044	1.4536	1.7437	0.7690	1.6787	3.1643	1.7705	0.7358	1.2379	1.9395	1.3319	1.4853	1.1401	1.6334	1.4805	1.8123	1.2310	1.3377	1.4602	2.2823	1.2250	1.6097	2.5222	1.3720	1.4016	2.0934
1.1043	1.4428	0.9782	1.1084	0.5105	0.9103	1.1087	0.7763	0.2107	1.3298	1.2513	1.5594	1.2319	1.2306	1.4851	1.5576	0.3564	2.4652	0.4399	1.1324	1.0398	0.6223	0.6917	0.3106	1.3838	2.5580	1.8203	1.3446	3.2571	2.1224	0.9339	0.8113	0.5020	1.5344	0.7625	1.9015	0.3836	1.4084	0.5988	0.7610	0.3882	0.1628	0.8917	0.9833	1.5611	0.6843	2.3366	1.0418	0.0659	0.7061
0.6506	1.0231	0.7224	1.6673	2.4926	1.4795	1.3309	1.2502	1.8827	0.9004	1.0380	2.1493	0.8359	0.7060	0.2621	0.7966	0.9577	0.9381	1.3056	0.6899	1.2074	2.5897	0.5558	1.4172	1.2928	1.3100	1.9757	0.3065	0.6108	1.1636	1.1344	1.1699	1.3064	1.4269	2.2764	1.0194	1.8751	1.9114	1.4814	0.0985	0.8721	3.3058	0.7567	1.0792	1.5896	0.5595	1.8031	1.1307	1.7888	0.4080
0.8684	1.1672	0.9161	1.7164	1.6380	0.9037	1.7227	0.9861	1.2924	1.4812	2.3312	0.5838	1.0791	3.3008	1.6460	1.1684	1.2287	0.7862	0.8318	0.6989	1.6442	1.9160	1.5358	0.5743	0.1574	0.7797	1.5804	1.0264	1.8095	0.8637	0.4790	1.7790	0.9830	2.3499	2.0705	1.5667	0.7242	2.8806	0.8621	0.8840	1.9276	1.2287	1.5783	0.4368	1.7955	0.6614	1.1841	1.6091	1.3468	0.8122
0.3297	1.1719	0.4071	1.2191	1.3906	1.1536	2.2527	1.6896	1.2921	1.4668	1.3749	1.1249	1.5327	0.3583	1.5133	1.4937	1.7994	1.8007	0.8633	1.6757	1.8218	1.0104	1.0954	1.6663	1.0407	0.6118	2.9697	0.5896	2.0007	0.4461	0.8701	0.8060	0.2053	0.6499	1.4822	0.7508	1.4657	0.9259	1.5308	3.2878	0.9625	1.1881	1.6891	1.4926	0.3300	2.4648	1.1346	2.3357	2.4411	0.7805
2.2454	1.7743	0.9827	1.0633	1.6648	1.1555	0.2944	0.5895	1.3039	2.1949	1.5083	1.4226	1.9462	1.5262	0.8091	1.8239	0.7404	0.0508	1.1554	0.6679	1.6829	0.9069	1.0495	1.0879	0.8723	0.7400	1.9467	2.5383	1.2207	0.2521	0.7974	0.4795	1.5028	0.7350	0.9953	0.9709	0.9904	0.8449	1.4376	0.3305	0.9012	0.5088	1.3305	0.9437	1.0801	1.0251	0.9788	0.8698	1.5740	1.8563
0.7935	0.9336	0.5430	0.7829	0.3540	1.3017	0.8581	2.2035	0.2437	1.5826	1.7719	0.3840	0.9045	1.6356	1.3580	0.7423	0.4341	2.4515	2.2702	0.8994	2.4172	0.5412	1.1437	0.7769	1.1983	0.6911	1.9729	0.9965	0.4043	1.0406	0.4569	1.8905	1.8681	0.8578	1.4799	1.4013	0.7624	1.4212	1.0181	0.4107	0.3853	0.6476	0.7154	0.7923	0.9057	0.4022	2.7874	1.8078	2.0816	1.4241
0.6265	1.0528	0.8596	1.3520	1.0534	1.9195	0.6405	0.7625	0.8951	0.4188	1.0003	2.0233	1.1452	0.7094	0.7857	0.4758	1.6191	0.8238	1.3455	2.2664	1.6096	1.9092	0.8129	0.1493	2.0524	0.9105	1.6805	1.2679	0.6875	1.2974	0.2626	1.4741	0.7816	2.0616	2.3302	0.9735	1.8607	1.7227	1.6950	2.4611	1.5637	1.0824	0.9386	0.2736	1.1136	0.4051	1.8237	1.4728	1.0479	1.3233
1.5361	1.0034	0.3729	2.8077	2.3406	2.2406	1.1663	0.8284	2.4469	0.1964	3.2827	0.5995	0.4154	1.1788	0.9955	0.4227	3.0069	0.9167	2.6037	1.9474	1.0151	1.2224	0.6474	1.2536	0.4397	2.3177	0.8508	0.6513	1.0435	1.8301	0.1976	0.8942	1.0748	0.9613	1.1803	1.0340	1.7114	0.9692	1.0531	0.5856	1.4385	1.1561	1.1368	0.9358	1.0030	1.4837	1.6551	0.3046	1.4299	1.6498
0.4054	2.9138	0.8021	2.3816	0.7806	2.2708	2.0116	2.1231	0.7486	1.0147	0.4078	1.0101	1.0477	1.7967	1.5074	0.7324	1.4946	0.2578	0.8852	1.3281	1.0795	0.7650	0.3754	2.3059	1.0425	0.8847	0.4664	1.3383	0.9740	1.2397	1.8486	0.8927	1.0135	1.4197	0.5018	0.7246	1.9051	1.4937	1.4334	0.2381	0.3767	0.1497	1.6666	2.2067	0.5298	0.4731	1.0789	0.4262	1.9757	0.0970
2.4985	0.1016	2.2411	0.3722	1.0109	1.1856	1.9992	2.0357	0.5985	0.2033	0.3136	0.6223	0.5964	0.7258	1.0539	0.3029	1.0823	1.8070	0.7345	2.3009	0.4464	1.2077	1.7906	0.7636	2.2687	0.9701	1.4539	1.1797	0.7370	2.1711	0.1821	0.6346	0.9874	0.4855	1.3903	0.5042	1.6241	1.0474	2.0695	0.6901	0.2761	0.5972	1.0745	0.4166	1.1988	1.5329	2.0150	1.1189	2.6791	0.2155
1.3491	0.3231	0.3675	1.4948	2.5468	1.2354	1.6947	3.1560	2.2992	0.8844	1.0330	0.1825	0.7203	1.2413	1.4522	2.1174	1.0759	2.6678	0.8705	1.4542	1.3282	0.3193	2.0994	0.3660	1.1899	1.0770	1.6885	1.1599	0.3296	2.3233	0.3788	0.9130	0.7708	1.3823	1.9141	0.4608	0.9428	1.7338	0.5312	1.6215	0.6668	1.0462	1.1853	0.8878	0.8027	0.4694	1.3403	1.8573	0.7361	0.8206
0.5131	0.7819	2.1900	1.7532	0.4382	2.0220	0.2397	1.1199	0.6429	1.8050	1.2708	1.5156	1.7739	0.6936	2.5176	1.1400	1.4782	1.1050	1.1588	0.2309	1.3274	0.9161	2.1343	1.3416	1.5783	0.8323	0.8147	1.5517	1.0899	0.7831	1.9441	2.2593	1.4262	2.0448	0.7186	1.0247	1.2508	2.1684	0.4740	1.2868	0.6209	1.6576	1.2229	0.6960	0.3207	1.9635	1.1298	1.7449	1.5131	0.5105
1.1435	0.7859	0.5684	0.2536	0.7316	1.6985	0.5703	0.4790	0.0702	0.4954	2.8749	0.8841	0.3966	0.6273	0.3107	1.9296	0.6574	1.6466	1.4293	1.5093	1.4298	0.5763	1.5550	1.2043	1.4067	1.1063	2.0788	1.4560	0.6646	0.5001	1.0436	2.7827	0.8527	0.3251	1.2170	0.9826	2.9794	1.5623	1.7346	1.4965	1.6051	0.8656	0.8482	0.9371	2.0199	0.7121	2.5691	1.0386	1.1790	1.3740
0.8631	1.6619	1.2332	0.1822	2.3041	2.1153	1.8928	1.4517	1.8295	2.2612	1.7620	1.6133	1.1613	1.0063	2.4208	0.7114	0.6520	2.3127	0.6834	2.8418	1.4706	2.0186	0.4776	2.2283	2.4506	1.6714	1.0274	2.2247	0.1548	1.7021	1.2929	1.6656	2.8114	0.5245	1.0094	1.0930	0.8861	0.1026	1.9632	0.9765	0.9986	1.3273	1.4823	0.2827	0.4348	1.1067	0.5368	2.0538	0.9689	0.7419
1.0289	1.2173	0.2109	1.5388	1.5983	3.5001	0.8007	1.6879	0.8224	1.6836	0.9895	1.1360	1.1521	0.3809	0.2071	2.4845	0.4969	1.9002	1.1233	2.2683	0.9439	1.2599	0.2878	1.8031	0.5321	0.8872	1.1560	0.6649	2.9433	1.3147	0.8917	2.0819	1.3199	1.0360	1.3612	0.8008	0.9880	1.4464	1.0870	0.7878	1.0672	0.8406	0.2893	2.3345	1.0674	1.3522	1.3887	1.6778	0.6741	2.4310
0.6793	1.5700	2.4962	1.3533	0.9399	0.7420	0.7637	1.1568	1.0043	0.2757	1.2403	1.5660	1.6749	2.5215	2.2963	0.6056	0.9610	2.3677	2.0846	1.0343	1.4076	1.7320	1.5421	0.7700	1.2697	0.9668	0.7456	1.0088	1.3102	1.0567	1.5908	0.4511	1.0222	1.3386	1.2537	1.0910	1.5844	1.3143	2.0210	2.6237	1.5030	1.3045	1.1341	2.1725	0.6422	1.5679	2.1497	0.8930	1.4702	0.6135
2.0281	0.7699	1.4566	0.8893	0.7990	0.8520	0.9948	0.7368	1.6770	2.1867	0.7322	1.8815	1.1972	1.0170	0.3641	1.5593	1.2097	0.9828	1.0346	0.6348	0.2219	0.5410	1.4497	2.0160	1.1441	2.6916	1.2614	1.3196	1.9111	1.4693	1.1461	0.9719	1.9291	0.7655	1.5960	0.8686	1.3028	0.3936	1.4398	0.9893	1.8911	0.6087	1.8890	0.5745	1.2912	1.0170	0.8330	1.0782	1.2821	0.3798
0.8769	0.7621	2.2993	2.0913	1.7178	0.4009	1.0084	0.6935	1.2520	2.7264	1.0459	0.3627	2.2874	0.9514	1.4361	0.5712	2.2184	1.3395	2.8286	2.1347	1.5727	1.4098	0.7000	1.1396	1.3346	1.3697	1.0007	1.2011	1.4689	1.2266	0.9331	2.3785	0.8118	1.6246	1.5314	1.7329	1.9878	0.7783	1.3438	2.0357	0.7836	0.6840	1.9179	0.2282	2.4845	0.1514	0.8066	2.1887	1.6381	1.1814
1.1876	1.8212	2.1741	1.9014	1.3025	0.9426	1.7412	1.2579	2.7060	1.2745	1.6618	0.5962	1.8802	1.1376	1.9166	1.1616	0.6986	1.5963	1.0626	1.8741	1.7237	1.8676	1.6087	1.3257	0.4133	1.0723	1.1589	1.9353	1.1384	1.5841	1.0191	0.5128	0.9270	1.7892	0.3301	1.1287	2.4752	1.4608	2.8149	2.2181	1.3807	1.1736	2.4243	1.0389	0.0757	1.2322	0.9471	0.6127	2.9777	0.9946
1.1222	1.6039	0.7966	0.9048	1.9506	0.8237	1.2276	1.3197	1.1205	1.6947	1.2990	1.0406	0.9900	1.4518	1.7071	2.2433	1.5856	1.0192	1.9166	1.5129	1.6540	1.0882	1.2711	1.5518	1.8652	1.2192	2.7464	0.4175	0.8680	2.4142	2.0790	1.6012	2.0746	1.8219	1.9597	0.6751	2.2697	0.1896	1.2323	1.4400	1.0572	1.1981	2.1483	1.9384	0.5565	0.2321	0.9234	1.3602	0.7107	2.1501
1.2052	1.8142	1.2912	1.1160	0.7029	0.9199	1.2308	0.9329	1.0602	0.3495	1.4067	1.3205	1.0552	1.5879	0.8508	1.0273	2.1345	0.8340	0.8378	0.7404	0.3059	1.3373	0.8281	1.6088	0.9039	2.2075	0.4803	2.3327	0.5200	0.5910	1.5620	1.5400	1.1281	0.6619	1.0854	1.2972	0.6981	1.1721	1.2541	1.7958	3.0310	0.5065	1.7089	1.0797	1.3543	1.5067	1.0926	0.2673	1.0066	1.3435
2.5319	1.4052	1.0659	2.5740	0.0852	0.7162	0.5867	1.5569	1.5419	1.7585	0.4330	1.6295	2.3369	0.9625	0.3301	1.5375	1.7126	1.6319	2.0780	1.2913	0.8353	0.7149	0.8418	0.8969	0.9692	2.5309	0.5317	0.7272	4.0923	0.7182	0.8661	1.6297	0.7703	0.6531	1.6329	1.3193	0.7277	1.5258	0.1414	2.2537	0.8595	1.3486	1.1623	0.8117	0.7257	0.4351	1.4788	0.5455	1.0304	1.7231
