# Supplementary material for: A data augmentation approach for a class of statistical inference problems
Source: PLoS One. 2018 Dec 10;13(12):e0208499. doi: 10.1371/journal.pone.0208499 (PMC6287833; doi:10.1371/journal.pone.0208499)
Supplement: S1 Data Set — (ZIP) [file pone.0208499.s001.zip › data_example2_Rice.txt]

% Rice distributed data, with $v = 4$ and $\sigma^2 = 1$.
% Each column corresponds to a Monte Carlo simulation.
%
3.9483	4.1334	4.6242	3.2250	4.9172	3.5504	4.9960	4.1820	4.3477	3.7057	2.3344	4.6285	6.7279	4.2880	5.8452	2.2999	5.0159	4.0204	4.7831	3.3855	3.7417	3.4217	4.3955	3.7016	3.3011	4.4764	3.6345	2.6391	5.9913	4.1844	4.3785	3.5999	2.8369	4.5867	4.9718	5.1709	4.3606	4.2286	3.1819	3.8501	4.4328	5.5478	3.2969	5.6074	3.8271	3.9772	4.1135	5.5511	2.7314	3.7606
5.0978	4.2845	4.6996	4.8189	3.1910	4.7467	3.7108	5.3369	5.7070	4.7707	4.8867	4.4226	4.7349	2.9778	5.2854	4.4994	3.2264	5.5246	3.1986	5.7973	4.1459	4.4374	5.7963	2.4341	3.5339	4.7458	3.6887	4.0231	3.3295	4.7312	3.9473	3.7789	2.6087	3.8189	4.2866	4.8508	5.5721	3.9480	4.5772	3.9152	5.1948	3.4407	2.0015	4.5202	4.5912	2.7777	4.1581	3.0694	3.4107	4.8750
3.7577	5.6296	2.7139	4.1344	3.7861	4.1113	4.5796	4.8932	2.6441	5.0563	5.4960	4.6376	4.0629	5.0382	3.9148	3.5618	3.7020	4.2376	2.8135	3.9736	4.3804	4.2163	4.5295	4.1961	3.5978	2.5185	4.1003	3.9330	3.9756	2.3782	3.2716	4.8635	4.6591	3.5177	3.7203	3.8224	4.4153	3.3621	3.8782	3.8219	3.9351	5.1749	3.9449	4.9856	4.1290	4.8259	3.5651	4.5217	3.8786	4.4380
3.5611	2.7475	5.6362	5.0148	4.4404	6.0010	3.2301	4.3641	7.6926	4.6056	3.2509	5.2326	5.5718	4.9767	5.9939	3.0643	4.3417	4.2005	4.6547	4.6474	5.4767	4.2763	4.7052	3.4704	4.9221	5.0204	4.8710	5.7795	3.4828	4.3386	4.6651	3.3094	5.2749	4.6076	2.4017	3.1182	4.2591	3.7914	3.6699	2.1844	3.3696	3.4577	2.4630	4.0468	4.4247	3.9678	5.2277	4.5019	4.3170	4.4376
3.8129	2.7596	3.2967	5.6589	3.4713	3.4463	5.3511	4.2713	4.8874	4.7765	3.7221	4.7468	3.7324	2.4955	5.4299	4.7332	4.9368	5.3049	5.3941	4.3633	6.5570	3.4229	4.1763	5.3878	2.6411	4.4815	4.2579	5.2026	3.5889	3.5950	4.1765	5.2048	3.9690	3.5759	3.4192	3.5538	2.0375	4.1034	3.4296	2.8758	4.5972	3.5361	4.3691	4.1229	5.0989	4.6726	5.1776	3.1027	3.5845	5.1987
4.8173	4.4425	5.9941	3.9097	4.3675	3.7812	5.4799	3.9252	3.5644	4.0931	5.1231	4.6408	3.8238	1.8656	3.9054	4.8193	4.2962	3.8853	3.3181	3.3946	3.9769	4.0865	4.8511	4.4341	3.9048	5.1734	3.4637	3.2253	3.4207	4.6418	4.3231	3.3311	4.2185	5.4556	3.9666	4.1769	3.2388	4.1562	3.0500	4.6042	4.1385	4.2160	5.0478	3.9940	3.3763	6.4394	4.5170	1.2895	3.9981	4.4083
3.1038	1.6452	4.1603	5.9735	2.8516	3.2330	4.0357	4.6257	4.4216	3.0442	3.0883	3.8014	5.8206	3.5331	4.0048	4.0946	3.9009	3.1686	3.7434	3.4362	4.1495	5.6205	3.7223	5.4347	4.8055	4.5181	1.6768	4.1532	3.0374	3.8344	5.3883	4.0602	5.9571	4.6835	5.0931	4.2391	6.3148	3.1913	4.2100	5.3510	2.4361	5.1433	5.2149	3.9526	3.6604	7.0001	5.9809	4.9708	3.8438	3.1515
5.0175	5.0543	2.6455	4.0560	4.3355	3.4323	3.2201	3.9206	2.4347	4.3961	4.2227	6.6304	4.6811	3.2240	4.0515	3.9550	2.3198	3.6394	3.9260	3.2190	3.1789	4.0045	4.2693	4.4580	4.3379	5.5688	5.1871	3.4797	3.5835	3.6762	4.6350	4.7637	4.3782	3.7255	4.7894	4.8696	4.8752	5.0564	3.5393	3.1619	3.9264	3.9859	4.0920	4.6915	4.2082	5.9524	2.7036	2.9541	3.6364	2.2969
5.1516	3.2157	3.7944	4.3205	3.4980	3.5499	5.7265	4.3076	4.2688	2.2314	4.2770	4.2019	4.2351	4.7795	5.6989	5.3869	3.0496	3.8599	4.8435	2.4321	5.3678	4.2292	4.2399	3.9895	3.8517	2.9137	2.7356	5.3666	3.9841	3.6498	6.3735	3.7628	2.5451	4.5633	4.1578	4.1973	3.3323	2.9263	1.9667	4.8075	5.7657	3.5449	6.7488	5.5130	4.0471	5.0117	3.2747	4.0830	2.7234	5.8273
3.5223	5.2333	4.3573	3.2389	3.7408	4.9100	3.1465	4.9585	3.9808	4.2531	1.5053	5.7009	3.0098	1.7976	4.6670	5.4300	1.8126	3.7826	5.6705	5.4952	4.5208	2.5177	3.1405	3.1712	5.0565	3.6886	4.0931	4.7041	5.1158	3.5080	3.0055	4.8980	4.4247	5.3254	4.7466	5.9481	3.8305	3.4334	5.3161	4.6861	3.0961	5.3790	2.9850	2.2727	4.2918	4.1668	3.9985	3.7384	4.6333	4.8097
3.8697	4.8626	4.6768	4.1261	6.7533	3.7608	4.9873	2.8411	3.0576	4.4606	5.2592	5.1683	3.7308	5.4775	3.7124	3.2301	2.6882	3.9408	3.9867	4.0132	4.1120	4.6257	2.8784	5.6746	4.1296	3.5108	4.5688	4.0364	2.7566	3.9905	3.7517	3.1044	5.6847	2.9657	2.0147	3.9469	2.6723	2.4695	3.0756	4.0676	3.3043	4.5140	4.6556	3.6298	4.6817	4.2758	4.9020	5.2413	3.6741	3.0880
4.9738	5.3332	3.8654	4.7491	2.5445	4.5510	5.5278	6.2091	5.3807	3.1361	3.5067	4.0232	5.1335	3.0691	2.6687	4.4003	2.3297	4.4995	3.4627	3.1340	6.6148	3.8363	4.1485	2.1453	4.5051	4.2868	4.8467	3.9223	4.8328	6.7027	4.0257	4.2010	4.7699	3.5103	4.4045	5.0568	3.0680	5.1828	2.9646	3.8413	4.4259	5.5161	3.1108	5.1864	3.5921	4.6617	5.9327	3.9262	3.3967	2.9221
3.9451	4.4637	3.6892	3.4088	4.4282	3.8416	3.7383	4.0980	5.2001	3.6774	4.3596	3.2822	3.2927	4.1918	5.8035	3.1472	3.1379	2.5077	3.2488	4.6804	3.0135	5.9592	4.6912	3.6726	5.3044	3.7730	2.5423	4.0985	4.0711	3.1867	5.4928	3.5948	5.0755	3.1358	3.6273	2.1298	4.4582	5.0977	4.3426	3.7494	3.1712	4.8101	2.5603	3.6638	4.4560	3.9210	4.0246	2.6702	5.2851	4.3681
4.5794	3.1131	2.4488	3.5261	4.1488	2.4668	3.0644	5.4053	4.0505	3.8967	3.2467	4.6422	5.9314	3.5747	3.4292	3.4679	4.1883	5.0037	6.3031	1.9112	3.0928	3.4647	3.3866	3.3390	3.9438	3.7115	3.3477	3.7567	3.6455	5.9223	3.5811	3.4982	4.9593	2.3371	4.1644	4.9907	3.6061	5.0320	2.8051	3.8422	4.8553	4.7118	3.2101	4.4896	4.5671	3.8900	5.7359	6.0757	5.2877	3.5113
4.2189	3.4637	4.2913	4.9004	3.9892	4.0814	3.0645	6.1946	3.8181	5.0291	4.5476	4.5721	4.1175	3.4172	4.1501	2.9111	5.7950	4.6583	4.0467	4.9410	4.4896	5.1770	4.4684	3.8346	4.8934	2.9024	5.0611	4.5619	4.2463	3.0474	4.0556	4.1861	5.5838	4.5107	3.7415	4.9993	3.4100	3.3795	5.6687	4.8434	3.7484	5.0866	3.8985	2.9141	5.3434	3.3179	4.6573	5.1311	4.1525	5.7525
4.0484	4.8453	5.1579	5.1419	6.6942	3.7100	4.5570	3.6626	2.1502	3.0694	4.7745	3.1594	3.0488	5.3004	3.6381	4.5499	3.0479	3.8317	5.5672	4.4201	2.8974	4.1795	4.0312	5.7168	5.4627	2.7637	4.0233	3.5377	4.5999	2.9916	4.2829	5.2027	4.1346	4.2434	4.2253	4.0850	4.8446	4.3731	2.3738	2.1373	5.5325	5.1545	0.4240	4.4633	2.6951	4.3154	2.3020	4.5950	4.2800	4.7471
2.7242	4.7697	4.6660	4.7533	4.6956	3.0691	4.6621	4.1875	6.1499	3.8508	4.1654	4.5821	4.1756	1.4418	3.4548	4.6391	3.7475	5.4991	4.1751	3.7242	3.7712	5.1958	2.7395	4.5458	2.4856	3.8935	5.9092	4.2053	3.1718	3.4079	3.8979	0.8459	4.1109	3.4596	4.4321	4.5897	4.2461	4.6407	4.0647	4.3388	5.1554	4.6269	2.9481	2.8935	4.6602	4.2950	5.0525	3.4560	4.6612	5.4679
4.7077	6.6431	3.7157	5.8155	3.5771	5.0099	3.8692	2.3603	4.6235	5.0341	4.3730	4.1332	5.2949	3.7355	5.5534	4.2066	4.6924	4.3082	4.6455	4.0060	3.6623	3.7148	5.2762	4.4705	3.4493	5.8601	2.8947	4.7331	3.1970	4.9499	5.2600	3.2332	5.6336	3.1672	6.0485	3.3374	4.3937	5.2789	3.5025	3.5952	3.2269	3.8767	5.3489	4.2056	2.1180	4.2432	4.3791	2.9301	4.0346	4.5445
4.7104	4.6151	3.8236	4.9470	2.6219	3.1399	4.1342	4.9073	3.8275	3.4473	3.3641	3.8040	3.3843	5.8643	2.9114	4.5786	3.4900	5.1091	4.5571	2.6375	3.6026	4.4362	3.1597	4.8262	3.3317	2.8474	6.2114	4.8856	4.2805	3.6368	3.1838	4.0274	3.0127	4.7097	4.4626	5.0588	5.0958	3.8704	5.2530	1.7123	5.4034	3.5599	3.7694	5.7842	4.9790	4.0550	2.9728	5.6291	4.8249	2.1111
3.2032	5.0095	5.2674	4.9641	5.5483	3.7209	4.7532	5.3738	5.6588	4.4058	2.7525	4.7736	5.9129	3.7849	3.7465	2.7596	4.3896	3.1238	6.1519	2.9316	3.6941	4.0865	3.4513	5.7376	2.6855	3.4595	3.8616	3.3089	5.1868	3.4395	5.5566	5.5636	3.5432	4.0114	3.3193	3.9147	3.4874	4.2535	3.7563	4.1016	4.6490	4.9467	4.2044	4.2292	3.7023	3.6123	4.7441	4.5604	4.2047	4.0550
3.6487	3.5988	4.2256	5.0206	3.1802	2.7734	2.0260	6.4789	4.1946	4.7097	2.9798	3.9610	4.2940	4.5262	5.9929	4.0261	4.0723	3.6615	3.9775	3.6856	3.4261	3.6227	4.9914	3.3224	3.3726	3.7528	4.8339	3.6430	5.2552	5.3986	6.0807	5.8779	2.8355	3.7487	4.0959	2.7222	4.0407	2.8591	4.8686	5.0147	4.5387	3.5737	3.6438	4.3000	3.4644	5.1120	3.4035	4.1324	3.4152	4.3449
4.5252	4.4542	4.7192	1.9957	4.2976	2.5800	3.3065	3.9836	4.2052	3.7333	4.2315	4.7345	5.7616	4.4982	3.4172	4.7412	5.1330	4.3043	3.7384	3.6498	3.7480	4.3838	3.2336	3.4914	2.7554	3.6055	3.5356	4.9851	3.7397	4.5774	3.3060	5.4539	3.6750	3.3134	4.8116	1.7373	4.8820	5.1555	3.3400	3.5675	3.9306	2.1913	4.7978	5.0155	4.9391	3.8892	4.7957	3.0071	4.1547	3.6270
4.8637	4.0447	3.6344	3.9191	5.3267	4.9093	4.0084	2.3204	3.7813	2.3968	3.9425	1.7836	2.8216	3.1218	5.0804	2.7048	3.0336	2.9890	3.8005	3.0021	4.7457	4.5775	2.8805	5.6550	3.8713	4.0342	3.2991	1.9273	3.9419	2.7260	4.1981	4.8881	4.2443	6.0418	3.8409	2.2684	4.5701	3.6542	4.5654	5.2470	4.0465	3.5196	4.3913	2.2867	5.1881	4.8310	4.8045	3.2875	3.4024	4.1662
2.5956	3.1876	3.0332	6.9845	4.5086	4.6989	4.5599	4.2831	3.9460	4.2057	3.9875	4.5565	4.8925	4.8264	4.2587	5.9521	4.3703	4.5919	1.6970	3.2315	3.7642	4.0300	3.8047	3.8691	4.9714	4.0991	4.2114	3.3757	3.4379	3.5720	4.5494	3.3976	3.1136	2.9524	5.0363	4.6667	3.7388	5.7451	3.8492	4.3367	4.3320	6.0928	3.5202	4.6095	2.8952	4.0799	3.0260	2.8826	3.6692	4.2730
3.8372	4.7336	2.9918	4.5316	6.1164	6.6093	5.0040	4.7681	4.7536	3.3621	3.5525	3.8348	3.0774	3.7456	6.0181	4.3991	5.5850	3.8175	2.9230	4.3311	4.6071	3.4275	5.9673	3.4036	4.5850	3.2060	3.6599	6.0785	4.8758	3.5370	5.4757	5.7924	6.2911	5.7745	4.1212	4.6219	4.7450	3.8686	6.0409	5.7724	5.9773	2.9526	3.7445	4.7154	3.4114	4.2972	4.1391	2.5892	4.1425	3.7147
4.3129	3.6701	3.6869	2.5671	4.5080	2.8407	2.5239	3.9440	4.2918	3.6680	3.3448	4.0104	3.8204	3.4133	5.0750	5.3333	3.7844	4.0267	4.6766	5.0857	3.7765	2.7317	4.5532	4.2801	2.8808	2.1703	3.9767	4.1855	3.6492	6.3486	6.3948	4.0817	4.6093	4.7454	4.9497	4.2069	4.1193	2.3516	3.4815	5.2832	3.6600	5.2789	3.9780	3.8221	5.2060	3.9848	5.1197	3.6110	4.0795	4.0345
3.1982	4.3297	3.1541	5.1771	3.9844	4.0332	3.0715	3.0431	3.2312	5.7860	4.0021	1.9301	4.0275	3.9783	4.7826	4.3062	3.7431	3.6305	4.0075	4.8886	4.6541	4.8019	3.4350	5.7328	3.9265	3.3138	5.8205	4.7397	4.2303	4.7165	5.7037	2.7000	3.7604	4.0014	4.5349	4.6170	3.5389	4.7920	4.2630	3.8177	4.5182	3.9316	3.2612	4.7649	5.6394	3.8386	2.2138	4.6540	4.5690	4.8884
3.5378	4.6121	3.8179	3.1002	3.6588	4.9909	3.1761	4.2679	3.4992	5.4121	3.9972	5.4980	4.3261	5.6775	3.7098	5.1107	3.0873	3.9176	5.1967	3.9199	4.8790	3.2971	3.7446	5.9809	5.6242	4.6567	4.4112	3.1834	5.0209	5.0363	4.3468	4.6827	4.1176	2.6957	4.0577	4.8589	3.0277	1.4693	2.7843	2.6683	4.8012	2.5363	3.1185	3.7777	2.9005	4.1136	3.1927	3.1601	4.0977	3.7510
3.4967	7.0325	3.7808	3.9433	4.6897	4.4722	4.0418	4.5757	3.5604	3.5240	4.5649	5.1579	3.2485	3.9032	4.5088	5.0942	4.0779	4.4681	5.2089	4.3198	2.3828	4.4335	3.0012	4.0522	3.9631	4.6233	3.2393	2.0563	4.6794	5.4476	4.7569	3.4916	4.8389	3.3976	5.6782	5.3537	5.8863	5.0608	4.2759	2.6709	3.1120	5.9584	3.8848	5.4204	4.8610	3.8822	4.0322	6.0397	4.3373	4.2875
3.0626	4.4451	4.8251	4.8094	3.8238	4.1988	4.3571	3.3167	5.2453	5.4934	5.6712	4.0449	5.1031	5.5097	3.9286	5.3783	4.6468	3.0302	3.7277	4.3686	3.2782	3.2584	2.6434	3.4819	3.4022	2.0027	3.0650	3.7838	4.5206	5.1735	2.9187	3.6500	2.9001	4.6176	3.6084	3.7551	2.5173	5.1540	5.1505	4.7976	5.7266	4.9881	3.8442	4.1138	4.6206	2.9140	4.6581	4.7518	3.8534	3.2898
2.3979	4.2403	4.2628	4.5774	2.4878	5.5359	4.4634	2.2980	3.8091	4.3631	5.9415	3.9061	3.0825	4.1038	3.5956	4.5875	3.8904	2.6274	3.6516	4.8339	4.6668	3.0231	3.6989	2.8151	3.5367	4.9903	3.6565	4.1989	4.8174	3.5108	4.6488	2.9771	4.9648	4.6427	4.6793	3.3196	3.8462	2.7418	3.5750	3.3879	6.0057	3.3972	5.7306	4.5797	4.4206	4.3073	3.1181	4.5886	4.8107	3.7758
3.8190	3.9837	3.7921	4.2878	4.2567	3.6217	3.6831	3.3425	4.6006	2.7582	2.9080	1.7221	5.0230	3.5204	4.1153	4.9288	5.2148	5.0248	3.4115	4.3546	5.4872	3.5839	3.9629	4.9167	4.3276	3.9242	4.2282	4.6589	5.0934	5.6090	4.6077	4.3378	5.0958	3.7938	3.4558	4.4845	4.6042	5.1765	2.5968	5.2734	4.0589	5.2838	3.4842	3.9849	5.9020	4.4429	4.6444	3.6447	5.4922	3.3748
4.5253	2.3871	5.3947	6.4297	3.1734	4.3169	5.5900	2.7925	3.0915	3.9526	4.1191	2.3218	3.9342	5.4596	3.6662	4.3568	3.3052	3.9749	4.0158	2.6887	4.0909	4.4368	4.6611	2.6503	4.7238	4.8577	1.9780	3.7133	4.1309	3.8955	4.6967	3.4612	3.0033	3.3589	3.6771	1.8270	3.1348	6.2690	3.4303	4.4503	4.4236	4.0742	3.8142	4.1946	3.5055	3.5426	3.1010	3.4513	4.1847	4.4077
3.9883	5.1259	4.1314	4.9260	3.6253	3.8276	5.0012	3.9698	5.0948	4.4328	2.9044	2.4484	3.8044	2.0709	2.6466	3.2063	3.9187	4.1094	5.0285	3.9224	1.8052	3.8275	4.2265	3.6306	5.1115	6.2453	3.9157	3.5753	2.8432	4.2001	5.1245	4.5124	2.8962	4.1908	3.6647	4.8739	4.0850	4.7247	4.9175	2.5488	4.4698	3.3103	4.4208	3.8055	4.9348	4.3249	2.7124	4.6478	3.5573	3.5026
3.0796	3.3533	3.9217	3.9953	4.7535	4.2942	5.4127	3.9475	3.6890	3.9714	2.6436	6.6183	4.7571	3.9121	4.0965	3.5268	2.3000	3.6034	2.9129	5.7803	3.6667	3.2701	4.4713	4.3498	3.9098	4.8026	3.6212	2.9116	4.1766	5.0292	4.2143	4.1875	2.9207	5.2407	4.1813	3.8844	4.6183	2.0505	5.2704	3.1114	4.3048	4.7737	4.0332	4.9332	3.7515	3.7813	4.7668	4.3025	5.3581	3.2427
2.8990	4.7033	4.3096	3.4560	4.5555	2.4706	4.2666	3.9301	3.2362	4.2361	2.7629	3.9003	5.7930	5.1465	3.6804	5.5395	5.2020	3.4818	3.6749	4.1985	4.5589	3.0658	5.9709	4.1845	3.7081	4.9357	4.2764	4.8957	4.7955	2.5831	2.4101	5.3334	4.8060	3.5088	5.7554	5.3821	3.7447	3.6948	4.1688	3.0926	5.6043	4.0113	5.3591	3.5215	4.8819	4.9889	3.5071	3.9563	4.6150	2.7713
4.4618	3.1826	2.5267	4.1856	2.9544	4.5865	4.9757	5.2171	3.5449	5.5919	5.4971	3.3788	4.5816	5.4499	4.5870	4.6694	2.8159	4.0941	5.4597	3.5471	5.0891	4.8120	4.9184	3.1332	3.2820	4.1564	4.8221	4.6607	4.5684	4.0068	5.1843	3.7690	4.6625	3.3445	3.1892	4.4852	5.7538	3.9669	3.7475	4.1781	3.9019	2.5991	3.6501	4.9927	5.2731	1.4512	6.3104	3.8499	4.0238	4.0946
3.9890	1.5624	2.9825	5.4743	5.5956	4.7742	2.8489	2.3671	3.7847	4.5255	3.1674	2.5916	3.4525	3.2023	2.7067	2.3661	3.7575	6.0985	3.0807	4.1701	5.1970	2.3334	3.6535	3.2465	3.7204	3.2539	3.6659	2.8648	3.8461	5.3054	4.1906	2.6010	3.9499	5.2683	4.4343	3.6070	4.6595	4.4658	4.9659	4.4821	3.6517	2.7779	5.5859	3.3367	5.7741	4.0384	3.9793	3.8313	5.0967	4.4709
3.2024	4.2927	5.1201	6.0182	3.4558	4.5155	3.1274	4.7405	3.6085	3.9225	3.4044	4.4090	5.2008	5.7673	2.8270	3.9118	4.3197	4.9012	3.5802	4.4102	3.0674	4.0693	4.3567	4.0436	3.9453	2.8559	3.8149	3.5614	3.1352	3.9147	3.8032	2.9196	5.7961	3.8256	1.6617	3.2080	4.7338	4.8598	4.7660	4.9705	3.5149	4.7819	5.1738	2.2238	3.5023	3.2216	3.8098	5.3043	2.9907	4.3073
5.3048	4.2731	4.8709	4.1116	4.3601	3.2540	5.2505	4.2379	3.0661	4.8201	4.0012	3.4415	4.0008	3.7959	4.5646	4.5192	2.2460	2.4544	4.3701	2.5708	3.5552	1.4859	2.8117	6.0485	2.9162	4.5100	4.3980	5.2961	2.0660	4.5368	3.8405	3.5183	3.4210	5.2499	4.2473	4.8178	3.9291	3.2138	5.6739	4.1643	2.1129	3.7255	4.2553	3.6247	5.8848	2.7232	4.4870	3.0575	3.1344	5.1190
3.7104	3.2044	2.3142	4.0875	3.7166	2.8401	4.4708	2.9353	4.4895	2.8106	3.0593	3.7830	3.7296	3.6877	3.7310	4.2325	3.0689	7.0575	2.0647	5.3215	4.4045	4.9884	4.0203	4.1450	6.5052	3.5122	4.9311	4.5288	4.2842	4.0703	3.5465	2.5922	3.8922	2.7732	2.8923	4.9226	5.1365	2.9594	4.6280	3.6569	4.4688	4.8602	3.2210	3.5999	5.8697	3.9619	3.0501	4.8041	3.2003	2.9063
4.7035	4.4788	0.6990	4.5974	4.0003	2.2586	5.7455	3.9555	4.0604	4.6792	3.8239	5.1291	4.0436	4.9094	2.0262	2.6966	3.4037	4.9915	4.8799	4.8250	3.6760	4.2443	4.6860	4.2715	4.0752	2.7360	4.5951	4.8073	4.2372	2.8566	4.6566	2.6894	4.6512	3.0263	3.5695	3.7074	2.6544	4.1563	3.5664	5.0960	4.6563	3.3901	3.9061	4.8481	3.0074	1.7811	4.1235	4.3205	3.8394	5.1719
5.0434	4.0547	3.5384	3.4562	2.6711	4.3635	3.0999	6.3031	4.2873	3.7876	3.6969	3.5767	3.3542	4.4177	5.9668	4.0842	2.4791	3.9685	4.3576	3.4784	4.1816	4.4305	2.2041	5.0853	4.9243	4.0390	4.4633	2.7486	4.4461	2.9706	5.4159	2.5585	2.8412	3.0710	5.4696	4.5717	4.0368	3.3469	3.5887	3.0476	4.2523	2.5462	5.2455	3.1323	2.7380	4.3676	3.4681	4.7679	5.0159	2.7216
4.3326	4.9023	3.8641	4.7050	3.2977	4.6099	4.6251	2.5085	2.3595	4.6168	3.5927	4.1838	6.7941	2.6012	3.8834	7.3736	5.7721	3.4017	4.5471	4.1288	4.4664	3.6457	2.7499	3.3989	2.4859	3.7732	4.2265	4.3969	5.3105	3.0999	2.6346	3.7702	3.6814	4.5721	3.7994	4.3307	5.1382	4.5196	3.3059	6.2899	4.4254	4.7848	3.7618	2.4859	2.7480	4.4787	4.4851	2.0563	4.4137	4.9030
3.4276	3.5272	2.8643	4.4692	5.1383	5.9150	1.6619	3.0161	3.9243	3.8105	3.3299	3.6752	6.4122	6.8260	3.2771	4.0660	3.3089	3.3036	3.7084	4.3153	3.2677	5.5826	3.8774	4.8238	4.8974	5.0455	3.6797	4.7995	4.0668	3.5849	4.5126	3.3262	3.5452	3.9607	3.5056	4.0648	6.1074	5.5634	3.5204	5.1677	3.5756	4.9623	2.8487	5.1799	4.8389	3.0891	3.8413	4.3222	5.6178	5.1265
4.2506	4.9871	4.0425	4.5020	4.2403	1.6574	2.0784	4.3226	4.6109	4.4507	2.5265	6.4047	6.0836	5.0272	3.3705	3.2705	3.3501	3.1303	2.0312	3.7380	4.6662	4.1959	4.9944	3.2813	4.2190	3.5694	3.6965	4.1152	3.3214	4.0970	4.3087	5.6307	3.2673	4.1779	3.1366	2.7927	1.6173	3.2069	3.7831	3.5890	4.9794	4.5107	3.2446	5.0704	4.4348	4.5709	3.9182	2.9719	3.1239	6.1896
4.1680	2.5718	4.1913	3.9507	1.8110	3.5601	3.9527	2.5159	5.5380	2.9572	3.3145	3.2637	1.9890	4.8229	4.0634	4.2525	4.2119	3.4464	4.7979	3.4668	4.7705	5.2865	5.9984	3.6103	4.0417	3.4698	3.4834	3.4883	3.8573	3.6796	3.4848	3.1431	4.5905	4.1039	5.3306	3.5991	3.8249	4.1801	5.8610	4.0773	2.8735	2.8165	2.7755	4.8078	1.6200	3.6159	2.0587	3.6150	5.4444	1.8757
4.4373	4.0644	4.2010	3.9413	4.6662	4.0679	5.1324	2.9794	3.0552	5.2673	3.1963	5.2420	3.9406	4.8886	4.0484	4.4045	3.8492	4.8277	2.9865	3.7108	3.5353	4.0519	3.4914	3.0704	3.7717	3.6992	3.6108	4.1103	4.4037	3.7000	4.9909	2.9286	2.3143	3.0783	3.4445	6.2137	5.2075	4.0747	3.1967	3.7437	4.4382	2.7092	4.3898	4.1214	3.9350	4.9165	4.1030	3.4853	3.2887	4.6841
4.0114	4.1795	3.7894	3.5147	5.2621	5.1830	4.2075	5.0300	1.2596	5.3199	4.3255	2.0405	3.6941	3.7394	3.0962	3.3040	3.9783	5.3062	3.4969	3.6922	5.0409	4.7838	3.9058	4.8857	3.9920	5.5380	4.7507	4.4858	5.8765	4.3348	5.5839	5.5355	3.5771	3.1501	4.6436	5.7846	3.5043	4.3113	2.1499	5.7090	3.1219	4.0553	5.1154	4.1045	4.9598	3.4169	5.1246	5.2423	3.8267	4.4587
4.9636	2.3058	2.9736	4.4189	6.6782	3.9097	4.2702	4.7069	3.4748	5.1127	3.7476	3.3264	4.2544	4.1662	5.9625	4.6877	3.9239	3.6997	3.2268	4.8678	3.7104	3.7519	4.0595	3.4238	3.9975	3.5128	2.9562	4.0259	1.7446	4.5794	4.0527	4.3182	3.6125	3.1675	2.6835	3.8062	5.2689	3.0013	4.4629	3.6978	3.7170	3.3606	4.9023	4.9436	4.2477	3.2274	2.8159	3.4861	3.1544	4.8250
2.8841	4.9183	4.8631	3.5438	4.0023	2.8105	4.8821	4.7151	5.3424	3.5822	4.9082	4.7681	4.9687	3.4385	4.7869	4.5964	4.5186	3.1918	3.6947	5.4964	1.0653	2.0278	2.9044	3.5952	2.8251	3.8705	4.3582	5.6419	3.3697	3.7613	5.1143	5.0130	7.4892	3.9746	2.7548	4.0611	3.0862	4.3154	3.5546	4.7331	2.4921	2.1611	5.8417	4.1542	3.9510	5.7732	4.8988	3.5731	4.4655	2.9908
3.9434	2.7098	3.8040	4.5980	5.5157	4.1034	3.9012	4.5290	5.7757	4.3916	4.9937	6.0040	5.2755	3.5125	4.1882	2.7057	3.4449	3.8954	3.0424	4.6597	4.5981	4.9032	6.2981	3.6291	3.3610	4.6701	3.5958	5.1156	3.9916	4.6450	3.4095	4.3779	3.9274	5.1085	4.7829	4.0989	3.8838	4.8185	4.4342	3.2852	3.5263	5.8256	3.5749	5.4600	2.5748	4.9884	3.0018	3.9531	4.0171	4.5611
4.4744	6.0774	4.3780	2.8424	3.8656	6.4569	3.4556	3.6127	3.2824	4.7291	4.2269	3.1191	2.6710	4.5925	5.0917	6.4183	4.0499	4.4595	4.3027	3.1860	4.9552	5.9108	2.9085	4.4905	3.6688	4.8531	4.0314	3.7730	4.6028	4.8073	3.7316	4.4988	3.3992	4.5602	3.4810	4.1088	2.9356	3.9476	4.4684	2.8796	4.1167	2.8988	4.5651	2.9010	3.6182	4.8428	2.9965	4.3250	4.6857	3.8589
3.7616	4.2404	5.4005	4.8097	2.8993	4.9067	3.3767	6.6822	4.9490	5.1623	4.5363	3.4335	3.1209	2.6135	1.8578	5.6461	3.8150	4.6783	3.7856	3.6062	3.7756	4.7302	3.7587	4.3286	5.3947	5.4977	5.9396	5.2473	4.2288	3.7532	2.8006	4.6357	2.8068	2.5950	3.4219	5.0419	5.2717	6.4541	5.0423	2.9894	4.4491	3.6376	4.5588	5.6950	5.0374	3.3894	3.9271	3.0880	2.6435	3.0508
5.8474	2.9311	3.5174	4.9909	4.4910	3.0785	5.1171	4.7084	4.5007	4.4671	4.0257	5.4618	6.2486	3.8833	4.4585	3.2768	4.2797	3.1323	4.9330	4.0028	5.6067	3.7495	4.1719	3.1712	5.5380	3.9639	4.8194	2.4148	4.0646	5.7047	4.8576	3.7352	3.7838	3.2964	2.9365	2.7215	3.3159	5.2210	2.7778	3.6838	4.9410	4.2244	4.1592	5.6025	5.0298	5.0922	0.3626	4.1379	4.3996	5.8352
4.0172	3.0816	4.7217	4.3946	3.5753	5.4872	4.0722	5.2812	3.3809	6.2035	2.9083	4.1655	3.7507	3.6858	4.3249	4.2866	6.5182	5.4854	3.8338	5.1617	4.0508	4.1982	2.9458	4.3804	3.6562	3.7734	4.0150	3.5960	4.0594	3.2462	3.7162	5.3106	4.9323	3.5380	2.4358	3.2112	3.2506	4.1683	5.6285	3.8574	3.6841	3.5825	4.8483	5.0119	4.3428	4.5187	3.6469	3.8768	3.8820	6.1056
3.7386	5.2439	2.4486	3.6625	4.2310	5.2089	5.7059	6.4174	3.4570	2.8615	4.7958	4.1591	4.4899	3.8994	3.9336	3.7622	4.0197	4.3391	2.5059	4.6949	3.1572	4.7649	5.3476	5.1497	4.8317	5.7207	4.2612	3.3442	4.1541	5.9679	2.4418	5.8018	6.0694	3.9815	4.6332	4.3810	4.2322	4.6666	4.9430	2.9091	3.7316	2.6848	5.8963	4.3380	5.1372	3.3849	5.2060	3.1264	3.6590	4.9938
3.8803	3.1205	3.5594	3.3868	3.2585	3.6961	4.2054	4.2960	4.0898	5.6003	3.3607	3.2375	3.0020	4.5334	3.2422	4.7101	3.2812	4.5571	4.1912	5.6944	4.0313	4.2279	5.0858	3.9819	3.0847	5.4128	3.3953	4.0487	6.0295	3.0399	3.4865	3.3821	4.5749	3.1301	3.5018	4.2620	3.9159	3.0721	3.2108	5.3080	4.0470	5.5225	1.7076	3.0129	5.0356	5.2341	5.8645	5.6188	3.6616	4.2850
6.0197	5.9448	4.2922	2.9103	5.3157	4.0639	4.0645	5.1996	3.8210	2.6107	3.5126	4.6921	2.8310	4.8108	3.2263	3.7949	3.5643	3.9934	4.2253	3.1034	4.5919	4.9946	5.2739	4.9142	7.6671	4.5664	3.0216	5.5407	4.1343	6.5638	5.0825	4.9259	3.6566	4.4518	4.8102	5.9033	3.0613	3.2808	2.3154	3.9925	3.3726	2.0449	2.4886	4.3278	4.7892	4.3490	4.8538	4.5170	4.3109	4.0838
3.2376	4.2935	3.2397	5.7262	3.9590	3.9804	3.4016	2.3573	3.9821	3.8644	2.9867	4.0692	2.3828	4.8396	4.2915	4.0286	1.4387	1.8644	3.3287	5.8151	5.5813	4.6776	5.4608	4.4578	3.5134	3.3272	4.2915	4.7148	3.9077	4.0591	4.8440	2.7814	5.3442	3.6284	4.3615	6.1195	4.2123	3.5130	3.8310	3.5026	5.9951	3.7424	3.0626	4.3724	3.7237	3.9458	3.3203	4.5086	2.9969	4.5161
2.6631	3.8963	4.2855	3.7248	4.7399	4.7576	3.3704	2.4737	3.6392	2.9540	3.8293	3.6815	4.1055	3.3256	3.7140	5.4159	4.3997	2.4879	2.7099	3.8738	2.9244	3.8159	2.8976	5.1521	4.9465	4.8115	3.6181	3.9143	4.8829	4.5388	4.2499	5.1313	4.2371	2.8353	5.7430	3.0566	2.9052	3.5832	4.1361	2.3492	3.7068	1.6846	4.8575	3.9750	2.7210	5.5546	2.0803	4.0939	4.0633	3.1000
3.2571	2.8778	5.4851	3.9022	4.6637	3.9185	5.3864	4.2112	3.7442	4.2272	4.1482	3.8911	4.1045	3.9875	1.9135	4.0502	3.1451	4.4670	6.4982	4.3217	3.2771	4.2983	6.4282	5.9296	4.8524	4.5589	4.6806	4.6977	5.0022	3.0374	2.5586	5.3198	2.8161	4.1328	4.7868	3.3344	5.8148	3.2372	4.4628	4.9516	6.0043	5.5622	2.8982	3.2656	2.1328	4.4778	3.8021	3.7618	5.0590	4.0760
4.2000	3.2155	3.2800	4.8335	4.3388	4.6113	5.6050	4.0465	3.7142	3.8545	3.6763	4.2463	2.9900	2.7342	1.3774	5.8703	4.2163	6.9738	2.8971	4.7742	5.1733	4.9981	3.7709	3.3799	5.1780	5.1416	4.3947	3.6443	4.6665	2.1331	2.2016	4.7532	2.7979	5.1002	3.8208	5.5050	3.6763	5.1805	5.2071	4.8681	6.4709	4.8980	4.0344	3.6517	3.4593	5.3378	3.6177	5.0630	4.8628	1.8969
3.8247	5.2884	4.0627	4.3593	4.5330	1.8845	4.7827	4.9401	3.2886	3.5476	4.5272	3.4551	5.8689	2.9623	4.9958	3.8936	2.4238	4.5428	2.3473	2.8610	4.5248	4.7282	3.8087	4.3462	4.0245	4.3325	4.1572	4.2952	5.1760	3.7181	3.8011	4.8935	2.5575	5.2436	5.2425	3.7043	4.3439	3.4785	5.8651	5.5355	4.8940	6.2324	4.1979	3.3947	2.5101	2.4262	3.0596	3.9320	3.1708	3.8150
4.0474	4.3570	3.7116	3.5158	4.2712	2.3699	3.1008	2.5330	4.9922	4.2316	4.1000	3.4890	2.8406	2.5741	4.3676	2.6375	5.8724	4.6058	4.0222	3.7687	4.2148	5.0338	5.4356	3.4645	3.1744	2.9965	3.4484	3.1625	3.8567	4.9965	4.6942	3.7874	4.1444	3.5059	4.1363	2.5403	3.9791	3.9515	4.3260	4.7954	4.3475	3.1042	4.2414	4.3701	5.7402	4.8213	5.0579	5.1632	3.9928	3.2674
1.7457	3.8171	4.2812	3.4313	4.0327	3.7060	2.6733	3.7314	4.4758	3.2437	6.5946	3.0123	3.7624	3.8521	3.0692	4.5227	3.2575	4.2709	4.6627	5.7403	6.0133	3.4234	4.4297	4.4496	4.4632	3.9893	3.1215	4.2172	3.6471	5.2928	2.8758	4.5222	4.5455	4.2359	3.6361	4.5122	4.1497	3.4418	5.3295	2.8137	5.2213	4.4639	3.8540	2.9220	3.4189	2.9703	4.4319	5.0245	3.1399	5.6017
2.5292	4.9986	4.7647	2.7753	4.4863	4.5093	5.2971	3.1702	3.4809	5.5650	4.4860	4.1040	4.0721	4.3548	4.9715	5.0983	3.4778	5.7000	5.2139	5.3527	4.0420	4.0610	2.1085	4.1084	4.4064	3.8372	4.3780	4.8058	3.9447	3.8874	5.2343	3.5318	4.6971	3.9242	4.1116	4.9067	4.4466	3.9156	4.4674	4.0481	3.4669	2.6446	4.3882	1.9872	3.2527	4.3647	3.2667	4.7431	4.5713	3.2693
3.1406	6.7110	4.6799	3.3240	3.6394	3.2193	5.3943	4.0882	5.5162	3.2016	3.4919	3.8756	4.5880	3.9293	4.6855	3.8144	5.1575	4.8261	4.9130	3.2394	5.5700	4.3619	4.1742	5.3140	1.8978	3.7551	4.6014	4.5288	4.9433	5.6849	4.0390	5.4839	4.1881	4.0184	4.3154	3.9385	3.7725	3.5178	5.1284	4.3960	3.0454	4.1237	2.0437	6.2210	4.6627	3.8922	5.0925	3.7956	2.4490	6.0993
5.2953	4.1908	3.3882	2.8813	4.5574	4.3890	5.2303	4.0975	3.0402	3.8646	4.7493	5.0199	4.9078	3.3056	2.6998	3.4853	2.8194	3.3021	3.2763	4.0243	2.7458	4.2418	4.8669	4.0721	4.2767	5.0987	4.8447	4.8139	4.0096	3.3474	3.8723	4.2842	3.3535	3.4992	2.3901	4.1617	3.4766	3.9708	4.7267	4.2839	2.9390	3.7092	5.1825	3.9745	3.2110	3.1872	4.1970	4.1285	4.1607	4.5152
5.2854	4.5798	3.4837	4.3578	3.8126	5.1151	3.6170	3.8785	3.6567	4.8648	1.6103	2.3203	2.0680	3.0217	4.9010	4.8585	4.8857	4.2980	4.7884	5.8747	2.8269	5.1464	4.7784	3.0239	2.4936	5.4903	4.6417	3.3666	4.1249	2.6986	5.7383	4.2389	4.5855	2.8281	2.8779	5.1773	4.6392	3.8714	4.0846	3.4779	4.3747	4.4953	4.2869	3.8754	4.0101	3.6095	4.7195	5.1199	3.4056	4.8361
5.3046	4.0223	2.7498	7.1544	3.7203	5.6336	4.0337	4.2346	4.2274	5.5176	4.8797	3.9609	2.9739	6.2988	3.6692	3.7219	4.6507	5.3807	3.4709	1.6975	4.3439	4.5343	3.6082	4.5618	3.7947	2.9686	4.0364	5.5986	5.0795	4.9313	5.3650	3.4224	3.8288	7.1061	4.2279	3.5403	2.9426	4.2099	3.6429	4.1694	3.7947	4.0059	4.4307	5.1309	3.7107	4.3182	5.5866	5.2161	4.8258	2.8368
3.6288	4.3801	3.1839	3.1888	5.9198	4.2161	3.7608	5.5866	5.2351	3.8149	4.5292	3.8829	5.1629	4.9081	5.2276	3.5469	4.5177	3.1436	2.0012	6.2815	5.4777	3.8868	2.6842	4.9283	5.1295	4.1850	4.4251	4.8301	4.5235	4.3471	2.7671	3.1925	5.3734	5.1397	3.7845	3.5953	3.8281	4.5333	3.8406	4.3715	4.7942	4.9026	5.1137	5.0795	3.4554	3.7861	3.2633	3.0457	4.2008	4.3187
4.6148	3.3455	5.4968	4.0352	6.7148	4.0329	3.6980	4.0883	3.6486	6.1281	3.5275	4.3406	3.7668	2.5275	2.5064	4.6940	3.5036	3.7231	5.8135	2.9173	5.2959	4.3503	4.8297	2.6402	2.4914	2.8033	3.4764	5.7130	4.1373	3.7481	2.3738	4.4356	4.7713	1.9878	5.6949	4.5519	3.4593	5.1399	3.6621	4.3740	4.7793	4.7018	4.4094	3.9132	5.5887	3.1108	4.1634	4.4139	6.1226	3.1365
2.7081	2.5038	3.6460	4.3044	2.7479	3.6475	2.8148	3.8388	3.5074	3.0353	7.2060	4.4924	3.7603	3.9357	4.8389	3.5311	3.2403	3.1878	6.1698	5.5322	3.1344	3.8983	6.1727	4.7783	3.9674	3.1067	4.8655	5.1362	5.7813	5.1189	2.6767	3.9572	3.8506	2.8909	4.8320	4.1633	6.0086	5.2834	3.9272	4.8281	2.5107	3.4301	3.0009	5.0562	4.4447	3.8001	4.7538	4.5569	3.8146	4.8998
4.8138	4.8669	4.4407	3.4066	3.9504	4.0311	4.3623	4.5931	4.5700	5.0876	3.1929	2.9613	2.1612	3.7995	3.1978	6.5077	5.2169	2.7826	5.4099	3.0893	4.9125	5.3004	5.5165	3.3011	4.6657	4.8146	4.7856	4.6354	0.5392	5.0527	5.1316	6.4815	4.7926	3.3637	3.8051	5.8240	4.0865	2.5039	2.4071	3.2120	3.8531	3.6728	4.2358	6.3715	5.4354	3.5659	2.2378	4.9182	2.8129	3.7209
4.5920	4.4064	3.1073	4.1904	5.4498	5.4191	5.9535	3.3386	4.9173	2.9062	4.6502	3.4621	2.8545	3.8394	1.7575	3.2068	4.3256	1.6302	4.4582	3.8161	3.6109	4.0581	5.3102	3.3757	4.5400	3.6195	3.7660	5.3211	4.3578	3.8755	3.8852	3.2072	2.9837	3.6669	3.2201	4.5452	4.3253	5.5486	2.3523	5.4012	4.1760	4.2821	4.3318	5.9160	3.5303	3.5428	3.0599	2.1617	4.4232	4.8881
2.7481	7.0026	5.0761	4.2078	5.4634	5.8826	4.5974	3.2529	3.2016	4.7213	4.6372	2.7449	3.7586	3.6266	4.8767	5.8867	4.9612	4.3827	3.7613	3.4305	4.0448	4.4351	4.5155	5.3460	1.8219	4.9525	5.5566	4.2633	4.8829	5.1876	3.7470	4.2273	4.6117	3.9066	4.1321	4.1488	4.8922	2.9466	3.3074	4.2504	5.0572	1.9469	3.0590	3.6997	4.5081	3.6116	4.3863	2.7901	3.6434	5.2285
4.1416	4.8288	2.9557	4.2837	4.8888	3.8626	4.1658	3.7166	3.6575	4.4912	2.2412	5.0944	1.1087	4.6219	5.9968	3.9772	4.5241	2.8500	4.6250	4.1037	5.8718	3.1771	3.8898	2.9697	1.7496	4.1960	4.9543	4.2400	4.0388	4.3256	5.3383	5.5973	4.1048	4.1371	4.3048	3.9173	1.8996	3.8463	3.6251	4.2902	3.6942	3.3892	2.9390	3.6403	4.1590	4.7360	3.9963	5.1840	3.7266	2.5200
3.8795	3.9501	2.3620	3.7606	5.3336	4.1646	3.4835	4.9842	4.7425	3.6564	2.1768	5.3946	4.1818	2.9000	4.5649	2.7979	4.6106	3.3028	3.5061	5.7927	5.6159	4.9273	4.2178	4.4991	5.6211	3.9837	5.2972	1.7574	4.5221	5.5560	3.2741	3.2950	4.2935	4.5300	3.4853	5.1560	2.9154	3.2871	4.7267	4.1126	3.1507	4.0801	5.4584	3.7620	4.1149	3.6204	3.7941	4.2207	2.5424	3.4643
4.4705	4.0572	3.5995	4.1215	4.4492	1.7576	3.1466	3.5952	6.2987	2.7289	5.5266	3.3927	2.4024	4.5107	4.1478	4.7584	3.5496	4.3575	3.3917	4.0486	2.7682	6.9980	4.3104	3.6213	4.2847	3.4725	4.1412	5.4447	3.3266	3.5854	3.8728	4.1088	3.9170	5.1045	6.4062	6.2555	5.0839	3.6096	4.1549	3.5311	2.7862	2.8937	4.1608	3.3869	3.6736	4.3516	3.8845	3.7450	5.3372	1.8011
3.3823	5.4438	3.4597	2.8032	4.7515	5.7288	3.4705	3.8678	2.1355	4.6470	5.2505	4.2119	3.4679	4.9053	4.6584	3.3491	3.9672	4.4985	4.5498	4.2990	3.5560	3.8504	3.6892	3.5640	4.2752	3.7157	3.0263	5.1232	3.6883	4.7884	5.0006	3.7006	4.6341	5.5676	4.4690	3.9738	3.8560	3.0030	3.2102	4.1809	3.5018	3.2094	2.3529	3.6970	6.1535	5.1000	3.8001	4.1463	2.7538	4.6178
4.4652	3.4286	3.8669	4.0155	3.7831	3.9492	2.8891	4.9560	2.8675	4.4826	3.0631	5.7309	2.0084	4.2473	4.3098	4.3789	4.3673	3.5854	2.7116	3.2280	2.3397	4.0289	3.8476	3.7986	2.8748	5.2510	4.9368	5.5298	4.3964	5.4898	3.1046	4.7134	3.4975	5.2486	3.4984	2.5420	3.9003	4.7421	4.2066	5.0360	4.0898	4.3818	4.8239	4.4893	3.0080	3.8848	3.1801	4.9788	4.0966	5.8501
5.2175	5.1705	5.1112	4.7120	3.7866	4.8913	1.4265	3.5528	4.6987	4.5027	4.7107	5.5208	2.2973	3.4123	6.2093	3.4533	4.2308	4.3946	4.1826	5.5664	5.6701	3.1425	5.5221	4.2821	5.5022	3.4703	5.7944	3.1562	3.7631	5.6092	4.7983	2.8129	2.7309	3.3907	3.5489	3.9283	3.2605	2.1352	3.1099	3.2727	3.8900	5.8209	3.7279	4.9376	3.7098	2.6766	4.1446	5.1595	3.3983	4.6599
4.6853	5.9261	4.1906	3.4625	5.3328	4.5184	4.6496	3.4943	4.6769	3.2468	5.9461	4.3377	3.0545	5.0169	4.3339	3.3477	4.3044	4.3246	4.3873	3.8778	4.0959	3.9483	5.5082	4.0166	5.0878	4.4467	4.0367	3.0773	2.3042	4.0202	3.9587	5.6761	4.0741	5.3533	4.6231	3.1201	3.6580	5.6573	2.7008	3.9430	5.1511	4.8186	2.9179	4.8644	3.4804	2.6373	5.1603	4.3216	3.2078	3.9491
4.8058	3.2500	3.7334	5.1764	3.8061	3.5794	2.9652	4.5348	4.5390	1.8955	3.9659	5.3910	3.2081	2.6828	4.8474	4.6657	3.9761	3.8736	3.5458	4.3483	5.6666	2.2666	2.9157	6.3497	4.9978	4.7529	3.5381	5.0540	3.3661	5.6271	4.6207	4.5230	3.0464	4.8219	3.3124	3.7917	5.0491	4.1641	4.1245	5.1313	4.6274	3.3350	3.1164	4.6427	5.0790	5.5682	4.4083	3.5242	4.0046	3.6144
3.8587	4.8802	4.1153	3.9423	5.5561	3.2114	4.0726	3.5936	4.3056	4.0012	3.7893	4.9919	3.4793	6.3958	3.1397	2.2415	4.6130	4.8048	3.9432	3.6409	3.7187	4.8520	4.1236	2.7477	4.6193	3.7911	4.1179	5.8571	5.1050	4.7483	4.5476	4.8294	4.6865	3.8335	3.9971	6.0976	4.0138	3.7072	3.0234	3.6556	5.0988	4.5954	3.3734	4.6676	4.4795	4.0851	4.3686	4.3368	3.0281	3.3556
4.3418	4.8901	3.2890	5.8095	4.6556	5.5229	3.6890	4.8016	5.4736	3.8745	5.3092	4.8762	4.4495	4.2603	5.1467	4.4278	3.8841	2.8163	3.6729	3.4032	4.1240	3.3197	3.6851	2.8307	4.6134	4.9139	1.9969	1.6886	3.7435	4.8714	4.5636	3.9846	4.8267	2.9148	3.6845	3.4662	3.2166	4.8109	4.3480	3.5546	3.9240	3.5883	2.4187	3.8175	4.4700	4.6296	2.6721	5.3220	3.8343	3.8564
4.1344	4.8869	3.3723	3.3852	1.7252	5.1527	4.9002	3.2074	3.8015	2.8737	3.1222	3.7362	3.9997	3.4698	4.7440	3.6412	4.8146	5.6826	5.9547	6.2677	3.8744	5.1659	5.2413	5.4223	3.1060	3.8503	5.4074	3.5110	4.2732	3.9584	2.3473	3.4174	3.9799	6.0435	3.3238	1.9821	4.0892	4.7220	3.1553	3.9420	3.7510	5.1988	3.4317	4.8863	3.2805	5.8373	1.7430	3.8019	3.9302	5.5517
4.1139	5.3043	3.8154	4.0450	3.8429	5.6109	3.9065	3.1310	2.8980	4.1345	5.2188	4.3231	3.4897	3.0199	2.1573	4.3964	4.7166	4.2151	3.5162	4.0435	3.5845	2.8899	3.8172	4.0268	1.9443	3.1209	3.3880	4.1614	4.6149	4.1966	4.7975	5.6165	3.7236	5.1538	5.8857	3.5836	3.8815	6.7462	4.0102	3.8400	5.5648	3.8758	5.0838	3.0925	4.6313	4.3373	3.8084	4.2132	6.0195	4.4800
4.2709	4.5873	3.3240	4.7986	4.3630	4.5302	1.6181	5.0463	4.0890	4.8408	4.5447	5.0727	4.1371	3.7873	6.2825	2.8116	2.8635	4.1738	4.7900	3.6700	3.3854	3.1699	3.5478	4.0067	4.6652	2.6712	4.6120	3.2946	3.0526	3.8984	3.7930	5.2107	5.4816	3.8848	4.2529	2.9621	4.2546	4.9059	3.2762	3.8931	4.0868	4.7195	4.7316	4.6711	4.7788	4.0003	3.6230	2.8806	3.3821	3.3972
4.0657	3.2030	4.2626	4.3810	3.5262	5.0759	4.7192	2.7001	3.6896	4.5053	4.2514	3.8598	3.9572	3.8634	3.4824	5.2890	3.9552	4.6572	3.7130	4.1602	4.2598	3.8212	4.3868	4.1348	4.5629	3.0374	4.6678	5.6654	4.5882	4.4892	5.7257	3.1658	4.9291	2.8479	4.9888	4.7008	2.9187	5.4783	3.7506	5.3618	4.9014	4.2567	3.5051	4.8129	3.8054	5.0830	3.2719	4.8813	3.2164	6.0302
3.5361	4.6154	4.7740	4.1195	2.9734	3.5227	3.6218	6.6626	4.2918	3.3240	5.3360	3.4268	3.2573	4.9377	3.1102	4.2870	3.5093	3.7009	3.7484	2.0300	4.1623	4.1363	4.9449	3.8062	1.7941	3.2292	4.0669	3.0642	4.1875	4.2851	5.0921	3.8235	2.8448	4.1568	3.0735	4.5915	4.9943	4.6298	3.4993	4.9131	4.5194	3.3529	4.7708	4.9169	5.0354	2.8636	4.9095	4.0057	3.4909	5.2680
5.7291	6.1578	3.0731	3.8032	6.4575	2.8839	5.0805	1.9917	3.8854	3.9141	4.0797	4.2256	4.8733	3.2771	3.3065	5.9691	6.0114	3.8558	4.1157	5.9181	4.1838	4.1701	3.3569	4.7889	4.2743	4.3207	3.8158	3.1677	5.1466	4.3893	3.8548	3.3241	5.4159	3.5659	3.8618	3.2133	5.3091	4.5054	3.6105	4.3388	2.9460	5.1950	3.9239	3.2639	3.6931	5.0011	4.0005	3.4225	5.9511	4.1340
6.9121	2.9693	3.9159	4.8852	3.7880	2.6370	5.3697	5.4803	3.7429	4.7018	2.2537	4.0710	4.2582	5.2325	4.5625	3.3750	4.5155	3.4907	4.1006	2.8097	6.8070	3.0838	3.1931	4.0109	4.1013	3.9730	4.6714	3.2037	4.6413	4.7409	3.8875	5.0428	5.6840	4.8125	4.4128	3.0652	4.2145	4.0387	3.8277	3.2917	2.9350	4.2109	3.9284	3.5590	3.0187	4.1217	5.6017	3.4762	2.7260	4.4296
4.0429	3.8845	3.1819	2.5318	4.6728	4.3819	4.9882	4.3803	4.5550	4.4319	5.4676	4.6456	4.3473	3.7216	5.5226	4.1740	4.1472	5.0991	4.7098	2.7206	3.1838	4.4111	5.2585	4.7521	2.4979	5.8513	2.7591	5.4909	4.6012	5.6212	3.8531	3.4982	3.9191	6.0301	3.7181	4.7920	6.6533	4.1276	4.3999	4.9523	3.8078	4.2202	5.2748	4.3445	3.4548	3.7395	5.1698	3.8313	3.5008	3.6542
4.1936	2.6118	3.8100	4.0200	4.8113	2.3950	3.7938	4.3231	3.5502	3.3795	2.6825	3.6103	5.2512	2.5930	3.6264	4.2206	3.7346	4.7006	4.0361	4.8751	3.8805	3.9991	4.3801	4.1814	3.8405	4.3746	3.4340	4.5304	5.2300	3.0120	3.4261	4.5209	5.0800	4.7938	4.8327	3.7817	2.9393	4.1658	3.4078	4.7590	5.1918	4.3801	2.3285	2.6726	3.5832	3.4692	6.3855	4.0360	4.3258	4.2498
4.1087	4.3930	3.4228	2.0457	2.9287	3.9160	4.0057	3.2367	2.9723	5.7068	3.6879	4.3224	2.8689	4.7388	2.6267	3.2801	4.2575	3.8562	2.3930	3.2074	4.0944	3.4851	4.5519	4.4517	2.5734	3.7219	5.0078	3.4355	3.8215	3.9462	3.9371	4.1491	3.4080	5.2918	5.4535	5.4703	5.4519	3.5325	2.1111	4.6144	6.2700	4.2167	3.7055	4.3637	3.7122	3.9962	4.6586	3.5833	5.9837	4.3365
3.5050	4.4765	2.7578	5.2059	4.5482	3.8958	3.8731	4.9234	5.0881	4.7023	5.6434	2.0616	5.0008	2.3729	5.5147	5.0443	4.2322	3.0826	3.1775	6.0559	3.4937	3.5909	3.3125	4.8412	2.7206	4.8211	3.8349	5.0358	4.5136	4.3957	4.1884	3.5775	5.7637	4.1513	4.1820	4.3048	4.6319	3.0191	2.1206	4.5685	3.9211	2.9525	4.1113	4.0267	3.7026	3.6965	4.8169	5.2506	3.4781	5.0090
3.1475	4.3022	6.2018	3.3949	2.5211	3.3071	3.8850	4.4133	3.6204	2.4702	5.6834	3.4089	5.5880	2.6900	2.9655	4.1821	4.5353	4.3287	4.7876	3.6119	5.7746	5.7041	4.2944	4.0084	4.5697	5.3577	5.0499	3.2154	3.2457	3.4144	4.0137	4.2530	5.5195	5.4134	3.4100	3.7201	4.9934	2.2243	3.8849	4.1216	3.1189	5.0789	3.7925	4.2158	3.8459	4.8585	4.2311	5.0199	3.1600	3.6624
5.4303	4.6440	2.2314	4.7137	4.4677	3.7210	4.6071	3.6198	3.7731	2.4395	3.4447	5.4409	4.9697	6.6486	5.6764	2.3166	1.9711	4.7882	3.9949	3.0278	4.0888	5.9132	4.8844	4.2579	6.5691	4.0070	3.5612	3.6405	3.6677	3.8617	4.3276	3.8903	2.9093	4.5127	4.2506	4.5476	1.7502	5.6543	4.5664	5.0238	5.5360	4.6877	4.7740	4.4276	4.5818	4.7113	4.7704	4.4277	3.9469	3.2509
5.8747	3.3372	6.3627	3.6651	3.7305	4.3237	2.3565	4.8923	6.0099	4.8752	5.5944	3.7973	3.5960	5.2960	5.5784	5.0135	5.6828	3.6516	3.8817	3.4587	3.9416	4.9498	4.5097	3.5966	4.6639	2.9177	4.7914	4.1677	3.2553	5.2087	4.3164	2.4271	6.3955	4.9337	4.5886	4.6883	5.2867	2.4982	2.9549	4.6283	4.3331	5.1520	3.7856	4.5376	3.1861	2.8599	5.2382	5.0750	3.6920	3.4673
3.0579	2.8360	5.4510	5.0327	3.7904	5.3096	2.1574	5.3205	4.1001	2.3182	5.1144	5.0246	2.4307	6.3158	4.6334	3.1097	3.0437	4.8876	3.6477	3.1862	3.3673	3.1042	4.9246	2.4951	5.0032	4.8576	5.2471	4.1608	3.1801	4.1747	5.5256	3.6102	3.5806	3.4430	3.9446	2.9681	3.8016	3.5080	2.4802	4.5047	4.7897	4.9440	4.3248	2.6793	3.3801	3.7314	5.0897	5.1456	5.5468	5.2369
2.5357	5.6284	3.9731	3.7668	5.1993	3.2443	3.4942	4.3878	3.0675	4.4314	3.7644	4.6418	3.5995	4.4394	3.6398	3.5505	4.4203	3.5589	3.0747	6.1621	3.1983	2.5023	4.2359	3.7096	3.8249	5.7913	4.2708	2.5372	3.4359	4.5631	3.1423	3.8178	3.2240	3.8737	5.4823	5.1060	4.1632	5.5760	5.8973	2.7119	2.8804	3.5516	3.3438	3.5543	1.5522	3.0504	5.2918	5.9512	3.2669	3.3369
4.0054	3.2138	3.3450	3.5866	3.2301	4.1968	4.6710	6.3257	4.7754	5.0441	4.6202	3.1968	5.3968	4.5811	6.3532	3.7893	4.3094	4.3929	3.0419	4.7906	4.2566	3.9838	4.5070	1.4928	4.1345	4.2203	3.9599	5.8736	4.8209	5.0559	5.2099	3.2287	3.1192	3.6619	3.4033	4.3622	4.1237	3.8884	5.4925	4.1193	4.1182	4.9913	3.0083	4.8580	3.7584	4.9552	4.2389	4.7153	4.4689	5.6985
2.7665	4.1950	1.1576	2.7447	3.3694	3.0340	4.0784	5.2533	4.5940	4.8935	3.5077	4.1544	5.4294	5.0138	3.8098	4.2332	4.2959	3.1273	5.0161	4.4721	4.2344	5.8183	4.6843	6.6218	4.5857	3.1863	5.2326	4.7574	5.6241	5.0578	2.3110	4.2051	4.3552	4.7928	4.5286	2.1622	3.0642	5.1335	3.1754	4.1131	4.2164	5.3623	5.9210	2.4946	3.8733	3.0304	6.0293	2.6181	4.5738	4.6096
3.8522	4.4271	2.2443	4.0233	4.4004	6.0295	2.9122	5.3188	5.5194	4.7200	5.5021	3.8346	4.1085	3.2057	3.8251	5.4817	4.8095	4.8999	3.0258	4.2933	4.9356	2.3456	1.8291	3.8341	3.2872	5.5830	2.1733	5.4666	3.7758	2.1700	4.2358	2.0716	4.0593	3.9319	3.4605	3.9243	4.2086	3.2855	4.2281	3.4495	3.3307	2.7457	3.9951	6.0216	2.9023	4.1367	4.1175	2.1072	3.1960	2.1559
4.9112	4.4224	2.3992	5.0182	3.0908	5.9616	5.2868	3.4775	4.8259	4.4533	4.8155	6.0223	3.6310	3.2393	5.5804	4.4016	2.3744	3.6061	6.0674	3.7467	3.4241	5.4332	4.8272	4.7502	4.1788	2.6590	5.8750	4.5927	5.0446	4.9692	5.1989	3.2890	4.7111	4.4090	3.0482	5.4368	4.7099	2.3887	3.6505	5.1023	4.0528	5.0381	4.4935	3.6641	5.3234	4.1108	6.1037	3.9580	4.2992	4.3383
2.1742	2.5346	5.6096	4.4692	4.3426	4.0418	3.3169	3.6450	4.4754	1.8142	2.5218	3.4048	3.3973	3.4968	4.5576	3.7883	2.8193	3.7534	3.3490	3.9016	2.9732	4.4052	3.9958	3.8141	5.1746	4.1307	4.4897	4.3663	2.6092	4.5500	3.7938	2.6107	3.8613	5.1580	2.6019	3.8609	3.7461	3.7382	5.1230	6.1726	4.2778	2.8238	5.7747	4.0084	4.9664	2.7313	3.6033	3.8460	6.2844	3.3529
3.6637	2.5917	6.6509	4.0727	3.9122	3.3407	4.0058	2.4713	3.4936	5.4828	1.5744	3.4931	3.8534	3.1876	4.4200	3.7221	2.1554	4.5080	5.8917	3.4233	4.0486	2.9373	6.5684	3.3568	3.1770	4.2472	3.8208	5.4326	4.5382	4.6717	4.8640	5.4365	5.2529	4.8200	3.3926	3.3495	4.2055	2.8923	3.8183	3.2539	5.3717	4.2647	3.4901	3.2683	5.2730	5.0332	4.8377	3.7865	4.4107	4.9976
2.4011	4.5114	4.6136	4.6902	3.5209	5.2268	2.2301	3.1746	4.7405	4.2875	4.2092	3.9917	3.4577	3.8696	3.8364	3.6112	4.0323	5.0342	4.4188	4.3999	4.2894	4.6971	4.8985	1.8414	4.1187	3.3986	3.0282	5.3412	4.1555	4.2451	4.3360	5.0532	4.3359	4.8099	4.5985	5.1732	2.5052	5.4655	5.9168	4.3635	4.9397	4.0483	4.8852	3.9493	1.6451	4.4683	2.6149	3.3143	3.1840	3.5435
4.4957	5.5728	4.8421	4.4236	4.1438	4.2152	4.6884	3.3792	5.1038	4.4635	4.0156	5.2891	3.9293	3.6706	5.3051	4.4573	4.8728	4.0116	4.0283	4.1469	4.5630	4.6420	4.9411	5.5567	5.0386	5.0164	4.2399	4.6436	4.9538	3.3588	3.7546	3.7262	4.6425	2.2226	3.8075	3.7370	5.0129	4.0683	5.3468	4.3168	3.4722	4.7866	6.9708	4.1643	6.0341	3.6724	5.0623	4.3037	3.3354	4.6168
3.0382	2.2531	4.9403	4.6824	3.3333	5.1153	2.7020	5.2536	4.1208	3.7488	4.2845	2.0229	3.6211	5.4948	4.2097	4.3777	3.9131	3.4991	3.1356	3.9058	5.1193	3.6173	2.9630	3.6187	2.7500	4.5916	4.8822	4.2574	3.0632	3.0738	4.0408	3.4213	3.5340	3.7709	5.8532	3.6891	3.1673	3.7770	3.4245	5.5464	2.4829	4.3065	2.9676	4.7544	4.2139	5.3144	2.6909	5.0163	3.1342	5.3829
4.1954	4.5715	4.1757	5.2070	3.2157	4.3492	4.3621	4.1897	3.9771	4.1322	4.1658	4.4941	5.1003	4.3804	1.1598	4.4962	2.5151	3.9614	4.3835	1.8753	4.4559	4.8224	4.2856	5.8271	3.4431	3.6301	5.8739	1.8378	3.6278	2.8554	4.9657	5.8333	4.3851	3.9587	4.3514	4.7397	2.2295	4.1909	3.9897	3.3637	3.8941	3.5224	5.7237	3.5109	5.1299	4.5230	3.4586	4.4652	4.1585	4.4889
4.0513	2.9886	2.8887	4.8261	5.1773	3.2542	4.2982	4.5003	4.5552	4.1564	3.4633	5.2355	3.5579	5.9536	2.7318	3.5071	5.1296	4.1328	4.1888	3.9637	3.4642	4.8687	5.4582	3.9843	5.9364	4.2372	3.1177	7.0633	4.2822	4.8988	5.1128	5.9394	3.7866	3.6688	5.3780	3.1325	4.1388	6.1103	3.6992	2.6775	5.0365	3.0534	2.3139	5.6134	3.8254	4.3249	6.5663	3.7896	5.1660	3.1018
3.8540	3.3657	3.6715	4.5716	4.0842	3.5281	3.9220	4.5192	5.5304	5.7584	4.3222	4.6802	4.6853	4.8532	3.6970	3.9504	2.7793	4.3471	6.2899	3.7965	4.9142	2.9626	3.2681	4.1213	3.3094	4.4372	5.2737	2.9770	3.2656	2.6113	3.1338	6.9302	3.8723	4.9981	5.2080	4.5425	4.7353	3.7467	3.4210	3.5277	4.6661	3.3315	2.9841	4.1440	4.2662	3.1623	3.4026	3.4014	3.4418	2.0229
4.4136	3.7667	4.4009	3.9593	4.4775	3.7957	5.1779	3.8187	2.3223	2.0159	3.4431	4.2486	4.0570	3.1732	3.0961	5.2795	5.6831	2.9103	5.7183	3.2516	4.4738	3.4375	4.7686	3.7489	5.3029	6.2006	5.6693	3.9485	3.7874	5.0946	3.9547	3.9523	4.2585	5.0262	5.0916	3.7330	5.3031	5.1974	2.7147	5.7183	4.7690	4.4464	3.9970	3.6028	4.3367	2.8305	5.7295	3.8393	3.8716	3.3548
3.7540	3.3795	2.7629	4.2054	1.8372	5.1659	3.0558	3.7176	5.3120	3.1127	3.3342	3.7788	3.7343	4.8837	3.9582	5.0482	5.0556	3.0466	4.1580	3.8472	3.1650	5.0933	5.7382	2.9143	4.2924	3.7717	4.4730	4.8462	3.2374	4.1437	4.2134	4.4183	4.6569	5.4554	3.2737	4.6672	3.5705	2.9039	4.1897	3.3286	4.5163	2.5249	4.2551	3.7850	2.1327	2.2004	4.4112	4.5448	4.2157	2.5529
4.0001	3.2051	5.2285	5.2407	4.5784	4.4887	4.1564	3.8863	3.5222	4.6718	4.1506	5.2501	5.6101	5.1077	4.6062	4.6235	4.5750	3.3654	4.7474	3.7595	2.8417	4.4630	4.8854	3.5547	4.4646	3.5515	5.6157	4.9496	5.2926	3.6264	3.5953	3.8769	1.3289	3.8916	2.7338	3.4000	2.6741	4.6263	3.1824	3.7461	5.5356	4.3174	4.1852	3.4199	2.5646	4.0048	4.7982	3.0239	2.5056	5.8564
2.9704	5.9302	4.2664	4.4304	5.6831	4.8330	3.1479	4.4345	4.5228	4.9490	4.7884	3.5773	2.0707	1.8651	3.5792	3.4241	4.8676	4.1457	4.1818	4.8184	3.6411	4.4183	5.4167	2.2177	3.4161	4.0852	4.1010	4.0876	5.7385	2.9502	4.5394	3.7005	4.6273	3.5678	4.0363	4.4870	4.6923	4.7873	4.1065	4.6775	4.8946	2.3982	2.0216	5.1049	3.5515	4.9857	6.1974	3.9244	3.8799	3.5298
2.8715	3.6325	5.0667	3.0243	4.0793	3.4572	3.8903	1.9907	3.3159	4.2133	4.1675	3.7657	3.9374	4.2260	2.9956	4.0381	4.7112	3.3366	4.4230	5.2263	4.1406	4.8945	6.2163	4.7860	4.9007	4.5838	2.7416	5.5400	4.6464	4.0344	3.1049	4.1501	3.3641	4.4226	4.3772	5.1256	4.5939	2.5197	3.8261	1.1118	3.4362	5.4256	5.5429	2.7758	3.3926	4.4596	6.0873	5.0211	4.6110	2.6773
5.3213	6.5797	3.8951	4.8881	4.5425	3.7622	4.3482	7.2856	4.8862	3.5284	5.1835	4.9876	3.6944	5.1800	5.7838	2.7157	4.3685	5.1874	2.7165	4.4568	3.1686	5.5116	5.6085	4.3295	3.1919	5.3271	4.3491	4.6949	4.0547	3.4448	4.0559	5.8394	4.4406	5.1678	3.8280	3.3824	3.9498	6.1448	5.0887	2.2025	3.6168	4.4226	6.2109	3.2929	4.3601	4.1428	3.2063	5.7765	2.0993	4.5181
4.6426	4.1484	4.4316	2.6414	4.1185	4.0720	3.1103	4.4092	2.9295	3.9497	4.4702	2.1914	3.9688	3.0160	3.4704	3.6195	4.4471	4.4564	3.6707	3.8685	3.8955	4.9301	3.2082	5.1325	3.2217	3.7501	4.0674	4.6005	2.1138	4.6404	4.7127	5.2222	4.2509	4.2421	4.7280	3.0032	2.8874	3.4840	3.7312	3.4300	4.1977	1.7198	3.8459	5.5576	4.4500	3.4829	4.7813	3.9181	5.5151	5.0161
3.9571	4.1461	4.3880	4.5160	5.6436	3.6897	3.4959	2.5269	5.0675	4.1439	4.1616	3.8255	3.7172	4.3784	4.2188	5.6733	3.7710	4.1158	1.6273	2.9804	6.8799	2.2141	5.4854	2.6813	4.7043	4.4630	3.0833	4.5469	5.0909	6.2494	3.8431	5.0494	4.5881	4.3474	4.9382	2.4993	3.7283	4.2801	3.5897	4.2155	2.9386	4.0945	5.5578	3.9095	6.1786	4.0149	3.1743	4.7976	2.5892	4.3712
2.9255	2.8535	2.3909	3.5933	2.9139	2.7146	1.8240	6.2353	3.4489	5.6870	3.1580	3.6180	3.7421	3.4395	3.4094	3.8198	5.5329	3.7073	4.8894	3.4210	5.9657	6.0847	4.2542	5.9342	3.6326	3.0541	2.3860	3.1455	6.1544	4.5895	4.1293	4.8698	4.0835	3.2158	1.1389	4.5381	4.7788	4.0253	4.8031	6.2806	5.7992	5.2338	4.6888	4.4941	1.0216	4.4212	6.0243	5.0100	3.7824	4.3715
5.0744	3.3927	4.1138	3.6734	2.4357	3.7939	4.8323	3.5319	6.3562	5.5625	4.5879	3.1340	4.2595	3.5504	3.5202	4.6158	2.3764	3.8194	4.2400	5.1893	4.9010	5.0549	3.5030	3.2166	3.8861	5.0185	4.4357	3.9219	4.6538	5.1291	4.7888	3.7875	3.3441	4.2162	3.2426	3.8494	5.9680	4.7875	3.8667	4.6593	3.5383	3.7391	3.8823	3.6650	4.9729	3.4729	5.0302	5.0085	3.5306	5.1611
2.5276	2.8163	2.8220	4.5335	3.4305	3.3160	5.3060	3.4128	3.3993	4.0692	3.9753	3.3078	6.6076	7.1228	2.9052	4.4504	3.3256	6.5031	3.2075	3.6793	4.6691	3.9653	5.6403	3.1576	3.4451	4.6131	5.0427	4.2440	3.7169	2.9494	4.4152	4.5968	5.1802	2.1631	4.7693	3.8330	3.1680	5.1642	4.2428	4.9496	3.5041	3.3729	3.0487	2.9416	3.6535	4.7528	2.9299	5.1407	3.5816	5.3436
3.5347	3.1034	3.2944	3.9807	4.8686	5.0993	5.2523	3.7855	4.8587	4.1064	4.2452	3.8576	4.3247	2.9590	6.3580	3.6389	5.7902	4.7952	5.2775	5.3144	3.7896	5.5738	5.0159	5.0877	1.8080	4.9854	3.9234	3.2857	4.4570	4.2834	5.1632	4.4674	3.2994	3.0854	5.2815	2.7484	3.3982	5.2188	4.4590	4.4937	5.3265	4.7831	4.0929	4.7686	5.6192	3.8213	5.1174	3.5592	3.8898	5.2116
4.7122	3.7609	3.5771	4.3400	2.8778	3.2771	4.1077	4.6612	4.0189	6.6946	4.6873	3.6371	3.3268	1.7124	4.5178	4.7329	5.7279	4.2052	1.8783	2.7094	4.6097	5.4187	4.1377	3.1901	4.2385	3.8000	3.4183	5.2967	4.3392	3.9933	6.0852	4.9248	5.1678	3.3163	5.0799	3.5098	4.5107	5.8059	6.3325	4.6626	4.2762	3.5213	3.4072	2.3999	5.3056	3.0982	4.4820	4.8872	3.1989	2.8385
6.0743	2.3824	3.5836	5.1895	3.8362	4.1859	4.4773	3.9677	2.8422	5.1537	4.4641	3.6335	3.6719	5.0657	4.9236	5.9875	3.2999	3.4980	4.9904	4.2933	3.1830	4.6142	2.8334	4.0309	4.1438	5.0773	4.6173	4.8310	5.1707	4.7694	4.1513	3.7257	4.8126	4.4813	4.9892	5.6323	4.7089	4.8015	5.1318	5.7285	3.8144	3.5303	5.5476	3.6101	4.8659	5.8638	3.9346	5.5638	3.5307	2.5773
5.0098	3.7999	5.0724	5.1614	5.4966	5.6918	3.8249	4.7854	4.1907	3.3617	4.6993	4.2388	3.7051	4.2673	2.9955	2.7001	3.8084	3.3219	4.8540	4.8994	4.3384	3.5990	3.0207	4.8416	3.6894	5.4102	3.9236	3.5793	2.2511	4.1300	2.5250	4.8727	3.6139	4.2082	2.9847	4.9846	2.9247	2.5864	4.5435	3.3387	4.0843	5.1365	4.0369	5.2556	4.4064	4.3990	3.2210	4.7527	3.4329	3.4260
2.0310	1.9651	2.9971	6.2525	4.0576	3.6542	4.2313	3.7420	4.7896	4.0200	3.3926	4.1415	4.4704	4.0985	4.3086	3.6886	4.8504	4.1528	4.8281	4.4903	4.2723	3.8899	3.2707	5.8893	3.6111	4.0146	3.6701	5.2864	3.5673	4.6646	3.6264	5.3475	3.1243	3.5436	3.8425	4.0489	5.9475	3.5847	4.6966	3.8301	5.3349	4.4180	3.1313	5.5298	2.9930	4.5715	5.7291	4.2527	3.8307	5.7080
3.3370	3.1217	5.6076	3.8669	4.7700	4.0167	3.9580	5.7015	3.3388	4.5045	4.0225	5.0239	3.9301	4.0079	2.7787	3.1729	4.2836	4.1209	4.0212	5.0571	6.6963	4.3493	5.3269	5.5045	5.1359	5.9083	3.6417	3.7392	3.7314	3.7779	4.1704	4.1864	3.8911	4.5173	5.4916	3.4943	4.7436	5.1868	5.8503	4.3052	4.5725	4.0067	3.7947	3.7852	3.0444	5.2076	3.4565	3.7420	3.3600	3.7405
2.9479	3.8799	4.0260	5.1514	4.0530	2.6441	4.3911	2.9955	5.5619	3.4954	6.2479	4.1775	5.9288	2.7275	5.1920	4.5704	4.4926	5.7533	4.6579	3.7513	3.9083	4.9754	2.7197	4.0587	1.6387	5.3383	2.2016	4.5112	3.4546	3.9706	4.5741	3.3690	3.0804	2.7760	5.2160	2.4678	3.6622	5.5697	4.0350	5.4329	2.9542	1.7124	3.8630	3.1998	4.4350	3.0893	4.1830	5.7327	3.3427	5.2242
3.8381	3.6724	4.5708	3.6479	1.3661	3.8584	5.0594	4.0224	5.8437	3.7456	4.2676	4.8778	3.2546	4.1729	4.1190	4.6884	5.0979	3.5041	4.5315	4.2016	5.3337	5.2027	2.2035	3.2286	4.8191	4.8491	4.4532	3.7694	3.9404	1.8886	5.5676	5.5044	5.4280	4.9381	3.2870	4.9317	3.6081	2.5777	2.8155	3.2897	5.3799	4.8556	2.3361	5.5875	3.8324	4.8313	3.2087	3.4934	4.6480	4.5670
2.6115	4.4223	3.8435	2.7572	4.7846	4.5976	3.7287	4.7559	4.8480	2.2938	4.7310	4.7537	4.2570	4.1421	5.4783	5.2198	3.7138	4.8729	4.4751	3.6718	5.4813	3.1042	4.6418	3.7459	4.0172	2.9375	3.6702	6.1425	4.5487	5.4411	4.4986	3.9944	2.6158	5.1149	3.1086	4.8744	5.5616	5.1659	3.6902	4.0608	4.6137	4.0022	5.3074	3.3723	4.3703	3.2457	4.0957	4.2667	5.4901	5.4933
4.4319	3.9714	4.2146	2.4755	3.9283	3.3485	4.5913	2.8560	3.6686	4.0776	4.3611	4.0767	3.7554	2.5506	2.3218	4.6274	4.0064	6.1772	2.5490	5.1892	5.2861	3.2398	3.9386	4.0422	5.1620	3.8232	4.9118	3.8303	3.6994	5.9627	3.4610	5.2408	5.0663	3.8881	3.9128	3.1838	2.8055	5.1656	5.6737	5.2126	4.1899	4.1246	4.2941	1.6352	3.8001	4.2036	2.7969	3.9503	4.6508	5.5927
3.6048	5.1668	4.8798	4.5822	3.4767	4.3700	3.8953	4.7163	5.2070	4.9391	4.1581	2.7980	5.1879	3.6694	3.9058	3.4023	4.6355	4.7285	3.1351	2.9853	5.2194	4.9818	6.1229	4.3661	5.1650	3.6882	4.0767	2.8280	4.5704	6.4118	4.7759	4.7354	3.7145	4.0108	3.7149	6.0400	3.8636	7.5861	3.6529	4.6810	3.1743	3.7773	3.9099	6.0949	3.3788	3.1530	4.0485	4.5178	4.6270	3.4509
3.9826	4.0422	2.7377	4.1497	5.7409	3.7716	3.2410	3.2816	2.7196	4.5379	4.2029	3.6656	4.7866	2.6389	3.7341	3.1033	5.6428	4.7575	5.8831	6.1385	3.5022	4.0597	4.0638	5.1234	3.8401	4.6874	4.0950	3.7738	4.5201	5.2018	4.3465	3.3759	3.8729	4.7409	5.3643	6.3298	5.8095	3.7102	4.2130	3.2736	3.5744	4.6803	2.8905	2.6790	3.8030	4.0732	5.3812	4.8231	3.8766	4.3956
4.4673	4.9781	4.4685	3.4728	2.7325	3.5343	5.8439	4.6105	5.2562	4.7690	2.4657	2.6035	2.1906	2.1808	3.2275	3.2398	3.5731	4.6002	2.9750	3.6007	3.8791	4.3435	3.6105	3.1145	3.3914	3.5397	5.6815	2.0083	3.8228	2.8777	4.4442	5.0957	4.9451	4.2943	2.5969	5.5359	2.8283	3.6642	5.4313	5.8457	4.4554	3.8387	4.6341	6.7834	4.5118	5.6349	5.5261	2.7225	4.5018	3.2395
3.2996	4.2080	4.0110	3.8429	4.6208	2.8677	5.5694	6.4908	5.8008	4.1603	2.9774	3.4138	4.9464	3.3178	5.6038	3.1572	5.0537	4.7677	4.7836	3.5127	3.3874	4.3534	4.1503	5.8592	5.0925	3.7463	3.3603	4.1011	4.3801	4.2153	4.2013	3.5448	3.6540	4.1470	6.0545	4.0505	4.0613	3.8081	4.0708	3.7329	3.0703	4.0668	5.9187	3.4932	2.5052	3.1179	4.5202	4.3340	3.9964	4.2985
3.9226	4.0765	3.0291	4.6351	5.2690	4.9565	3.1157	3.2865	4.7047	4.5887	1.9753	4.7422	3.0122	3.4999	3.6108	3.5894	3.5842	5.3468	5.9528	3.8281	4.2745	3.4489	3.3723	3.1405	2.3626	4.1404	4.1615	4.9519	3.7568	3.8022	3.4601	4.3664	4.1191	5.2821	3.3971	3.9670	3.5842	2.9062	4.9481	6.2062	3.6142	5.8714	3.3780	4.7270	3.4992	5.1737	4.5001	3.8546	3.4529	5.1069
3.7299	5.5607	5.0806	3.4712	3.6226	4.4587	5.2627	3.7654	4.0687	3.6388	4.0624	5.1985	3.3950	3.1753	4.2665	2.7095	3.3122	4.1806	2.6599	2.8881	4.0073	4.0913	5.9082	2.6312	5.4225	5.3325	4.8025	4.6517	4.3182	2.9857	4.9621	3.5834	4.4668	4.5990	5.2248	3.7632	4.4772	3.5116	4.7310	3.5820	2.4423	4.4277	4.5160	4.8636	3.1369	3.8896	3.0214	5.0858	4.6303	3.3155
3.1026	4.6898	4.4130	4.3893	3.5361	3.0882	3.2424	3.7461	6.7212	4.2081	4.9597	5.8162	4.4451	4.3092	4.5974	3.9243	4.2199	3.6276	4.0539	5.1826	6.0953	2.8232	4.4872	4.5844	5.3391	2.6049	4.1953	3.9306	3.9878	2.6772	3.6930	5.4466	3.5242	4.3763	3.3678	4.6430	3.2037	3.4884	2.3694	4.9902	4.9516	2.4291	2.2695	3.5247	3.1440	4.8352	3.8372	4.3657	3.6659	4.1881
1.8490	4.9956	3.9171	4.7995	1.2515	2.7749	5.1684	5.2593	4.2993	6.8413	4.3304	3.4829	4.5199	5.3508	4.3867	3.3772	2.8450	2.9320	4.1533	2.6998	4.6505	5.8256	3.4171	5.5095	3.0023	3.3855	3.5072	3.9605	4.1544	4.2592	3.8552	3.8790	4.3321	5.2114	3.8127	1.5952	3.5485	4.4824	4.4176	4.7265	5.0718	3.9161	4.6045	4.0501	3.1121	4.7349	2.5809	4.5372	4.0046	5.1746
6.5261	4.0207	3.8014	3.9921	2.8976	3.4028	4.8035	1.7353	2.9582	4.9225	2.9718	3.0254	3.6371	2.8611	3.3670	4.3778	4.2944	5.0169	4.2157	1.9454	3.9465	4.3316	2.9543	5.4622	4.0666	3.6798	4.9253	3.0863	4.3916	4.9477	3.7556	4.3757	3.4871	3.2811	3.8155	4.8944	3.6703	4.8952	4.4158	3.9683	3.6396	4.6631	3.8431	3.5115	3.7931	2.9269	4.5259	4.1459	3.8729	2.7844
4.2409	3.2662	5.0587	5.9164	4.7896	4.6799	4.6338	3.4820	3.3340	2.9549	3.7143	4.9426	4.9079	3.4904	3.6889	5.8754	4.5593	4.6730	2.7675	4.3311	3.5768	3.0219	2.9352	3.5149	4.0086	4.5611	3.5513	2.7455	1.7864	3.3299	6.9763	4.4907	5.1485	5.8931	3.9814	3.6431	4.1065	4.7450	2.3904	4.2914	3.8976	3.0689	4.0498	2.8814	4.3545	5.9906	2.7065	3.2120	4.7603	4.7012
3.8117	4.2484	3.9925	3.8999	4.0693	3.9879	4.7930	4.7590	5.8473	4.7476	6.0326	3.5742	4.5243	3.4714	5.4995	4.5219	4.3815	3.7448	3.2762	3.9912	5.3932	5.7591	5.6496	2.5602	2.9704	6.2791	5.0916	5.1350	3.0281	3.7495	4.1250	4.7955	4.5043	5.1211	4.4844	5.6921	4.7409	4.7327	4.0145	3.8729	5.0101	5.0111	3.3384	4.4192	3.9874	6.3946	3.3635	2.5020	2.9815	4.7372
3.3028	4.5116	2.9500	4.7115	3.6807	3.9805	4.7422	3.7034	4.4540	3.0321	4.9998	3.2634	3.8397	4.1829	4.6537	1.5404	4.5041	3.1621	4.6286	4.2461	5.1309	3.6645	4.8396	4.4195	4.7255	2.9967	5.2285	5.0508	3.4381	4.7253	2.8025	4.5705	1.8113	3.8137	4.7079	3.6085	4.2039	3.9220	4.4112	6.2555	5.3098	4.9178	2.8717	4.0105	3.1694	5.4062	5.4110	3.7575	6.0930	4.8508
4.6262	3.9106	4.7346	4.4326	3.2277	2.7701	2.6478	5.2914	4.4813	3.0889	4.6430	2.2682	3.6915	4.5271	3.2732	3.4247	2.9173	5.2621	4.3251	3.3869	3.4907	2.7739	4.1135	3.0222	1.8615	4.5882	4.3111	5.4648	3.0947	4.8741	4.1166	4.1564	4.0910	4.1006	4.1933	4.5036	4.2332	3.5263	3.0347	4.3572	5.6949	4.4781	3.5773	5.6083	2.3567	2.5866	4.1156	3.9251	5.0771	3.7772
3.4710	3.4440	3.3326	3.9628	1.9179	3.9772	5.5143	3.8633	4.2251	5.8165	6.7142	4.9645	2.8359	5.9828	3.2819	3.4326	4.7425	3.3612	3.3875	3.1154	3.5181	5.1023	1.9311	4.2056	4.5419	3.4179	2.3650	3.2995	3.3223	3.9964	3.2750	4.2173	3.3178	3.8844	3.3374	4.9628	3.8132	4.8892	4.0579	5.1249	4.3296	4.8488	2.5968	4.5091	3.6252	4.9401	5.4434	3.7922	5.1136	3.7030
4.6894	3.8896	4.7324	4.4668	4.8282	5.7197	3.4627	4.5116	2.3675	2.3452	3.2638	5.2769	2.3380	6.1857	4.0382	4.2091	2.7043	2.5379	3.5033	3.1723	4.0401	3.4682	4.8412	4.3551	5.7541	2.3052	5.2852	4.8929	3.3630	4.2164	4.2115	2.5268	5.2600	5.1430	4.3900	2.8707	5.2744	4.1944	4.8381	3.1567	5.4409	4.3253	2.9515	3.3336	4.3323	3.2776	3.3901	3.8950	3.3962	4.4973
2.5169	4.3671	6.1573	2.8957	4.6379	3.6245	6.3427	3.6161	6.7053	3.3973	2.6695	5.2081	6.0520	4.9132	3.9250	4.0074	4.9378	4.8028	4.9604	2.9750	3.5297	5.6594	4.2817	3.5161	4.1258	3.0236	3.3888	3.3157	5.6594	4.0260	5.2889	4.8560	3.9577	2.3879	2.1310	4.4304	2.3321	5.5152	3.2207	5.5294	4.5346	4.6362	2.5276	5.2556	3.4205	4.5357	4.9668	5.2654	4.2358	3.9707
4.7693	3.7111	3.1847	1.9554	5.1177	4.8847	4.1481	4.7246	5.2014	3.3168	5.6306	3.8136	4.8072	2.7541	4.7567	5.5024	4.3931	3.0954	4.1069	6.3433	5.2504	4.2677	6.2921	5.0956	4.4229	3.7553	4.6905	4.5883	5.1958	3.8300	3.5275	5.4678	3.2924	4.4502	4.6730	4.7114	4.4503	4.1715	3.3121	5.1328	2.9077	2.9921	4.8596	5.0962	4.1906	3.9260	2.3288	4.4166	2.4461	4.1306
3.6135	2.6251	4.4040	4.2133	4.4130	3.1756	3.1294	2.8357	3.7794	5.2516	3.8174	4.8927	5.3411	3.5390	3.2287	4.2475	4.4262	4.5485	4.5144	3.7248	3.6536	3.3794	2.5250	2.7087	5.2704	4.0020	4.5101	5.1273	5.0571	2.5809	4.7608	3.0262	3.7182	3.5224	3.9463	4.8758	5.7265	4.1910	2.3010	4.0269	4.8028	3.8052	4.5892	2.8828	3.1991	4.8900	3.1436	3.1445	6.2157	3.8109
2.7538	2.7484	3.5485	4.4918	3.6360	4.4351	4.5515	4.3614	4.1740	4.7085	4.6095	4.6355	5.1043	3.7809	4.4914	2.3882	2.4006	2.2794	3.6470	2.2446	4.5376	4.6266	3.1823	3.9169	4.0016	3.4498	3.7475	3.5416	4.8807	5.3282	2.7746	3.3617	4.4172	4.7967	3.7009	2.9468	4.2151	4.1024	1.9791	3.4106	4.1100	2.8478	6.5834	2.6277	3.7091	5.4083	4.8443	4.0428	3.0638	4.6101
3.1418	4.8717	2.5075	2.5076	3.2531	4.7281	3.5809	4.5221	2.9888	3.2144	4.2276	5.2251	3.3042	5.0231	4.2251	5.0354	3.7664	2.9930	5.4157	3.2182	2.8068	3.2561	3.3546	3.2498	3.2579	3.9666	4.5179	4.3144	4.1953	3.8489	3.9951	3.2228	4.2712	2.8244	3.7787	4.2572	3.9614	3.8382	4.1961	2.8933	5.6845	2.7731	5.0310	4.6311	4.2944	5.1486	4.5605	4.3855	3.2307	3.2375
3.0329	4.4593	2.6468	4.2560	4.0497	4.4491	3.9767	4.8467	5.3978	4.6703	4.4663	4.8211	4.6286	5.1513	3.2011	2.8136	3.4236	4.6234	4.3809	2.9529	3.4560	4.8456	3.1753	1.1851	4.5698	4.6318	5.2125	4.1190	3.2193	3.4275	5.0978	3.3095	4.7916	5.3202	3.7406	2.9627	4.5513	3.8084	3.2942	5.3767	3.9573	4.0861	5.3827	4.2153	5.8820	3.5460	3.8511	3.3422	6.0711	3.6406
4.8054	5.6454	4.4690	5.4191	4.5471	4.8090	2.7704	2.7729	4.6881	4.2772	5.3726	3.6825	4.7749	3.7386	4.5348	5.7550	5.0021	3.0161	4.5829	4.3286	3.7367	3.9355	3.5903	3.4845	4.2636	4.6662	1.8985	4.8315	4.6410	4.8009	4.8006	4.0464	2.8948	3.2255	4.0111	5.3165	4.2096	5.6129	4.9712	5.6511	3.0790	4.5191	4.7677	3.7252	5.0363	4.2062	4.8141	5.2600	3.6934	4.4603
4.6402	4.2927	5.1723	3.2448	4.5680	3.1291	5.0362	3.2240	3.8898	4.9041	2.7304	4.0689	3.0429	5.1942	5.0016	4.9584	2.0776	2.9220	4.2438	5.1640	4.8552	4.3668	3.4292	3.4811	2.9913	5.7363	3.1176	5.1499	6.3388	4.2851	1.8669	3.2257	3.8154	2.8837	5.2011	2.2046	2.7234	3.7010	5.0859	3.7374	4.6316	5.1317	3.9847	3.7116	3.5575	4.6129	4.4261	3.5708	3.9954	4.5583
3.8078	3.7090	2.0831	3.1178	2.9736	4.4643	3.4804	4.7686	4.4960	5.9791	3.8156	2.2850	1.4875	3.4866	4.2129	1.9623	4.3910	6.1084	3.6464	5.4783	4.0375	6.1886	5.4689	4.2801	2.6810	3.5116	4.7919	4.8647	3.4416	4.0568	3.0941	3.7292	5.2412	3.5397	5.2937	4.2239	2.6824	2.1072	4.6514	3.1425	5.3319	5.7720	4.8633	5.5129	3.4930	4.9941	3.6358	3.0840	2.0520	2.6958
5.4354	3.2620	5.2223	4.5014	3.4387	1.9947	3.7285	4.7558	3.7087	3.5926	3.0299	4.1245	4.1173	6.2178	4.5309	5.7342	4.6003	4.3782	3.6296	2.8591	3.4530	1.6967	5.0377	2.3512	4.8595	4.5191	3.8829	6.7606	4.3810	3.6195	4.7489	4.8547	3.1645	5.1360	2.6709	3.0510	5.1516	2.2925	4.6525	4.5029	4.1652	3.7740	3.9925	4.3135	4.3922	2.8474	4.9806	5.6067	2.9449	4.3215
5.7668	6.3479	4.2189	2.4613	5.3519	5.5179	4.3228	4.1685	6.0422	3.4751	3.7864	2.6330	3.1257	4.2087	4.8536	4.0793	4.3777	5.5191	3.3179	6.5574	4.5818	5.7433	3.1930	4.8589	2.9248	3.3846	5.3814	2.9453	3.9434	3.3204	2.7063	3.0667	2.8033	4.3294	3.5389	4.3751	2.9726	4.7108	3.6294	4.0270	5.5993	4.1737	3.4897	4.2880	4.2412	3.1522	4.5058	3.2775	3.4960	4.7020
4.1848	4.7722	4.7142	2.2245	4.3090	4.2302	5.3247	3.0019	4.5120	4.7956	4.5194	3.2981	3.0549	5.2104	3.7605	4.4647	4.0668	4.0612	4.0317	5.1183	4.4546	6.0448	4.0485	3.4214	3.5081	3.4794	5.6755	3.7016	5.0314	2.9658	2.4331	2.7449	2.8404	3.9258	4.6057	2.9624	3.3357	3.6949	4.9190	3.2882	6.6319	5.4840	2.9304	3.0117	4.6996	5.3297	3.5286	4.4332	4.7388	4.9970
4.2141	4.6934	5.5945	4.4480	6.2298	3.8799	4.6771	3.7040	4.4778	4.8059	3.9017	4.0448	3.4396	4.3659	3.8654	3.3009	4.5283	3.6802	4.1187	2.7366	3.4528	3.6939	3.6206	7.4826	2.4352	3.5970	4.1405	3.7613	3.5918	4.2298	3.8481	4.9631	3.5714	3.1993	4.7852	4.4287	3.7108	1.6554	5.6166	5.1444	4.6248	3.0048	3.4064	5.8730	4.6580	2.7417	5.6229	4.1317	3.0201	4.8246
4.8550	5.7007	2.9964	4.2021	4.1364	3.7512	4.4577	3.5191	5.6814	3.7582	3.7920	5.2784	3.8654	4.5550	5.0813	4.6227	1.9969	4.2677	3.6152	4.9417	4.5753	4.3914	3.8066	5.7559	3.8877	3.5028	4.4644	5.0729	3.5991	4.6961	4.2301	5.1257	3.5898	3.7306	4.4214	5.2226	4.3131	3.5127	2.7997	5.4424	4.6463	4.4320	3.4375	3.5296	4.1512	3.9557	2.8122	4.1170	3.8395	3.2425
4.7381	4.0771	3.7417	5.0276	3.3242	2.5035	4.2148	2.9488	3.7092	4.9329	5.8952	5.1411	5.0380	7.1339	6.6855	4.0963	5.8179	3.9204	5.9369	3.7666	4.9788	1.7083	4.6611	4.7012	3.0528	2.1754	3.4970	3.7001	5.4822	4.0289	5.2675	4.2078	4.5699	3.2692	5.2228	2.9449	4.5055	4.1333	4.1675	3.8310	4.2773	6.4745	5.2930	4.2882	3.0581	4.5687	5.5657	3.2098	2.3787	4.9331
4.1438	4.8977	3.0853	2.8938	3.5460	3.2459	4.0340	4.5060	4.4653	4.6150	3.7232	3.5101	4.7487	3.4565	2.2997	3.9160	3.3176	5.2144	3.9367	4.6045	4.2623	3.8334	5.3687	3.7825	2.9473	4.1715	5.8041	4.1868	4.6487	2.5043	4.9863	3.3196	3.4453	3.0578	5.9992	3.5482	4.5941	4.2906	4.2922	6.2002	3.2448	2.8025	5.5076	4.7276	3.4412	2.8619	4.0483	4.8777	4.6362	3.4927
4.1077	4.1114	3.0076	4.6343	3.1523	4.5206	3.0420	3.3102	4.5754	3.3530	3.4533	3.3035	4.4458	2.3871	4.6622	4.4449	4.1871	2.7663	2.8296	3.7989	5.1546	2.0770	4.3002	4.5002	4.1150	5.0276	2.6803	4.4977	4.8830	3.4879	2.7935	3.2480	4.5424	2.4994	4.4610	3.8792	5.6098	5.0538	5.7534	3.5820	2.1135	5.3728	3.4704	5.0546	4.0705	2.7280	3.9850	3.3843	3.7578	5.8689
5.6377	4.2431	2.6889	6.8897	3.4999	4.4166	2.9413	2.7543	3.1165	4.5321	3.5380	4.1962	4.2495	4.0770	3.2158	5.6397	4.2680	3.6157	4.5741	5.8312	3.8489	4.6732	3.0726	3.8889	3.9712	1.0575	2.7747	3.7460	3.3335	3.6408	2.4501	5.0199	5.3188	3.8619	4.9085	3.4191	2.8697	3.6636	5.3433	3.2071	5.0095	6.8006	3.7719	4.0340	4.8553	3.0450	4.4413	5.8791	4.2712	4.0639
2.8946	3.4384	4.7829	4.6801	3.6372	3.8753	3.5908	4.0601	2.1627	4.8360	3.6678	4.6205	5.6403	3.8975	5.1179	4.9087	3.8556	4.2769	3.1385	3.8622	5.0439	2.8291	5.0074	3.4030	4.7791	3.9110	4.4798	4.6444	4.3059	4.9710	3.3913	2.8937	4.2260	3.0619	5.1473	4.1848	4.4272	4.5083	4.2348	2.5729	3.9963	3.8228	4.1976	3.8275	5.2404	3.3484	4.3125	4.9748	3.7593	5.8379
4.6083	5.6085	3.9947	3.5561	5.9504	4.4976	6.0287	3.5756	3.9726	2.6481	5.5503	3.3015	4.7532	3.8368	4.9550	5.0301	5.2275	3.2440	4.7075	2.4885	4.3757	2.7064	4.7209	5.2452	5.8264	2.5538	5.2055	5.0392	5.6460	2.4810	3.8475	3.3465	5.2330	3.5852	4.2737	2.9874	3.4261	5.3541	4.4311	4.2806	3.8602	4.5200	2.6260	3.0409	2.1355	5.2565	3.7277	5.0879	5.9134	4.8663
6.0056	3.8353	3.0656	4.6334	5.6286	4.8571	4.6165	3.7654	4.5023	4.8005	3.6924	2.8976	4.3727	5.1266	5.0140	5.8026	3.8692	2.9414	4.9774	4.2857	5.0020	7.0207	4.5338	3.8745	4.6140	4.6220	4.8249	4.4313	3.3773	3.2156	5.2895	4.0684	2.8690	6.2819	1.8543	5.0501	3.4646	4.7291	3.8613	4.3814	4.1922	3.7692	2.3658	4.0436	4.2663	2.4982	3.2942	3.6489	3.9275	4.4783
3.6280	2.1850	3.7888	3.8165	4.3605	3.6938	6.1824	3.6984	3.8380	1.6071	2.2259	5.3093	3.4960	3.9543	4.1479	3.2948	4.0634	4.3283	3.5812	4.2960	4.4249	6.2466	3.7163	5.0458	3.5183	5.2294	5.8316	3.4895	3.7744	3.7421	4.2378	5.5947	2.9208	4.0740	4.3430	5.5179	6.1979	3.7320	4.1375	4.1785	4.4114	2.7460	4.0512	3.7980	4.7866	4.3496	3.8460	3.8493	3.0160	5.6772
6.7401	4.5197	5.1087	5.1251	3.3935	2.1324	4.4980	4.5082	3.5806	3.4771	3.9696	3.3818	3.5782	4.7561	4.8802	4.5323	6.2479	4.3401	3.9203	4.8671	5.0319	2.6326	2.1914	3.8974	4.3175	4.4452	3.4766	3.7495	3.0383	3.5285	2.4967	3.3789	2.0076	5.0019	3.3157	4.7825	4.1430	3.6570	4.3127	4.9521	3.9459	3.9383	4.9327	3.6924	5.0946	3.3858	4.9793	5.0303	4.7863	3.5959
4.3942	4.6349	2.9868	3.2980	3.8600	3.6442	2.9611	4.7261	4.0123	3.1299	3.7295	4.7504	5.2787	3.9843	2.7048	4.2672	4.3752	3.8259	2.3417	4.2740	3.0967	3.8051	3.2882	3.8672	3.4727	5.3170	4.3787	3.8332	4.9473	4.2572	4.1599	4.7465	4.7911	4.3969	3.8230	3.7384	3.3006	3.6964	2.9831	5.9300	3.8969	4.7047	3.6486	2.7978	4.2546	3.3294	4.4968	4.7957	2.8987	6.2814
5.6947	3.7067	5.0692	4.0886	4.5676	2.6219	3.7433	3.4652	3.6325	1.5565	3.7759	4.3435	4.5108	2.4132	4.5091	3.0227	3.3453	4.6091	1.8016	4.3679	3.9179	3.8920	4.9649	3.8161	6.0228	4.1411	3.6147	4.0461	4.6532	3.6853	4.0989	3.7328	4.1721	2.7879	3.6579	4.2651	1.8594	3.1558	3.6316	4.4455	3.7287	4.5318	5.0520	6.7154	5.5262	4.6482	4.7089	3.8635	3.3186	2.9220
4.7281	5.3997	3.6704	3.5685	3.3367	5.0873	3.3171	3.8299	4.8262	4.7605	2.4703	4.6607	3.5671	3.5494	4.2493	6.7602	3.4177	5.4098	4.0325	5.2393	4.6802	3.9821	3.7460	3.3779	4.4528	6.3988	2.6975	4.1699	4.6926	2.8788	3.1082	4.6140	1.5917	4.3520	3.9466	4.8085	3.5927	4.3511	4.9676	6.2914	4.0384	3.9409	4.2534	1.5533	4.9932	4.3358	3.3199	4.3596	1.9913	4.2222
3.7254	5.4500	4.9578	3.8428	4.3873	1.6965	2.8720	2.7703	3.0681	3.0752	4.6938	3.9526	2.2732	3.4334	4.3239	4.6078	3.5875	3.4201	4.1553	4.7367	5.0517	3.0197	5.1973	3.7227	5.2723	2.4067	4.8286	3.8869	4.4074	4.5547	3.6443	2.8232	4.8391	3.7769	3.5609	4.9084	3.0395	4.7286	6.8364	4.6079	3.8294	3.9079	4.4058	3.1399	3.8554	5.5017	4.3227	2.2274	3.4299	3.4107
2.2526	5.8146	3.9374	2.7188	3.4244	4.7915	5.8931	4.7610	3.9154	3.3417	4.5104	3.7963	2.6089	4.2534	4.2271	2.7480	3.3332	3.6026	4.0214	3.5873	2.6437	2.4456	4.8313	4.1806	5.0857	4.4892	5.1761	4.3163	4.6139	4.0544	2.3959	3.9227	4.1793	3.4480	5.0239	4.1486	5.6842	5.0673	4.6938	4.6972	3.9979	2.5649	4.1948	4.5275	2.6543	4.9707	2.1922	2.1916	4.5828	3.6776
5.5735	2.8939	3.7373	4.0715	1.7808	5.2027	4.7685	4.0104	5.7740	3.5774	3.3657	5.6636	4.2269	4.9139	4.4041	3.5572	4.6974	4.3097	5.2032	3.7516	5.0239	3.4024	3.7109	4.8546	4.4879	3.1773	3.2694	2.7141	3.5824	4.2558	4.5817	4.2873	5.3452	4.0711	4.0839	3.2627	4.9621	4.3865	2.7947	3.3805	4.6816	4.1635	3.7326	3.4934	4.4060	3.1013	5.3026	4.0691	3.6880	5.5757
5.3701	3.4054	3.2284	3.1854	4.5757	5.5913	4.0232	4.9657	4.1425	4.9505	4.3563	3.3885	5.1068	3.6519	3.5813	5.4289	4.6892	2.7948	3.3092	3.7538	4.8489	3.6145	4.1564	3.8821	4.6816	2.2968	3.1891	5.1182	3.7822	4.2053	5.5169	6.5417	4.8523	4.1501	3.8891	3.9893	3.3930	5.0591	4.4807	5.8600	3.6907	4.5433	3.4699	4.1725	6.5679	4.6195	3.9700	4.1702	2.9342	4.2545
3.5387	4.6642	3.6392	5.1038	4.1379	2.6830	4.0158	3.6044	5.4877	5.6801	2.8943	3.9962	5.9731	3.6471	5.2296	6.2296	2.7853	3.7765	2.1239	4.3836	3.6517	3.1866	2.2909	5.1263	3.3175	5.6273	5.3363	4.2783	3.8341	6.4999	3.0464	6.0860	6.0539	2.4214	4.0293	5.2597	4.0342	4.8565	5.3038	3.9218	4.5219	4.8758	4.5298	6.2070	3.7826	2.8370	3.0333	4.7972	4.4496	5.5324
5.4531	3.6921	4.1758	5.0271	4.8073	4.9674	3.9971	4.3577	3.0786	5.0886	5.3654	4.0973	3.4407	3.0106	3.6892	5.4052	5.4174	3.4493	4.7278	4.8051	3.0806	3.1025	4.9036	4.6412	2.8138	4.0439	3.9142	2.4946	3.7990	4.4743	5.6560	3.8596	3.9502	4.3725	1.8425	4.1763	5.5494	3.7479	5.0717	2.6368	3.7196	3.8584	2.5732	3.2860	5.3234	3.8806	5.1479	4.6007	6.1798	4.1705
2.7984	4.4605	4.9672	3.8037	4.2098	4.2062	4.8551	4.5324	3.7049	4.5933	2.9929	4.6372	5.2554	3.5323	3.1240	2.9549	5.4440	2.0331	3.5652	3.9055	5.3762	5.1616	5.4204	5.3088	5.3920	5.3768	4.0504	4.0044	4.4784	5.7725	4.1693	4.1686	3.7454	4.0667	2.7529	2.1916	3.2988	4.2105	4.1982	4.9210	4.9422	3.4262	4.8688	2.9851	4.3223	3.3456	5.7075	2.0956	4.7915	1.7207
2.1091	5.4147	4.1559	4.8522	5.0691	3.8874	2.7611	4.3960	4.8324	5.1991	3.1107	3.8540	3.8504	5.5969	3.5679	5.4131	5.4097	5.0776	4.3863	4.5496	5.9484	4.6113	4.6178	4.7193	2.3250	4.7226	5.2991	3.9357	4.2113	3.6370	5.2207	4.8990	4.4577	3.7288	2.8183	4.4557	4.6453	4.5390	2.4457	4.9519	2.3178	4.8661	3.5302	4.1160	4.2291	4.7786	4.5404	4.0099	3.0328	3.8603
2.5709	4.2388	3.5402	5.4253	2.5445	4.4182	3.4570	2.5336	3.1891	2.9298	4.8202	3.4625	3.6042	3.7370	3.0896	4.6184	4.5461	4.2861	4.2726	3.0964	3.2970	3.4615	5.9882	4.0142	5.1784	5.0508	4.3915	2.7399	3.1066	6.0319	4.5737	4.7238	4.1271	2.6545	4.4982	4.9691	3.4157	3.3243	1.6115	3.2637	3.6091	4.5746	5.6372	2.7501	5.1058	6.2050	3.2067	3.7024	4.6487	4.6067
3.5601	4.4235	3.7058	4.1480	5.2543	3.9919	5.2528	2.7920	3.8413	2.6220	2.7297	2.6533	4.0796	5.0697	4.6805	5.4758	3.8519	3.4325	6.3159	4.2389	5.7549	3.7187	4.2531	4.7383	1.9966	3.5983	3.5790	3.2169	6.1012	3.4734	4.5480	4.5349	5.4464	3.5526	4.1896	4.2645	3.0203	4.4181	3.3829	5.4775	3.8356	5.8257	5.8716	2.2948	4.6749	4.1677	5.3382	6.2843	5.1861	5.1115
2.5280	3.6925	2.5129	4.9733	4.3792	4.5282	3.7978	5.2077	4.1557	3.7635	4.1383	1.2926	3.4339	4.1037	4.5884	3.0159	5.0246	4.7420	3.8186	5.9519	4.3248	4.3974	4.5806	3.2309	2.4588	3.8436	4.6986	3.3207	2.3451	4.1824	3.5358	3.6935	4.6428	4.0000	2.8074	4.8332	2.2442	5.2871	2.8979	3.7321	3.5969	2.5817	4.9209	4.7834	3.8991	4.2904	4.7375	2.5142	5.1663	3.5226
2.4931	5.0825	3.9756	5.0827	2.0362	3.2257	4.0141	4.1950	4.4749	2.4775	4.7753	4.6900	3.5866	4.5907	4.1355	2.9738	5.2096	3.9382	3.2047	3.6492	5.3491	3.4296	2.2435	3.7363	5.5626	3.0754	3.6718	3.9975	6.9160	4.5016	2.5936	4.0205	4.3921	5.1233	5.1645	4.1023	4.4859	2.9082	4.7432	4.2351	3.3196	2.9203	3.8888	3.7210	3.9856	3.9217	5.5673	5.7417	5.2441	3.6460
4.1292	4.3704	3.5098	4.5210	3.0769	4.9776	4.1779	3.1407	2.1533	3.6587	2.1289	4.6841	4.5525	2.1371	4.0309	4.8456	5.5432	3.7191	4.3008	5.1357	4.4101	5.9696	4.3216	2.8635	5.9310	5.5730	4.4385	4.0591	4.0754	3.9902	3.7120	4.7995	5.4812	3.9017	4.5972	5.7226	3.2600	3.7807	2.7504	4.3144	4.9551	3.3219	3.9808	4.6677	4.5815	4.5570	4.2988	4.4178	3.3142	4.6491
3.9857	3.8742	4.5146	3.7886	6.0847	3.5262	3.8066	2.9809	3.5782	3.0582	3.3803	2.9167	1.8693	3.1252	4.2958	4.1824	4.5049	5.7325	3.0620	3.0960	3.8458	3.7182	3.6112	3.6994	3.2546	5.2582	3.0678	3.3930	4.7808	5.8616	3.6500	3.2770	3.3929	3.0896	6.0549	1.7612	5.0170	3.3501	4.1474	5.7664	5.0413	3.7579	3.7017	2.8693	3.6392	3.6004	5.3607	3.3101	4.9519	4.3918
2.7695	3.1596	5.2473	4.6714	3.2184	4.5570	3.5877	2.8885	3.3325	3.7698	5.0300	2.7677	4.3817	5.6543	4.0456	3.1639	3.7398	4.0903	3.9289	4.3583	3.7111	3.5099	3.3119	3.7552	4.7083	3.6859	2.4093	4.5825	2.9653	4.8985	4.3152	3.5742	4.8920	3.9414	3.4821	4.7889	3.8780	4.3123	3.6264	5.2878	3.7380	4.0897	5.2443	5.9880	3.5116	3.2150	5.0929	4.9510	3.4510	3.5413
2.7772	5.5641	5.9511	3.6741	2.9175	5.3220	3.8080	5.0420	3.9334	4.1931	4.5392	5.3656	4.1981	2.6882	3.1676	3.9905	2.7927	3.3324	3.6199	4.5173	3.6154	3.9229	5.5784	4.9602	4.8393	2.8762	6.2151	4.5026	3.7841	4.6281	2.9780	4.0056	4.0573	3.7472	4.5932	3.4112	4.7794	3.9139	3.2589	6.6960	4.2884	5.1866	3.5225	5.2355	5.8460	4.7012	4.3151	2.9490	5.1803	4.0853
2.5836	5.9989	4.2714	4.8417	6.3934	4.6341	4.6969	3.8903	3.4960	4.6324	3.4140	4.3398	3.6945	4.8920	5.5035	4.7035	4.1589	1.9085	4.6206	3.6926	3.0302	4.1266	3.4289	2.7503	4.2101	5.7430	5.9901	3.7323	5.7066	3.2234	2.9903	3.3122	3.5464	4.6646	2.8725	3.2203	4.0023	5.9315	5.2095	4.3689	5.0445	4.6689	4.2922	3.0205	3.2999	3.0427	5.9817	5.5268	3.5580	4.0200
3.5559	4.3216	4.6582	4.5376	4.9417	3.0973	4.4494	3.1506	4.0480	4.9317	4.9307	4.8156	4.5749	3.8529	2.7009	3.5592	3.4064	4.1384	4.2280	4.9616	4.1978	4.3046	2.6657	4.1705	4.5212	5.6116	3.9084	3.4479	6.1186	4.5574	3.2428	6.0572	4.4724	4.9943	3.1402	3.9413	3.7871	4.3201	5.8273	3.5613	4.0737	4.8275	3.2158	6.0619	4.5607	3.4569	2.6003	4.2256	3.1882	5.3488
5.1297	2.6994	3.6222	4.6884	4.5117	5.2454	5.7058	5.5578	2.7083	3.3599	6.1900	3.4493	5.6810	3.4956	3.8214	3.2176	4.5174	4.7485	5.0300	2.9689	3.5104	4.5615	4.1468	3.4875	3.1187	0.9656	3.2648	3.3976	5.0706	4.4306	4.1112	3.6292	3.8373	4.6609	2.9261	3.8316	2.0989	4.0326	3.5384	2.2488	3.2374	4.7862	3.8750	4.5209	4.3570	3.3483	4.5608	2.1936	4.5722	5.3177
4.9351	5.0137	3.8046	3.4503	3.5019	5.3216	4.4455	3.7036	4.1364	4.3039	4.4130	4.0270	4.6097	4.7334	5.0049	3.5124	5.9891	4.7486	3.7758	3.5186	3.6062	3.6424	4.3216	5.7534	4.6414	3.7916	4.2106	4.8464	4.3272	3.1987	4.2539	3.9116	3.9802	5.5481	4.5638	5.3897	3.8589	4.4948	4.1108	3.3343	4.2615	1.9348	4.3960	3.0044	3.5822	5.4266	3.4094	4.0597	4.8006	2.1746
2.7733	1.3222	2.7600	3.8528	4.2512	2.9883	6.5973	4.4868	4.1130	4.3468	4.1561	2.6235	6.2053	3.4928	5.1311	3.3013	4.6550	3.9565	3.5433	3.8723	3.6153	4.5892	3.0144	4.2786	4.4823	5.7371	5.1466	4.3355	3.6402	3.4080	4.2531	4.4955	4.1952	4.0914	3.7548	5.5112	3.8533	2.4274	4.2449	3.5845	3.7826	4.2109	4.5549	2.9982	4.8375	2.4090	3.4342	4.3514	4.0204	4.9548
3.4514	4.6173	4.8306	5.1820	5.3813	3.5704	3.5497	3.5934	3.9747	3.9968	3.5957	2.5559	4.0847	4.0724	2.8021	4.6104	5.1486	4.8487	4.6264	3.4066	4.1986	5.1551	4.4458	4.9726	4.5955	4.3054	3.7105	5.2454	2.1446	3.3532	4.1226	4.7480	2.1299	3.5055	3.1525	2.1028	1.9749	4.5344	4.6047	5.4929	3.2802	4.4031	5.0542	4.7088	2.9210	3.3654	4.1757	3.5572	6.2483	4.8963
3.4817	4.3199	2.6691	5.8094	3.6097	3.4637	5.6644	5.8208	3.1229	1.2088	4.1225	4.1652	3.7291	4.8246	4.3041	2.8079	3.3892	4.5487	4.1179	5.1092	3.9707	2.9191	4.6943	5.9243	4.0987	3.2897	5.3084	4.0305	6.5512	5.4970	5.4191	3.8594	3.0048	5.3823	3.6676	2.7195	4.6242	3.8999	4.8581	4.1042	3.0287	2.9776	3.2343	3.1609	5.8714	4.0673	3.5261	3.6673	3.1780	3.5827
5.0991	4.2078	3.7155	3.2664	2.9191	4.4697	3.1669	3.2050	3.2626	3.7314	4.7181	5.5906	3.1086	3.4965	4.5286	5.6209	4.6164	4.2011	3.2524	3.8431	4.0759	4.4064	3.8284	4.0222	2.3841	3.4927	6.2999	3.2531	4.2476	3.8857	4.1510	4.1102	5.0471	4.4732	3.0555	2.7726	3.7842	5.0123	6.2534	5.7742	5.6810	4.6722	3.1955	4.2810	3.5768	3.1151	5.0954	2.5801	7.0067	3.2683
3.2532	3.7024	3.6163	4.5107	5.2218	2.2510	3.4234	4.6757	4.9627	4.8405	2.6781	4.0998	3.6730	2.3314	5.5534	2.6826	2.8109	4.7786	3.0129	3.3374	4.4449	4.2493	3.9149	3.4815	4.1055	3.8161	4.2927	2.7437	3.6404	3.9140	4.7679	3.2333	5.3543	4.0355	3.8894	2.8829	3.9277	4.4582	3.9347	4.1527	3.6854	5.7673	4.7152	4.8060	4.5366	3.7191	3.6279	2.8272	3.5409	2.6409
5.6783	2.9352	2.5779	3.6759	4.1083	4.0516	4.7039	4.4045	4.5709	4.8457	4.0821	5.5796	4.0105	4.5502	4.5799	5.2208	3.5138	1.8782	3.0459	3.9706	3.8327	6.1140	3.9134	4.5541	3.3426	4.6921	5.6701	5.0945	3.7980	3.9839	5.2944	2.8281	4.1232	3.7972	4.3695	4.7627	2.9605	4.1650	5.4126	3.1288	5.5564	2.4846	3.4803	5.1237	4.3603	4.4934	3.2277	2.9871	4.8296	4.0192
1.5880	3.4148	4.5955	4.4289	3.9291	6.2104	4.9267	3.5578	2.8092	3.8248	5.2711	3.1497	4.8522	4.5376	4.7855	4.3208	4.7201	4.1401	6.3132	5.6374	5.0127	4.4806	4.7214	6.1522	3.0115	3.7292	4.9166	3.2753	3.0108	4.0071	4.6624	3.7465	4.3426	4.5376	4.2751	4.6480	4.3284	3.5473	2.2915	3.4859	4.7850	3.2719	3.4466	4.0543	4.6017	3.5753	3.9944	4.1364	5.3963	5.7907
2.6468	4.2284	3.3935	5.6840	4.9598	4.5907	4.3959	4.3406	3.4519	3.1332	4.4654	4.0610	4.9707	3.6946	4.8354	4.3855	2.9995	3.7533	4.8767	4.0235	3.6851	4.0426	5.4570	4.5034	4.7659	5.2396	3.6646	4.5499	4.9047	3.4822	3.5585	4.4197	5.0155	4.9092	3.7532	4.4390	4.9473	3.7819	4.1754	2.9545	5.9777	4.6384	3.4331	3.2326	3.7663	4.6788	3.9148	3.1073	4.4256	4.8406
5.2350	3.9068	4.5674	5.8184	2.9279	4.8663	3.9154	4.3612	4.4999	4.2996	4.4746	3.8296	5.5405	3.4034	5.2687	4.9291	3.8633	3.8384	4.6229	3.8213	4.1007	4.1720	3.9447	4.4718	3.3624	3.6803	5.7047	4.1970	4.8772	3.9789	4.1433	5.6275	3.9453	4.8955	4.1535	2.4870	2.2210	2.5969	3.3622	3.9249	4.7767	3.8862	4.0742	4.3273	3.9171	5.1748	3.6276	4.6326	4.0227	4.1846
2.9223	4.2150	3.5644	4.7863	4.7211	3.9406	3.8930	4.3683	3.0559	3.9599	3.4401	4.9624	5.5616	5.4732	4.7714	4.4818	3.1430	4.9959	4.0849	3.4026	4.3469	3.4376	3.7740	3.5921	5.1126	5.0122	2.9946	5.1629	4.2686	2.4068	2.6458	3.8520	2.9136	3.1304	5.6362	4.7203	3.5222	3.9321	3.3678	3.1286	5.0325	3.2612	4.5752	4.5604	2.8258	2.5331	5.5787	3.8610	4.5142	3.7556
4.6273	4.4280	6.7915	2.9030	3.8804	4.2896	5.2422	5.6926	3.9455	4.5867	4.6551	4.5457	4.7022	3.4474	3.5002	4.6292	4.8461	4.4171	2.4803	4.8449	3.4926	4.4565	4.9770	5.3199	5.5886	2.5871	4.2878	3.3501	2.4341	4.0813	4.2997	3.3487	2.9798	4.8513	5.3637	4.3506	3.5832	4.8700	2.5975	4.1802	2.0777	3.7483	4.9126	3.8374	4.7499	3.7798	4.0604	3.2241	3.1293	2.0604
6.9472	4.4578	3.2917	4.1532	4.2859	4.1457	3.6980	5.0088	3.7845	4.6656	2.6705	4.5361	4.5192	4.1350	3.5363	3.9310	5.9834	3.0477	3.9434	4.7649	4.1076	3.6978	3.8122	2.9693	2.5275	4.6420	3.3774	5.3500	2.7820	4.5639	5.8566	4.4151	4.7366	3.8632	4.8969	5.4176	3.9403	4.1291	3.4730	2.5940	2.2875	4.3696	2.8897	4.1131	4.5840	3.2074	5.1039	5.3933	4.2415	4.7522
6.8192	4.0664	5.3140	4.3790	3.9721	3.8786	3.1310	3.6688	2.1595	4.8408	4.2375	2.9177	3.0470	4.4786	5.0824	4.4277	2.3831	5.4409	3.6455	2.6887	4.5082	4.5379	4.3270	3.8896	4.1971	4.8872	3.0616	3.0709	4.6730	5.0313	3.6610	5.1466	4.3377	3.3756	8.1355	4.4179	3.4197	4.8076	4.5660	3.8363	4.9261	4.6991	4.1699	5.2188	4.7895	4.9150	4.1947	4.5120	3.8602	3.5675
4.3694	3.4991	4.4356	4.2626	4.8553	3.7834	3.8437	4.4251	5.5128	5.5277	5.5112	4.7181	4.9279	5.6801	4.5496	6.0477	2.0751	4.7737	5.3584	4.9754	3.8222	3.4402	3.4849	3.9800	2.1379	3.9693	4.6991	4.2954	5.8888	3.4713	4.3427	4.1105	4.0687	5.6076	3.2597	4.0777	3.4268	3.1364	4.1699	6.3999	4.7194	3.7829	5.6829	2.1803	2.4808	5.0468	4.2485	5.1808	4.8507	4.3460
5.0912	3.9656	3.9140	5.1669	4.7928	5.6182	3.6005	3.6797	3.7886	3.9830	4.2093	3.5790	3.2249	4.2948	2.5881	2.5835	4.1092	4.2487	5.9055	5.7124	4.9801	5.3179	3.2162	6.0544	2.9102	5.1066	4.6031	2.7016	4.4604	3.9742	3.7607	4.5224	4.0543	4.3543	4.7105	2.4264	3.9787	5.9200	5.6477	4.5367	4.0097	4.2277	3.6756	1.4666	4.8324	3.6353	4.3411	3.6569	3.5810	5.2597
5.4560	4.2678	3.9295	5.0925	6.4252	4.1415	4.2764	5.6985	4.1660	3.3588	4.2004	5.2830	3.9284	4.8549	5.3048	5.2296	5.7183	2.7337	3.3522	2.8559	2.5598	3.5595	3.8845	5.4981	4.1639	4.7692	4.6799	3.6836	4.0983	3.4247	4.4214	3.5686	3.7001	3.5211	4.6794	3.7625	5.6898	3.5689	5.4396	3.7967	4.2301	3.0660	5.1156	3.4852	3.2910	4.6140	4.6093	3.3628	3.9579	4.0420
3.9057	2.3483	4.2796	4.6506	2.9354	4.1771	5.2995	5.2369	2.5060	2.3020	7.1572	4.1290	4.8596	3.0271	3.8600	3.1672	4.9301	4.9529	4.0379	5.3751	4.9614	3.1224	3.7232	4.5011	3.7150	5.1061	5.8845	3.3123	3.5235	2.9924	3.9408	4.6197	4.6210	3.2797	3.3243	3.7921	5.6381	4.4416	4.5326	4.9302	3.0760	3.2341	2.9392	4.3260	4.6994	5.6031	3.5708	4.5142	5.6044	3.8169
3.9635	3.0703	4.7023	3.1880	3.4062	3.8798	3.9949	4.0105	4.2356	5.3828	2.7795	3.2097	2.8155	5.7385	5.1021	2.2471	4.4525	4.4657	4.0476	4.5191	5.0936	5.1891	3.9861	3.8111	4.3356	3.1816	3.1816	3.4184	4.7179	3.9515	5.8439	4.8135	4.4542	4.7918	4.8333	4.6081	3.7291	3.8367	5.3492	4.7620	4.0335	2.9773	5.1900	6.2069	2.5831	4.1750	2.5968	1.7134	3.4436	5.0481
2.9496	4.8912	3.2283	3.9366	3.8963	3.8263	4.0450	3.0245	4.0041	4.7843	4.3280	2.6517	3.1735	3.7142	4.2860	4.6637	4.9060	3.4851	5.3518	4.8154	4.6993	5.4780	4.3106	3.6879	4.4897	2.1201	4.2001	4.4602	2.6391	2.5390	2.7208	3.4882	3.8128	5.0631	3.1214	5.5891	4.6938	4.6539	3.6825	2.8190	5.1461	5.9103	3.9840	4.6391	6.6015	5.6950	4.3335	4.4060	4.2386	4.2113
3.5139	4.1003	4.3914	5.8645	2.9645	3.6236	4.7436	2.3626	3.9159	2.5405	3.4397	4.7057	4.6630	4.2766	3.8490	4.2378	3.9192	3.7189	5.6759	4.2863	3.0302	3.0685	2.0385	6.0199	4.0392	3.0397	5.6296	2.7017	5.3688	5.2711	2.4636	1.9013	1.8860	6.2727	3.8746	4.5543	3.8194	4.1157	5.0643	3.0311	3.8805	6.1892	3.3831	4.8690	5.7188	5.7793	4.8846	4.7157	4.2570	6.5113
4.0307	2.0158	2.5735	6.8850	4.1222	1.5422	2.6808	3.4977	4.2470	4.3942	4.3431	2.3375	4.9744	3.2319	2.3071	3.3262	4.6334	6.3225	2.2047	3.5009	4.5464	3.0141	2.6571	5.6641	4.5399	3.2895	3.8384	3.7957	4.6758	3.1673	5.3769	2.3311	3.5436	4.3703	5.8577	2.9326	4.3544	3.3985	4.8262	4.1729	3.0624	1.5331	4.1019	4.5923	5.1314	4.6305	4.5750	4.4276	4.6058	3.7277
3.3563	3.6432	3.3222	6.2587	6.4422	2.7005	2.9541	5.3311	4.6435	6.0634	4.4728	3.7163	3.5977	3.9868	4.1652	4.0228	4.5078	5.8120	3.8773	3.9538	3.5332	4.9274	3.5071	4.0155	4.2987	2.6360	3.6583	3.4262	4.0227	3.3795	3.8305	4.9902	5.2638	3.5383	3.2889	3.5677	5.5846	3.3153	5.1828	4.4898	4.0484	3.8165	1.3626	2.7054	6.0120	4.2679	2.8035	3.8797	7.6614	3.8374
2.7870	2.5204	2.9305	2.0784	3.6134	2.9046	4.9158	2.7975	3.9605	5.5937	2.6880	5.7428	3.5003	4.8001	3.6301	3.4932	3.0753	2.2583	4.5612	3.6586	4.8025	3.5039	3.1583	3.3016	2.4266	3.0340	3.6241	2.0801	4.9842	3.6139	4.6621	2.9573	3.7767	3.6811	4.4885	5.8211	4.5643	5.5382	3.3390	5.2187	4.7763	4.1132	3.4613	3.8514	3.7234	3.4096	4.6969	4.0499	3.6303	2.7416
3.5550	2.4671	3.8745	3.9169	2.1912	3.4851	4.1663	6.6722	5.4145	4.0070	3.6591	5.8193	4.3435	6.0305	5.9360	5.0203	4.3728	3.6072	5.6613	5.5218	4.4676	4.0208	3.3366	5.1015	3.4703	4.7986	5.4414	3.9262	3.8152	3.5635	3.5776	4.4249	3.8659	4.2581	2.4860	4.1996	4.9701	1.9893	3.4350	4.7168	3.3663	2.8946	5.0671	3.7592	3.7940	3.1441	3.6453	4.5891	3.8713	3.5349
2.1078	2.9201	4.5777	4.8476	6.0674	4.5467	2.8485	3.6380	4.1729	4.6715	2.9847	4.9860	4.4792	3.0318	4.6147	4.6120	3.8191	2.5759	3.7690	5.5083	6.3730	3.8288	4.7167	3.6357	4.9529	4.5484	4.7846	4.5345	4.1869	5.0193	4.3445	3.5878	3.1797	3.8725	4.9114	3.6441	5.0016	4.5640	2.2975	4.4438	2.7638	3.7015	4.1269	5.2905	5.7490	5.0473	5.4551	3.6050	3.0822	5.5168
4.5948	2.9960	4.6321	4.1826	4.5289	4.0987	3.3861	2.6110	3.8961	3.4600	4.2156	4.0435	4.4733	5.3903	3.5200	4.9499	4.0056	4.0628	2.7806	4.5609	4.0715	4.1797	4.4308	4.6717	4.8593	2.6814	5.9338	5.3373	3.0349	2.5894	3.7727	4.1353	4.2271	3.6087	5.4958	3.7361	4.8135	6.1196	4.3225	2.4248	4.4086	4.1788	3.5504	4.4280	2.9812	4.1236	4.1312	3.6825	5.1079	6.0636
2.7393	5.6057	4.7138	3.6624	5.4672	2.8080	3.1911	2.9582	5.2053	4.6890	3.5092	2.8351	3.0805	5.0619	4.4166	4.0021	5.0480	4.2501	2.1641	5.6006	5.0379	3.6767	3.7523	4.2465	7.3921	5.3612	4.2256	5.5198	4.2454	5.0121	4.2197	2.4722	3.4971	3.3971	3.0623	3.8685	4.5811	5.0026	2.5130	2.5082	2.9641	5.3761	2.3779	2.8321	5.0566	4.1716	4.6707	4.5249	3.5534	5.4579
2.9335	4.8839	3.4697	4.6942	4.9550	5.0551	4.4077	4.1886	4.2881	3.8222	2.9952	3.7283	3.7310	5.6715	2.8471	3.9543	3.2486	3.6068	4.8535	4.7111	4.0778	4.5941	3.8358	4.5200	3.1866	3.7849	5.1755	2.6750	4.3619	4.0250	3.2437	4.1448	3.5495	4.4789	3.4446	4.6109	3.7956	4.9512	3.1933	4.2291	4.8770	3.7838	5.0616	3.6969	4.0658	5.5375	3.3693	4.6778	4.3794	4.3172
1.8810	3.5398	4.4558	5.0764	4.1674	3.1598	4.0893	4.0180	4.3924	3.7600	4.7260	3.6067	5.4073	5.8214	4.7996	5.5169	4.8380	5.2130	4.1080	4.2645	5.5852	3.4255	3.2638	3.7366	4.0493	4.4933	3.7024	5.5959	5.6040	3.1835	5.5957	3.9414	4.0098	4.1421	5.5908	3.5066	4.3571	5.0801	4.3932	5.3818	3.6992	3.8761	4.4837	3.9099	4.1788	4.7730	4.8432	4.5109	3.6987	2.7195
4.3689	3.6223	3.1328	4.0379	3.9488	3.6925	6.6134	5.4139	4.9299	4.4384	5.0062	3.6686	3.4098	5.1990	3.6789	5.6884	3.9777	5.1003	5.0920	4.3439	4.8603	5.2901	4.2946	3.5959	3.0605	2.4180	5.4704	4.6436	4.7807	2.2791	4.8265	4.8281	3.5229	4.3341	3.6222	4.2303	3.3220	2.2135	2.9184	2.7364	3.6891	4.1642	4.2446	4.7504	3.9163	3.5733	4.6203	3.3673	3.8949	2.6042
1.9374	2.6095	4.5461	5.2200	3.0803	3.3080	3.9700	1.9256	1.2964	3.1743	2.9385	4.4872	6.6194	2.7941	4.0187	3.5083	4.0327	5.2978	5.1609	4.7407	3.2613	3.1050	3.2428	5.1909	6.0188	4.9582	3.7150	5.0143	6.4268	4.5149	4.2587	2.7508	4.9255	5.2287	2.8468	3.7689	5.4278	3.1468	3.7226	3.2453	4.2461	5.5253	3.7793	4.2509	5.2245	4.2395	6.4045	4.2814	5.1505	5.1122
4.0839	5.0093	3.6787	4.7440	4.3245	2.9624	3.9776	6.4500	3.8350	2.8354	4.0261	6.2950	2.5724	2.0734	4.1159	4.4663	4.5097	3.7747	3.8398	2.4876	3.9948	4.3376	3.8787	4.9613	4.4476	2.9196	2.7935	4.2276	4.9335	4.0485	4.3016	3.4091	3.8104	4.2309	2.8171	5.4816	3.3716	3.8182	4.2183	1.9484	3.8062	4.0335	3.6587	2.0563	3.9332	5.0061	3.2605	4.2362	3.8057	3.8681
2.9390	2.2910	3.8963	5.3587	2.9055	4.9324	4.2505	4.6061	4.7471	2.7801	5.1362	3.7697	2.3048	3.5868	2.9220	3.8300	4.3664	4.6039	2.8258	6.4691	5.8244	3.4628	2.1666	4.9827	4.0209	2.3161	6.1755	2.7529	3.9264	4.3846	5.0439	2.6701	6.0512	6.6447	3.4947	3.9842	6.9674	5.5238	4.7246	3.4702	3.3859	3.2696	3.9237	4.2353	3.4036	5.4015	4.9709	5.2472	4.2391	2.1075
3.1065	4.2113	5.2473	4.5502	2.9726	3.6470	3.6425	3.5681	5.4661	3.8937	5.7325	4.7238	5.4369	4.3670	3.2086	4.2092	4.6103	4.8790	3.9586	3.0202	3.1909	5.3322	2.8791	5.7577	3.9412	4.0682	4.1703	3.0674	3.1544	3.7905	3.7657	4.1786	2.4486	3.6223	4.8737	2.7186	3.5577	4.0772	4.8135	2.9043	5.8089	3.1616	3.0881	3.3434	5.5195	3.4562	3.2316	2.3906	6.2910	1.5243
3.9486	4.9947	4.8144	6.1023	5.5273	3.3998	4.6338	4.3846	3.9388	3.6013	5.0039	3.3885	3.9288	4.4635	4.4392	3.3350	2.9758	4.0322	4.8500	4.0633	3.1312	4.9679	3.7158	5.0478	4.9642	4.6524	3.7480	2.2132	4.6195	3.3350	5.5733	5.5007	4.3609	4.4011	3.7571	3.2273	4.6574	4.5139	3.7164	5.0052	3.6467	4.0423	3.5125	4.4208	5.4935	3.5690	4.3050	5.2985	4.5765	2.9785
4.9248	3.6063	3.7334	4.2049	4.9266	3.5988	3.3910	4.5251	3.5953	4.6339	5.7236	4.6057	3.9522	4.5275	3.2039	3.0144	2.9313	4.4718	4.1318	4.6023	4.2291	5.2109	2.6045	3.8155	3.9827	3.0293	4.4045	5.3792	3.5852	2.3121	3.2439	5.4826	4.6615	1.8634	5.6313	4.2570	3.0370	5.9825	4.2872	3.9149	5.3822	4.0951	2.9627	4.6815	1.0474	6.0533	4.8359	6.2967	4.0677	3.6264
4.3431	3.5320	4.0557	3.5350	3.3088	4.0681	3.9393	3.4902	3.5756	3.2373	3.3966	3.1849	3.0580	5.0971	3.8740	2.4527	3.7058	4.4444	3.4287	3.0326	3.3615	4.3065	5.5198	4.1556	2.1048	3.6906	4.8669	5.0630	3.6999	4.3463	5.9576	4.3394	4.6770	4.8565	4.1123	5.1766	4.4069	2.3667	3.5682	4.3482	6.5323	3.6451	2.3349	5.0890	3.6258	3.8067	4.0866	4.0197	4.8925	4.6887
3.4834	4.2741	4.5123	3.4963	4.9853	4.3673	4.4918	4.5751	3.6117	3.0868	2.8924	4.8389	3.1603	4.6241	4.2515	5.8886	3.6718	4.4718	5.0296	4.1901	1.8337	4.6503	3.4945	5.6333	4.0236	4.1081	2.8450	5.3734	3.3486	3.5530	4.6242	5.4994	2.6755	4.0353	4.9455	3.9810	1.7948	4.1395	5.2643	3.3189	3.1633	4.2209	4.1785	4.0175	3.6137	3.4377	4.1123	4.0661	4.7242	4.0793
4.3920	3.5551	4.7320	3.5165	3.9221	4.2841	4.2977	5.8472	4.4813	3.8482	4.5687	2.6507	2.8023	5.7716	4.7734	5.7047	5.2658	6.6405	4.2242	4.0981	4.6117	3.1882	3.9166	4.6572	4.4869	4.1014	5.1312	3.5857	5.1507	5.2542	5.5166	2.8333	3.3301	4.9841	3.6060	3.1988	5.5286	2.9023	3.1037	1.7355	4.8793	3.0382	3.7030	3.9036	3.9411	3.1546	4.3521	3.6112	3.8567	4.7359
4.4463	2.9868	3.9356	3.1716	4.3861	4.6733	4.5975	3.6892	4.5491	4.3399	4.2900	2.2589	5.1400	4.9213	3.2176	4.4552	4.0158	2.7617	5.1917	5.1473	5.5018	4.1498	4.7520	5.8870	3.8691	3.7359	4.3092	4.3821	4.0989	2.6228	3.6037	4.4892	4.2372	3.6906	3.4183	2.5951	2.9625	5.4035	3.2009	5.2378	5.8925	3.2485	5.0590	3.3259	2.9416	5.0909	3.2221	5.0211	3.4661	3.9793
4.1572	3.8883	4.1632	5.1615	3.8433	3.1671	3.3604	2.5082	4.4055	3.7734	3.8272	5.3879	4.7390	4.2327	4.2155	5.6820	2.9874	3.5963	4.4525	4.6846	5.0999	5.4788	5.3711	4.9577	2.1145	3.6009	3.5529	3.4590	2.8396	4.9287	3.9170	4.3749	4.7610	5.8257	3.3823	3.5326	3.9990	5.4498	5.3889	3.1816	2.6452	3.2181	4.6615	5.5865	4.4131	3.0165	5.9272	4.4185	3.3725	5.4515
3.5194	3.9465	3.4607	4.9032	5.3740	5.0701	5.7506	3.9820	4.7058	4.3016	3.9833	4.4727	5.0673	3.7915	2.9123	4.8568	5.0177	4.7985	3.9881	3.1132	4.0637	4.5803	2.7954	4.8942	4.2518	3.9154	4.3033	4.4956	5.0537	4.0290	3.8116	5.4627	4.2770	3.3104	4.9538	4.1788	3.0642	3.7511	6.3188	3.2183	3.3242	5.3072	5.6518	4.6386	5.0032	4.2931	5.3011	3.7908	3.7817	2.9919
5.4797	3.9498	5.5758	3.6265	3.3189	4.4324	3.7063	3.8730	5.4905	3.4803	4.2729	2.8097	3.8498	7.8805	5.1618	4.2089	2.9651	4.3693	4.3190	4.8739	3.7984	5.8186	4.7602	4.8421	4.1796	3.3624	4.4931	5.6409	4.4723	4.0739	5.8720	4.7279	4.5157	4.9559	3.4986	2.9732	4.3559	3.1888	2.7141	4.6408	3.7719	4.7199	4.1030	2.7803	3.8997	4.3752	4.2846	4.0878	5.3744	3.0630
3.9706	3.9765	4.9618	4.3831	3.6347	4.4466	4.7548	3.9671	5.5410	3.7127	5.3337	3.2443	4.3150	5.7682	3.2931	5.2278	4.5267	5.6507	4.7841	4.4449	4.5047	4.6832	2.8994	5.5012	3.2389	4.7526	4.2417	3.4607	5.8183	4.9365	4.1630	3.1552	5.1874	3.9753	3.1545	4.6697	3.0791	2.5249	5.2035	4.2899	4.9643	1.9947	4.5214	4.3661	3.9430	2.7372	3.0121	4.3539	2.3901	3.6907
2.3389	5.0576	4.0748	2.6893	4.0459	3.8715	4.2914	5.0776	4.3274	2.6765	4.8709	5.1050	3.7077	4.1240	4.6323	4.0928	3.5469	5.1645	4.9510	3.0195	3.7258	3.9226	3.0220	4.7584	5.2015	5.2895	3.9305	4.1636	2.9645	4.3149	4.5610	5.5249	4.1511	5.8583	5.1538	3.9291	4.8409	5.8459	3.9959	3.6915	3.4355	3.3562	4.9298	3.9354	2.7127	4.6867	5.1207	3.3255	5.1949	4.2352
2.9078	4.3720	4.0258	4.8206	4.6476	4.2907	4.3052	4.3318	4.4266	2.8366	3.4847	4.3620	3.0782	3.4385	3.1613	5.6049	3.7457	2.7942	4.0728	4.3756	6.6507	4.4521	5.3099	3.8364	5.1004	4.4292	4.7559	4.1500	3.0977	4.8706	4.9032	4.7203	4.2514	3.9910	3.5107	3.9087	5.0122	4.0135	3.7293	4.1265	2.5191	5.3242	4.4779	3.4751	4.8565	5.0692	3.5812	4.1842	4.1641	3.3065
3.4741	4.4988	5.6874	3.9023	3.9588	4.1937	3.7654	4.8441	3.9034	4.1292	4.5201	4.5015	3.9315	4.9025	4.7645	3.8363	3.2370	4.3019	5.2276	3.1771	2.6967	3.4914	3.6426	5.2654	4.2696	3.4781	4.0489	4.1997	4.8851	4.1130	3.3289	3.1825	3.9217	3.4336	4.4670	4.8825	3.8706	4.4284	3.0625	4.5810	2.2184	4.7869	5.2564	3.0316	5.1500	4.4652	2.8044	1.5901	3.9758	2.6480
2.9226	2.5353	3.9407	2.8810	4.9120	3.9426	5.9966	2.9579	3.6725	3.8227	3.7297	5.3966	3.1893	4.0769	3.5859	3.7722	4.3749	4.0519	4.1983	4.9181	1.9238	3.9269	3.6091	3.2463	4.3493	4.2258	4.2747	3.7250	4.8335	4.0105	3.4728	4.3815	4.5104	4.0309	4.0306	3.6319	4.1975	3.7329	4.6887	4.2728	5.6545	6.2692	3.2280	4.0394	6.5327	4.5569	4.1733	5.5608	3.2940	3.5221
4.1899	2.6033	4.0235	4.0855	3.7172	3.8543	5.4885	4.9956	2.9637	2.6000	4.8380	5.5959	3.6671	5.5144	2.4046	4.1566	4.2478	4.6221	4.3667	2.8257	5.8503	3.3815	4.7895	5.7545	3.1159	3.0153	3.8719	3.6777	4.3507	2.6656	6.1348	2.1468	5.4735	4.3267	4.0842	4.4426	3.7831	3.8662	4.8834	4.4373	6.9040	5.9906	4.1116	3.6200	4.4209	2.8545	4.1643	4.3376	6.2354	1.1912
4.4298	3.7449	3.1338	5.2789	4.8899	3.0559	3.5418	5.6706	4.6764	3.9712	2.7302	4.6280	4.4879	3.1770	3.0342	4.9983	2.7455	3.8377	4.4555	3.1432	3.2764	4.3996	5.3130	6.0854	2.5728	2.1266	4.1178	3.4278	4.6496	5.2327	3.7973	3.6277	5.6165	4.5610	3.5148	1.3692	3.1330	3.5864	4.4378	6.5275	4.5539	4.2459	4.4625	5.0860	2.0732	3.6856	4.4324	4.1298	3.3730	4.2259
3.7723	3.5678	5.1739	3.7835	4.9027	4.3808	5.1621	3.4036	3.1647	3.9215	4.2438	4.7795	2.7914	3.7875	4.9285	4.3816	4.4779	2.3991	4.9281	3.8639	4.8846	2.8682	2.5122	4.9135	4.6039	4.6211	4.2021	3.8082	3.9190	5.3194	3.5724	4.6559	3.9268	4.7819	2.3276	4.6863	4.5167	4.3765	2.8027	3.5756	4.8648	5.5253	5.1345	2.9384	3.7806	3.5382	3.1122	4.5266	3.9888	4.9299
5.0798	3.7858	4.3453	5.2434	3.4632	4.2528	3.2310	3.2397	4.2268	2.9645	4.5816	5.0147	3.8877	3.3709	5.7170	2.8996	4.6275	4.2393	5.3193	4.7416	5.6364	5.3072	3.1755	3.7754	5.7496	3.4796	4.3308	3.0045	3.2507	4.0291	5.5254	5.0567	5.4350	2.8359	4.7868	5.1306	5.0490	4.5380	3.2861	4.9041	4.0862	5.4440	5.1418	4.4898	3.3956	4.9355	4.2486	4.6520	3.1254	4.3614
3.6055	3.7281	3.8946	2.8214	3.5316	4.2847	5.7874	4.1152	2.9269	3.3231	4.9574	2.7511	4.8844	4.1669	3.6348	4.8055	4.4262	3.5511	4.1289	3.2915	4.5469	3.3078	3.7922	5.8512	4.9753	2.1599	2.8317	5.3643	5.8210	4.1750	5.2263	4.6125	3.1667	5.8915	4.2140	3.2927	3.5273	2.6441	4.8411	6.0013	4.7138	5.3374	4.5911	4.3035	3.0685	3.1806	5.4038	2.6097	3.6321	3.8958
2.8486	4.7514	5.1299	5.5646	4.8937	4.8215	4.7695	3.2825	3.2920	4.4909	5.8037	4.0846	3.9391	4.2877	2.8134	4.6288	5.7848	4.9513	4.0405	4.1392	4.7399	3.4692	4.2705	5.3815	4.0402	5.9420	2.7646	4.8551	4.8180	5.1493	4.9934	4.2504	4.5708	2.6023	3.2984	4.6218	1.7852	4.0101	3.5047	3.9014	7.0544	3.5637	2.7729	4.3124	3.0312	3.7665	3.8491	5.7277	5.4228	4.9257
4.6173	4.8382	2.8267	4.8141	4.5497	3.7999	4.4655	3.8321	2.4714	2.1596	2.9139	3.6963	3.8952	4.1251	5.6573	3.2758	3.1193	5.5801	3.0228	3.9805	3.2064	4.2923	3.4928	3.3345	2.2307	3.5536	3.8365	4.7524	3.5067	3.4464	2.5225	3.3953	6.0014	3.6364	3.6671	3.9273	3.5934	3.2670	4.5334	4.3815	3.7575	3.5556	4.6750	5.2225	4.0143	3.7506	4.5705	2.0879	3.6591	3.5830
3.9489	5.1440	6.0368	4.0382	3.7409	4.2026	5.4730	3.1609	6.5286	5.8124	4.2820	4.3739	3.9740	3.6011	5.5759	2.8889	4.1825	4.7525	4.3800	4.5090	5.0291	4.0973	5.1949	3.9652	3.6789	4.6617	3.2480	5.4196	5.6470	5.2778	3.1866	4.5370	1.9225	5.7350	2.6779	5.9526	5.3966	3.5434	6.6831	4.6226	4.9928	5.0784	5.0167	4.5278	4.0640	4.0196	3.8404	4.8828	4.7503	3.9698
2.2165	5.4930	5.5347	3.5747	5.8295	2.4670	3.8591	3.5336	3.1977	3.4727	4.5445	4.7310	4.2883	3.6518	4.6459	4.7188	3.9322	3.8184	2.9967	4.3913	3.9466	4.2045	2.8160	4.6769	4.8034	3.7703	2.6784	4.3105	2.8877	4.0114	5.2847	4.4382	1.6222	4.5540	3.4760	4.4142	4.3897	3.9129	5.2355	4.1896	4.3486	5.6389	4.0402	4.3678	5.1663	4.8348	4.0389	4.3306	4.1084	3.5023
3.6229	3.8971	4.8874	3.7851	3.8146	3.4793	3.6141	3.4861	4.8606	4.3417	3.5139	2.7992	3.5615	1.3136	3.6988	4.3126	4.0265	4.5229	3.1776	3.5589	4.5278	3.6669	4.1816	6.1701	6.1171	4.5356	5.2820	3.1235	3.0828	4.6233	5.1566	4.7801	2.3282	4.5778	4.1948	4.3319	4.2407	5.4505	6.7365	4.6659	4.8854	5.5795	5.1085	2.8327	5.8696	4.4553	4.6080	3.7464	5.3993	3.5708
2.8275	3.4397	3.9851	4.7083	4.6507	4.3706	4.3405	4.2982	5.5186	4.0222	3.7885	5.1102	4.8124	5.2157	2.4420	4.2943	4.6771	5.4375	4.7181	3.4316	5.1107	4.7906	4.1162	3.8296	3.0068	6.1372	4.7944	4.2246	2.6226	4.3019	5.6597	6.9908	4.3179	4.1200	4.0252	3.6620	3.6339	2.5400	3.6137	4.3077	4.1038	4.6770	3.5169	4.7652	4.0648	4.3998	5.4652	4.3443	1.0078	6.0031
1.4126	3.5800	3.8566	5.2683	2.3417	5.0889	2.5306	5.0544	6.3626	1.9264	4.5182	1.4607	2.8403	4.2581	6.3632	3.5875	4.5413	2.3591	6.2964	3.5674	4.6220	3.3837	4.1512	4.6894	3.9307	5.0928	5.0733	4.1710	3.9980	4.1736	3.0618	2.6703	3.4601	3.8813	4.5051	3.3357	4.5416	3.3664	3.3275	5.0986	4.4808	4.1852	4.6895	3.5502	3.8847	5.1589	3.2316	3.8329	4.9926	4.0728
5.0003	4.0797	4.7732	5.0877	4.0714	4.0410	1.4605	4.2005	4.9493	4.5062	4.4573	4.1987	2.9500	2.5494	3.3957	3.2175	5.3507	5.7439	2.6630	5.3868	5.1011	1.9429	4.5719	3.7949	4.2787	3.1144	3.9152	2.2331	4.9980	4.7913	2.8020	5.1728	4.5964	3.4601	4.7347	3.6872	4.7898	4.9749	4.6319	3.6741	5.3248	3.4514	2.7060	1.8676	4.5418	3.2782	3.9113	4.0175	5.2898	3.5924
3.3702	2.9603	6.0783	4.0898	3.8941	5.0742	4.6166	5.8057	5.8051	2.7125	4.3781	3.3619	3.9692	4.3912	3.9091	3.6994	4.1033	5.0813	3.9742	3.4716	3.3085	3.0869	4.0473	4.0387	4.1527	4.0654	3.9419	5.1910	4.3743	3.1455	4.5244	4.4991	4.3607	4.2469	2.7199	4.8024	5.3119	5.7650	4.0031	3.8526	4.6021	3.9512	4.7825	3.8922	5.4428	3.0753	3.0143	5.4752	4.3736	3.1661
3.0347	3.3310	3.9286	4.7991	3.3699	1.2258	4.2371	4.9496	5.0897	2.9603	4.0687	4.2593	3.8552	2.7863	4.1766	3.2438	5.9664	2.9967	4.2365	2.3226	4.0990	4.2559	5.1231	2.9154	4.0521	5.9319	3.2687	3.8138	5.8704	3.3279	4.4083	4.7917	4.0383	3.4069	6.3122	6.7630	4.6192	2.7855	3.5818	4.8631	2.9813	5.4433	4.5455	4.7490	4.2400	4.7486	3.3240	3.7066	3.2331	3.8282
3.3430	4.8763	3.2809	3.7926	4.8722	4.3071	4.5938	4.8325	4.5750	4.5584	4.3325	3.6622	4.9268	5.0357	4.2608	4.3297	2.8956	4.3683	4.3142	4.2635	3.6030	3.7131	5.8829	4.0975	3.9953	5.8301	3.4026	4.1321	5.3231	3.3883	4.7718	5.8277	4.5096	4.8131	4.6319	2.2145	4.0745	4.1555	4.7321	4.3820	2.6288	5.8440	4.1483	5.3519	3.1502	3.4907	3.8986	5.4582	3.4666	4.2556
4.3891	4.1874	3.6031	3.5493	6.4854	6.0688	3.5552	3.4242	4.4852	3.7303	5.6789	4.4118	2.6601	3.7444	3.9988	4.5417	4.5371	5.6245	2.5843	4.7140	2.6905	3.6987	3.9142	5.3170	2.0381	6.7127	3.8263	5.3426	3.9320	1.8635	3.6554	3.0061	3.3972	2.7615	3.8783	3.5902	3.3917	3.9042	3.5953	3.1297	5.1077	2.8103	4.9414	2.7262	3.5629	3.3393	3.4371	4.7363	4.8527	2.5946
4.2210	3.8517	5.6252	2.7515	4.1414	3.9478	2.3141	4.2056	2.8130	4.2427	4.1326	5.2610	4.0805	3.9187	2.8481	4.6804	3.2422	2.9856	4.6604	3.3445	4.2879	3.6931	4.3158	3.8847	2.9081	4.0132	4.7358	2.9668	4.6015	2.8274	5.6725	4.9635	3.8967	5.1023	4.2383	2.6596	5.2116	3.3724	3.5616	3.3379	4.4685	3.7036	3.8234	4.3414	2.5250	3.6620	5.2485	2.5192	4.2615	4.6314
5.5081	5.2768	3.3716	3.2988	2.6052	5.0241	4.8938	3.4551	3.5256	2.9697	3.6368	3.5558	4.1418	2.8060	4.4709	4.7590	3.0681	3.6043	4.8419	3.4128	3.4027	4.4689	3.1871	4.5787	2.3145	4.2995	3.6934	4.2156	4.4428	4.4120	3.2281	1.8312	3.4374	2.4089	2.9434	3.2086	2.5717	3.4167	4.6377	4.8045	5.8806	5.4016	4.5014	2.9172	3.4529	4.4525	3.7399	5.0786	3.8440	2.8948
5.7459	2.9567	4.1498	3.2897	4.7427	5.2723	4.0002	5.1047	3.4255	3.6838	2.8055	5.8334	5.7413	2.9883	5.1893	3.1847	3.8526	3.1370	4.2289	5.4141	5.1887	4.4225	2.8565	4.5191	4.6130	4.0951	4.0058	4.5834	4.2757	4.3097	5.7141	3.6806	4.7345	3.7172	4.9584	4.8710	2.9050	5.9039	3.5992	3.5666	4.6532	2.4571	4.5164	3.0062	3.6947	5.0051	5.9629	5.5581	2.8860	3.4339
5.5809	5.6563	3.9600	3.4913	4.9404	2.5086	4.7168	3.6011	3.5069	4.2740	4.0212	3.6607	3.5982	3.8253	4.6744	3.7085	5.2030	4.0358	2.8720	4.1279	3.9859	4.9504	4.3303	2.7703	4.7086	3.9278	4.0375	5.4246	5.8813	4.4771	3.8599	3.6032	4.3047	3.9689	4.6262	4.0253	3.0358	3.9421	5.1384	4.0503	4.6355	3.4861	3.1491	5.9726	3.6566	4.1353	3.5373	3.7609	3.4704	3.8052
3.7722	4.4208	2.8740	3.3432	3.6753	3.4624	4.0692	4.0868	4.4644	4.8959	3.9818	4.6943	4.7874	3.5794	3.6298	4.3016	3.6054	5.4126	4.1904	4.3970	5.2539	2.9232	2.2424	5.4813	3.7233	4.7315	4.6351	2.8180	2.9434	2.9169	4.1582	4.4044	3.3228	5.8102	4.4755	4.7002	5.4584	3.3497	3.0660	4.6739	5.4136	3.5909	4.7828	4.6012	4.8884	5.9174	4.4570	2.4814	4.8620	5.1377
4.1944	5.5554	6.0563	4.0661	3.6489	4.7462	4.8081	3.6228	3.9264	4.2945	3.4619	3.4816	4.1022	4.6357	4.5155	3.8399	3.6217	2.9713	3.7415	3.0095	3.5935	5.6381	4.3820	3.6825	4.8377	4.6053	3.4438	3.0155	4.7540	3.1455	3.1130	3.9386	3.1939	3.5138	5.5430	3.8840	4.4215	3.8594	4.9140	4.4960	3.6996	2.5983	3.4578	5.1974	5.2300	6.7753	4.2304	4.8286	3.1328	3.3629
4.8990	3.3213	3.8117	4.8954	3.8927	4.1844	3.1986	5.4451	4.0776	5.9329	5.3033	5.5448	3.9073	4.8413	2.6486	4.4646	4.2794	4.9124	5.0051	5.1274	3.1765	4.6910	3.5684	3.6112	3.7529	4.7052	3.8545	4.2266	4.8439	4.5065	4.6773	3.6010	4.7012	3.6445	4.4055	4.9293	3.7274	4.7852	4.8890	4.2148	3.8818	3.0258	3.4980	5.5069	3.0761	4.2024	5.1201	3.4915	3.1019	3.4810
2.4723	2.3768	2.8283	4.6277	3.7399	3.4157	4.7175	4.7544	4.0214	4.0037	1.9551	3.0352	3.2620	3.5691	3.4607	4.5669	5.1357	4.0419	2.7814	4.0622	5.2629	3.5842	4.5206	5.7617	4.1555	4.4666	5.1001	3.7928	3.9671	4.1657	2.4720	4.3897	4.2590	4.4418	2.9834	3.5873	2.6311	3.0482	4.1546	2.5746	3.4372	4.4623	3.5636	3.9764	4.2491	4.1257	5.9342	3.2105	3.5108	3.7953
6.5059	6.2113	3.6996	4.1207	3.8630	5.7390	4.1337	2.8576	3.5825	5.0531	3.1549	4.1565	2.7608	4.0156	4.1300	3.3981	5.2582	2.9622	3.3072	3.8998	4.2031	5.1238	4.6682	4.6018	5.0012	3.4790	3.6879	3.8953	3.1871	5.2470	4.5947	3.4876	3.8386	4.8987	4.1690	4.5114	4.4985	3.3702	4.3052	3.7519	3.0034	3.1341	4.7784	2.6602	5.1817	3.8092	2.5221	3.6061	3.6733	3.7323
3.8120	3.2295	3.2723	5.4172	2.0785	4.5445	2.9384	3.2577	4.9785	3.1542	5.1849	3.1680	4.2847	4.7587	4.2729	3.6521	3.6393	3.4671	2.6419	4.7810	5.0377	1.4457	5.4713	4.5109	3.5416	4.3277	3.3080	3.7357	4.1830	4.8067	4.6144	3.6125	5.8470	5.7075	4.4030	3.0815	3.6473	5.7880	3.1425	3.8901	6.0686	3.6469	2.5652	4.7588	3.5030	1.9950	4.4401	3.9276	4.0879	4.7338
3.9935	3.7254	4.5095	5.1902	4.1942	3.5809	3.7175	4.5894	5.0015	4.0935	4.4656	4.9137	3.7537	5.3311	4.3863	3.8481	4.4347	4.1366	3.8020	3.1880	4.6269	4.5723	4.2466	4.3478	4.1224	3.7314	3.8516	5.3390	4.7500	3.8649	2.8301	4.8010	5.0682	4.9772	5.1360	5.5071	4.3917	3.5732	3.6057	3.6879	4.1359	5.0906	5.0270	5.2939	5.6180	3.9901	3.2230	3.5578	5.2241	3.3266
3.4509	5.1258	2.7734	5.5562	3.3743	3.5203	3.6783	4.1273	4.8775	5.1632	4.3469	3.4058	3.9286	5.4688	4.5940	4.4557	5.2454	4.4204	2.2700	4.2268	4.0253	4.4681	3.9734	3.5839	3.7437	2.3360	3.4101	2.0925	4.1313	4.6822	2.7658	3.7171	5.1556	4.6636	4.6321	4.3262	2.9548	4.6285	6.4375	5.5419	3.0372	5.2447	2.7343	4.0257	4.1133	3.7303	4.2101	2.8929	3.7966	4.3528
2.4062	5.1543	4.1233	2.6390	6.1676	3.0516	4.8137	5.0402	4.4259	2.0872	5.2094	4.4800	2.7722	5.4422	3.0531	4.8052	4.7405	3.2118	3.7850	3.7617	3.6201	3.5373	4.8042	2.4243	5.5872	3.7104	2.6587	5.3059	4.0829	4.4830	3.7236	2.2074	5.1786	4.6305	5.4789	3.3617	4.3650	4.8348	3.7319	3.6226	3.8554	4.7578	4.0280	4.8902	3.4317	4.5496	5.5381	4.1229	4.1532	4.4749
5.1132	4.6035	3.4336	4.1292	3.5688	4.7151	3.7381	3.8356	3.7501	4.2729	3.1527	4.2668	4.6744	3.5492	4.5984	2.4389	3.6158	3.0895	4.0361	4.0708	3.4111	3.8513	4.7646	3.9013	2.1434	4.1730	4.6916	3.0578	3.9502	5.3935	4.8780	4.4049	6.4274	3.0770	4.7071	3.7099	2.2775	4.0563	3.6315	4.5799	5.8345	3.4608	3.3286	3.8415	3.9601	6.4289	3.5210	3.3731	4.2523	2.6001
3.0269	3.5694	4.7604	4.6156	4.7732	4.7738	4.0040	4.6190	5.4854	3.9501	5.9488	4.4868	4.5348	5.5976	4.8815	4.2856	5.6210	4.3621	3.1172	3.1171	3.6749	3.2972	4.5971	5.0677	4.2374	2.0301	4.1799	5.3391	4.0432	5.5172	4.2533	4.3959	3.5285	1.7121	4.1538	3.3202	4.2139	5.0390	2.9983	4.0482	5.2139	4.2813	5.1720	5.0499	5.3493	2.5184	5.5592	4.7152	6.3628	4.1580
4.4820	4.9887	3.1287	3.0988	3.3878	3.6638	3.8003	4.8427	2.7802	2.9822	1.8946	5.3279	4.4928	4.6006	4.2911	4.7044	6.0771	4.2889	4.1080	4.2188	6.1567	5.7778	3.4386	3.7227	5.4597	4.7012	2.8818	3.2680	4.7989	4.1013	4.0484	3.6315	5.0587	4.9801	5.3056	2.8990	5.0948	4.4221	4.2215	3.4330	4.1258	3.7800	1.4133	2.2735	4.4687	4.2200	3.6235	2.6447	3.7972	3.1015
5.4361	2.3250	2.1093	3.1165	4.7803	5.6435	4.5743	4.1530	5.6786	4.0896	5.4753	2.5379	2.1664	3.8335	3.5632	4.5674	4.2945	4.7638	2.7925	3.8840	4.5166	4.1482	4.9494	3.9947	3.4569	1.7233	3.2020	3.0190	2.6700	2.6595	3.0552	3.5524	4.5542	2.6152	4.1721	4.6954	2.4408	4.0619	2.7072	6.4513	2.3760	2.5788	3.1540	3.2483	3.4703	4.6627	3.4936	3.3106	5.4238	4.0154
4.4232	5.4545	4.7306	5.1880	4.4114	3.1206	3.6620	4.3358	1.7718	3.1723	4.2325	5.5336	4.4388	2.5485	5.1413	4.2594	3.8155	3.0418	4.5276	4.0797	3.9384	4.9675	1.9905	4.4806	5.9466	4.9401	3.8370	3.1618	5.5322	4.9478	3.2624	2.6558	1.0281	3.4113	2.4339	3.9042	5.8757	3.4264	6.0009	4.2830	2.5278	2.3443	4.7410	4.1155	4.6145	5.1896	3.6476	4.3285	4.4741	3.2194
5.0437	2.6560	6.1923	5.1507	6.4253	3.1499	2.5954	4.7278	3.8855	5.0927	6.2954	3.9739	5.2804	4.4874	3.6324	5.6016	2.6820	3.2209	5.7750	5.4743	4.9423	4.0233	4.9376	5.1236	4.1797	4.4707	3.3301	4.6280	5.4546	4.1283	4.2797	3.2692	2.1496	4.1119	4.8329	4.2206	3.2387	4.1645	4.1371	3.7045	5.2012	3.8401	4.6591	4.4330	2.9573	3.9416	4.4083	4.2951	5.5341	6.4078
4.7703	3.6076	4.5309	2.9507	6.1708	5.2652	4.5729	2.8303	4.5166	3.7253	2.3584	3.5035	2.9998	3.6402	4.1378	5.4412	3.1893	4.3183	4.2038	4.5567	4.1053	4.4930	3.0804	5.5349	5.4929	5.6864	3.0537	4.8535	3.8676	3.8671	2.7188	4.3550	5.5789	3.3683	4.5551	3.5844	5.9222	6.0739	4.0560	4.2433	2.5612	4.5539	4.2064	5.0809	4.0669	6.2024	2.0281	2.0374	5.0885	3.3961
4.2035	3.5644	3.8467	3.9898	4.0054	4.6716	5.1224	4.2936	4.5556	5.7637	3.3467	5.1238	4.4567	2.1042	4.4202	3.1630	4.1626	3.6309	3.7395	4.7509	4.5330	5.5587	4.5311	2.0270	4.4931	4.2499	4.2449	4.9125	6.7535	3.1493	4.9149	4.3891	4.5890	5.8568	4.3360	1.8231	3.1272	3.5292	4.1167	4.3855	3.4445	3.0690	3.1982	4.9099	4.1231	4.2441	2.4899	4.3241	3.9266	3.8111
4.2758	2.6354	2.7716	2.6243	3.3931	4.7625	3.2000	4.4206	5.6316	2.8370	2.5990	3.4549	3.3326	4.4760	4.4558	2.3535	4.3629	1.9428	3.1250	4.6868	4.7742	4.7166	4.3691	4.2804	4.0508	3.8974	4.4753	2.5980	2.6642	4.1517	3.9753	4.5244	4.4127	3.0973	4.0076	4.5633	2.2587	4.2342	3.1499	3.9763	5.3125	5.1738	5.1702	5.7204	5.1786	4.9636	5.5986	4.5063	2.9915	3.9665
3.7039	5.2557	3.1450	4.4998	3.2065	3.9480	4.7354	2.1808	2.8013	3.8467	5.5685	5.8244	3.7256	4.7617	4.8948	4.0993	2.8211	5.5887	3.8569	3.3525	4.2336	4.5467	3.0865	5.2319	4.7301	3.5920	4.0202	2.9558	3.7883	4.4923	4.2054	4.5913	4.3358	4.5069	4.5309	5.0189	5.3311	3.9903	3.2070	4.4278	4.0993	3.9525	3.9767	4.5779	3.0469	4.9738	5.1998	5.1539	3.6666	2.7068
3.7057	5.0250	2.5757	3.3919	3.5946	4.4667	5.0627	4.9491	4.2119	4.0138	2.9341	3.9464	3.8621	5.7472	4.6380	5.0701	4.2576	4.3484	4.6726	4.7922	3.4118	2.5514	5.0003	2.5119	2.8056	3.9241	6.9779	4.3572	4.9211	2.7342	3.6301	4.5505	3.4759	3.9512	4.3919	3.0150	3.7629	3.0340	3.7563	4.3898	3.6772	3.8213	2.3579	3.3643	5.0879	3.2239	3.6847	5.1834	5.5926	3.7084
5.0691	2.9365	5.1024	1.7554	4.2502	4.3378	4.7286	3.0330	5.2300	4.9242	4.3097	3.9046	2.1953	2.8836	2.6836	5.5896	5.4872	1.6639	4.5238	4.2339	4.3760	3.7737	4.4574	3.1572	4.7561	4.6646	3.4339	5.0452	5.3824	3.6381	4.4908	3.6860	3.7677	3.5277	5.3115	4.2872	4.3051	4.8126	4.9354	3.5629	4.3055	2.6917	2.4139	3.6342	4.0386	3.8191	6.8632	4.5313	4.6951	5.1506
2.0719	5.0777	6.3469	5.1366	3.5435	2.8105	5.5806	5.5676	3.8017	4.1746	3.2622	4.1867	3.7384	3.7804	5.7676	3.6826	4.0002	4.4623	3.1801	3.6477	4.3575	4.4830	5.7695	4.7845	4.6944	4.1579	3.7132	4.0134	5.1844	5.0216	4.4076	3.3490	2.5716	1.8240	4.0785	3.3526	4.9314	3.3419	4.6272	4.2747	4.8486	5.2344	4.4969	6.7257	4.9727	5.2255	4.2145	5.5075	3.8204	5.2596
6.3581	5.5871	3.6376	4.0532	5.4120	4.6458	4.7963	3.7750	4.0594	4.6316	3.4806	5.1353	2.6128	4.1789	3.5298	3.6111	4.6604	3.2382	5.0782	4.0108	2.6086	4.6578	5.4858	5.1296	5.3730	3.3226	4.6773	3.3958	4.0430	2.0655	4.7848	3.7569	5.5338	4.9277	3.9517	3.9122	4.1060	6.0025	2.4507	4.2624	3.2809	3.3444	2.2217	3.5731	3.7871	3.8344	5.1029	4.5939	4.2955	3.2042
5.1895	5.3302	4.6960	4.0399	5.2893	5.1830	4.7378	4.7889	2.0981	4.8089	3.3384	3.8044	3.9681	4.1018	3.7895	3.1643	3.4856	2.7182	4.6855	4.7118	3.3736	5.0336	4.4958	2.9658	3.6286	4.3829	6.7376	4.9891	4.0287	1.7330	4.3937	4.5139	3.7209	2.7113	3.5860	4.4835	4.3096	5.0532	3.8790	4.2234	3.7711	3.9590	4.6861	1.6699	4.8907	3.6000	1.6978	3.5537	5.3435	2.7939
4.0425	4.1611	5.3637	3.9852	3.4228	3.7887	3.4787	4.1830	3.8466	5.4197	4.0146	4.3154	5.3428	3.8520	3.6461	4.4076	3.0580	2.2915	2.3898	4.5657	2.8952	3.0411	2.6108	5.0555	4.1973	5.1140	3.9783	6.4227	2.5934	4.6198	3.6491	5.3039	3.1607	4.7426	4.3925	3.7003	4.6666	4.4685	2.7931	4.9221	4.9301	5.0275	5.2600	3.4205	3.9517	2.4912	4.7737	2.8993	3.3445	5.2638
2.3927	3.0735	4.0572	2.7722	4.9545	5.6440	3.8247	3.9754	2.5980	3.3454	5.3598	5.2061	2.9334	4.4079	6.5969	6.1862	4.3164	3.8341	4.1984	3.5891	5.7241	4.0664	6.7496	4.6124	4.5355	3.9835	3.3677	5.6496	3.1267	3.5667	4.2353	2.4420	3.5676	2.8421	4.5031	3.5660	2.7600	4.7836	5.0313	2.7930	3.3363	3.5597	4.7631	4.2432	5.6189	4.8508	4.0294	3.9005	3.3195	3.3817
2.3051	3.0026	4.1613	3.8355	4.0977	6.0062	4.4652	3.0671	3.7819	5.6929	4.9525	4.3644	3.5921	4.3044	2.2053	2.6017	4.1927	4.2853	3.3378	4.6069	4.1694	3.5100	2.9778	4.2948	3.2050	4.2471	5.8728	3.7630	5.1660	5.3523	4.5163	4.4578	3.3163	3.4749	4.6844	3.9074	4.0776	3.8227	2.8688	4.4890	3.4437	4.8373	2.5715	5.0047	3.9006	2.9940	4.5414	2.4675	3.4826	4.7756
4.8470	4.0634	3.3602	4.7623	2.9944	6.1596	3.8507	5.2446	3.9496	3.0017	5.4846	3.8116	6.4174	5.1921	1.6273	3.9565	4.5711	5.1821	3.2432	4.5937	5.0202	3.2572	3.4049	3.8018	4.4323	5.1275	6.3709	4.7746	3.5676	6.5748	4.0471	3.9541	3.4660	4.1783	4.3209	3.1626	4.4753	3.4537	2.8658	2.6766	2.8549	4.0318	3.5515	4.0739	4.6831	2.7665	3.4935	3.5244	4.3502	3.1556
2.6577	4.5082	4.8418	4.0286	3.7780	4.3285	2.5850	5.0953	4.9489	3.2964	2.7971	5.9642	3.0472	4.5242	5.3011	5.7237	2.6673	4.7398	3.5619	4.0386	3.1780	4.2249	4.2891	3.1048	3.6616	4.2814	3.1503	5.8364	3.4521	3.5962	5.7308	4.2454	3.3787	3.0206	4.5950	3.9524	5.4305	4.3366	4.3498	2.8780	3.1845	3.6215	5.0304	4.2362	4.5667	4.5119	4.2432	5.1188	3.9109	4.0521
4.5753	5.1140	3.1109	5.1416	3.1758	6.0182	5.6771	4.1627	4.8011	4.1989	4.6913	2.4795	4.9265	5.5427	5.3124	4.9659	5.0678	3.3798	4.0974	4.1922	4.6911	4.7186	4.9858	4.3188	5.7661	4.7585	3.5013	4.0481	4.2497	5.5438	4.4136	4.5893	5.4415	3.8566	3.6763	3.2023	6.3182	5.6530	3.7797	4.6643	3.7405	3.0567	4.4319	3.6942	4.0488	3.3609	3.9999	4.4802	6.1579	6.3231
5.1807	6.1913	4.4457	3.5862	4.2807	3.6053	3.6283	3.0957	4.1310	6.6450	5.3153	2.9035	3.3010	5.5915	5.1004	3.7034	4.7378	2.5858	3.4101	5.7199	4.9834	2.7347	2.6678	3.1190	3.0231	3.4399	4.2207	4.7826	2.7904	2.9676	3.2558	4.1813	5.5821	5.1878	5.3948	5.1032	2.9059	4.4880	4.8921	2.2653	3.7805	4.0450	4.4921	5.8491	3.7163	2.4693	3.5575	3.5635	3.1612	3.9024
3.6078	2.7345	4.2337	5.4292	4.9978	2.8717	2.5108	2.6845	4.2934	3.4400	3.8946	3.5000	3.8603	4.0150	3.2285	3.3633	5.0571	4.5075	4.1558	2.9102	4.4647	4.0722	4.6187	3.6260	4.8608	4.0988	6.4099	3.3241	4.1995	2.3752	3.9423	4.5613	4.8468	4.1402	4.7261	5.4385	4.2423	3.6185	5.4365	2.2553	4.6982	3.1684	4.3105	4.4594	5.7250	3.5877	4.3514	5.4859	3.8324	5.1044
6.6502	2.1915	2.9364	4.1423	2.8888	4.2367	5.0802	5.2302	5.0402	4.7160	5.0653	2.4484	4.4360	4.2061	4.9457	3.4675	4.6715	3.9333	4.6871	5.6060	3.7518	4.6141	2.6619	3.4418	4.8834	3.7724	3.5807	3.3666	3.4559	3.9602	3.0427	3.2376	5.4396	2.8120	3.4718	3.5004	4.5086	3.6430	2.4761	5.5701	4.5930	3.9315	5.8881	5.0085	3.3506	4.7627	4.1517	3.9567	3.6361	5.1731
3.2265	3.0993	5.4666	4.5756	4.6459	5.4800	5.1850	6.5183	5.4121	4.6003	2.9856	4.2758	4.3626	2.4148	2.9562	4.3535	5.0243	2.8281	3.2705	5.1544	4.1322	3.5509	3.1762	3.2556	4.2808	4.1565	3.2503	3.0242	5.4064	5.8841	4.8828	4.1313	3.6573	4.2535	4.1981	4.7256	4.6729	1.0907	4.2189	6.6073	4.5486	3.4094	2.7279	4.5207	2.7853	3.7571	3.9792	5.0147	4.3677	5.6467
3.9159	4.1303	4.4267	2.5125	5.5261	4.2670	5.0968	3.1021	4.0638	4.3683	4.4668	4.2322	2.8401	4.3949	2.9396	3.6768	6.4271	3.4825	2.6181	5.2967	4.6670	4.0632	4.7998	3.5340	5.5010	3.8409	4.9976	4.3895	4.3294	3.4844	4.0823	3.8435	3.1497	4.6604	3.3027	2.9865	2.7283	4.7716	3.9722	4.8849	3.8998	4.1558	6.2681	4.5923	3.1754	3.9110	5.0273	3.6371	4.0330	2.8407
2.5941	4.0187	2.7451	3.9432	3.4688	3.7604	4.0412	4.3943	5.1921	3.5004	2.7823	2.7447	3.9505	5.1450	4.2806	4.5749	3.8702	3.8607	4.7631	5.0289	2.9307	5.6089	6.9607	4.6176	4.4424	3.1062	4.5641	5.1642	4.5522	4.9277	4.3099	2.9429	3.6851	2.9584	3.2176	5.6181	4.0434	4.9892	3.1754	4.7563	4.0122	2.9780	3.7633	4.8290	3.9931	3.2655	2.7125	3.4581	4.0859	4.4391
5.3369	4.8067	5.0558	4.4196	3.4449	6.0816	5.6683	3.3548	4.7452	3.3827	4.8643	2.2565	2.9122	4.7175	5.7726	4.1102	5.3091	2.7891	4.5649	4.0766	5.7941	3.7404	3.9726	4.0360	3.5958	4.2049	3.2283	4.7282	3.0824	5.1861	5.2350	4.9986	3.7364	4.7717	3.4297	2.9897	5.2384	3.2253	4.1227	4.3576	3.2195	4.6218	4.3460	3.1450	4.8203	5.1809	3.4018	4.2061	4.5496	3.8149
4.1155	4.7013	5.0878	3.6236	6.4879	5.2596	5.3520	3.2119	4.0307	3.6734	4.3333	5.0346	5.1923	3.1832	3.6682	3.9632	3.8513	3.4003	4.8923	4.6942	3.1435	4.3754	3.4682	4.6023	3.7854	4.0939	3.9298	1.2329	3.2577	4.3567	3.6215	5.1002	5.2994	4.9183	5.5460	4.0604	4.4950	3.4933	4.1491	2.1710	5.5141	2.7707	4.5708	1.8029	5.5147	3.4302	3.3943	4.0558	3.1424	5.6495
4.2322	4.6609	5.7463	4.4039	4.0985	3.6717	2.2561	3.7212	5.0213	5.0142	3.3406	6.8130	4.3563	4.5697	5.3087	3.7730	4.5800	4.2643	3.9220	2.8054	3.2879	3.2175	3.8277	6.0265	2.6789	4.1373	3.5696	2.5227	4.0124	5.5846	4.7047	4.4841	4.0925	5.2294	5.7010	3.8997	3.5988	4.5609	4.1324	4.4352	3.1338	4.6394	3.6934	4.3247	2.4244	2.7068	3.2494	3.8713	5.2938	3.1738
5.2660	3.6566	4.6581	4.0062	4.3285	3.8484	2.1231	0.2960	5.0121	4.2699	4.4037	4.0841	5.2731	3.1985	4.5788	3.3599	2.9222	6.9847	3.4987	4.9329	5.1675	4.0239	4.3051	3.7326	5.1796	2.1253	3.9472	3.7815	2.3871	5.2679	6.7726	3.4926	5.6052	2.8733	3.8068	3.9656	3.5702	4.6898	3.6108	3.3087	4.9080	3.7553	5.3971	3.1362	4.3223	4.5726	4.8310	3.3925	4.5985	4.8558
5.5175	4.5450	4.3630	3.3531	5.0105	4.5888	3.2247	3.7833	3.6519	4.8074	3.5735	4.5675	3.5528	2.3326	5.5306	4.3262	5.1929	3.6614	3.3487	5.1153	5.0991	4.7496	2.6387	4.6272	6.8929	3.1776	2.2712	3.8197	3.7037	4.2857	4.7407	4.5860	2.7384	3.4165	3.4500	2.8522	4.6842	3.4619	1.7241	3.5192	4.4065	4.3224	6.2255	5.2203	2.5349	3.8110	5.6441	3.9355	4.9844	5.0277
3.3926	5.9332	3.5448	3.4870	3.2177	4.8673	3.6759	4.9136	5.0170	3.6960	4.2593	4.1852	4.8815	2.5803	3.6265	5.1715	4.2422	3.4939	2.5917	4.0025	4.1811	4.8704	4.6266	4.0423	3.9247	5.2539	5.1378	3.5925	6.2366	1.7608	3.8777	3.1049	4.7258	4.4846	6.1780	3.2893	6.0981	4.6495	2.4436	5.9156	5.2304	3.3992	5.6056	4.3033	3.6695	4.9793	5.0892	4.9362	4.3896	5.2499
4.8895	2.0118	5.5565	2.0911	3.7966	3.0730	2.0314	4.0251	4.6815	4.8856	3.2286	4.0163	3.2890	5.0268	4.3832	3.0794	3.1848	5.3788	3.1422	3.4132	3.9247	2.3024	3.5801	3.2348	3.5529	4.8764	4.6259	2.7147	3.2307	3.9608	4.0513	4.4354	4.9287	4.7049	5.2097	4.8657	2.7474	3.9529	2.6462	3.6257	3.8837	3.2091	2.8670	2.3806	3.0295	4.4624	3.1298	4.5514	2.9887	3.2050
5.3082	4.3093	5.0849	3.7193	4.9710	3.7898	5.5494	5.4359	4.3169	3.0247	4.6780	4.7256	5.1698	4.9669	4.9821	3.0399	3.0723	3.6884	3.5931	4.7138	4.0150	2.8657	3.6085	3.6398	4.3256	4.2670	6.0713	5.1318	2.9026	3.5867	5.6472	3.0861	3.1200	3.6956	4.0048	3.8349	2.5191	4.4802	5.4208	4.6729	2.6359	5.1168	4.2413	3.2130	4.8279	3.5003	5.4844	5.5547	4.4794	3.5919
4.5583	4.4188	5.3758	4.8801	2.9420	3.0041	3.7508	4.2645	3.1720	4.3262	4.9247	5.5992	3.9573	3.2795	5.0291	4.7313	4.8633	4.7099	4.4958	4.5834	5.8329	3.4636	4.5521	5.6053	5.3386	3.6955	4.3089	4.1524	4.8053	4.3914	3.5958	4.8225	3.9397	4.8536	4.0759	2.6756	3.8869	5.1373	4.5831	4.8720	3.4989	3.8011	3.8989	4.0634	3.5983	5.4106	3.5587	4.3899	4.2547	4.7719
4.9631	3.9665	4.8426	1.9802	3.7495	4.0752	5.9976	4.2457	4.5074	4.4847	4.5704	3.3338	3.6045	4.3083	4.7081	3.9951	3.7066	3.6774	3.0120	3.4822	2.3802	5.8772	3.9496	4.4612	5.4324	4.1709	4.8185	3.8273	3.8528	2.0391	4.4979	2.0083	5.0518	2.9272	2.5846	3.7117	4.3039	4.9612	3.5760	2.5884	3.8353	5.2367	3.5772	4.4920	4.6776	2.0770	3.3770	3.9820	3.9047	4.3654
3.8143	5.1791	3.5575	5.5548	4.7717	2.9410	4.8686	2.9949	2.9337	5.1313	4.8590	3.4249	4.1364	2.1240	4.1347	5.4644	2.7290	3.8973	2.8550	5.0822	3.1036	2.6323	4.8420	3.7578	3.7555	3.2107	4.1646	5.1316	3.4493	4.1995	4.7767	4.2689	3.0624	3.1006	5.3692	3.4330	4.7128	2.7128	2.8516	3.3183	3.0781	4.2390	4.7820	5.0025	3.2069	4.3228	4.7140	3.9896	4.0549	3.5827
4.4683	5.5170	5.7939	3.5727	6.0423	4.3744	4.7240	3.6629	0.8975	3.7488	5.7545	3.3154	5.4565	5.9927	3.0212	5.1893	5.5236	4.4602	3.8848	4.9223	6.5905	4.0803	6.4114	3.5646	3.8887	4.9244	4.0397	4.8404	4.7380	2.7871	3.3922	5.3377	3.7190	4.1446	4.8702	4.1991	2.2848	4.4343	4.4906	3.0816	5.0394	4.0349	4.5200	6.2813	3.7782	2.6912	2.6566	4.9925	5.0378	5.3501
4.9925	4.8208	2.8268	3.7982	2.2670	4.8316	4.4418	5.1933	5.1343	3.9310	2.2720	6.5180	5.6095	2.8239	3.5308	5.0112	4.0301	4.3652	3.3713	7.2949	3.7676	6.4357	5.5716	5.0461	3.3890	2.8328	3.2508	3.0787	4.6704	5.4579	4.8985	4.4922	2.4448	4.8399	2.8675	3.8163	5.2027	2.6820	3.5769	3.7586	4.9339	5.2944	1.2439	4.3894	4.2528	4.2006	4.9910	5.6166	4.7211	3.6181
4.0549	4.1490	5.8603	3.0883	4.5555	3.6442	1.3835	3.7025	3.5245	2.8237	3.8808	5.7497	3.0384	5.9652	5.4102	3.5224	5.6348	3.6178	3.0608	3.5826	3.9030	6.5024	4.0559	3.1152	3.9872	4.0731	4.5891	4.4571	4.7704	4.0517	5.0355	4.8817	3.4996	4.9223	4.1564	4.8794	4.6506	3.2861	4.6086	4.5254	3.8005	4.4415	4.3775	4.4540	4.2345	4.3000	3.5957	4.7350	4.8739	3.2150
3.7937	5.0231	4.9580	3.3427	4.1700	3.0677	4.1888	3.3189	4.4407	5.1631	3.8579	5.0552	3.7276	4.5529	3.0638	4.2981	3.3364	4.8311	3.3233	3.0307	2.0553	3.1127	5.7502	4.0065	3.5127	4.7643	4.8293	4.6543	4.7284	6.1235	3.8025	4.5148	4.6563	3.8220	4.0455	4.6438	2.5079	4.2115	3.9023	3.3348	1.5566	3.3036	4.9951	2.7468	4.3144	2.9889	4.8378	4.3746	4.3113	3.9251
4.3908	4.8450	3.7491	2.4475	4.0865	3.4290	5.5733	4.5959	3.1796	3.0353	3.1610	4.1870	4.2930	1.6313	4.7836	3.1908	4.1311	4.9875	4.0464	4.5718	2.8248	3.3903	4.7728	4.4012	5.9901	4.5262	2.8752	3.1966	4.5868	4.1751	3.8635	6.8541	2.6317	3.8346	5.2939	2.3389	3.3080	1.9341	3.0714	4.8730	3.7651	3.7547	4.4701	3.4385	3.1154	2.4816	5.0608	3.1230	2.8954	3.8015
4.0441	4.4143	3.3437	4.7975	5.3655	4.5343	4.0296	4.4200	4.0671	2.9978	3.1354	3.8342	5.5047	4.2982	4.5722	4.3724	4.2205	3.0554	2.5414	3.4184	2.9016	3.7573	2.9137	4.5286	4.2896	4.2516	3.7498	3.8685	3.8457	5.1657	4.3746	4.8339	4.1861	4.5698	4.2208	4.1768	4.0246	2.9692	4.3593	3.2666	5.0496	2.8416	2.0156	4.3833	3.0420	4.3063	5.1445	5.6713	4.9446	3.0784
4.3270	2.2934	3.3715	2.1512	3.6393	4.0284	4.1316	5.5146	2.9493	4.9945	2.6855	6.0272	3.5395	3.5157	4.3762	4.3345	3.2266	5.6091	3.3199	4.8569	4.0356	4.3318	3.1813	5.9859	3.4605	3.4658	4.6364	3.9489	4.3544	3.8821	2.6153	4.9730	4.8225	3.9598	3.4437	4.8432	5.7967	3.3298	2.3692	5.1393	4.7901	3.3135	3.4580	4.0742	3.2491	5.9075	3.6719	4.3173	4.7881	2.8750
3.7829	2.6244	4.2159	4.7290	2.8270	5.0111	4.0947	5.1977	3.1633	4.1470	5.1251	1.4475	4.1901	3.4288	2.9016	5.1305	4.1393	4.7907	4.3511	4.1973	3.0092	4.3513	4.7562	6.2536	4.6085	4.2418	5.0833	3.9637	3.0961	4.1431	4.6827	4.1787	2.1067	5.1031	3.7231	5.3049	4.9302	2.7876	5.5495	4.5068	4.4960	5.3314	5.5004	5.3610	3.5355	4.9020	3.9871	4.3569	3.9665	4.5585
4.2990	3.2844	2.4793	4.8061	4.1539	4.3372	3.3131	5.7117	2.7756	4.3233	3.9279	3.2609	2.8226	5.0656	3.6343	4.9762	3.5901	3.9913	3.0860	3.4473	5.2365	5.2028	5.5723	3.6824	4.1172	4.5487	4.8717	3.1903	4.5519	5.1935	5.1556	4.7842	2.6212	4.9540	4.4125	6.7607	4.1108	4.5704	5.2928	4.3418	4.1393	2.5795	3.7408	4.4993	4.9774	3.2623	3.7049	5.0234	3.1622	4.4488
2.8399	4.1601	3.6557	4.6008	4.0345	5.0950	4.5402	4.1246	4.4745	3.9291	5.2328	3.8009	3.1537	3.3530	5.4948	4.9038	5.2817	5.1912	3.8384	2.4547	5.3144	3.7302	4.4918	3.5347	4.5867	3.9831	4.6995	3.2628	3.8395	4.7278	4.5363	3.1170	3.6803	3.3707	5.3548	5.7764	2.9525	4.8746	4.6743	4.5851	3.4772	4.5028	5.2774	4.2235	4.4286	3.7146	4.6166	3.6177	3.8867	3.6782
5.8470	3.7040	4.6974	5.1669	2.4535	4.8466	4.4711	3.5238	2.4917	4.8760	3.8654	5.2166	2.4127	6.0838	4.6591	3.7584	3.5296	3.9847	3.2709	2.7522	4.4303	2.6394	4.3305	3.7704	3.2317	4.5299	3.7585	2.1371	3.8843	2.4391	5.5974	2.5469	2.8385	4.9136	2.8759	3.4453	4.4952	4.6259	4.8081	4.7837	3.6552	6.0018	3.7862	3.7183	3.4821	5.1766	3.0894	3.5022	4.2233	3.1103
4.6814	4.1411	3.5637	4.2146	3.9938	3.5619	3.7546	2.8400	2.2767	2.6368	3.8027	3.2575	5.2435	4.2938	3.4891	5.4053	2.9141	4.7530	4.5253	4.2121	3.2033	4.6592	3.2373	5.6940	3.9484	3.0224	5.3073	3.4633	3.1026	1.9455	5.2877	3.3935	5.1718	3.6938	5.8216	4.7948	3.3573	4.1548	4.0638	3.8172	3.7336	4.2134	3.5988	1.6412	3.7580	3.8405	3.6362	4.0221	4.5803	5.1426
4.5251	4.3194	4.1818	6.5020	3.4418	4.6315	3.7863	4.8089	4.8946	2.6599	4.4643	2.2616	3.7136	4.7968	3.7413	5.4570	3.0781	5.2877	3.5556	5.4135	4.3740	3.5818	3.3497	3.8847	5.3850	3.0903	5.6396	4.2676	3.0680	5.7992	3.3535	4.1219	5.1577	4.7002	3.5492	1.6022	4.7277	4.8079	2.9875	2.6408	1.5083	3.4136	4.7811	4.4134	3.2406	4.3538	3.4200	2.9332	3.8223	4.3698
4.6040	3.4658	4.3331	4.5782	4.9345	5.3013	3.5645	3.5870	3.1616	5.1512	5.1897	5.9577	3.1979	3.2222	3.2209	4.1150	2.9116	4.1475	3.9692	3.8145	2.8734	4.8689	3.7377	3.6134	1.5253	4.8122	5.4562	6.0270	3.1700	3.3135	3.5474	4.0685	3.3488	4.2496	3.5767	3.0409	3.0977	3.6075	4.2701	4.4678	4.4317	5.3812	2.4391	3.7869	2.7359	4.8595	3.7794	3.7939	3.5239	5.0277
4.6325	3.9112	4.8013	3.7749	5.4477	5.3951	4.2475	3.0574	5.9588	3.4044	4.9681	4.7831	4.3567	4.4696	3.9855	5.2476	5.0793	6.0289	3.3493	4.1878	3.9951	3.9186	3.6267	2.1417	3.8332	3.1348	5.3076	2.5725	2.9235	5.2752	3.4311	3.6790	3.4961	3.4281	4.8663	4.9327	4.7805	6.3777	3.5145	4.0022	4.8672	4.5316	6.1522	4.2752	3.1840	5.0608	1.8212	6.0947	3.3288	4.3193
5.2204	4.0904	2.7904	3.1606	3.6564	4.1881	4.9225	5.8589	3.9958	3.3424	4.7859	3.7549	4.1006	3.9809	4.4600	2.9222	5.3424	4.6809	4.7530	4.5805	5.0245	3.5245	3.3177	5.5653	4.0191	2.4250	3.2694	2.4595	3.1066	3.9053	4.4672	4.2092	3.1249	3.5722	4.5623	4.4474	2.7731	4.6134	4.7403	3.9881	4.5442	3.8468	2.5469	5.2587	4.6389	3.2836	2.5856	3.6428	5.3026	4.3420
1.4151	3.1236	3.2704	4.4218	4.0147	3.8302	5.6120	5.2526	3.4608	4.8473	5.5428	4.4335	4.1430	4.3679	3.3270	4.8533	5.5737	5.1377	2.6002	4.4697	4.4172	4.4712	3.7198	2.9553	3.8908	4.2029	5.3677	3.0565	3.8210	4.0932	5.0648	5.2607	3.3018	3.7049	4.3233	4.3293	5.4041	3.4914	3.2098	4.0287	4.3622	2.1832	3.9822	4.2346	4.3493	4.1227	4.0384	2.0749	4.8030	4.4124
4.1960	3.8972	4.0407	2.8888	4.0749	3.6859	3.3023	4.5924	3.9320	5.5377	4.0172	3.4724	4.4185	5.4285	5.6653	3.4880	2.3080	3.2851	2.6209	5.1113	3.2620	2.2252	2.9420	4.9412	4.0611	3.3256	3.4988	3.5862	4.0919	3.7740	2.6286	4.6939	3.9609	3.3181	3.3095	6.2648	2.6657	3.8363	3.6629	4.2858	4.3199	4.9770	4.2948	4.5964	4.2758	2.9771	4.8294	6.0118	5.3946	4.5269
5.0074	4.3703	3.2406	4.1124	3.0978	1.7008	4.3815	4.3368	5.6144	4.1295	3.4748	3.3968	4.9717	3.4973	3.9817	4.7526	4.9122	4.5801	5.9901	4.3588	3.3248	4.3880	4.6069	4.8723	3.9515	2.2280	4.6808	4.8686	3.4558	5.1814	4.5521	4.3802	3.5982	4.7247	2.9957	4.0084	2.0346	4.2224	2.4238	3.7046	3.3543	3.7609	6.1564	2.2244	3.6506	3.8347	4.4824	3.3308	2.6192	5.7722
4.7222	4.4481	5.3855	1.8511	4.1836	4.6508	3.7901	4.0956	2.7783	3.6300	4.1802	5.6929	5.3741	4.4104	4.6570	5.1619	4.2427	2.7989	3.0230	3.1710	4.8657	3.6650	3.7031	4.4097	4.7408	4.3143	3.6668	3.9369	3.4478	5.7586	3.7825	4.8698	2.3478	3.1010	4.9162	3.2973	4.0054	4.1951	4.8561	3.4690	4.4499	3.2959	3.9802	2.3496	5.6104	4.5235	3.3053	3.7893	3.7613	3.5542
4.2301	4.4795	2.9856	3.7559	3.1655	4.5632	5.1473	4.4961	3.3932	3.1029	3.1216	2.0562	2.5913	3.2289	5.7861	6.1182	4.0744	4.4331	3.2661	3.1623	3.5054	4.5909	4.0932	4.7763	5.7469	3.1369	5.2807	5.4926	3.1095	5.2543	3.3350	5.0498	4.1676	3.9247	4.1603	3.0484	4.5664	5.6987	4.0594	6.2090	2.9358	4.8706	3.7839	4.3947	4.1848	3.9004	4.4139	4.0094	3.8225	5.1323
4.0377	2.9691	5.1281	3.6842	5.4336	4.1633	4.1186	6.1937	4.0686	3.1705	5.3726	5.2146	5.7501	3.8536	3.7355	4.6834	5.4424	5.5714	5.5600	4.3646	3.8554	4.3561	5.3885	3.8958	3.3342	6.0306	4.1050	3.6743	3.9277	5.2217	3.3049	2.6254	3.7235	4.8259	4.5261	3.6303	3.5006	5.2540	4.7904	4.2266	3.0731	4.8764	5.8256	4.2159	3.7146	4.2570	3.4139	4.9008	4.1300	4.1371
3.2256	4.8184	3.8342	4.9422	4.0389	4.3543	4.3050	3.6350	4.0636	3.1037	3.6717	3.8554	3.8063	3.2654	1.7836	4.1581	2.3125	3.8445	2.9034	3.3408	5.5703	2.7135	3.4911	3.9169	5.2562	4.2518	6.0546	5.1527	4.5653	4.2317	3.5239	4.1285	3.6397	5.1693	5.2784	4.4732	5.2410	1.7936	3.6506	3.1925	3.7489	3.7066	3.1631	3.7379	3.5140	4.7593	5.0655	4.3022	4.0763	3.6108
4.8718	4.6227	3.7659	5.7116	3.0865	5.3578	3.2722	4.0756	2.5787	4.4809	3.5843	2.5140	5.5867	5.1133	4.9744	4.9987	2.9582	4.0598	4.3169	5.2202	4.6986	4.4276	3.7727	3.6450	4.0762	3.9152	4.1521	4.0696	5.5460	3.1188	3.5280	5.1865	2.1995	3.5245	3.7413	4.1345	2.5394	3.1260	5.3262	4.0812	4.3954	4.3184	4.8993	3.8761	2.6636	4.3707	4.3869	4.3586	3.5051	1.9838
3.4549	6.0650	3.3471	2.7834	5.2373	5.0408	4.5893	3.4362	5.3882	4.0521	4.2987	6.2800	4.3668	5.3993	4.4981	4.1861	4.4478	2.8963	4.1408	3.6024	5.4170	4.2606	4.4250	3.1119	3.7338	4.4212	5.3789	5.5370	3.8168	3.7323	2.0816	5.3937	3.5619	4.3668	4.1186	4.4606	4.6632	4.5039	2.4004	3.6341	5.1043	2.7018	6.1137	4.3048	3.8898	4.4858	4.2044	5.4731	4.5007	3.9449
3.9385	3.5568	5.5300	4.5308	4.6946	5.8960	3.5953	4.6967	3.9870	4.4009	4.6858	3.9875	3.3858	3.7487	4.5171	5.6840	5.6636	4.7398	4.5402	3.0828	3.3759	3.4654	2.3464	4.5741	6.8635	3.2200	3.9667	4.9335	3.5396	3.4528	3.4553	3.4240	1.6442	2.7055	4.3963	2.7624	3.9600	2.0716	5.6384	6.0143	5.6213	6.3437	2.2292	3.3455	3.2604	4.1637	5.2400	1.9605	5.2737	4.2801
3.8526	2.9857	2.9736	3.3065	4.7337	3.6228	5.8640	4.3015	3.7099	4.2018	3.4412	3.1454	4.5681	3.7569	4.4998	4.0399	2.3813	3.3924	4.0265	3.2707	2.9559	3.8142	4.6866	5.8210	3.9554	3.5213	3.6841	4.3545	2.8638	3.1684	2.8439	4.1754	2.8528	5.0932	3.2992	5.4309	3.9157	4.4987	3.6586	1.5838	4.3095	6.4705	5.7796	3.6880	4.5086	5.3660	5.3810	3.8042	5.3319	5.1019
4.2414	4.2761	4.0678	6.4537	5.7014	4.3638	2.4765	4.1686	2.6033	4.3889	4.7511	2.4884	4.6786	5.5068	4.2092	4.5197	3.6655	3.0940	4.6299	5.5979	4.7804	3.6950	5.7367	4.0033	3.7088	4.2744	5.3261	3.8692	2.8573	3.7920	3.2029	5.1238	3.1558	6.4705	3.2994	2.4448	4.7437	3.9649	4.5278	4.2031	2.2096	4.0564	4.1051	3.9970	5.2742	3.6760	3.2338	4.9525	4.6714	3.6328
4.2283	2.5986	4.0233	5.5563	4.3961	4.5484	3.6926	3.7498	4.2699	4.3198	2.3563	4.7030	5.4364	4.1885	4.5339	3.4653	3.5703	5.6949	5.1947	4.4734	5.1669	4.8794	4.2999	5.5340	4.2036	5.4596	4.0739	4.1864	3.6610	4.5158	4.6174	6.2348	4.7623	5.2584	4.3170	5.1400	4.6656	4.4149	5.4272	2.2727	3.5368	3.7185	3.0767	4.4053	3.7669	4.2949	3.6171	4.0179	2.5924	3.6438
4.4198	4.1932	2.5215	3.5270	4.1466	4.2636	4.8551	3.3162	3.4977	1.8200	4.7056	4.8318	5.0389	5.9030	4.6266	3.9072	3.8981	4.1406	4.3377	5.4530	3.4120	5.9909	4.3044	5.4265	4.1080	4.2954	3.9406	3.2751	5.3345	2.8252	5.1906	4.6086	4.1009	3.3184	3.9489	3.3592	5.3101	2.8911	4.8708	4.1280	3.0252	4.2077	6.1577	3.6211	4.6327	3.5829	3.4531	4.7456	5.3649	3.4389
3.5492	3.9227	5.1144	5.9461	4.6511	3.9160	4.8996	3.9220	3.6269	2.8815	5.0509	6.3347	5.8547	4.3667	3.8295	3.2379	4.4123	5.0488	3.8837	4.3509	2.9623	4.4016	5.4721	5.1630	4.0710	4.4246	3.2169	4.3655	3.5895	4.0747	5.5938	5.1721	4.0859	7.2032	4.2306	3.5651	3.7911	4.9478	4.6249	3.4185	2.8136	3.3822	3.7387	4.4015	2.9458	2.8231	3.9881	3.2281	3.3305	2.2375
3.5115	3.7969	5.6728	4.4199	3.2587	4.5926	3.0081	4.9379	4.4532	3.4364	4.2814	3.9568	3.5098	4.5923	4.7378	3.8221	4.3597	3.0558	5.3584	4.5736	3.3510	5.2079	2.6865	3.3871	4.0922	4.3738	3.2193	4.5981	4.1634	4.6484	4.3212	3.9703	4.1037	2.6340	4.3154	4.4238	4.0202	3.4309	5.4272	3.1989	3.2339	5.8717	4.6247	3.6415	4.8588	6.4082	3.4877	3.4392	3.2977	2.9055
3.0500	3.6191	4.7888	4.8686	3.0789	6.0651	3.4516	3.6474	4.0163	3.2953	3.9250	5.8158	4.8112	3.6509	3.8075	4.7799	5.1192	5.5630	4.0170	3.9120	3.1877	4.7517	2.0130	4.6407	5.0413	5.3145	5.4899	3.9483	3.8773	2.2370	3.7902	3.9846	4.9709	3.6028	2.5713	3.7148	3.7707	3.6655	4.8257	2.4021	5.4047	3.4237	4.2537	4.7113	4.4925	3.7939	4.1692	5.2304	2.7510	2.7779
2.7513	4.3541	4.3388	4.1538	3.5867	2.8024	3.0669	5.6142	4.7710	4.7591	5.3005	5.1570	4.2726	5.2611	3.3888	3.2917	4.6160	3.5172	4.2427	5.5829	4.4051	4.9921	2.2454	3.0710	3.7203	7.4687	6.1277	3.6795	3.9243	4.2362	3.4224	3.0445	4.2040	4.3367	5.2493	2.5355	5.6417	1.7961	4.8546	4.4688	3.6818	3.4393	2.4820	4.9034	3.5366	4.0638	3.7735	3.5265	3.1438	2.8059
4.7495	4.5700	6.0759	3.0907	3.6338	4.2604	5.1625	3.7671	4.8085	3.0132	4.5068	4.8738	3.2141	4.0658	4.7998	5.7602	5.8189	3.6582	3.5135	4.8386	4.5184	3.6363	4.5549	5.0426	1.8683	5.1411	5.7530	4.3222	4.0829	3.6215	2.9981	4.6584	5.1653	4.4889	5.0708	3.7504	3.9497	6.0395	2.6863	3.1339	4.3751	4.4549	2.5324	5.0906	4.0251	4.4017	3.4737	4.2205	4.9553	5.6462
3.3221	2.1476	4.7766	3.3371	3.6272	3.0741	3.8838	3.6993	4.9833	4.9983	2.9692	2.3959	4.5772	3.8099	5.3124	2.1840	5.0168	5.5407	3.5987	6.7119	3.7668	2.4184	2.1390	5.1598	3.7994	4.7086	4.5742	3.0141	5.2790	4.2301	3.4828	3.8173	3.7135	3.0961	4.4464	3.9788	5.0041	3.8556	3.7195	4.0623	5.4438	3.2951	2.5693	4.5673	2.6393	3.5088	3.6416	3.2421	4.7603	5.4414
5.7774	5.9722	4.5058	2.6567	4.5483	4.6108	5.0037	4.1727	2.7023	4.0987	4.2446	7.2336	3.2322	4.3331	3.8186	3.4310	5.1468	3.8991	3.6777	4.0119	2.9209	4.4677	2.1148	4.2669	2.8027	5.4550	4.5933	4.8493	4.8123	2.8240	4.2409	6.4729	4.9389	4.0934	5.3435	4.1799	3.0595	4.9655	3.0918	3.0453	5.8150	3.3366	3.2382	2.5400	5.3098	5.8624	4.2643	3.7141	5.0985	4.1357
4.0202	4.9991	5.2880	3.8101	2.7336	7.1742	4.2287	5.7800	4.0235	5.2632	3.3920	4.0292	2.8958	4.9626	3.8825	4.8647	3.9718	3.8766	2.8113	4.7521	4.5284	3.3562	5.2948	5.4260	4.1892	3.2699	6.6809	5.1022	3.5353	3.8452	4.8819	3.8742	3.7457	3.4522	2.4074	4.4352	3.6063	3.9481	6.0209	5.2034	3.7369	4.4868	4.2224	4.9035	3.8000	4.1025	4.7293	4.9003	4.6310	4.3106
4.4511	3.0590	4.0538	4.2609	4.5777	3.5100	5.3131	5.3351	3.7560	2.3011	3.8056	4.5991	5.6732	4.0297	3.8028	3.0989	3.3537	4.9019	4.5367	4.0417	4.3345	3.8551	4.0600	3.1808	2.8528	2.8319	3.5692	3.0434	3.7071	3.1911	5.0204	4.8943	3.5256	3.7735	4.2078	3.4024	4.6617	4.1676	3.5361	5.4975	3.7623	4.2542	3.0273	4.9446	4.5116	3.3284	4.3806	4.5022	1.6511	4.2103
2.6640	6.2917	2.8482	5.1043	2.5832	3.7258	4.3444	4.5775	4.3103	3.3809	4.5057	4.7224	5.2361	4.1789	3.4300	4.6219	3.7446	5.7804	5.5628	3.9371	4.2132	4.3639	4.0947	4.5705	4.1572	4.8372	5.5459	5.2466	3.6690	4.5428	3.2066	4.9895	4.1403	4.9502	3.1923	3.6661	4.1735	4.1381	4.1029	2.9716	3.6473	3.7992	3.3461	2.9087	4.0355	4.2671	3.8448	4.8024	3.0394	2.5658
3.9903	2.1279	4.6393	3.1770	4.2628	4.5976	4.9096	3.7910	5.0445	2.9014	2.8117	4.9057	4.5742	4.1300	2.6940	4.1422	3.9844	4.6344	4.2783	3.8200	5.4839	2.5378	4.0064	4.9706	2.9441	4.5535	4.3352	4.7110	4.8045	4.2192	3.4716	3.1971	3.9103	1.8094	4.5084	4.0554	3.2901	5.1415	3.3196	6.2633	4.8143	4.1005	4.6385	3.4614	5.7451	4.1323	3.0861	3.3840	6.3209	2.9885
3.9983	5.0043	4.4051	3.7998	3.6931	4.6419	3.5018	4.4606	5.7589	4.6848	5.5152	3.1239	5.1896	3.4317	4.0994	1.9588	2.3266	3.3075	4.1888	2.6735	4.1842	2.6687	6.7080	4.0049	3.5798	3.9838	4.3149	3.5316	3.5645	5.0030	3.6953	5.6467	2.6615	5.3483	3.0467	4.8800	3.4267	4.0613	6.3000	4.2139	3.0133	3.8785	5.4161	4.5588	5.2367	1.8071	5.0837	3.8490	3.8224	5.4283
3.4536	1.3915	4.9909	3.9241	4.6552	4.8466	3.6506	2.9438	5.5974	4.7344	4.1198	4.2295	3.3398	3.6868	5.6200	3.0711	3.7925	3.0213	5.1931	4.4516	4.6510	4.3519	3.1178	5.5178	4.8931	5.7792	6.0655	3.9692	3.9550	4.5357	4.1442	3.5147	4.6102	4.8601	2.4470	3.9626	2.5842	3.5436	5.4290	3.9174	3.6098	4.9261	5.0419	5.7463	4.3350	3.4028	4.2188	2.8659	4.0206	3.5202
5.3899	2.3065	2.6317	6.0628	3.6650	3.7037	4.7943	3.8092	3.9689	5.7694	3.7830	3.9612	2.8085	2.1620	5.4690	3.1921	3.1972	5.6733	4.7849	5.0561	4.8195	3.8890	3.2067	3.5631	3.6875	4.9574	4.3465	2.9737	3.9376	4.3349	3.1889	3.4479	3.6361	4.5358	2.8013	3.7447	3.0854	5.9355	4.3694	4.8120	4.6410	3.1142	4.0615	3.2398	3.2661	4.4599	4.1957	3.0752	4.0050	3.8786
3.8885	6.3366	3.7797	4.7579	5.3700	3.9304	4.6851	3.7935	3.9115	4.7924	4.1546	4.4223	4.7600	3.7935	3.8120	5.0413	4.7720	3.7217	3.8828	4.1477	4.5425	5.2808	4.0181	3.5456	1.2914	3.9842	3.7687	3.1083	4.0289	5.2454	5.3916	3.6922	2.3320	4.2177	4.2613	3.9019	3.1225	4.2748	3.5366	3.6407	3.5446	5.8150	3.8192	3.0340	3.6154	3.3224	4.1162	3.5285	4.3655	4.0337
3.8092	3.2784	4.6210	3.8079	3.3229	3.3644	4.9618	3.0398	4.5618	4.3389	5.4375	3.3335	5.1060	3.7914	4.8401	4.4507	4.6543	4.3343	4.2638	4.8765	4.6341	4.8435	3.0756	2.8766	3.4279	4.6432	3.7835	4.3274	4.5719	3.3554	3.6445	4.1111	2.0598	3.7581	4.8414	4.1163	4.7030	5.2678	7.1941	2.7110	3.4019	3.7813	4.0146	4.5457	5.9402	3.5855	4.3343	2.9018	3.4515	3.5207
3.0900	2.9744	2.8017	4.7759	4.6746	4.1603	4.0186	4.2991	4.7464	5.1045	4.4771	4.5466	4.2928	4.5066	3.8236	4.8392	3.5176	4.7351	2.7892	5.4411	4.6429	4.6404	4.5327	6.6635	3.9994	5.0752	4.2868	4.9143	4.2964	4.1835	4.1725	4.4337	3.3669	5.4170	2.8485	5.0778	3.4418	5.3478	3.6669	2.7631	3.8915	5.0302	4.3121	5.0310	2.2583	3.8982	3.5683	7.2944	4.7828	2.3888
3.6297	3.2309	3.3229	6.4214	5.4815	1.9567	2.5998	3.6493	3.3278	3.9348	3.7367	4.6207	3.9738	2.2920	4.2568	3.8451	4.3220	4.0817	3.6785	5.2864	5.7439	4.1917	4.2666	4.7577	3.6954	5.3965	3.8030	3.3264	4.3574	3.2612	3.9710	4.0225	2.7167	4.4798	3.7722	4.0969	4.8746	4.4115	5.7864	4.6492	4.9798	3.5284	6.0625	3.9369	4.6938	3.4274	3.8536	4.7519	3.9813	2.0326
3.6109	4.3012	5.8540	4.3747	4.7112	3.5041	5.4968	5.0662	2.7735	4.1610	5.1458	4.9032	5.0640	4.3925	4.0922	2.1739	2.9298	2.2797	3.1351	4.0169	3.2162	4.7558	4.4972	4.2431	3.9099	3.9994	4.5072	4.0408	3.4596	4.7088	3.9006	4.9659	4.0425	5.0157	4.6272	3.8524	4.0198	4.5932	0.9110	3.5982	4.4673	3.7239	4.5322	5.3593	2.8689	5.1133	5.0596	3.2297	2.9449	2.8881
3.7800	4.1586	4.3710	4.7047	3.9319	3.8286	4.2758	5.0813	3.2821	4.9871	3.9390	4.4099	3.9726	3.6918	4.6709	4.1036	4.3028	3.5271	3.8243	3.1149	5.4828	3.4132	3.5037	3.8901	4.9777	4.2610	4.4527	3.5543	3.4994	3.4702	4.9655	4.4977	3.6940	5.2571	3.1987	2.4896	3.0997	5.7011	3.5055	2.8483	3.4379	3.8980	3.9194	3.3188	3.1820	2.8945	3.7055	4.7249	3.8257	5.1242
4.2982	3.7379	3.3685	3.2653	3.6060	2.7947	4.5628	3.2043	3.3194	3.9562	3.9825	4.5989	4.6476	3.7514	3.9766	4.1781	3.3468	3.5523	4.3624	3.6829	3.0317	3.3441	3.7401	5.8148	3.6067	3.8116	3.0289	3.4847	4.7213	3.7139	5.7958	4.8368	4.6388	4.0631	2.2626	3.8683	4.1837	4.1021	5.3764	3.8155	2.7642	4.8004	4.6850	5.4389	4.2360	3.3197	3.3872	4.0875	4.4048	3.1302
2.6880	3.9932	4.1508	3.3158	4.8634	1.9797	2.5924	3.8808	4.2991	3.3853	5.6578	3.8528	5.7010	3.8818	3.2274	3.7206	4.3884	4.7034	4.2158	5.6043	4.8802	3.6040	4.3673	2.2492	2.7955	3.2485	4.2775	3.3365	4.1027	4.5149	4.8818	4.7549	4.1638	4.2332	3.9309	4.3490	2.3381	4.6381	3.1941	4.2802	5.5625	2.0069	5.6136	3.1521	3.2403	5.0750	4.6769	5.8688	3.9887	4.5942
3.9966	5.1889	4.4809	2.8031	4.7121	5.2432	5.2048	3.3205	3.5927	4.4875	4.7093	4.2551	4.5717	4.6457	2.9852	2.3091	2.8601	3.7914	4.8679	4.1640	3.4470	5.8104	4.6999	4.4533	4.0717	3.7527	4.5308	4.1238	4.0949	5.0525	3.8014	3.0789	4.3523	4.5392	6.2957	4.8817	5.2655	4.9606	3.6286	4.4385	5.5109	4.8182	4.0403	4.7773	2.2035	4.8065	3.6731	3.4616	3.7364	2.9969
5.5138	3.8580	5.4220	3.7683	2.3568	4.2411	4.9718	5.0102	3.4891	3.7112	4.4164	4.3466	2.7919	4.8333	5.1601	6.0276	3.1678	4.3661	3.9019	3.6395	4.7565	3.1241	7.1294	3.8413	4.4029	4.2802	4.2515	3.5756	5.3801	3.8128	5.3382	4.9399	2.2646	4.4928	5.1202	4.6295	3.2379	4.1806	3.9597	3.0906	3.3551	4.2705	4.2579	4.5027	3.5304	3.9889	4.3388	3.9855	5.1613	3.7272
3.7039	3.5596	4.9377	3.8024	4.6372	5.5181	4.6445	3.9718	2.8491	4.0887	3.9811	4.3466	4.2526	4.3863	4.3027	3.1663	3.9612	3.0086	4.4401	2.8269	4.2061	5.7643	4.7509	5.8614	4.5387	3.3784	4.8296	4.4106	4.5389	7.0949	4.7809	3.9616	3.7693	4.9981	4.8823	5.0254	4.6709	4.4720	4.3837	6.4086	3.5033	3.6556	5.6350	5.0337	5.0000	3.5862	4.0279	5.8833	4.4892	3.1750
3.2906	4.1373	4.0551	4.4229	3.6919	3.7044	4.0724	4.2083	2.6806	5.3783	5.0242	3.8163	3.2189	4.8378	4.7826	3.5298	6.2009	3.7190	3.9761	4.4362	4.2576	2.3504	5.0043	5.0525	4.5919	5.1491	5.9742	3.0015	4.7277	2.6562	2.9282	4.8878	4.5570	3.7345	4.6005	4.4717	4.6795	4.7256	4.4762	4.5581	4.5823	5.0125	2.4464	3.6375	4.4003	2.5360	3.5367	2.7551	4.6684	3.6812
4.9810	3.8597	5.4882	3.2499	4.5473	2.8889	3.6462	3.3141	4.5713	1.8814	2.9494	4.7049	3.9366	2.9227	5.1926	4.9751	4.2685	3.2496	4.7800	4.0097	4.4067	5.0661	5.0187	1.8236	4.3010	5.1330	2.6903	3.9403	4.1886	4.0201	4.8447	5.6074	3.2252	3.1337	5.0503	3.9691	3.3436	4.9984	4.1524	4.7136	3.2893	4.2221	2.8852	3.6723	4.2523	4.2527	3.9781	3.8060	4.5859	6.1082
6.0459	4.6371	4.7751	5.5209	3.7164	3.9020	5.9869	2.7224	4.3675	3.1939	2.8711	3.3254	5.0987	6.1810	3.9259	3.5697	4.0322	2.9900	4.6998	3.5829	4.6016	3.7918	5.6593	3.0274	4.5175	6.5160	5.2076	4.0823	2.6818	3.2611	5.4526	4.9913	4.2234	4.9638	3.5987	4.3655	4.9284	4.6603	2.5469	4.5760	4.8881	3.8297	3.8322	5.5002	3.4264	3.8838	5.2952	4.4504	4.6995	5.1182
5.3072	4.1822	2.8880	4.2032	2.9815	4.7785	4.9259	4.2906	5.1703	4.7348	2.6973	2.8503	4.6440	2.9291	4.1729	3.6526	3.0486	3.3889	3.9291	3.8155	3.1555	4.6986	2.1414	3.9558	4.5030	3.5225	4.6401	5.9251	3.5806	3.0281	5.6446	4.6028	4.8789	5.0426	3.6498	2.6672	3.1899	5.1984	2.3431	4.3550	3.5380	4.2125	4.4704	5.0740	2.7030	1.8413	3.0270	3.8793	4.7787	3.9917
4.3242	4.7586	3.0454	3.4477	4.7397	2.9975	4.8343	4.4146	3.9656	4.2490	2.5466	5.4911	4.0070	4.0114	5.0655	5.3583	3.0880	4.0920	3.0774	3.7701	4.6486	3.8363	2.2609	4.1780	3.9369	3.5836	6.4781	2.5260	4.2922	3.3758	4.6032	2.9890	5.5045	3.7342	4.1685	4.9727	3.5804	4.4003	5.6494	4.4305	5.5019	3.4865	4.3295	4.4984	4.0628	4.7926	4.7957	4.4819	3.6042	5.0776
3.5940	3.9009	5.6301	3.1238	5.3025	4.8069	4.4062	5.0792	3.6643	3.7368	3.8832	5.6843	2.9040	5.0234	4.4385	5.0229	2.9698	4.0534	4.5068	2.7874	3.7125	5.3104	5.4697	4.4109	4.4530	3.2643	5.1654	3.3922	3.4798	4.0726	4.2680	3.9936	4.6502	3.8942	6.8780	5.9900	2.2425	3.5605	3.2017	2.1615	1.9722	3.5460	4.5949	3.4553	4.7032	4.6547	5.2440	4.6530	3.7720	4.7003
3.1614	2.6333	3.4274	4.8147	3.0303	4.4236	5.4607	5.2575	3.1089	6.6346	6.5166	3.9907	2.3051	3.3596	4.6304	2.3497	4.6420	3.9906	3.0867	4.4165	4.7524	5.2149	3.4494	4.9084	2.5319	3.3177	4.0842	4.5208	4.4676	4.7910	4.6497	4.5263	4.6449	4.9299	5.1156	5.7377	3.9716	6.0740	4.2296	5.4705	5.0001	3.8287	3.3235	4.4496	4.5182	3.9483	4.0062	4.0280	4.3300	2.3822
3.2973	3.1116	4.6171	6.1546	4.7816	2.5057	4.8104	4.7623	4.4165	4.5356	3.4560	2.4988	5.2939	4.6566	5.2837	3.4619	4.5549	3.0410	4.6206	2.8293	3.0685	4.4567	4.4461	4.6442	2.6130	3.6647	2.5409	4.7305	3.7772	5.1612	3.1297	4.4147	5.2376	3.5117	5.0528	3.9561	3.2857	3.5871	5.8573	5.6876	3.5244	3.9332	3.8013	4.1938	1.5110	4.9952	3.1423	4.3556	3.4522	2.2896
4.0026	5.0085	3.3936	5.1778	3.6240	5.0076	1.8951	5.5582	3.9821	4.8208	5.3855	4.4926	4.1740	3.8334	4.1465	4.0286	4.3640	3.2295	2.7488	2.4768	3.8868	3.3448	4.2916	4.8353	5.3532	3.1634	4.7120	1.7649	5.1387	5.5141	4.4296	4.5975	4.7651	4.6062	5.5460	4.3526	2.9711	3.6645	3.4680	5.5470	4.3148	3.5294	4.3044	3.8861	6.1986	5.2289	1.8203	2.9327	5.0531	4.4776
4.1545	4.0889	4.4240	3.2262	3.5559	4.4052	3.8341	2.7123	4.2861	3.9130	5.1893	3.7797	4.3693	3.0998	3.6338	4.1155	2.1336	3.8153	3.0202	5.3466	4.1647	5.2479	5.7259	3.1349	3.8943	4.0366	4.5745	5.6747	5.0501	5.8229	2.1616	5.0819	3.6986	2.4351	5.8367	3.1296	5.8642	4.0600	3.1926	1.7528	4.7522	5.3694	4.7444	5.1884	2.7637	2.7987	3.6183	3.1385	5.0062	5.6255
3.6649	3.7568	4.3343	1.9326	4.6804	3.9502	2.9959	1.5997	5.3339	3.1434	4.3903	3.4661	3.2264	3.9629	4.4993	5.8670	4.8874	3.3125	3.1674	4.3084	5.1762	5.2177	3.4717	5.3170	4.5568	3.3304	4.3638	3.0483	3.8508	4.2151	5.1570	5.6458	5.1451	2.7445	4.4759	4.1525	3.2392	5.6637	4.6527	4.9801	5.2275	3.2161	3.9653	6.2180	5.1113	3.6920	3.1429	3.6577	3.6426	3.3824
3.9467	3.3780	4.4689	4.7063	3.7606	5.2634	2.6073	3.3695	4.5010	3.8182	3.8496	3.8270	5.2270	3.3429	3.4106	3.0583	3.6333	3.6819	3.3254	4.8317	3.5701	3.5220	4.9576	4.1269	2.7606	4.1318	3.6381	3.8680	3.3737	5.9314	3.8899	4.4005	3.8031	3.1129	5.4399	5.0861	5.7020	3.6947	3.6385	3.2906	2.8326	4.4059	3.6362	4.6082	5.7305	2.7959	3.8216	6.2615	3.9336	4.7817
4.5961	3.4479	3.4511	4.3700	4.9399	3.8142	4.7345	3.8513	4.2426	4.3972	4.0293	5.2076	5.3255	3.6615	5.6838	4.6650	5.2291	4.3797	4.0841	5.0847	4.9983	4.3573	5.6876	5.6246	2.5241	5.1029	5.0108	4.4592	4.1797	5.3461	4.7844	2.3500	3.6597	3.5384	3.9127	3.6174	2.4555	3.4300	3.2127	4.4813	4.6889	2.4035	2.8726	4.6553	3.2434	4.7474	5.9077	4.1632	3.6325	5.6263
5.2596	5.8640	3.9414	5.2873	4.3906	4.7664	3.2603	3.9192	3.3862	5.5256	2.6751	4.3208	5.3769	3.8348	4.3086	3.8028	3.8994	4.2054	4.1974	3.8433	2.8489	4.3617	4.7208	4.7484	4.1747	3.5355	3.2543	3.7565	3.2038	3.3354	5.0972	5.0665	5.5664	3.3945	3.4364	5.6083	3.6840	2.5467	3.7957	4.3872	3.3557	3.8631	4.4370	3.2402	3.9559	4.2633	3.9129	5.3549	3.9803	3.8651
6.9250	3.4879	4.4344	5.6240	3.8166	3.7965	4.0925	5.3735	3.1136	4.3277	4.5944	3.8176	6.0925	3.1422	5.2611	4.3431	3.4177	2.0144	3.9119	3.8776	2.8918	5.6676	2.1404	4.6895	4.6186	3.1267	3.1571	3.8753	2.8348	4.5792	3.6583	4.0851	3.6463	3.5890	4.4306	3.0667	3.8419	3.8282	4.5058	4.0593	3.8803	3.7329	4.7337	4.9473	3.9880	3.1496	1.9844	5.0950	3.8185	5.5821
5.6752	4.7553	4.1651	3.3129	4.8847	3.6788	3.5175	3.8245	4.7855	3.8136	3.7004	4.2295	5.2519	5.2595	5.7808	3.8958	4.8250	2.2975	2.5734	3.4455	3.7764	4.2986	4.8043	2.2645	4.8860	3.4302	3.9398	5.3305	5.9510	4.3524	3.9360	4.6049	4.5797	2.7046	5.1043	4.6319	3.7054	4.0055	3.2715	2.7845	2.5289	3.1276	5.3812	4.2146	4.2505	3.2450	3.2616	4.2033	4.4488	4.1420
6.7245	3.8567	3.7822	4.2016	3.6900	3.8817	4.7756	4.2993	2.4528	4.0650	4.3072	4.6795	5.1907	4.2844	4.7677	3.0399	3.9225	5.1405	3.9450	2.7199	4.4989	2.9982	3.2307	3.7063	3.3772	3.7988	3.8552	3.8665	3.7691	2.8494	3.9979	3.5568	4.3895	4.6085	3.7499	3.2965	5.2185	3.2512	3.2660	3.1703	4.1559	2.8097	5.7686	3.9128	5.0354	4.8039	4.4542	4.8561	3.6133	2.9425
5.0039	3.6343	3.4538	4.3387	3.4185	5.6793	4.1534	3.1711	3.2793	4.0347	3.6539	3.9681	3.9260	3.7536	5.4395	4.3318	4.1005	2.3088	5.3972	5.5717	4.8168	2.4188	4.8224	3.3594	1.6679	4.0279	2.9695	3.9626	3.4280	3.1133	3.7141	4.3189	5.6682	6.1494	4.1034	3.3534	5.1063	4.9205	3.3004	3.2116	3.6045	4.0312	3.1788	4.4937	4.2286	4.1009	3.8107	5.1289	4.4549	4.0236
4.4071	3.2293	6.3738	2.3161	5.4603	4.5426	3.3414	4.9329	4.3382	4.6356	4.1177	4.0751	5.7641	4.5109	4.8461	5.0307	4.4427	3.1836	2.7551	5.7964	4.4196	5.6891	3.8802	3.1615	5.8834	4.8462	3.5388	2.7212	2.7633	5.3779	4.9006	3.7067	3.6976	4.8072	4.1999	7.0077	4.2760	5.2107	3.3140	3.7098	5.7771	3.8664	4.5099	4.1451	4.5183	3.2084	2.3770	5.5435	4.8045	4.1803
2.9251	5.1655	3.7663	4.3748	3.0757	4.6205	3.1643	3.2387	3.1417	4.2201	2.8849	4.9615	4.5979	3.8049	4.9832	3.4618	5.0727	4.4576	4.5782	4.8469	5.3620	4.3880	3.5069	4.1313	4.0128	2.6739	3.8665	4.2249	5.1386	4.3702	3.4730	3.2572	4.0145	2.5982	4.2503	4.0455	4.7709	4.4241	4.2579	3.7654	2.5875	2.7774	2.9430	3.7503	5.1525	4.8392	5.0731	2.9755	3.5067	4.0342
3.7452	4.8101	4.2390	4.2314	4.0424	5.4449	2.9529	5.6850	2.9642	2.2502	3.8318	4.5261	4.3540	3.2643	3.9254	5.3319	4.9667	2.7114	4.0390	4.3535	3.3680	4.4548	3.1384	4.2547	5.0693	4.4088	3.9364	5.4654	4.8490	5.1437	4.6110	4.5475	4.4916	5.1567	6.1867	5.2559	2.7859	2.9461	5.4370	5.5723	2.4728	4.5997	5.6974	4.2810	2.0228	4.4057	3.4401	5.7767	3.7918	5.1309
3.6198	4.8249	3.2198	5.3101	4.2972	2.6727	2.4795	3.5644	5.0771	4.3267	3.0110	3.5947	3.6741	3.3772	4.7464	5.4417	4.7013	3.9627	4.9560	2.7225	3.4017	2.7804	3.5144	3.5900	3.8322	5.3467	3.0250	6.0593	3.6263	5.1263	3.8118	1.8576	3.0593	4.0157	4.5606	3.4924	4.6921	4.4243	3.2041	2.8544	4.4936	4.3766	3.5078	2.8303	3.6229	4.1581	5.2757	4.9825	4.0329	5.2579
5.0675	4.1386	3.9142	3.4305	2.4872	4.5682	5.0974	5.0499	4.2310	2.9316	3.8167	2.8762	4.1389	3.8913	3.6296	4.0111	1.6607	4.6852	4.6897	3.1712	4.9876	5.4398	3.7455	2.2124	2.8996	4.6133	5.0598	4.9462	4.5192	5.4085	3.5100	4.3735	4.6175	4.2610	4.9162	5.2096	4.0231	4.1060	4.9940	2.2019	4.1989	6.1869	5.8463	5.5283	3.8205	5.4292	3.8397	6.0959	4.3843	4.1082
3.1551	6.1251	5.1878	5.9871	4.2801	4.5508	3.2615	4.5751	3.3722	5.8253	4.2173	4.3993	3.3550	3.8168	3.0927	5.1944	3.6837	4.1632	4.6489	5.2817	4.0915	2.5402	3.7339	2.9209	4.6883	2.6527	3.8444	4.9243	3.9285	3.6293	5.3082	5.3993	3.7920	6.3844	2.7850	5.1878	2.3369	2.3424	4.1997	4.0686	3.9899	4.7103	3.2794	3.7018	4.5197	5.2741	4.1540	2.6580	5.4206	3.6515
3.5543	5.2781	3.6630	2.9678	3.6914	5.2083	4.1486	3.2553	5.3659	3.8009	4.8223	4.6973	3.6209	3.9433	3.3447	3.5430	5.3034	4.3559	3.2360	3.8044	3.5109	4.5363	3.3989	2.9778	5.3288	5.5666	3.3346	4.8553	5.3968	3.2251	4.5660	4.4151	3.2738	3.8143	2.7651	3.6724	5.0797	4.7571	4.3726	3.7443	1.8582	3.7509	4.5751	4.5139	4.0038	3.3376	4.8008	3.6432	4.0245	2.1469
4.0527	4.3451	4.5334	3.0895	5.1707	3.3675	4.5530	3.6064	2.5715	4.3684	4.4599	3.3385	3.9891	5.5956	3.8588	3.9856	3.1878	5.2092	5.0332	2.4279	4.3227	2.9203	4.2790	4.4832	4.2302	3.2864	4.5968	3.6828	5.4476	4.1270	3.1648	3.9793	3.7983	3.6732	4.8610	3.0484	5.2808	4.4631	4.4419	5.4097	4.1356	3.4825	3.1536	3.8387	4.9120	5.1911	4.4113	3.8181	2.7721	6.4094
4.0806	3.9003	5.9834	3.6892	3.4942	3.9175	2.3468	4.7128	3.9928	4.5520	4.0328	3.1807	4.2719	2.8144	4.1099	4.0161	5.2957	4.4037	2.6949	3.5747	2.5261	4.1237	5.7159	3.3789	3.5623	4.2441	4.5598	4.8292	4.3234	4.1847	4.1486	4.7021	6.2308	3.7165	5.0402	4.2263	3.5217	4.6722	5.9580	3.6278	2.9456	3.4046	5.8221	3.9569	5.2915	4.4348	3.5445	5.2599	4.8009	4.8218
3.9384	4.9738	3.2712	3.1030	3.2955	4.1581	2.3894	6.0603	2.9113	4.4813	3.7961	4.6424	3.8553	5.6025	4.9117	3.6557	4.5503	3.4423	2.0015	6.2637	5.1772	2.5990	2.4845	4.6980	3.8985	3.7114	3.5487	4.2080	3.7053	4.7183	4.8550	5.2247	4.0700	3.5932	5.2263	3.8157	5.5201	1.7100	3.8292	4.5001	3.0121	2.6379	4.7140	3.5464	4.5109	3.2869	3.2977	3.7104	3.9279	4.9137
3.7924	4.5489	1.9857	4.1123	4.0557	3.0300	4.5658	4.3268	4.8800	3.7343	5.6948	4.4597	3.2952	3.3074	2.6643	3.7584	3.1959	3.4706	2.7713	4.6843	3.4581	4.0210	4.3213	2.7425	2.6981	5.3165	3.6140	3.3932	5.0451	1.6447	3.2800	4.4685	3.4453	3.8522	4.3232	5.4709	3.8758	2.7681	4.9330	5.3337	2.6719	4.7452	3.0997	6.4996	2.4006	4.6091	4.3780	4.0416	3.7414	5.3317
3.9203	3.0470	3.6835	4.5615	3.1462	4.2104	3.5694	3.5014	4.3670	2.9429	3.8351	2.1379	5.4457	3.0649	5.4907	2.9944	6.4007	4.8705	3.9101	3.8895	3.7365	4.5861	3.0036	5.9079	3.2914	4.3083	2.6003	4.2131	3.1133	4.0186	2.7931	5.6809	2.4441	3.1831	5.6796	4.0630	3.1759	4.5726	5.5816	2.6934	1.9942	4.8576	5.0212	2.5554	2.0777	2.4145	4.9142	2.5295	5.1873	3.8107
4.1466	3.4087	5.4852	4.9586	3.7983	4.5966	2.7933	4.2689	2.2943	4.8112	3.2256	2.3200	3.6636	3.4832	3.2093	6.2255	2.8322	2.6448	3.4292	2.7005	3.7127	3.1675	5.5824	3.8327	5.8454	3.6032	3.5639	3.5349	4.7602	2.8065	5.3855	6.0264	5.3348	3.1488	3.8911	3.0808	4.3427	4.6424	3.6830	6.4680	4.5942	2.6387	5.1727	4.4899	3.2169	2.8629	3.6465	4.7967	2.9248	2.6425
5.6349	5.2154	4.6872	6.0505	3.1229	2.8190	4.1349	3.1467	2.9368	3.8612	4.2488	5.1630	5.7547	4.5573	2.7048	5.5687	6.4941	2.7923	5.5736	3.8920	5.9411	4.9138	6.2245	3.2107	4.5808	5.8556	4.8273	4.5868	3.9975	2.5657	4.9036	4.5991	4.0371	3.7502	4.7503	2.4082	3.1884	4.0434	5.1013	2.3122	4.3990	4.6888	2.5664	5.7750	3.5935	4.6191	4.7602	6.0024	5.8401	4.0531
3.5797	4.9502	2.1691	2.3822	3.2395	5.5208	4.0167	2.8190	4.3554	2.2898	4.0465	4.5392	4.6329	5.3223	4.0151	2.9526	2.1789	5.9765	4.9216	4.8411	3.1139	5.7435	5.1237	4.4837	3.1358	4.3350	3.9229	5.7698	3.3652	3.1253	3.0651	2.3705	4.2938	5.0020	4.7907	3.4416	5.0310	4.3725	5.0001	3.2423	4.6214	6.1142	4.0270	2.1323	4.5085	3.5459	3.6661	2.9561	3.9524	3.4024
5.3898	3.8900	4.4926	5.5435	5.2508	3.9152	4.6510	4.3441	3.4354	3.8541	3.1315	1.9625	3.3458	4.5388	3.1506	4.7577	4.7582	4.0894	4.0174	2.7925	3.6174	4.6582	4.7406	4.0180	3.5942	3.1715	3.0707	4.7634	3.7748	5.2821	3.4839	3.8158	6.1455	4.4210	4.3831	2.1557	5.1295	5.0850	2.3363	4.4843	3.3656	4.6792	2.4041	4.3411	4.1806	3.9082	3.9493	2.3791	3.7048	3.5604
4.3697	4.1302	5.6974	5.0207	3.6026	3.7798	3.2996	5.3754	4.4933	6.1487	4.8142	4.7157	3.5862	4.4602	4.3623	3.1226	2.2928	4.3639	3.4846	4.6323	3.8988	4.2902	3.9436	1.5679	3.5762	3.7348	4.4256	2.8754	2.7713	5.3486	3.4293	4.1471	3.7112	4.2802	3.8179	4.2422	3.7805	4.7870	2.4217	5.5770	3.1972	6.1540	4.0777	3.7929	2.3734	4.0435	4.1279	5.5590	4.7616	3.3325
3.9725	3.3208	4.5679	5.9112	4.1886	5.5984	3.9160	4.1456	4.6114	5.0941	4.0298	5.5028	3.9186	2.1917	4.1502	4.7228	3.1702	3.2157	4.8738	5.4031	4.6364	4.6695	4.9050	3.3752	5.0044	3.1520	3.7704	2.7927	4.7127	4.3635	4.9375	5.4227	2.7487	3.4861	4.7960	5.2574	4.6186	3.8005	5.3382	3.7591	2.3705	2.4983	4.2724	3.7683	4.7369	5.5298	2.5827	3.5259	5.3066	4.5141
4.5200	4.6085	3.5816	2.9778	3.7007	4.2133	4.7203	5.9832	4.2243	4.3385	3.7149	6.0191	3.8584	4.7287	4.6236	4.9954	2.3797	4.2128	4.9671	2.4690	2.5061	3.4894	5.2308	3.5677	4.1544	3.6437	2.7865	3.4953	3.6075	5.1934	4.2511	4.7118	4.3965	5.6201	4.2830	3.2023	2.8984	4.7879	4.5084	4.9900	3.4375	2.5486	3.5789	2.9062	4.2318	3.6654	4.2291	3.2257	4.4716	2.9137
4.8388	2.2047	2.5812	5.2165	3.1318	6.0255	2.7431	4.1308	3.5252	5.2772	3.6686	3.7065	3.9689	6.0027	3.5941	4.9262	4.9530	2.5163	3.1028	5.0835	2.1564	3.7071	4.2104	4.4228	4.2059	4.4143	4.5345	4.6730	4.6731	3.6585	5.0243	5.7464	4.5457	4.4288	5.2438	3.9052	3.1946	4.9985	5.1066	3.5860	5.4643	4.9128	5.1408	3.8893	5.9751	3.6650	6.8497	4.9227	3.4295	4.7510
3.6105	6.3467	4.1274	4.0041	4.6487	2.7035	2.4148	4.9616	3.3484	3.7078	4.2164	4.4035	4.7481	3.3599	4.1942	3.2989	4.3941	2.8671	4.1403	3.4021	4.0643	3.4672	4.7445	4.4770	4.4981	2.6648	4.2358	0.8304	5.1469	4.4907	5.4247	3.5610	5.4706	1.4955	4.8568	3.8100	5.2991	1.9608	4.6216	3.2894	4.6539	3.5042	3.1787	5.4570	3.8689	4.1232	3.4897	3.6601	3.3307	4.6654
4.4237	2.4753	2.6028	4.0670	4.7598	5.3171	3.3611	3.9426	3.8293	2.1434	4.7007	4.3677	3.2206	3.9515	4.5494	3.8298	4.2763	3.1907	4.9776	4.3618	3.3516	3.9293	4.0336	2.2170	5.1319	2.8176	3.3799	5.0870	5.6358	3.5044	4.7060	4.8518	4.8483	3.4812	6.2351	3.5575	2.9969	4.8234	3.1004	3.7946	4.2284	5.9171	4.6314	4.0063	3.9128	5.2539	3.7350	3.6653	3.3802	5.7443
3.5443	3.8354	5.2741	3.2186	4.0639	3.8059	5.0929	6.1702	3.6758	3.6092	5.2903	3.5821	5.1581	3.3475	2.9772	4.1118	4.5588	5.1898	5.0135	5.8403	3.6387	3.9748	4.6649	6.3356	4.4264	2.8992	4.4396	6.3742	4.8749	4.4448	3.2503	4.6339	4.2413	4.9757	4.6831	4.6421	3.3113	5.4078	4.0413	3.6387	3.8036	4.4120	5.3621	4.2952	4.1654	3.8480	3.7309	5.5865	4.5720	3.3052
4.9375	4.0269	4.4500	4.6775	4.4986	2.9545	3.3784	3.4462	5.3981	2.9464	3.0489	4.1763	5.0289	4.7768	3.5945	4.7218	4.3580	3.3761	4.8518	4.1526	3.9415	3.5872	4.0931	5.4783	3.1384	2.4821	4.1747	3.1577	4.7891	4.9995	3.0402	4.3334	7.0351	5.4852	3.9734	3.6453	3.1206	5.0424	3.0896	4.4330	4.0337	3.4389	5.4368	4.7065	5.0451	2.5422	4.9219	2.5135	5.4199	3.9643
5.0268	2.3727	2.8784	3.3731	3.6968	3.2304	4.1465	3.2773	4.7797	3.8015	6.0150	4.8945	4.4218	4.7033	3.9200	3.9142	3.9693	3.5377	4.2625	4.0867	3.0942	2.6368	4.6532	4.8264	4.4104	5.5163	3.9174	4.1689	3.2443	1.6932	4.4555	4.3396	3.9992	2.9850	4.0081	5.0836	4.7209	6.0731	5.0210	4.7252	4.6019	4.4024	4.1908	3.5721	4.6847	3.2383	3.5255	4.7277	5.3658	4.1157
3.4849	3.1746	5.0124	3.8407	3.0659	5.9976	4.7833	4.5767	3.5853	3.7522	2.8201	5.2482	4.9564	4.7480	4.1166	3.6565	3.2748	2.2207	4.0049	4.2427	5.3344	4.5214	3.5399	3.0487	4.6213	4.0317	4.2050	4.5256	3.5037	5.1858	3.8693	2.6911	5.8885	2.9193	3.9135	5.3801	2.9952	4.0821	3.4230	2.8930	4.1145	5.1162	4.1999	4.4807	4.8202	4.6459	4.8782	2.4900	3.9752	5.1090
3.9343	5.5641	2.3661	4.3116	3.5824	3.3350	4.6068	4.0870	4.3015	4.4234	3.1913	2.9808	4.7362	3.0049	4.3344	4.1638	3.3173	2.8660	5.2397	4.1302	3.3439	4.1155	3.0216	3.8274	3.6951	5.5544	3.2984	5.5592	4.1713	3.8096	3.5340	2.2448	4.2263	4.8260	4.9585	3.7944	4.2502	5.3656	3.9443	4.7144	3.1053	4.8413	3.5137	2.4027	4.7317	5.6533	4.4958	3.6188	4.7977	3.0318
3.7857	4.4895	5.4625	5.2264	3.4483	3.8635	4.2997	5.8253	4.0213	4.9050	3.2549	4.2675	4.4909	4.3997	4.3143	3.4503	4.1938	3.9926	4.8318	6.1561	5.2503	5.9627	3.7704	4.8697	4.1051	3.1946	3.7511	2.6553	3.0406	6.2059	6.6160	4.6094	4.6228	4.7557	4.8209	4.4860	4.1605	3.9794	3.5151	5.4588	5.0737	2.8342	3.3162	5.1281	4.6331	3.0267	5.5641	2.9507	3.7006	4.0271
3.9322	1.8412	4.3185	4.6041	6.0423	5.8993	3.0109	3.0588	1.6658	4.5591	4.5980	3.6903	5.9337	2.7277	1.9022	5.0979	3.8318	3.5006	1.3716	3.9725	5.3090	5.1450	4.2501	3.7578	4.0138	3.3054	2.1635	4.9294	4.4971	2.9767	5.2043	4.3108	3.9547	4.6259	4.6723	5.2801	3.7452	2.8822	4.4664	4.0065	4.8944	4.3876	4.3594	2.3738	2.6388	3.2388	5.4214	4.2392	5.6358	3.1599
3.8945	5.1570	4.6119	3.7558	6.2491	6.3335	4.2820	4.1746	4.4584	5.0046	4.3649	3.8816	6.0080	3.9859	5.0084	4.7736	3.9394	4.3102	3.1574	5.6143	4.6354	3.5606	4.3584	3.6062	3.8075	4.6257	4.0780	4.1829	5.0369	3.2437	5.0660	4.3658	4.5305	4.3166	5.6510	3.8249	4.0971	4.3513	5.1152	6.4855	3.7071	3.5864	3.6315	5.9898	3.9183	4.4954	5.4475	4.2757	4.1802	2.8786
4.2354	4.8888	3.8655	3.5569	3.2937	3.4410	4.6010	2.8651	5.0041	4.1395	4.9033	3.2916	3.5607	4.9768	4.5506	4.1744	3.6682	3.5209	4.2188	2.9261	3.3512	4.6626	4.4982	5.3597	4.5616	4.3465	4.9579	4.9504	6.4328	4.5070	3.9605	3.1235	2.5398	3.6927	2.6166	4.0010	1.6027	4.0321	3.5977	2.1885	5.1841	4.5517	3.5341	4.8700	4.0410	3.6874	2.8911	5.2543	3.9380	2.9582
2.4877	2.3954	2.7901	3.2244	3.4855	2.0433	5.6377	4.6541	5.7970	4.0677	6.7340	1.8441	2.3056	4.8650	3.1848	5.6549	2.8834	2.2181	3.7203	3.4524	4.1996	5.2555	5.3336	5.4904	7.2966	5.4063	5.4283	4.8346	4.1128	5.6534	4.6670	4.2164	4.6158	5.3577	3.5015	4.1770	4.2831	4.2232	3.4058	6.0578	3.6502	3.6456	5.5339	2.6430	3.9058	5.3528	5.3619	4.6662	3.8030	1.6053
2.7136	3.4958	4.4371	4.6500	3.3625	4.3215	6.6228	4.8994	2.8063	6.3829	5.4371	3.9994	2.5185	4.1163	3.4497	3.8779	4.2166	3.5661	4.0286	4.6873	5.6016	2.9906	6.0889	4.5973	3.6859	3.8890	2.0116	3.4837	5.5873	3.7444	2.7550	6.2191	3.4555	3.3893	6.8164	6.2249	4.8287	3.5676	4.4892	2.2392	4.1149	3.4954	6.0095	4.5155	5.0941	4.7559	4.8634	4.3757	4.8059	4.8435
5.1860	5.0271	2.3364	2.5824	4.2389	4.7294	4.9249	7.0873	3.9803	2.2108	4.8407	4.6599	1.9588	3.7048	4.5381	4.1952	4.3807	3.9766	4.4466	2.7740	4.0341	5.3501	4.3670	2.1744	4.2865	3.9502	4.6843	3.3805	3.8505	5.4262	3.4411	2.7791	5.5866	3.8015	4.3956	2.8071	3.2894	5.3787	4.4235	4.0916	3.6074	3.8516	6.3607	2.1941	5.2456	4.4199	4.5837	4.8553	3.6255	4.6407
2.8824	5.9593	3.6118	3.4919	5.3436	4.1475	3.2118	4.8449	2.1071	4.7405	2.5214	4.4498	2.3431	3.1156	3.3119	5.4739	4.2628	1.6514	5.8337	5.3346	4.7891	4.3027	3.1656	4.4811	5.0116	5.3202	5.1178	4.1109	3.5401	4.4330	3.6124	4.8948	2.4361	3.4940	4.0427	3.7307	3.4803	4.3807	3.6169	4.0413	2.7861	3.3738	4.0420	3.5764	4.0510	1.9518	4.5672	3.5961	4.9893	3.4402
3.2562	4.0948	4.0966	3.3716	5.0445	4.9569	3.9562	4.3195	4.1812	2.9641	4.2406	3.3592	3.5598	5.5102	4.0446	4.2773	3.3618	6.4960	5.6663	4.1782	4.9619	5.3027	2.4097	3.9141	4.3829	3.4618	4.6489	3.1910	3.8288	2.9634	2.7855	2.7998	5.2101	3.4282	5.2815	4.0047	6.0774	4.6790	4.4642	4.0772	3.7505	4.1174	3.8621	5.1957	5.9684	3.5564	5.0262	4.9768	4.1722	4.6829
5.6097	6.5474	4.7457	5.9328	4.8375	4.6618	5.6324	4.3591	5.7425	3.8576	2.4381	3.9604	3.6523	3.6916	4.8268	2.5923	6.4363	4.7961	3.4374	3.5575	3.8823	4.2457	1.3823	3.8196	2.6915	6.3310	5.7072	3.1979	3.1112	4.5534	6.1089	6.0122	5.1617	3.8997	2.8017	2.4857	3.0745	2.8891	1.7979	2.6492	4.1875	4.3395	3.3522	4.7881	4.0684	1.7159	3.7037	4.6218	4.1957	3.7506
3.6669	3.2362	3.7910	4.0132	3.4229	4.6205	4.3336	4.1610	4.3191	4.7243	4.3784	4.2239	3.5448	3.5979	4.1964	3.6414	2.8036	4.3337	5.1965	2.9411	2.7833	4.2002	4.8774	4.1810	3.1690	3.7879	3.8869	2.2793	5.0526	4.5580	3.9968	5.6460	4.0477	3.9164	3.1934	4.9170	4.5425	5.5730	5.0838	5.2446	3.9526	5.6506	2.4894	3.2010	4.8152	5.0617	4.5781	3.1227	3.6214	5.5980
3.5284	3.2136	5.2173	2.6527	4.4160	4.3539	4.2434	2.7861	3.2144	4.8595	6.4560	5.0488	4.6816	5.0599	4.0490	4.1667	3.1355	4.7693	3.6599	2.0371	5.2586	5.7811	3.2535	4.9778	3.2789	4.1814	3.3693	3.3711	5.5510	3.9724	3.6988	2.3090	3.0061	2.5751	3.7202	3.1549	4.5862	2.8238	3.6335	4.3531	4.9225	5.5151	2.9273	4.2982	4.9041	4.1616	2.8788	2.2123	4.3592	3.6881
2.9916	2.5507	4.2383	3.3391	3.8988	2.0350	2.2195	4.6924	5.0900	3.1356	4.4822	3.7592	4.5355	2.9814	3.5124	4.3392	3.5824	3.2731	5.8420	4.3110	4.1596	3.6310	3.7138	2.4121	3.4128	1.6803	4.1020	3.4984	5.7855	4.9543	4.2750	4.5480	4.3977	3.9392	2.6867	4.7453	4.5772	2.8316	4.0693	3.4052	5.3902	3.0078	3.0707	5.5176	3.7769	5.1069	4.0928	2.8505	2.4380	3.5578
3.1897	3.1588	4.0567	5.6410	4.6489	2.9791	3.1187	1.6471	4.4571	1.4414	3.4812	3.4260	3.4425	4.6185	3.7149	5.1812	4.0366	4.5569	5.3415	5.3752	2.9535	4.2518	2.7538	5.5571	3.8293	2.8199	4.1139	3.7745	4.3003	4.4353	3.9752	2.7173	2.0960	2.8559	4.2797	3.8219	2.5898	4.3651	5.3876	4.2509	4.7058	3.9150	3.7006	4.0383	3.3186	1.8344	4.8342	4.7276	2.9244	3.0623
4.4891	4.1631	4.4055	4.8934	5.0465	5.5069	3.9493	3.0886	3.2927	2.9906	5.2886	3.0327	4.2056	4.3108	4.1834	4.8228	3.6784	4.5995	5.2236	2.5225	2.8622	3.9150	3.2894	6.2608	3.2295	2.7087	3.8669	4.5353	3.8028	5.7840	4.1422	2.3857	3.0574	4.3422	4.1327	4.1800	3.7922	3.6073	3.1855	3.4219	3.3724	4.7107	4.9442	5.0530	3.3960	3.8417	4.1843	4.7471	3.3668	3.7537
5.0617	4.9119	4.4586	3.8406	2.3115	4.3181	3.3913	4.4619	2.6480	4.4446	2.9316	3.4329	3.9124	4.8264	3.6235	5.1526	3.1963	3.2116	4.0481	4.2406	2.9611	4.1769	2.8338	3.5916	4.4413	5.3151	5.9398	2.2270	3.3681	4.3472	3.6067	4.5918	4.6609	4.3024	2.6821	4.1615	3.0380	3.5886	3.7860	4.7841	2.8860	7.0481	4.0751	5.1363	3.7619	2.2406	3.1964	4.4638	5.7494	3.7966
4.9345	2.9069	3.1130	5.1380	4.3871	2.4102	3.2024	4.1859	3.5604	3.9841	4.9493	4.3370	4.9909	4.6243	2.4299	3.8182	4.5530	2.7715	4.2861	5.0923	3.8009	4.2633	3.4101	5.1643	5.2536	3.1365	4.9429	6.4367	4.1817	4.0159	4.5833	4.4009	4.8936	2.6673	5.1271	5.7532	4.4819	6.0700	4.2426	5.8371	3.6721	3.1612	5.7675	3.9147	3.7795	2.9610	4.3067	3.7530	4.6736	2.0103
5.6502	4.6649	4.2908	4.5277	4.1224	3.1485	4.5156	5.3338	3.6986	4.6327	3.0339	6.0406	4.4114	2.3582	5.2661	4.2851	4.0989	7.0102	4.7670	3.9338	6.5048	4.5375	3.8596	3.4829	4.6418	3.8449	4.9358	5.5521	4.2060	3.6890	4.8609	2.6333	5.8933	5.3087	3.6998	2.4916	4.4465	5.5786	4.4194	4.9802	5.0169	3.0854	4.2002	4.4765	3.4725	3.3731	5.1554	4.7872	3.6198	4.5544
5.0368	4.2746	4.9474	3.3838	4.0890	3.8409	4.3414	3.1639	5.0005	5.2300	4.8408	2.9582	3.7888	4.0732	4.3922	4.2890	4.0589	6.6621	5.0726	4.1278	5.7924	5.0061	2.7228	4.0151	3.1800	2.2937	5.1033	2.6820	2.5913	4.2728	3.8191	3.0486	6.0030	2.3808	4.1441	4.3774	3.5741	4.7989	4.7682	4.3798	4.1867	3.1629	5.8088	4.1679	4.1120	3.5935	3.6959	3.6418	4.5844	4.0934
3.7339	3.1520	5.3192	4.1876	3.8422	2.3735	4.7793	4.4422	4.1754	4.0124	4.3130	5.3444	3.3279	3.4877	5.1947	4.8718	4.5983	3.3728	5.3128	3.8917	4.6185	4.2009	3.8697	2.6630	4.4658	2.7840	3.7184	3.7674	5.0336	2.7721	3.7103	3.7163	5.2021	4.7018	1.5774	5.5219	3.6729	3.6672	3.2178	3.9802	4.5502	5.0506	3.9936	4.2916	4.3237	3.7930	2.7696	3.0451	3.6617	4.4081
4.1959	6.9811	5.6834	5.2152	4.0185	3.5442	3.4968	4.6970	6.4571	4.6677	4.4033	2.8983	5.5921	3.6904	5.1221	4.1680	5.5824	4.6861	2.9311	4.6506	5.2594	4.9314	4.5895	5.0952	3.9331	3.5014	3.5708	5.2343	3.0627	4.3318	5.4236	3.2948	4.9961	4.3779	4.2403	3.9044	2.8725	4.5478	5.8761	3.5302	4.8867	5.0578	5.0149	4.4016	4.5324	2.7287	3.9979	4.2607	3.6241	3.9550
6.2471	4.8716	4.9141	3.0795	3.4392	3.9139	4.5079	3.5174	3.0060	4.2177	5.2388	2.9207	3.9575	5.5865	3.2457	3.8974	5.3429	4.6182	4.0225	2.3898	4.6843	5.7067	5.0307	4.1362	2.0921	5.0144	4.1058	5.1207	3.6142	4.9348	3.3005	5.0790	4.2964	3.2685	4.2099	4.1628	4.0974	3.0389	3.7676	4.0892	3.9281	3.3879	3.8404	4.1300	6.3319	1.7900	4.3832	4.5788	5.7077	3.6093
4.4221	5.1252	6.3130	4.0771	4.1918	3.5601	4.6620	4.2609	3.7573	5.1273	4.9366	2.0513	3.5472	3.3864	3.4811	2.3795	4.5656	4.3797	2.7889	3.9374	3.3546	3.6692	2.7473	4.7606	5.3377	2.5814	5.6020	3.7644	4.0257	2.5546	4.4542	5.4452	3.5150	4.9272	3.3377	6.2984	3.6176	3.2178	3.5399	4.6796	4.8541	3.0194	4.0323	3.1392	2.9884	3.2176	4.3719	3.7212	3.1541	3.7688
3.8982	3.7316	3.8813	2.8796	3.1228	4.1913	4.6584	4.1802	4.1718	3.9275	6.3101	3.3004	4.4957	4.2405	3.3085	3.9647	4.5089	3.2202	3.8708	1.4638	3.5555	4.3115	4.6894	3.3400	4.1912	3.9060	5.2861	4.7805	5.1362	3.8881	2.6694	3.4096	3.6641	3.8621	3.4557	4.0626	4.3463	3.8920	3.8401	5.4953	3.3048	2.7515	2.6836	2.1137	3.8037	3.6395	3.8933	4.3481	3.3440	5.6109
3.8177	3.1763	2.5453	3.2312	3.8931	3.5784	2.5250	2.9438	4.5297	4.2407	6.1499	4.4478	4.7761	2.2818	3.5054	3.4443	3.8413	5.2700	4.7146	4.2977	5.4410	3.3158	4.5413	3.8482	5.0216	5.2451	4.6097	3.1189	4.1745	2.9679	5.0626	2.4974	3.4960	3.0417	3.7300	4.6778	5.7562	5.5703	4.3049	2.6658	4.9770	4.2088	3.2666	4.8628	2.9323	3.4569	5.0035	6.1557	5.2293	4.2856
6.6120	3.7318	4.8414	3.3309	4.1776	3.9149	4.6001	4.2366	3.9068	3.9950	5.6395	5.3955	4.4976	1.7005	4.9542	5.7039	4.4265	4.1334	3.1547	5.7076	3.8032	1.7694	3.8805	3.7661	5.0369	4.6052	3.5770	3.0567	4.8061	4.1275	3.3720	3.0443	3.9954	4.2448	5.1628	3.6364	3.4133	3.4879	4.9315	5.1552	4.6374	3.7885	3.1664	5.2220	5.7622	4.7281	4.3194	2.0299	4.5920	6.1412
5.3012	3.0763	3.9973	5.3672	5.9004	5.3739	5.3773	3.2696	3.1806	3.3708	4.9702	3.8396	5.1021	4.7457	2.7985	4.1070	3.6388	4.4128	3.5946	4.2841	4.8771	3.9956	3.7993	5.3831	3.2698	2.8619	4.4285	3.9373	4.9081	4.5113	4.7295	3.8406	2.5198	3.3764	4.7180	4.4239	5.4175	4.5065	5.4701	3.3781	3.3247	4.4695	4.5506	4.7078	4.8913	4.4977	4.2403	3.9017	3.4609	4.0758
3.4867	4.7509	4.2212	4.8924	2.7908	4.4472	3.3852	4.3170	3.5687	4.7710	3.5458	4.2364	4.5422	5.3497	3.3874	2.3002	3.0844	5.3937	4.3005	2.0647	4.7094	3.4268	3.9451	3.5996	5.6647	6.4334	4.2080	4.6308	4.1711	5.7509	2.9919	4.0987	3.4821	5.4279	5.0257	4.8500	4.8606	5.9049	4.9479	4.2800	3.1738	3.9695	3.4691	5.9465	4.2637	2.6348	4.9239	3.8278	5.0067	4.4674
4.3929	4.0021	3.3690	3.4551	5.0938	3.7609	3.9072	3.5685	4.6063	1.9529	2.7852	4.4817	4.3336	5.5799	5.8850	4.7040	5.0691	5.4427	3.6587	4.3120	3.7906	4.0073	3.2316	4.5818	5.0109	4.6578	5.5022	4.9496	3.4689	3.4807	3.2374	4.2071	5.8334	2.7175	4.1854	2.0825	2.7554	4.5563	5.9934	4.9560	4.6609	4.4518	2.7561	5.4023	3.7786	4.2144	4.8580	2.9559	3.8183	3.3188
4.6534	4.7548	5.6504	1.4111	4.0294	5.6121	4.3083	3.9141	4.4631	5.5235	3.9421	4.5921	5.2081	5.7105	3.6018	4.0176	4.2192	3.9705	2.2810	2.0990	4.5793	3.7331	3.4511	5.5621	3.8731	4.3774	3.9300	5.6958	2.7081	3.6129	4.0967	4.1692	4.3588	4.4978	4.9571	4.7285	5.5842	1.8936	2.5054	4.6030	3.1878	2.8029	3.2784	4.2867	3.0606	3.1536	2.9406	3.7134	4.1199	4.4311
5.2797	3.4966	2.9272	4.8029	4.2406	2.9171	1.8779	3.3019	3.2779	5.4598	5.3881	5.1919	3.2582	4.5439	4.3947	3.5903	3.2946	2.7611	5.1957	5.3016	3.7714	3.7388	4.8254	3.2974	3.5207	3.6236	3.1946	4.0581	5.1492	3.5066	3.2196	3.0654	4.9690	2.6512	5.5106	6.0673	5.5563	3.9143	2.5667	3.7542	4.2188	4.3867	3.5335	3.9941	3.2388	4.7797	3.4455	2.8863	3.1335	3.8674
3.4333	3.0689	2.8176	2.0318	2.7066	4.4240	2.0385	2.9722	4.5809	4.9070	3.6457	4.2708	4.6771	3.0677	4.9040	4.2482	3.6576	4.8473	2.9058	3.6906	4.3158	2.9377	4.1774	4.3474	4.8443	5.3586	4.6514	4.8632	4.4399	2.7872	3.5025	5.3003	4.2093	4.8882	5.4050	5.1701	3.6959	3.8201	5.3613	5.1312	4.4554	5.4631	3.7416	5.1423	3.6514	4.0024	5.0481	3.4268	3.7621	5.4874
3.0500	3.2779	6.7117	4.3289	4.0151	4.3653	5.1527	5.5807	3.1369	4.0228	3.8234	2.2077	5.1308	4.7483	3.6951	3.1986	1.5769	4.2426	4.2883	3.2428	4.1293	3.6880	5.5648	4.0246	4.0747	4.9988	4.5001	4.6036	3.0145	2.4197	5.5229	4.4368	4.4405	3.0064	1.9777	4.0047	4.1219	3.4706	4.8463	3.5891	4.1068	4.7087	4.6459	4.7902	2.8536	4.8692	3.7499	4.1807	4.2983	3.2981
3.7614	3.6490	5.6434	5.5713	5.9874	3.1923	4.4263	4.4896	3.3024	4.1606	4.0587	3.5554	3.3040	3.1287	3.6302	5.2234	4.9858	4.9515	4.7442	4.0468	3.9422	3.7269	2.5078	4.8843	4.4445	5.0750	4.8795	3.7480	4.3689	2.3393	3.6817	3.4697	3.9318	4.0297	4.4191	4.4894	4.3395	4.1015	3.6751	2.3563	4.5595	6.0277	4.5383	3.9878	4.0613	3.4527	2.8555	5.0046	2.9001	4.3880
3.3566	4.1633	4.3156	3.3959	3.3369	4.5991	3.1077	5.2528	5.1475	4.3799	2.7572	3.5487	4.5334	3.8299	5.5452	4.6523	4.5546	4.8758	3.7565	3.7398	2.9247	4.3087	2.9631	4.4764	3.8810	3.1774	3.3049	3.7606	3.4412	3.3742	4.1261	4.0075	4.2874	3.4954	3.0712	5.9821	4.8731	5.0934	6.5248	4.1479	4.8531	3.9332	6.0380	4.1292	4.9372	4.2577	4.7701	3.1799	4.0289	4.5002
4.4058	5.2467	3.5308	6.1784	4.9296	3.5640	5.2206	4.5699	1.8394	4.9201	4.8919	3.2024	4.6892	3.9986	4.4224	4.7229	3.7404	4.0064	3.8872	4.1999	3.1602	5.1399	4.0112	3.5432	5.6879	2.5820	3.3893	3.6019	4.5793	4.5336	3.0411	4.3376	3.4429	4.0260	3.5889	4.1401	3.9733	2.7580	3.5544	3.7827	4.8993	4.7736	6.1234	3.6666	3.7352	4.7956	5.3506	4.0481	5.3706	4.5401
4.0724	4.9303	5.3428	6.0317	5.2189	4.3301	3.5701	5.6784	3.9132	3.6001	4.2533	3.3920	4.2126	5.7657	3.8274	3.0931	3.8921	6.6581	4.7471	4.3816	3.5213	2.9381	3.7517	3.0101	5.3770	4.2844	6.2191	5.4988	4.0194	4.1304	2.8285	4.2437	4.0623	3.7160	2.7405	4.0464	4.2579	2.8760	4.4456	2.7385	4.2143	2.4300	2.0319	4.4545	3.9354	6.0777	4.5709	6.4015	3.8564	1.9521
4.0830	4.5734	3.7505	5.3769	5.2714	3.6999	2.9968	5.2440	3.9187	4.2321	4.4941	5.0294	3.6726	4.8573	5.7030	3.1199	4.2697	4.0237	2.0303	4.0525	4.6877	4.2238	4.7463	3.7755	5.6096	3.1288	4.1146	3.1105	4.1331	3.8676	5.5313	3.6605	4.0731	3.6638	4.5257	4.8912	3.7297	3.5701	3.8475	5.3182	4.2191	4.7345	3.5545	3.0997	5.0184	4.5043	3.7109	4.4745	3.5835	4.0346
3.5606	5.7216	6.6783	4.0144	2.3231	3.5904	2.9904	6.5984	5.5116	3.5060	5.7873	4.6706	2.6870	4.0222	4.7421	4.5156	4.6175	4.9589	4.2530	5.5553	4.3628	3.0127	3.9092	6.7288	3.7787	4.7932	4.1251	3.4355	3.7853	5.5156	4.4685	2.9566	3.6675	4.1307	4.1800	3.9430	3.6671	3.9801	3.1833	4.7234	2.6587	3.3822	4.1693	2.5592	3.0373	3.3443	4.8870	3.6682	4.6274	3.9105
3.1648	5.1638	4.1589	3.9070	4.0029	3.6812	3.3445	3.4365	3.7397	4.2218	3.6906	3.5381	5.6224	5.0987	4.9035	4.2719	5.5430	2.6600	4.3388	2.1577	4.3421	1.9494	4.2219	4.4913	4.5485	4.9397	3.1327	3.7288	3.6504	4.8232	4.3126	3.6107	3.3565	3.6888	4.0280	4.3252	4.3760	3.8709	2.6891	3.9439	4.4871	4.4787	4.1219	2.2981	3.6072	4.2648	2.2724	4.7339	5.0264	4.7824
2.9579	4.2011	3.4721	2.7174	5.3020	3.7505	5.9604	4.7690	3.6452	5.4167	2.6559	4.4519	5.5987	3.5332	3.2147	6.2001	4.1710	4.2067	4.7409	3.1164	6.7956	4.3505	4.1886	3.0077	2.8320	3.2601	3.8850	4.4794	2.7833	4.4723	4.0112	3.0699	3.9303	4.8450	4.0802	2.2686	4.6345	3.7693	4.5064	4.2464	4.0068	4.2988	4.1561	4.4437	5.9174	3.9578	4.2961	4.3822	3.9553	3.3631
3.5408	3.5247	3.8973	3.3438	3.4837	4.3723	3.3756	5.3926	4.1079	4.3362	3.8140	3.6442	3.6210	5.5864	5.3040	4.0070	4.8172	3.1067	6.3206	4.3659	4.5558	5.2010	4.2445	3.6423	2.3110	3.2620	4.8782	3.7521	5.9688	3.4092	3.7165	4.7519	5.0022	3.8003	4.5988	1.6808	3.8558	4.6441	4.2151	4.2305	6.8696	3.9530	3.3722	3.1824	3.5684	3.3662	2.5162	4.1086	3.7717	3.7843
5.4179	3.7473	4.5431	3.5193	5.1633	3.2897	4.1526	5.1042	3.3294	2.5190	6.1023	4.4583	3.8206	4.5686	4.0865	4.7444	4.7192	3.0054	1.4463	3.7581	4.1470	2.7864	4.1546	3.3893	5.5192	4.3662	5.0832	4.4123	3.4067	4.9535	4.1993	5.1559	5.1575	3.5102	2.3749	5.5626	2.6036	4.0416	4.9866	5.1371	5.6197	5.3593	5.2619	3.0944	3.2962	4.7811	4.3379	1.9292	3.7949	2.4646
4.0693	3.0585	3.4760	4.3017	4.8043	5.0021	4.4159	4.0375	3.1160	5.3231	5.6242	3.8708	5.7832	6.4488	5.5831	5.3455	3.4695	3.2744	3.5267	2.8391	5.0326	2.4159	5.9289	3.8091	4.2611	4.9289	2.0572	5.1330	4.7340	2.4114	1.5728	3.0204	5.8676	5.0271	4.8507	2.5245	3.7761	3.5965	4.5444	4.5033	3.5049	2.9369	5.4458	3.1472	3.8294	5.5826	6.1997	4.0960	3.5695	4.1446
4.5671	4.1050	2.9483	2.6043	4.1352	5.3313	4.7762	3.0016	4.7425	3.7788	5.8006	4.8276	3.1223	4.9422	4.7181	5.8059	5.3035	3.7596	2.4508	4.6076	4.4333	6.0892	4.7485	5.8406	3.7337	3.6322	5.5980	2.9968	3.6605	1.6780	5.0950	3.3002	3.1176	3.3840	4.2791	5.0510	3.6168	4.5983	2.6506	4.2567	5.0114	4.9790	3.2586	1.6067	4.9041	4.4858	4.7514	2.7379	3.9040	3.2962
4.0846	4.1545	4.6573	4.3634	6.7581	4.1695	4.2450	4.8718	4.6083	5.0624	3.1524	5.4657	4.2703	3.3709	5.7637	4.6709	4.5744	4.0658	3.8874	5.8212	5.4491	3.8732	2.7588	2.1050	3.0095	4.0148	2.8261	5.8926	4.5356	4.7769	3.6185	4.2382	3.2792	3.8312	3.1653	5.3855	5.6538	3.5098	3.4726	3.9730	5.3721	2.7669	3.9773	5.6174	5.3942	2.3086	4.0507	2.2469	3.8188	5.0514
4.1936	4.2220	4.0502	6.1735	5.2359	4.1186	5.1335	3.0032	5.7984	4.4697	4.8044	5.8362	5.2715	4.9264	4.8169	3.5523	2.9685	3.2535	3.9301	4.3755	4.3140	2.9235	3.6494	3.3074	3.7621	5.3185	2.6927	5.0443	4.5856	3.8587	3.7941	4.1111	3.5114	5.0275	4.5132	5.6876	4.4738	4.2270	3.0178	5.0794	2.3007	5.0749	4.1930	3.8329	3.7136	4.8776	1.8165	3.8911	6.2499	4.6470
4.4736	4.6295	4.5935	5.1326	3.9390	4.3228	3.9662	3.2468	5.3929	4.6833	3.9779	4.7364	5.8412	3.6329	5.0036	4.3807	4.1678	3.9206	3.5023	3.6890	4.0305	3.3670	4.2867	4.2092	5.3070	4.6817	4.1757	5.1566	2.9029	5.5056	3.6596	3.8679	4.4510	2.9697	3.4292	5.4172	5.7396	4.2554	3.8536	3.7604	6.4333	3.2570	3.5258	3.0972	3.3898	3.9319	5.7609	5.2269	3.7931	4.0474
5.3328	4.7129	3.6871	4.4451	3.6862	3.3071	5.3964	4.0399	4.8825	3.2526	4.1231	3.6053	2.8645	3.0417	3.7678	5.0880	2.8371	3.2515	2.5010	3.1877	4.8535	3.6274	4.3016	5.2810	5.2330	5.2074	4.1217	3.0987	4.5236	2.6354	5.6920	4.4644	4.0548	2.8580	3.6221	5.0173	5.5284	3.2534	4.3888	4.2895	3.4331	4.6980	4.0268	2.0149	6.8154	4.8732	3.2618	5.7606	3.4445	4.3528
2.5026	3.6632	3.9765	4.8649	4.2325	4.9198	1.7888	4.3901	4.5523	4.5402	4.8970	4.4795	4.2061	4.9227	4.2701	3.4371	3.1195	2.7318	4.3674	3.8136	4.2559	4.2491	4.2598	3.5605	5.9153	4.9446	5.0949	4.7578	1.2352	4.8128	4.4891	6.0612	4.5534	2.6096	2.4891	4.7368	5.0509	3.5813	4.6282	3.4817	3.5910	5.3060	1.8154	2.8348	2.8737	5.0266	1.7450	4.6924	2.2666	3.1181
3.2762	5.7669	4.4559	4.3006	5.0364	1.7628	4.8741	3.1038	3.5168	2.2443	5.5173	4.7963	4.6488	3.1220	4.9261	3.8256	3.8932	5.3504	3.7267	3.5594	2.1712	4.2130	5.0096	3.2531	4.2154	4.1144	2.0873	3.9698	6.0903	5.4735	5.3745	3.4738	5.5589	4.4362	2.9847	3.8699	3.6441	5.7871	4.9973	4.2043	4.7797	5.6752	5.4022	3.6841	5.6487	3.5013	4.4669	3.5629	3.2969	4.4891
3.1493	3.7504	3.8247	4.2545	4.9298	4.5911	4.3124	5.1022	4.5028	4.5430	3.3898	1.4478	4.0900	5.4859	3.8304	3.3648	3.3069	3.7505	3.9417	4.2319	4.8626	2.9810	5.8600	5.3688	3.2781	3.8215	3.1340	4.1070	2.8136	5.0459	4.5380	4.3574	4.9708	3.4594	3.5827	3.4233	4.6435	3.3454	4.0493	2.8139	5.1162	3.9566	4.4284	2.6859	2.8066	5.9074	5.6850	2.7480	4.0747	4.0260
2.4725	3.4132	1.6367	4.6116	3.6901	5.1015	4.2883	3.1117	2.7250	4.2852	4.0920	3.7087	3.4811	5.2802	3.8883	5.9135	4.1637	4.4797	5.2144	4.0011	4.2651	2.6827	4.7362	4.1778	4.4754	5.7260	4.7326	6.0089	2.8548	3.3332	3.4291	4.5892	3.9739	4.8838	4.8583	5.0010	4.6146	4.6731	4.6786	4.3428	4.0812	2.8298	4.3656	4.9327	3.6187	6.2235	4.5014	2.7526	3.8516	2.8955
6.1463	4.1825	2.7349	4.4515	4.7755	3.9955	4.0332	3.0752	4.7592	3.2585	6.2800	3.3554	4.1094	4.1256	4.2738	5.0287	4.1345	2.9499	4.0304	6.2664	3.7579	5.1300	4.4138	3.1874	5.0007	2.8027	4.3348	5.9671	4.3514	3.7276	4.4129	4.1812	4.9232	2.7289	3.4388	2.5746	4.1112	4.8965	5.4422	4.5013	5.1519	4.3545	4.0516	4.0067	4.2227	4.4514	4.5229	3.1311	4.4022	2.1861
4.6136	2.4635	5.3023	4.9445	4.2723	3.1886	4.6981	2.4043	3.5314	4.9857	3.8972	3.4791	3.6408	2.7414	4.4183	3.4416	3.9528	4.8987	4.6753	3.3408	1.5977	2.4102	3.9895	4.5557	3.5072	2.6577	4.0326	2.8840	4.9063	4.1859	5.5196	4.0593	3.5686	4.4557	3.5394	2.9686	4.7563	5.1139	3.7153	3.0635	3.8855	4.1590	4.1366	4.2383	2.5868	3.9641	2.3085	4.6100	2.9483	4.4378
3.8124	3.7477	3.2505	5.1271	4.3927	4.1132	2.7655	4.2156	4.1111	4.3692	5.5154	3.8276	4.8602	4.6050	4.6215	4.0936	4.6705	4.6227	4.3600	3.3973	3.6683	3.1633	4.5801	4.8253	4.6582	3.3862	4.4970	4.6040	3.8610	3.6981	2.9281	6.3524	3.5682	4.9085	4.8418	2.9630	5.2229	3.6193	2.8570	4.3492	2.7181	5.0791	3.7562	4.4293	2.6924	3.4935	6.0569	3.6353	4.1219	4.0163
5.6549	2.3364	4.8793	3.4913	2.5861	3.5613	4.3534	3.5241	3.3290	3.7412	5.5796	3.9764	5.2952	4.4421	4.0063	3.7115	6.1156	5.1313	4.8680	3.8194	2.6449	2.9559	4.2307	4.7269	6.5529	5.5782	2.6758	3.6059	4.4658	3.2730	2.8103	3.5604	4.6123	2.7913	2.9994	5.2091	5.0024	3.0816	5.9658	3.2422	4.5443	3.9056	3.0322	3.7005	2.8073	3.2081	3.0389	3.4273	3.1770	3.4244
4.5309	3.9660	5.0753	4.6466	3.9252	4.2806	4.9872	4.3976	6.2517	3.6002	4.8675	5.1409	5.6913	4.7954	3.7556	3.9610	2.7577	4.3037	3.3461	4.1298	5.3653	5.4361	4.7927	5.1601	5.1751	2.4239	3.5432	4.6148	5.2177	3.6797	4.4666	4.2940	4.5890	3.4964	3.2211	4.5348	2.2664	5.1827	3.2257	4.1197	5.8778	4.7992	3.6149	4.4491	5.3850	5.0079	4.4077	5.1965	3.0107	4.3786
4.2987	4.7810	3.7993	1.5449	5.3306	5.3444	5.0766	4.0688	3.9863	5.2034	4.3226	4.8072	2.6162	4.1526	3.3732	6.2822	4.2758	5.2579	2.6996	4.8675	3.5725	5.6355	3.2466	3.7978	4.9825	3.2204	3.9097	3.7171	3.1077	1.6806	2.5495	4.3721	4.2489	2.7465	4.0280	4.1594	4.8423	4.8887	4.5251	2.5862	3.8804	5.6606	4.4416	3.4933	5.6257	4.3018	3.6375	4.9173	2.4455	3.8111
2.5318	3.6489	2.6412	4.9744	3.1235	4.1524	2.8004	3.4739	3.8690	3.6996	3.5527	5.0466	3.9906	3.2107	4.3030	4.7502	4.9665	5.1224	3.0101	4.4222	2.6613	4.8812	4.6005	4.7979	4.5593	4.5744	5.4276	4.4686	4.1241	7.2277	3.4646	4.8787	4.2068	3.6049	3.2328	4.4035	2.7720	5.2749	3.4756	4.5532	4.4552	3.8338	2.9054	4.9000	4.2033	4.3941	3.8796	2.9904	4.6866	4.9400
5.1443	3.8899	3.5114	3.7957	3.8552	4.3037	5.2513	4.4522	3.8181	3.1068	3.4470	3.0327	5.2406	3.0886	4.9141	3.3324	4.8083	3.9545	4.4144	3.3195	2.3014	4.8268	3.4035	4.2928	2.1156	2.1239	3.2882	1.0093	4.1632	4.9489	5.2503	3.7787	3.7911	4.4405	4.0459	3.9834	4.6597	3.9388	2.5634	5.4483	2.5317	4.0515	4.4899	3.6034	3.8799	3.5371	3.5709	5.2517	5.3417	3.7091
4.9046	4.1268	5.3792	4.4945	4.5441	4.4850	2.1921	4.5947	3.9353	3.7927	3.5176	4.6155	3.5062	3.2438	2.6961	3.6513	4.1290	4.9541	3.1431	4.3548	3.5024	4.2248	3.3515	5.0999	3.9433	3.2448	5.9306	4.5324	6.7442	5.0059	5.9740	2.5453	4.1203	3.9578	5.1409	3.0066	4.6305	4.0615	5.4345	6.1180	5.5271	5.4081	4.3661	2.5791	3.7697	3.1386	6.3805	4.3907	3.3432	4.2463
5.0501	4.6524	4.6702	3.6767	3.9829	4.9223	4.0293	3.9789	3.7181	3.9119	3.8934	2.8496	4.9337	2.7465	1.9365	6.4499	5.6702	1.8631	5.6319	4.3772	5.3116	3.7982	5.0176	2.2486	4.6064	4.8514	4.4368	3.9554	5.1670	3.7376	4.3656	3.0328	4.5390	4.4146	4.7849	5.5764	5.9675	5.1769	2.9557	4.5185	4.5247	3.2292	4.9619	1.8939	3.1461	4.2578	5.1737	3.5620	4.6959	6.4510
3.1580	4.5738	3.6154	3.3987	4.6198	4.4435	2.0927	4.0961	3.8672	3.4603	4.6222	4.0889	5.8386	3.6707	2.7110	5.2366	4.6543	3.0807	4.5554	4.4268	3.8325	5.0267	3.8482	4.0419	2.5357	4.9486	3.6638	3.8702	5.0782	3.3727	4.7473	5.2194	3.9963	4.7933	3.8211	5.1296	2.4925	4.3682	5.0111	3.1865	3.0101	3.0246	3.6367	3.0012	5.2662	3.8382	3.3876	3.5738	4.7841	3.6987
4.3562	4.4149	5.0226	5.7697	5.3108	2.5285	4.5220	4.2065	3.5247	5.5578	4.6145	4.9415	4.4766	1.7964	4.4226	4.3126	5.0829	3.5745	4.6825	4.9535	4.8002	3.6000	2.5468	5.4993	2.6773	4.9830	4.0546	5.6081	4.5250	2.6429	3.9802	3.6727	3.9320	3.5956	3.7182	2.2095	4.0743	3.8808	4.4408	3.1320	3.2226	5.0461	3.4554	2.1825	4.3545	5.1893	4.0435	3.3651	3.7755	4.9536
3.8437	4.1593	1.8151	3.4067	4.4331	2.1573	4.1042	4.4439	3.7832	5.4473	3.1460	4.7062	4.2072	5.0801	5.0915	3.9975	3.6987	3.5692	3.9978	3.0604	5.3342	3.6941	3.6363	4.0428	2.8136	2.7356	2.2059	4.5753	5.3042	2.5124	3.0671	2.6903	4.5259	4.5619	5.3314	3.0291	3.3087	3.9070	4.7806	3.2444	2.7154	4.0604	5.5284	4.8376	2.2322	4.3628	5.8067	3.7961	5.1470	2.5600
4.1323	3.6308	4.4574	5.3342	5.6380	3.1866	3.6625	4.8153	4.7444	3.5521	5.3254	3.2493	5.2106	5.3470	4.4013	2.4825	4.3881	5.4780	3.9139	3.0722	3.8790	5.2404	5.1340	4.3677	4.5657	4.2897	4.4656	1.7020	3.1510	4.4482	3.9162	1.9918	4.2833	4.3225	4.5928	3.7624	4.7046	4.1575	4.8795	3.5480	4.1335	3.8478	3.2930	5.7775	3.1172	2.9530	2.7939	4.4689	5.4305	2.1259
4.6264	5.7802	2.8744	4.0089	5.1976	3.9518	3.8363	7.3522	6.4121	4.0973	3.9714	2.8889	4.7134	3.5021	4.1065	0.9515	5.4181	3.4532	3.4602	2.4167	4.4645	3.4206	3.5492	3.6183	3.2770	4.1711	4.2804	5.4363	3.5666	4.8929	3.8202	5.2720	4.0510	6.3555	4.4621	3.9439	3.4126	4.9796	4.0619	4.5360	2.8290	4.8683	3.0724	4.8886	5.7028	3.4202	3.1434	3.4459	6.8501	2.8293
4.4538	4.3355	4.2346	3.7518	3.6336	3.4065	5.4109	3.0547	3.8088	5.0457	5.1269	3.4892	4.0098	4.8936	3.8043	4.7671	4.2094	5.0245	3.5833	4.8743	4.9040	4.1836	5.4531	4.0523	2.6188	3.9267	4.9681	3.4286	4.2993	4.3786	4.5462	3.4203	4.5260	4.4868	5.8977	5.7192	4.3977	3.9367	5.8858	4.8932	4.8680	3.9329	4.4846	3.0609	3.1439	4.4885	5.0402	3.0542	4.5869	3.1926
5.7002	5.5255	3.2602	3.6617	2.8403	2.0930	3.0149	4.3303	2.8790	3.1066	4.6098	2.3703	3.1832	4.2259	5.0304	3.9067	4.4903	5.5140	6.8933	3.8921	4.8966	4.8979	4.9341	2.6841	5.4763	4.8008	2.7266	3.4394	5.3960	5.2225	3.6910	5.8683	4.1824	4.0688	4.3652	5.5061	4.4223	6.1818	3.7680	3.9631	3.7225	4.9764	5.4901	4.1484	3.6146	4.7606	3.8341	6.7432	4.2404	5.8011
4.3806	5.9109	3.7619	4.6858	5.4084	5.6999	3.8201	3.9626	4.5258	3.7805	2.6470	3.9378	4.3843	3.8878	3.7716	4.2014	4.0007	3.8097	2.1335	5.1943	4.6732	4.3545	4.9541	3.4412	3.7405	3.2806	3.6298	5.4480	4.9136	5.0408	3.7316	4.4241	2.2586	4.3566	5.6259	3.4991	4.0392	3.6520	4.9012	4.5877	3.8281	3.8027	5.5848	4.9484	3.5624	3.2908	4.8470	3.2767	4.2227	4.2734
4.7078	4.8582	4.5416	3.3692	4.6217	4.7011	3.9857	3.7788	2.8317	4.6818	3.7598	3.8226	4.1299	3.3759	3.7557	4.2666	3.9799	3.9293	3.7381	3.1943	2.8860	3.9975	2.8552	2.8832	5.5674	3.4606	4.3712	3.5980	4.2203	3.9394	6.8273	4.9727	2.7977	4.2200	2.4942	3.8002	5.0155	2.7919	4.1243	3.8002	2.8788	3.9115	4.5983	4.1449	4.1062	2.0995	4.7446	2.9221	5.1119	5.1363
5.0165	2.1602	3.2296	6.3514	2.5819	5.5049	5.1306	6.0634	3.9120	3.3865	5.3895	4.7159	4.1617	3.8455	3.7116	3.6898	3.8049	4.3818	4.3828	4.7893	3.0061	2.7410	3.8557	3.9696	2.1223	4.6323	5.3264	4.5310	3.4648	2.3767	4.4370	4.7068	5.1291	3.2354	3.0249	5.0097	2.4785	4.3618	2.8974	5.8454	3.4190	4.6815	3.4073	4.0148	3.8653	4.2831	5.0247	4.4466	5.4653	2.2944
4.5771	4.2118	4.2180	4.5233	3.3030	4.3135	4.3418	3.2196	3.7222	3.7332	4.0352	3.9346	4.1782	6.4928	4.9255	2.0670	3.7892	3.3447	4.5807	5.1804	4.8661	4.5030	2.5661	2.8692	5.2988	1.4475	3.3874	4.6209	4.1506	4.6031	5.9133	5.3488	2.6790	6.2754	5.0112	4.5273	4.1041	2.7728	4.3393	5.1389	3.8197	3.7941	4.6091	5.6016	4.8275	1.9128	3.8579	3.8205	4.6431	5.3243
3.1145	3.9798	3.7404	4.6364	3.2604	3.4666	4.3444	4.7306	4.7473	6.4756	3.3045	4.9369	5.4556	4.4759	3.1677	2.8313	4.0765	3.6354	3.8017	4.7564	5.0534	4.3552	3.2030	4.1305	3.9163	6.1710	4.9058	4.4665	4.6294	4.0522	4.1885	4.6478	3.0473	3.7469	4.9696	4.7217	4.6196	3.3536	3.2394	4.0458	2.2762	3.7967	3.9030	5.2050	4.7332	2.9762	3.8005	4.9474	4.0584	4.9891
3.6282	5.0385	2.9633	2.9867	3.8340	5.8235	3.8448	4.3561	5.0159	4.8729	1.4436	2.6751	4.2619	3.2867	4.2779	2.6477	4.4159	5.2407	2.7008	3.7602	3.8051	4.5119	4.5865	4.0515	2.0430	4.1265	4.8323	1.9950	2.8644	4.1716	3.6821	2.4139	5.4361	4.3231	4.0343	3.5849	3.0086	3.8135	3.5313	4.8921	4.8057	5.3494	3.7586	5.8007	4.6773	3.8002	4.9131	4.5442	3.8855	6.0604
5.2988	2.4060	5.1962	4.2379	3.3338	4.5295	4.4152	3.8586	4.2502	5.6070	1.9833	4.9252	4.1508	5.2482	3.3022	4.1595	2.7992	3.3870	4.4713	4.3032	3.9067	3.8214	4.8266	3.5191	5.4764	4.1379	4.4026	2.8052	3.3496	3.4163	4.2356	4.5121	3.5355	4.4772	4.6038	3.3626	5.4693	4.4564	3.4598	3.1436	2.5713	3.9057	3.9257	6.6937	3.7263	5.2003	3.4787	2.4813	5.0062	2.5716
3.3980	3.5669	4.5917	5.9697	3.0349	5.3236	5.3895	4.1516	4.9085	3.4262	4.1213	3.3938	3.6692	4.0959	3.2570	4.8102	5.4348	4.6622	4.2039	4.1185	4.7466	4.7777	2.8559	4.0489	1.7299	2.5653	4.7813	3.2156	1.6712	4.5851	4.6354	3.5498	3.9594	3.6869	4.4562	3.9099	3.4445	4.4721	3.7072	3.8752	4.0759	4.9875	5.4340	4.4200	4.0718	5.2675	3.3822	2.9999	4.8370	1.4599
5.0054	3.0750	3.7899	3.0463	5.3493	4.5733	3.5329	3.0722	2.9509	4.4614	3.0487	4.0427	2.8968	4.9805	3.8841	4.7566	5.0252	3.2810	5.4222	6.5668	3.6396	3.8423	5.1747	4.6837	3.0383	4.3127	5.5318	3.5341	6.7704	6.3373	2.6675	4.7559	2.7881	1.7904	2.8352	4.8803	5.3456	4.3676	1.9228	2.7647	3.7191	3.2926	4.9251	4.3047	3.7812	3.5942	4.3029	3.1058	4.7294	4.1569
3.2959	4.0254	4.9318	5.4178	5.6941	3.9565	4.4790	4.2163	3.3490	2.6730	3.6956	3.6393	4.2875	3.9709	2.6285	2.9951	4.9115	2.1699	4.8502	5.1837	3.0918	3.9339	3.9181	3.2082	4.7028	4.5145	3.6336	3.7204	3.2067	4.1431	3.3125	5.8137	5.7901	2.9539	4.1572	4.4157	4.2187	5.7630	4.9451	4.3158	3.8964	3.2020	3.6009	4.5311	3.2343	5.7198	4.4289	5.0382	4.9897	4.2503
3.9477	2.0098	3.3011	3.9112	5.3076	3.4074	4.5651	2.4803	2.7557	2.9227	4.6148	4.2630	2.0499	4.6809	5.2920	3.7426	4.3157	4.3873	4.2683	4.0672	3.1722	4.4851	5.2233	4.8513	3.3761	3.5484	3.3483	5.1637	3.9776	3.5263	3.3632	3.9006	3.2758	4.4733	1.4988	2.6051	3.4877	4.2716	3.5457	3.2769	5.3695	4.0463	2.7015	3.7801	4.5194	4.3575	3.3900	4.8075	4.5098	3.4826
3.1273	2.0219	5.3547	5.1414	2.8172	5.6768	5.3780	5.0097	5.7759	4.4930	4.6377	4.8375	4.7433	5.8133	3.7595	5.7873	5.1099	3.7336	5.6910	4.2140	3.0376	5.3693	3.2576	4.5363	1.7989	4.3299	3.6818	4.0934	2.5807	4.2992	2.5865	2.0801	3.0034	4.1422	4.7998	1.5815	3.4522	5.3207	2.4911	3.5391	2.9616	2.8023	3.6061	4.1445	4.2408	3.3367	3.8744	4.6899	2.5041	4.9998
3.7748	4.6239	5.3248	3.8258	5.5357	2.6072	2.8883	3.1254	4.9979	4.8834	4.0366	2.2243	5.8272	3.8607	4.6933	5.0215	5.2574	4.9047	3.7973	2.3207	4.5454	3.7900	5.2436	4.8217	4.1342	3.6624	4.1587	4.8367	3.9319	3.5232	3.9792	4.5553	4.6878	4.5005	2.2263	3.1421	4.7685	4.0280	4.1168	2.1080	2.1522	5.2053	4.8530	3.0695	5.1414	3.7737	2.4418	4.5178	3.7216	3.1053
4.4135	3.4413	4.4659	4.8500	3.7105	2.8665	3.4382	5.3985	5.1721	5.8890	4.1767	5.2845	3.1527	3.7395	2.7516	3.6141	3.8736	5.2148	3.5224	3.6406	2.5339	3.9443	5.3799	3.1394	2.7134	3.0179	4.1245	5.9322	6.0628	5.3058	4.0162	4.5957	4.8780	4.5788	3.6777	3.0802	5.7079	4.0297	5.3761	2.1218	1.7485	4.1523	2.5360	2.5343	3.3023	3.2840	2.2648	5.1492	4.7441	2.8068
4.0161	4.8935	4.2808	3.9622	3.8036	4.2154	2.7402	4.0336	5.0034	3.8181	4.1531	3.9522	5.2202	3.9653	4.3377	4.7034	4.4235	3.8050	4.2135	2.9709	3.1399	6.2201	4.1895	3.9013	4.5627	4.6784	4.6272	2.6822	4.5768	4.9963	4.2775	3.0543	4.9685	3.6791	5.1728	3.1166	4.7649	3.0582	2.9340	4.8180	4.6768	2.9377	3.3243	5.0334	3.9451	3.5829	4.1597	5.4160	5.2156	3.7588
3.4963	5.5193	3.6132	2.3349	4.2163	3.9989	4.1830	3.8917	4.3237	3.8691	4.6914	2.8787	2.7406	2.4294	4.6698	4.3068	5.7492	2.7195	5.4662	4.8460	4.7578	4.4733	2.6241	4.1543	6.6381	4.2654	4.9112	2.5518	4.0868	4.8326	5.0294	1.5207	3.7115	3.0816	3.9791	3.4452	5.8072	4.9153	3.7221	5.0395	4.7069	3.1828	4.2551	2.9381	3.3828	4.5660	4.7591	5.4724	4.3620	3.6804
4.2221	5.1413	4.8627	3.3124	4.5865	5.1311	4.4949	5.2722	3.1673	4.2215	4.0215	3.9103	3.3473	3.3939	3.6851	4.0186	5.9314	4.9950	5.3103	3.2804	6.0104	5.2220	6.2512	3.9768	2.9899	4.1769	4.3257	4.6430	2.3029	4.6984	4.9132	3.7760	2.8197	4.5215	4.3009	4.3292	3.9963	4.1431	3.7376	4.3032	4.1617	3.9426	4.7934	4.3454	4.1974	4.9515	6.1476	3.2736	4.6923	6.1891
5.9535	2.5721	2.5894	5.0370	5.5346	3.5436	4.6245	5.3993	4.9443	1.9100	3.6520	4.2831	2.6408	2.0883	4.1024	3.8984	4.7635	5.4913	4.8844	5.6144	4.0558	6.1377	5.1341	4.7177	2.9595	4.0219	5.0134	4.0399	3.3301	4.6909	4.7155	3.6847	4.1900	4.6457	3.4343	3.1757	2.3327	4.4945	3.6607	4.0405	3.5927	5.3830	4.0060	5.0171	5.2422	2.7915	4.0526	3.2684	3.6147	4.9642
2.7918	3.6513	4.4750	4.1509	2.7384	4.4627	4.5468	4.6604	3.7647	3.4371	4.2912	2.8343	4.2664	3.5567	4.4622	4.6622	4.3189	4.8855	4.4458	4.8947	4.0461	3.5573	5.2131	5.2378	4.3014	4.1874	5.2132	2.5794	5.1245	3.2504	4.0479	3.8453	3.9587	3.6651	4.2283	4.1766	6.5474	5.0382	5.4041	2.1903	4.7061	5.0768	2.7540	5.6749	4.3837	3.9590	5.1737	3.2014	2.0520	4.5193
5.5342	5.4418	2.8869	2.0437	3.9865	3.6604	3.0067	3.9634	5.2128	3.8631	3.2275	4.0357	4.3700	4.3842	3.7948	3.9731	4.4853	3.9250	2.5950	3.0217	4.3465	3.3185	3.2251	3.7466	4.4898	5.1935	1.9006	4.3053	4.4070	3.6035	3.4072	3.3344	3.5975	4.3742	2.9099	3.6594	4.2254	4.0290	4.8117	5.5334	3.6211	4.2979	4.9521	3.6935	2.0387	4.3732	4.5813	5.3754	4.8961	3.5672
4.7418	5.0872	4.1570	3.9614	4.3026	5.3177	5.0347	4.2694	2.5503	4.4885	5.2001	3.3694	4.3028	3.6171	4.7765	3.6560	2.5080	3.6421	3.4009	4.5664	5.2052	5.4396	3.3136	3.3253	4.0617	3.9056	6.3092	3.6843	3.1180	3.1589	3.5480	3.4828	3.8745	3.5301	4.0237	5.2355	4.9562	4.2655	3.9106	4.3518	4.9649	4.0038	4.8356	4.9424	3.5247	4.3886	4.7632	3.6833	4.2050	3.6289
4.4212	5.7649	2.8118	4.8482	5.8085	3.4743	4.6390	2.8187	2.5975	3.9700	4.4161	5.3952	3.9334	4.4380	4.7150	2.9765	4.3523	4.6401	4.5355	4.4111	4.0015	4.4980	3.9848	2.8638	4.2253	5.0065	3.7815	5.1706	4.5573	4.3553	4.9809	5.2766	4.9857	4.6581	4.7557	2.0136	4.1271	4.9535	4.5292	5.3239	7.0813	6.0672	3.8930	3.8708	4.6300	3.8665	5.2534	4.1811	4.0299	3.7510
3.2322	3.5204	5.2736	3.9834	5.8367	4.9239	5.6540	4.6772	5.3348	4.8327	3.7168	4.7457	5.1445	3.4115	3.9081	4.8089	5.8371	2.4475	3.8249	4.5278	5.6177	4.1182	5.2778	4.6575	4.8894	5.2312	4.5316	3.5119	4.1469	4.5922	5.2566	6.0826	2.7706	4.8164	1.9841	4.1549	3.5720	3.8842	4.2469	3.6382	3.6469	3.8723	3.9557	4.8181	3.7342	3.4377	2.3455	5.0016	4.8222	3.7785
4.7561	4.2502	4.4861	4.0630	5.1335	4.2430	2.2176	2.8883	5.2178	4.5927	3.2244	4.3370	4.7759	4.7118	4.2366	3.7318	5.2785	4.1636	3.6419	4.2675	4.0695	3.2205	4.9905	3.6762	3.9388	4.9323	5.4853	5.0176	4.1793	3.8461	4.1753	3.9641	4.7921	3.4143	6.4291	2.9335	5.0148	4.3513	5.3204	3.2916	2.3647	6.9002	3.8881	5.3823	4.2208	4.3106	3.9010	4.2065	4.6887	5.8414
4.0339	5.4006	4.0369	4.4506	3.2933	4.2819	3.0125	3.3231	4.3577	5.0514	4.0409	4.8272	4.4743	3.4833	4.1071	3.8043	4.3350	4.9519	3.9152	1.9553	2.1881	3.6514	5.2495	3.8100	3.9486	4.0094	3.4614	4.4457	4.0810	5.9887	4.0508	5.4132	5.1793	4.3884	5.8326	3.0350	4.2577	4.0980	3.1672	5.6508	3.8117	3.5836	3.1632	4.3976	3.2360	4.2538	3.9243	4.4277	3.5092	3.3004
4.0934	3.4532	3.3803	3.3503	4.2224	3.5140	4.4971	2.8515	2.6652	3.5316	4.9769	4.7945	4.7869	3.9272	4.9706	4.9291	3.5383	4.7692	3.3586	3.2261	5.2020	4.7702	4.8327	4.6539	3.5468	2.7097	4.5718	5.0360	4.4533	2.9623	4.7551	3.6657	2.9149	4.3739	3.9091	4.2790	3.2592	3.3143	5.0459	3.3749	4.0819	6.4644	5.7533	3.4297	4.2385	4.5106	5.2997	3.7541	5.0354	3.1369
5.4181	3.7082	3.6321	3.2821	2.9122	3.1699	3.1083	2.6878	3.1815	4.4430	2.9475	4.8812	4.7584	3.4425	4.8232	4.1412	6.7236	3.2693	4.5374	4.9473	3.3305	4.0946	3.8009	3.3393	5.9832	3.8943	3.3546	2.0989	5.1144	5.5182	4.4069	4.8465	4.0902	2.3414	3.3712	4.5644	5.4495	3.4002	5.3761	5.2984	4.6517	4.5246	5.6545	7.1436	3.2610	3.5082	4.3161	4.1384	4.1532	4.1677
4.7985	1.7785	3.8775	2.1016	5.4989	3.2984	3.1385	3.3805	3.6526	3.4405	2.4476	5.6864	2.3851	3.1410	5.1180	3.6474	4.0865	5.3545	4.2533	3.3034	4.1209	3.4163	5.3995	4.5509	5.1274	2.5406	4.2256	4.2057	6.2413	5.6980	4.1679	3.5268	5.2793	4.4294	3.5650	4.0237	6.0284	4.9753	4.9530	4.0757	4.2437	4.9968	4.3770	5.1482	4.2979	4.1279	3.9857	3.9923	3.4211	5.3368
2.5349	4.7554	3.6406	5.5958	3.5667	3.7960	3.3181	4.1710	2.8993	4.0737	3.3797	4.1738	5.9342	3.8860	4.1228	4.5497	3.6208	3.4888	4.3817	2.9839	3.1967	4.9586	2.3166	5.1315	2.8155	4.2546	5.4482	2.8350	5.6698	5.4794	5.0850	2.6238	3.3144	3.8827	4.4201	6.2905	4.8783	4.6647	3.4796	3.9591	3.5637	3.6729	6.7931	5.9610	4.6403	4.5884	3.1440	4.8330	4.4027	3.8805
3.7212	4.9550	3.9457	3.9651	5.4384	3.9427	2.8325	4.8728	3.1775	3.4731	2.6477	3.4506	5.5677	4.1388	5.7930	3.8744	5.1101	5.6482	4.4860	5.7949	4.0258	3.4572	3.5738	4.9324	3.9155	5.1200	2.1726	3.7594	4.9671	3.4184	3.3134	5.2039	3.2464	3.9508	2.5003	2.6373	2.9620	3.7908	4.4537	4.1994	2.8287	4.2896	4.9207	4.7380	2.5181	3.3063	4.9682	4.1848	3.9335	3.2706
2.4709	5.0637	1.9567	4.0173	5.5027	5.6219	2.1894	3.6917	3.8805	4.0434	5.1622	4.3965	3.8292	1.5817	3.7290	5.3156	3.7760	3.2029	3.6385	4.1949	4.5856	3.5154	3.2842	3.3152	2.3921	2.0625	3.0012	3.9023	4.6129	5.3923	5.3269	3.3853	4.8914	3.7395	3.7417	1.8618	4.6486	4.7934	4.6756	3.3597	2.3505	3.8229	4.6532	4.5220	5.3488	4.1226	4.6510	5.1017	4.5355	5.4679
4.3140	4.4017	2.2053	5.6662	2.3802	3.7061	2.0319	4.1957	3.3352	4.2841	3.4606	4.9475	4.3475	4.0077	3.9372	5.2816	3.8555	4.3095	3.2759	4.3747	2.8013	3.9320	1.9023	4.7519	2.9357	4.5926	3.7221	3.7504	5.1010	3.7482	5.0586	3.2302	5.1401	4.6683	4.8886	2.5038	4.7778	1.8685	3.0924	4.9209	3.3793	5.1515	4.7386	4.6575	4.7029	3.6951	4.9260	3.7925	5.0276	3.9287
4.7895	5.2068	2.0217	4.3889	3.6960	5.4546	4.0737	3.3047	5.2573	5.2234	4.2014	4.7992	4.0538	4.7841	4.3764	4.3306	5.6795	4.3250	2.2653	3.2927	3.9740	5.0596	3.5084	3.8238	5.7061	4.2672	3.3236	3.8896	2.8992	4.7365	2.6493	4.0590	4.3915	4.2778	5.6622	3.9404	5.7703	3.6962	3.9317	4.5829	4.3971	3.6946	4.8467	6.1167	4.0988	4.5221	2.4418	3.3670	5.0020	6.1567
3.5255	5.2575	4.4764	5.8072	6.0375	4.7427	4.8573	2.8077	4.6493	5.0689	5.1819	3.7750	1.9617	4.0387	5.5601	4.6919	5.2540	3.6966	4.1943	5.5070	3.3638	5.1827	3.1656	5.4271	3.0685	3.2344	3.3628	3.2851	6.9972	4.3361	4.3171	4.3319	4.3852	5.1139	5.2997	4.5679	2.9750	4.4590	5.9767	5.2344	3.4587	2.8573	5.3597	3.4702	5.0344	6.7131	3.2724	2.9002	4.1593	2.9281
4.2022	4.2259	3.1200	3.0683	4.7604	3.1431	4.4255	2.1348	4.7063	2.8402	5.3428	3.9098	2.4305	2.3747	4.4915	3.7225	2.6967	4.3381	3.6921	3.8115	5.3640	3.9249	4.9843	3.4599	3.7668	6.6697	5.0918	1.8067	4.5346	3.1930	3.7925	4.7318	4.5966	3.0583	4.5936	3.9483	4.2354	3.5470	4.7838	4.2480	5.5691	5.1226	5.3305	4.5871	3.3024	2.4865	3.7917	5.0246	6.3007	3.2450
4.4969	2.8588	3.6599	3.4238	6.4897	5.0332	4.2825	3.7345	4.1444	3.0660	4.1162	3.8365	4.4536	3.5550	2.8093	5.2446	4.4006	3.9792	2.9626	2.9741	2.1791	4.5910	3.9300	4.1491	3.9067	3.5210	3.2775	3.7365	4.2823	4.4710	5.3651	4.9429	5.5702	3.4785	2.2063	3.8425	1.4962	4.3470	4.3734	3.6976	4.9507	3.3686	4.0614	3.5230	3.5467	5.9096	5.3010	4.7169	4.1992	4.1998
3.7022	4.6817	5.1882	3.1666	5.1469	4.5408	4.0975	4.1467	3.6650	4.2621	4.0269	4.0346	4.6478	4.7754	4.0286	4.3354	5.4125	4.9879	4.6412	4.0427	5.7603	4.5501	5.1890	4.6239	3.7278	4.3826	4.5318	4.5374	4.3782	4.5979	4.9917	4.2738	4.9862	2.4304	3.6171	3.4661	4.3005	2.7494	3.2597	1.8724	4.3298	3.5606	3.4496	4.3194	4.1564	2.4575	5.3381	3.1478	4.1612	3.0098
4.5084	5.8969	5.2351	4.7442	4.3635	4.6927	4.4266	3.3958	4.0715	4.3099	3.4330	4.7151	2.8355	3.2724	3.2781	5.4013	4.5001	1.8244	4.6336	5.7574	3.9443	5.0152	4.4101	3.8597	5.3397	3.5662	4.1846	4.0429	4.2172	5.5969	4.6189	4.6972	3.3229	2.6302	4.0088	5.3073	3.8264	3.4414	2.1035	5.2413	4.4050	3.5765	3.8774	6.1395	4.9548	4.3621	4.8016	3.1222	5.3039	4.5445
3.5069	3.6095	3.7584	4.3304	4.5145	4.1722	4.7975	3.5900	5.4747	4.2215	3.8427	3.0552	5.4522	4.3357	4.5896	4.1907	3.9452	3.1499	4.1050	4.3419	2.5475	4.1988	4.5825	3.3310	5.1766	5.5749	3.9903	4.0062	3.7278	4.5097	4.0637	3.5760	4.4575	2.6126	5.6314	4.1799	2.0161	4.2393	4.7607	3.3255	4.1367	4.1049	4.4132	4.0905	4.4205	2.7845	2.3328	4.6666	4.8827	4.1635
4.0536	3.5788	5.3767	4.7910	5.4456	4.3020	3.8704	4.4132	5.6989	4.3059	3.0603	4.2650	3.0787	3.2210	3.1867	2.8026	3.5628	3.8547	4.2940	6.3490	3.9063	6.5668	4.9533	5.1003	3.0684	2.6397	3.8492	4.1237	4.8990	4.4538	3.5092	4.1572	5.7078	2.3361	4.3943	3.3562	3.8316	3.4619	3.6945	4.4131	3.8190	4.5718	3.5649	3.2176	4.3720	2.2322	3.0752	4.1166	5.6004	2.4573
4.4073	3.8421	3.2758	3.5990	3.5858	4.6738	4.3356	6.5373	3.9986	4.8069	2.9655	5.0892	3.1971	4.7681	2.8681	6.2800	4.1875	2.5074	1.4733	4.5620	4.5639	5.1603	4.7806	3.8966	5.3618	6.7467	4.7228	4.1553	4.0058	3.8295	3.2507	4.1931	3.8067	3.1931	4.1370	6.1698	4.6246	4.5834	5.4445	2.8300	3.8098	3.9372	2.3396	5.3029	4.2631	5.6804	4.3516	4.2732	3.4629	4.8336
4.1491	4.0975	4.3831	4.5526	3.1448	3.0833	3.3298	4.4073	3.5780	5.5189	3.9131	4.4345	3.5276	3.5550	3.9924	4.5229	4.7034	6.6229	4.2139	2.6695	5.2837	5.7256	5.7240	3.3673	4.5456	4.0517	2.0381	4.2225	1.8651	3.8227	3.9322	4.9652	3.9279	2.7253	4.9685	3.2537	2.7487	2.7371	3.4225	3.9927	3.5770	4.5237	5.1082	5.2927	5.0135	3.9158	3.5641	3.7655	3.7549	3.9836
4.7027	3.5820	6.9424	2.4143	4.0918	4.9354	3.9432	4.3154	3.5086	4.6095	4.5458	4.9336	5.6847	4.7048	3.8546	3.2933	3.3284	4.0019	3.6587	4.6335	5.7040	6.0235	2.3649	4.2256	3.9842	4.8965	3.8469	4.4575	4.1684	3.1662	2.4615	4.4136	4.7607	5.7400	3.9885	5.5815	3.5718	4.4584	2.7069	4.3728	2.0092	4.5784	4.5505	3.5024	3.6707	3.8648	4.3429	4.9519	3.4208	4.2582
4.5136	4.3081	5.4404	4.7923	3.4519	3.2982	4.1073	3.7153	3.7581	3.2474	3.6120	5.2315	3.7513	3.0117	3.4777	4.7274	4.5168	5.4992	4.4320	4.5172	4.6874	5.2079	3.5338	2.0320	3.5732	3.2360	4.1432	3.0207	4.6542	3.5380	4.9585	3.9253	4.5496	2.8776	2.6753	4.8851	4.3481	5.5504	2.3072	4.5400	4.8309	2.0093	5.3688	2.9284	4.4845	3.3527	3.2806	4.7636	5.7014	3.2366
3.8672	4.7761	2.8434	4.0265	4.9669	3.4541	5.3013	3.6582	3.5424	4.9000	4.0235	3.8396	5.5973	3.7860	4.7229	4.8416	4.3092	3.2008	4.5711	6.7534	4.3275	5.0100	4.9449	4.5740	5.1007	3.6257	3.3165	3.8642	3.3846	3.5921	2.1267	4.7849	5.8998	2.0795	6.2658	4.1240	5.1039	3.7256	3.7184	4.3934	2.8358	2.5758	4.3224	3.6033	3.1151	3.3722	4.6369	4.6075	3.5122	4.7538
4.4246	2.4318	3.0404	2.9842	4.0963	3.5177	5.0328	3.7279	4.0606	3.9906	4.0820	4.6351	5.8846	4.5713	3.3065	3.6020	2.8403	4.1263	3.9721	1.8754	5.0830	3.9299	3.5681	3.3948	3.7400	3.5082	5.1079	4.4819	3.5043	4.3747	4.1615	3.3248	3.6277	4.0502	3.9271	5.1198	3.2303	2.2911	4.5637	4.7521	3.3182	3.1854	5.6343	5.1232	5.0229	4.6495	6.0461	5.3204	5.4143	4.5593
3.5614	4.7589	4.2479	3.9661	2.5244	3.9009	3.8609	3.7386	4.6318	3.5482	4.9183	5.1312	4.3985	5.1852	4.3103	2.6946	3.3829	4.3335	2.6485	3.8241	3.4755	2.7656	4.6585	4.4564	2.7544	4.6144	6.1806	4.9570	6.3544	4.6356	5.3168	4.4362	2.2258	4.0350	4.5139	4.4696	4.6459	4.4654	3.5437	3.3144	4.3101	3.5062	3.1593	2.2839	3.1823	4.7499	2.7729	5.3509	4.4442	2.8731
3.9493	6.0304	3.8462	4.6096	4.2642	5.0921	2.3321	3.6284	2.4647	5.1260	3.6822	5.6022	3.5229	2.4619	4.0603	2.9234	4.6307	5.7354	3.2258	4.8293	5.8933	4.7189	5.5205	4.4816	4.2939	3.0647	3.5107	5.0696	3.1205	5.0458	2.7440	4.8405	3.8619	2.7699	3.7584	3.8838	3.6794	3.3232	3.5807	3.2104	4.4259	6.5306	4.1953	2.9533	4.6727	4.5081	4.0645	4.2502	3.4586	4.2937
4.5636	3.2353	4.4043	5.6488	4.9161	4.1057	5.1374	4.0790	6.2751	5.3513	3.8566	4.8302	4.4008	2.7968	3.7879	3.6125	3.5125	4.5884	7.5340	5.8897	5.9151	4.6138	3.8243	4.3052	3.0411	4.1168	4.9851	3.6825	3.9391	3.1206	3.0863	3.7653	4.3202	5.8641	3.6122	4.9856	4.6107	6.3481	4.3444	3.9375	4.9217	4.8697	3.9855	2.9337	4.4097	4.0457	5.5383	2.8755	4.3343	3.6416
2.9301	3.2919	4.0055	4.8082	4.7443	3.6480	4.0507	5.3926	3.8490	3.5753	4.4887	4.6963	4.0893	5.4709	3.9162	3.1537	4.4717	3.0377	5.0675	3.5901	4.5441	3.9961	5.0184	3.8922	3.1219	5.8038	2.8444	4.3128	5.0396	3.9194	3.9380	5.1022	5.1940	4.1436	4.2489	5.0625	4.0272	3.4358	4.0800	3.7122	3.7295	3.6088	3.1469	3.4963	4.6343	5.1681	4.9965	5.2526	4.3851	2.2523
4.3021	2.8699	4.2226	4.7650	5.1691	3.4898	4.2175	3.3448	4.6592	4.7643	4.4733	3.8427	4.4566	2.8260	4.4377	3.4780	4.0465	3.4477	3.6539	3.0612	2.7070	2.6338	3.7608	6.1194	4.7171	3.3769	4.8924	2.3295	4.7181	4.5263	2.6240	5.1309	4.5785	3.5608	2.8408	3.5335	4.7709	3.7936	5.1133	2.8369	5.1329	5.2849	4.2923	3.7297	3.8122	4.7058	4.7211	4.9540	5.4511	5.7957
2.0954	1.7013	4.4439	4.5088	5.7448	5.1075	4.6215	2.1142	3.2914	4.6221	3.4508	5.2202	5.5468	4.7735	5.3429	2.6603	3.1480	3.1864	4.5222	4.1051	5.7534	4.2310	5.3238	5.8543	5.8107	4.2894	3.7315	4.5554	4.3071	3.6259	3.9569	4.5341	5.6699	5.2501	4.9591	4.4161	4.3697	5.1734	2.9280	4.0977	3.2889	3.6868	3.8393	4.6124	5.1651	4.4235	4.9692	5.6421	3.8107	2.6149
5.0889	3.9152	2.6052	3.7801	4.3343	5.1592	4.2747	2.5505	4.0114	3.5998	4.2452	4.1338	3.5038	2.4295	2.3371	4.8972	4.3163	3.5483	4.7429	3.7590	2.6234	2.7541	4.1844	4.2965	3.5570	4.4113	3.7512	4.4033	4.3164	4.5441	5.1404	5.4295	5.4008	3.0806	3.8308	4.2789	5.2008	4.1172	4.6617	5.5574	3.4771	5.5048	4.5943	3.8250	3.7239	4.8147	3.7847	4.1710	5.0887	1.9063
3.3060	3.7266	3.6091	3.5974	3.1505	5.6768	2.6689	3.7129	4.1735	4.5830	2.8462	2.8057	4.6141	3.4013	3.0324	2.0417	3.9710	4.8279	4.1187	2.5789	4.4486	4.9884	4.9789	3.3203	3.7997	3.9894	4.2320	4.7050	4.8458	3.8017	5.7091	5.1097	3.6934	3.1590	5.7838	1.9149	4.5981	5.3950	2.7182	4.3450	4.8024	3.3674	3.9804	7.1367	4.6189	6.1312	3.7828	5.7650	4.6107	4.1050
3.4655	3.4485	5.6397	2.3208	4.6863	3.3430	5.1699	3.6696	4.6936	3.4209	3.1179	3.6849	3.3214	5.6473	3.2890	5.5535	4.9885	4.4964	4.6767	4.2872	4.0326	5.2485	2.8007	5.5673	5.7481	3.1147	3.7862	5.3619	3.5947	4.9038	2.3819	2.7751	4.3010	5.2102	3.2153	3.6017	3.6870	4.1901	2.8111	4.5337	5.1140	4.9409	4.8731	2.6818	3.7639	4.3692	5.6672	4.0561	3.3844	4.7362
4.7862	3.6480	2.9000	2.3709	3.0076	4.0986	4.4287	6.7924	5.5150	5.3706	3.8137	4.9948	3.2654	4.2002	3.8875	4.8512	3.7059	5.1055	3.3448	4.1374	4.3366	2.9700	5.9994	3.8978	4.8713	3.0150	5.6573	4.6689	1.9305	4.8175	3.1351	4.5854	3.7212	3.9645	2.1615	4.8545	4.1765	3.8139	4.5432	4.5931	4.3850	3.0811	3.8079	5.0542	3.9694	4.3634	3.4998	3.2080	2.6115	3.9132
5.5891	5.0036	5.0886	3.2940	5.0602	5.2823	4.3705	4.8841	4.7870	4.6470	5.1624	4.1252	4.3777	2.0982	3.6480	5.2398	4.4898	6.1274	4.6397	4.7419	4.9684	4.3378	4.0973	2.5243	5.9202	3.0054	3.8408	5.4377	3.8228	3.2122	3.5786	4.8593	3.9629	4.5815	3.7873	4.7893	4.1564	3.1102	2.6748	4.7249	3.5039	3.9303	3.2645	5.6993	3.1577	3.0978	2.8157	4.3554	3.5799	2.0201
2.4097	5.4910	3.2308	4.6073	4.0563	5.9889	3.5945	5.4232	3.5977	5.9889	5.2939	3.7045	2.2506	5.2398	4.8684	2.0687	5.1997	3.8149	3.5299	2.3574	3.5949	5.1824	3.0339	4.7258	4.3101	3.6748	5.1511	5.0536	5.3427	4.6005	4.1522	5.0486	4.5796	3.6096	3.5652	4.5162	5.4615	3.1315	3.0390	5.0458	4.9552	2.9524	4.2173	4.2419	5.8948	4.9556	5.1169	6.6905	4.4884	2.3108
3.0975	3.8338	5.2868	4.1175	4.5143	3.6834	3.8469	4.0609	3.4381	3.9155	3.9098	5.4901	4.6917	3.6538	4.2074	5.8253	4.3128	4.3523	3.5910	5.6777	5.4095	4.3291	3.3416	4.7021	3.5921	4.4425	4.4373	3.6206	4.1719	4.0244	3.4012	3.5083	5.9362	6.4267	3.8583	3.3770	4.9062	4.8948	3.8107	3.6950	4.7628	5.0914	4.7668	2.5174	3.3903	3.5648	2.8259	3.9370	5.8343	2.3585
5.5362	2.5021	1.9961	3.7928	5.0594	2.9006	4.6081	4.6441	4.0281	2.2408	2.2472	1.8863	5.1499	3.6190	4.7301	4.0791	5.3363	5.0713	3.4504	4.2416	4.3396	3.5253	3.1079	3.8501	5.5621	3.5205	3.5009	3.3239	4.3346	5.0266	3.9745	2.6284	4.4228	4.1428	3.7561	0.7986	2.4336	4.8281	4.4261	3.4138	5.3711	3.6166	3.4129	2.9180	4.7681	4.2141	4.0532	4.0653	4.0995	3.2727
5.0932	2.7133	5.8814	3.4419	3.6489	3.5513	4.3195	2.7567	4.2869	2.5366	3.1517	4.9720	2.3083	3.6031	4.5100	4.5307	4.6770	2.5361	5.1737	4.3974	3.9384	3.3973	3.8614	5.4358	3.7498	3.8644	2.7000	3.5236	4.2846	3.8313	5.7428	1.6665	5.4101	3.6500	3.0882	4.3063	3.2495	4.4935	3.7724	3.9588	3.6929	2.8081	6.4277	5.7634	4.5167	4.2448	3.7139	4.1272	4.3142	2.3176
3.1269	3.3643	4.2836	3.9427	3.0660	5.8104	3.9339	6.6583	3.4259	4.6919	4.1953	6.1660	4.5729	3.5590	3.1722	3.3396	3.5424	2.3066	4.0206	4.3578	5.4873	4.9024	3.6873	4.2596	5.7730	2.7157	5.5101	4.4599	3.7983	2.3784	5.3829	3.4626	3.5122	3.8022	3.1537	3.2057	2.5713	3.3128	2.3109	2.8442	3.9765	5.0416	4.9047	6.0037	6.7091	6.5943	2.8461	3.2262	5.5127	2.8638
4.1128	4.7247	4.0061	4.0413	4.4992	4.9169	4.7463	2.8743	3.6618	3.5818	2.8081	5.4928	4.5927	4.4412	4.6120	3.2368	4.5425	5.8474	4.8488	4.2398	2.7850	4.3522	4.3790	4.8214	3.6790	4.9957	2.7955	4.7371	5.3198	5.9060	3.4672	4.4981	3.6014	4.0963	5.6163	4.5969	4.1082	4.9435	3.8758	6.0455	3.5881	2.7855	3.6110	4.0169	5.8042	4.7369	3.2106	4.3471	4.7489	4.5176
3.6970	4.5973	4.3904	5.6823	3.6721	3.2406	4.7642	3.7577	3.7128	5.3880	4.6330	3.1665	4.5292	4.7431	3.9198	2.4128	4.0523	3.3115	3.8016	3.7544	3.9522	4.3784	4.4466	2.7260	3.3389	6.3504	3.7663	5.1847	4.7792	4.1144	4.5815	4.1700	2.7926	2.9766	4.3950	2.7129	3.7773	4.4907	4.2447	3.0036	5.3055	4.9895	4.4514	6.1026	4.6025	3.8546	5.2939	3.0984	3.9078	2.7846
5.2379	4.1836	4.5523	5.6665	4.9853	3.0471	4.2694	3.7932	5.3222	3.4005	4.3533	4.1924	4.1754	4.3366	5.2534	4.1316	4.9577	5.0818	4.9992	3.6502	4.7314	4.1661	4.1598	3.6739	4.3829	4.6468	2.4157	4.9163	4.6928	6.0117	3.1879	4.6128	4.7913	4.2848	5.4848	5.5342	5.2149	3.7675	3.8970	5.6504	2.7281	4.8775	4.3265	2.7024	5.4289	3.9050	6.3768	4.6371	3.4290	4.9125
5.1604	2.0554	3.3486	3.4716	3.6170	4.0485	3.0213	3.8716	4.6982	3.9457	5.7868	4.4190	4.1821	4.0321	2.9395	4.7464	4.9273	3.4684	3.4502	4.2298	4.9067	4.0339	5.3296	3.8651	4.0721	4.6219	6.1246	3.7714	4.8492	5.2771	3.8239	4.9995	3.5263	5.2744	3.9332	2.8685	2.6487	5.2033	1.7806	4.5175	4.9609	5.1539	5.6158	4.1222	3.9731	4.8760	3.7803	4.2374	4.1780	4.3843
5.7590	3.6537	3.5606	4.2270	3.5948	5.2603	5.8878	2.2698	2.7519	3.0012	3.5619	3.4171	4.5461	5.1604	4.6225	5.4202	3.8026	4.1139	3.4271	6.1264	5.1792	4.2055	2.4507	3.6639	3.5294	4.0366	4.4265	3.5460	4.3518	3.3568	3.6923	4.2615	3.4364	2.5674	4.7525	3.0129	3.9722	4.5375	3.2642	3.3481	5.3222	5.6910	3.3122	2.0774	4.1856	4.6748	3.3930	4.8301	2.1716	4.1720
4.1912	4.1923	3.1185	4.8902	4.3479	4.0408	5.0902	3.9567	4.1370	4.8737	4.4130	5.6684	3.9135	5.5190	5.4875	3.8672	3.3112	5.1611	3.9774	3.8108	5.9756	6.1039	2.6427	2.7573	5.1448	3.0987	2.8686	3.9747	2.2516	3.9955	4.3588	5.2416	4.0375	5.0690	3.8468	3.7202	6.3892	3.2748	3.4797	3.4166	3.8637	4.8452	5.4800	5.7371	3.5174	4.5977	3.7468	3.5361	3.6254	5.0201
5.7925	4.3523	4.9843	3.8383	2.6716	2.3253	3.3598	6.5906	4.5645	4.6413	6.1929	4.9066	3.0192	3.5458	4.7148	3.9099	5.0370	3.4327	4.2279	3.7705	4.3893	3.4703	4.1832	3.2246	5.4702	5.7177	4.8340	5.0956	3.5133	5.2145	4.4642	3.4211	3.5341	5.2065	3.6341	5.0531	6.1227	5.3069	4.4080	3.5456	3.8103	5.4022	4.6173	5.5426	4.9466	2.9595	4.3991	1.1291	4.6499	5.9560
4.8135	3.7971	4.1178	3.9441	4.8993	4.4390	4.4047	2.8537	3.8909	5.1098	4.1474	1.2149	2.8188	3.2555	5.3776	4.6650	4.1362	3.7508	3.7333	5.8380	3.3346	4.3021	4.6050	4.8540	2.0828	3.6179	2.5326	3.4737	3.9784	4.8815	4.1254	4.5629	4.2121	4.3708	5.0935	4.8676	3.3667	4.6893	3.4159	3.7017	6.1911	3.8292	1.5446	4.2378	3.8898	4.0854	4.7405	3.8044	3.6042	4.2794
3.7009	3.9182	2.9192	4.8645	5.8769	4.6734	4.7296	3.2030	3.3113	4.7321	2.5745	2.9061	3.8992	4.0887	4.2714	3.5740	5.2203	4.3384	3.8210	4.2799	4.8177	3.9552	5.2567	5.2839	3.3910	2.2226	3.8586	4.5606	4.8104	2.7602	3.2653	5.9105	4.8535	4.2556	3.8298	4.5267	4.0195	2.7876	3.9252	3.0284	5.4187	3.7541	4.3810	4.7030	4.7440	2.6558	4.4657	3.6483	3.4671	4.8163
3.3213	5.1964	2.6873	2.9418	4.8424	3.2040	4.6824	5.0194	4.6152	5.2682	2.9797	3.2593	1.2152	4.6428	5.2992	3.8871	3.7352	4.1025	3.8733	5.2406	3.6854	5.3209	3.4352	3.7654	5.4050	2.2256	5.2067	3.5140	4.6918	4.8131	4.1526	4.3951	4.1480	4.4511	3.4100	5.2631	3.2871	4.8378	4.0498	4.3817	5.1152	5.2843	4.1526	4.1024	5.5490	3.7961	4.9136	3.2054	3.2552	5.9837
6.3614	3.6569	5.2274	4.9846	4.3270	4.3781	3.9758	3.9563	5.5419	2.9453	4.0638	4.3421	3.3521	4.6104	5.2225	4.5753	4.1246	5.5795	4.9898	2.8413	3.1527	3.4293	3.2373	5.5095	4.6875	4.8976	4.3629	4.4761	4.4794	4.0170	5.6623	5.0842	5.3163	3.3515	3.7135	4.1452	4.7171	4.3727	4.1208	2.8236	4.5146	1.1747	3.5439	5.2430	4.1935	3.3589	3.1387	3.4741	3.8897	4.1001
5.1527	3.5473	4.0951	2.6833	6.3501	2.8975	5.7646	4.0353	3.5029	5.1886	4.3978	4.5822	4.8000	4.5753	3.8004	4.2765	2.3117	3.3492	3.8172	4.9483	5.2171	2.6640	4.2827	4.3655	2.3150	1.6211	1.9067	3.4953	4.1018	4.5296	6.2466	2.5548	4.2272	3.6601	5.6211	4.6747	3.9735	3.3043	5.2175	4.8818	3.4063	4.1265	4.9264	4.3440	3.0501	2.8482	4.4341	3.7245	3.6984	4.6410
3.2955	4.4449	3.1761	4.5397	6.0070	3.6409	4.6252	3.4966	6.7403	4.9917	2.7356	4.2331	2.9144	3.6322	5.0144	4.1037	4.6534	3.6632	3.7108	3.7014	4.4317	4.6931	2.8039	4.3878	2.6293	5.3788	5.4474	5.1634	4.0187	2.8350	2.9302	3.5773	4.2801	4.2437	3.7292	2.2674	4.3992	5.2505	3.9739	4.8011	3.5576	5.4143	3.1547	4.8619	4.2858	2.1930	4.7964	3.4623	5.0677	6.1293
4.6093	3.4456	5.4499	3.9155	3.6490	3.9230	4.1227	4.1266	3.2632	3.3411	5.5677	3.8846	4.4195	4.5059	5.9918	5.3824	5.7335	5.2076	4.7811	5.0926	3.5648	5.1487	4.5574	1.0772	3.2829	5.0507	4.2264	4.7552	5.5278	3.4902	5.6143	3.0040	6.1842	5.5692	3.3830	4.4036	4.9774	3.3371	4.2484	2.0015	4.8241	4.3041	4.6530	3.3541	2.9115	3.9457	5.1657	4.1627	3.7654	3.5852
4.6909	3.7941	5.2471	3.4850	3.5620	3.6462	4.0383	3.8240	3.7648	4.9304	2.1375	3.9451	3.3361	3.9340	4.7434	3.9632	3.1240	5.7673	4.4684	4.0548	4.8019	3.9312	4.9643	3.8910	3.4371	3.9053	3.9165	3.2513	4.3315	4.5497	3.7522	1.9277	5.0465	3.6241	4.8584	3.6702	3.6734	4.7096	2.9282	4.6394	4.3691	3.7503	4.8860	4.2644	3.6643	1.9217	4.4896	3.0948	4.6755	4.4855
4.8912	4.3373	4.1746	4.6683	3.1358	3.8682	3.7599	3.4231	3.8448	6.4628	2.0615	4.1105	3.3381	2.9498	4.3376	2.9861	3.6095	4.5792	3.5578	4.0522	3.3060	4.1509	5.1209	4.6235	5.3302	3.8744	4.8873	3.9568	4.8863	5.6525	5.4256	3.3632	5.5014	3.2385	3.4547	2.3144	3.4258	4.2748	4.5382	3.0352	4.4660	4.2607	5.8858	2.8797	6.7079	3.6615	4.0771	4.3645	3.2728	4.6452
4.4730	4.1568	4.6535	4.3166	4.0532	4.0281	3.8795	2.6502	4.6982	3.5546	3.2621	5.5816	5.6848	3.5050	4.3354	4.4821	3.3102	5.9161	2.8242	4.0420	4.6118	4.4665	4.6447	3.9427	2.7476	3.5928	7.2836	5.0591	1.3182	5.9596	2.7058	4.0123	3.9558	6.1956	2.4683	3.1050	2.4927	4.5648	5.7215	4.1706	3.0657	4.2339	4.2558	4.7735	5.5095	4.6506	4.1869	3.5733	3.3658	5.2790
3.6855	3.6657	4.2435	3.4877	3.3565	2.6384	4.2178	4.8759	3.0810	3.5075	5.2867	4.0062	3.3119	3.9929	5.6611	4.2565	2.4335	4.1448	3.8004	3.8185	3.5222	3.2874	2.6806	5.3809	4.6333	5.0596	2.7710	4.9359	2.7999	5.5477	4.6838	5.7597	3.6634	4.1928	5.3056	5.6910	2.8187	4.0268	3.7940	4.7227	6.5768	4.6983	2.9435	5.9878	4.1865	4.8416	3.1760	5.1362	3.9152	3.9902
3.9767	4.1656	4.4505	2.3664	4.2762	3.3189	4.0918	4.2556	4.9139	3.2209	2.7577	4.5014	4.6710	4.4892	3.2559	4.6188	3.6801	1.6101	6.1422	3.9845	4.1454	3.2676	3.8488	4.5856	2.6849	3.9864	5.3071	2.3191	2.8159	3.3448	4.8568	5.4743	4.2241	6.2656	4.2401	2.2086	4.4663	2.8095	3.0306	4.3140	4.2568	4.0438	2.9868	4.4456	2.5118	4.7227	4.7448	4.0000	1.8063	3.8289
4.3534	1.4825	4.9125	5.0614	3.3663	4.6873	4.3459	3.5130	4.0577	6.1236	3.8404	4.2962	2.6482	4.9930	2.9657	4.0104	4.8078	3.7506	3.4825	4.7744	6.6585	3.3697	2.2650	3.1008	4.0411	4.2254	4.9339	3.5050	4.2508	3.2503	3.0094	3.2193	3.7544	4.1636	5.6632	4.4511	2.1162	5.5889	4.9079	3.8766	6.7055	5.1291	4.1480	3.7943	3.9902	4.0706	3.1767	3.9399	3.8294	4.2142
4.5551	5.0810	4.7589	4.2706	4.0698	4.5508	5.7213	5.7309	5.0886	3.2257	3.8078	4.6176	4.7586	3.7562	3.3127	3.1873	2.6832	3.9834	5.3323	5.1211	4.3849	3.3029	2.1008	3.9009	4.1904	3.9370	3.0684	3.6968	4.0064	3.8583	3.8714	5.6997	4.4370	4.1260	2.3669	2.5334	4.3249	4.7935	2.5720	5.4422	5.4864	3.3685	4.3272	4.1088	4.9645	4.3643	2.7339	4.7325	3.7523	4.9421
4.9615	3.9354	0.8323	4.7007	5.3959	1.5920	3.3719	5.4997	2.6108	2.7081	5.6201	4.9394	3.7769	3.3884	3.8378	5.0917	3.7291	3.6220	5.4282	3.7285	6.2444	1.2179	5.5930	4.6946	4.1739	5.1735	5.0438	2.5146	6.1414	4.1903	5.1932	3.7346	4.5057	2.8889	3.4045	5.4427	3.4810	4.2253	3.2371	3.2178	5.8828	5.1359	5.1945	4.8864	4.2814	4.7493	3.6236	4.3408	2.5171	4.8165
4.1423	4.0374	4.5824	4.3973	3.5060	3.5411	3.6043	3.3547	3.9071	6.1368	4.7497	4.5110	3.6038	3.4078	2.7033	5.0557	4.6677	4.7875	4.6795	3.8886	3.6596	5.5590	3.1592	3.8047	5.3367	5.4138	4.1615	5.0645	4.6399	4.0711	4.8110	3.1401	3.9615	4.1165	4.1767	4.0734	2.8331	5.3129	5.4196	3.6071	5.1323	4.2370	3.8553	5.0299	4.0014	2.8993	3.1975	4.2766	2.8785	4.2396
2.9573	5.7908	2.5027	4.6082	3.0844	4.3397	5.4626	3.5121	4.0503	5.5038	5.1111	4.5050	3.4544	5.5034	2.5413	3.6653	3.3590	3.7553	4.6219	3.7389	3.2345	4.5643	3.3505	4.4743	3.6788	5.3907	3.2639	4.1489	4.4226	5.4872	4.4342	4.0055	2.2854	2.9293	3.5488	3.7989	3.0351	3.8659	4.5170	5.0598	4.2277	3.8753	4.1992	4.6957	4.4767	4.4836	5.4275	4.2022	5.4480	1.1763
4.8208	2.4207	5.7900	3.2886	4.9142	4.1261	3.6798	3.8898	3.8151	4.3329	4.3390	3.1917	4.3718	4.6474	3.6975	4.2633	3.0676	5.0615	3.3535	3.0276	3.9301	2.9840	5.5406	4.4099	5.0260	4.0738	3.3933	5.0944	2.8525	3.3897	4.9702	3.2458	3.9055	3.3513	4.7401	3.9360	4.2257	4.8451	5.2772	4.4307	4.9968	2.6734	4.5939	4.8762	3.4190	4.2913	1.7765	4.1690	4.1425	2.9331
3.2358	5.7684	3.0277	6.4708	5.1164	3.2153	4.2190	5.0969	5.2475	5.0945	5.1626	4.6040	4.7261	2.9057	4.5337	3.7012	1.6814	3.6857	4.6364	3.4681	3.2665	2.8428	3.0849	1.5945	2.7358	4.7396	3.7940	3.4630	3.7426	5.2651	5.1020	3.4155	5.8628	5.2046	3.5013	2.8097	4.4537	2.7166	3.9589	4.4838	4.3795	5.3758	5.2783	3.1665	3.6027	3.8553	5.1958	3.9628	5.9609	4.4502
4.5364	5.7555	3.8376	3.1010	4.2214	4.7567	2.7147	1.0334	2.7238	3.7744	5.4432	2.5615	4.2929	3.8562	2.6391	4.1133	2.9809	3.9455	4.2691	2.9174	2.9271	5.1525	3.3318	3.4328	2.5640	4.5489	2.6356	4.1668	4.4285	3.7722	4.1276	4.4519	4.5841	3.3508	3.4405	4.1464	2.8027	3.5049	4.3821	3.2598	4.2726	4.5173	5.0319	3.9341	5.2398	4.2557	3.3352	5.5269	3.8993	4.6738
4.2432	5.0000	5.4565	3.8293	2.6421	4.9673	4.6398	4.8449	3.4984	4.5291	3.0500	2.0381	5.0041	4.3871	4.2406	4.5969	5.2976	4.1408	4.0576	6.0855	3.2934	4.1612	4.7607	2.1601	3.9202	5.5127	3.4929	5.1452	3.7101	4.5630	4.3042	3.0866	5.5318	3.8386	4.3102	2.1269	3.8536	5.1861	4.2045	3.1507	4.0472	5.4025	4.8378	4.2956	3.7681	3.7264	2.7730	2.8518	4.3712	3.2050
3.9586	3.0885	4.3066	4.3947	4.0041	5.2942	4.4492	2.9557	4.5418	4.7859	3.7377	4.8399	3.1634	4.2785	3.8872	4.2771	3.3286	3.6795	5.4880	4.1726	2.7291	3.3532	4.0148	4.7014	5.2423	5.6440	3.6822	4.7526	4.9210	5.8549	3.4518	3.2778	5.3158	5.2336	5.1440	4.0349	4.0722	3.4941	5.0888	5.7632	4.4686	3.4181	4.8360	5.6685	3.7533	4.6339	4.1816	4.1030	5.1601	6.1170
4.0424	4.6608	4.5934	6.0129	3.7854	4.8009	3.1873	2.7545	3.5783	5.1666	3.0726	5.9004	1.6241	3.1974	5.2664	3.1438	2.0808	4.8496	4.2319	4.7105	4.4315	4.9813	3.7808	3.2916	2.6492	3.8887	4.5779	5.1380	2.8279	5.6623	4.1563	1.3493	7.3535	4.3445	2.9250	3.8616	5.3460	3.8479	5.4197	4.6815	2.2564	4.5985	4.7250	4.1756	4.4757	3.6327	4.1411	4.3895	4.2878	4.7779
3.4256	5.2599	3.6206	2.5850	4.4002	5.3918	4.0981	5.0940	2.0185	4.4546	3.4569	4.7361	4.0661	3.9946	2.4888	4.8673	5.4883	3.8878	5.0990	3.8671	3.4664	3.8691	3.9202	4.1047	4.4197	4.4395	3.3618	3.9044	4.8964	4.9920	3.2424	1.4463	3.2415	3.4607	3.7653	2.3277	5.5591	4.6312	4.8799	4.2808	5.3833	4.4768	4.8609	3.1983	3.4786	4.6600	4.4040	3.5336	6.1096	5.2681
3.8040	4.1843	5.5549	3.6073	4.7952	5.7791	3.8228	2.3785	4.2784	4.5898	4.0224	4.8879	4.4464	4.2584	3.7921	5.0694	4.6914	3.0546	2.4652	3.0849	3.2260	4.3428	4.2331	5.2482	5.3924	5.3525	5.4828	4.4581	5.8569	3.5890	4.9527	4.2539	4.4289	5.3212	6.0523	2.9308	5.1761	3.4498	4.1354	4.3850	3.4352	4.4514	3.4465	2.3853	4.2857	5.5241	2.8246	4.5523	3.7556	2.6837
4.7777	3.9771	5.1162	4.7711	6.0547	3.5829	4.2259	3.9603	3.7577	3.4445	4.2081	3.3997	4.2678	3.9696	3.9977	5.1482	4.2119	4.5349	3.9707	5.3138	4.9138	3.0255	3.2239	3.3353	2.9918	5.0689	4.4285	5.0374	2.5888	2.0385	3.8578	4.2674	4.2305	3.6902	2.4350	3.5247	4.7071	3.0075	3.5865	5.1632	4.4409	3.6071	3.8797	5.4973	3.9678	4.1249	3.1465	3.5719	3.6572	4.1199
1.8679	4.4128	6.8874	3.1764	4.4528	4.1383	5.4588	2.7677	3.3121	4.1400	3.6031	4.7257	3.4757	4.9140	3.8376	3.0167	4.7121	3.0570	4.3735	4.7014	4.5684	4.1821	2.7766	6.4230	4.4751	4.3494	4.0083	4.3890	2.3206	6.4712	5.9001	5.2838	4.2114	4.1638	4.7038	4.3542	4.1876	5.2809	3.1224	4.8772	4.2361	3.9565	5.8538	4.2766	4.2597	4.8521	4.9098	4.4483	5.7936	3.9631
3.3039	2.6872	3.7394	3.3489	3.8592	4.0257	4.9130	5.2131	4.1641	4.5270	3.9506	4.0597	2.2981	3.7416	3.2472	4.1311	6.3347	4.5373	5.0202	3.8401	4.1345	3.6477	1.8736	4.8691	3.4930	4.6329	5.3149	3.1228	4.0881	4.4106	4.1961	3.2864	4.0446	2.7601	4.2681	4.3849	4.7744	4.1599	4.3927	4.8761	2.2181	4.8627	3.4801	4.1451	5.3673	5.9858	3.3893	3.7929	5.0859	5.0171
5.2038	3.0384	3.3630	3.2832	5.5258	2.3523	2.9438	4.7147	3.7059	5.4677	4.5701	2.1837	4.6790	2.8447	2.9039	3.3668	2.9133	3.7065	4.0417	4.4381	3.7768	4.8539	3.4207	4.5662	4.9641	4.9160	4.5796	3.4067	5.2063	3.5250	4.0915	4.8288	3.4074	4.3332	3.9677	3.0145	5.3301	4.1962	4.3796	3.0879	2.4510	4.6893	5.6940	4.3127	5.3821	4.9354	2.0289	3.3245	3.5204	4.2967
3.2222	2.9324	4.0486	5.4464	4.8714	4.5321	4.4574	4.5954	5.4053	5.3459	4.6270	5.0600	5.9258	5.3169	3.9042	3.4082	5.6427	2.9642	4.3555	3.6795	6.2013	2.3285	2.5358	4.6492	5.7830	4.4981	3.9898	4.9128	3.8542	2.8671	4.0391	4.3580	4.2674	3.1548	2.8830	4.1473	2.7922	2.6231	2.4793	5.0707	4.1480	5.7121	4.6190	4.4803	3.4029	2.8438	2.1244	4.8275	4.2123	3.5439
4.8310	5.6087	4.5240	5.5480	4.2661	4.4954	2.6875	4.6878	3.0739	3.7521	3.9862	3.0084	5.0095	3.4659	4.6420	2.3905	2.6552	4.6767	4.2249	3.6923	6.2322	3.3789	2.7580	3.8695	5.8652	3.2328	3.2834	3.9778	5.6854	3.4836	2.5911	3.8152	4.6986	3.8975	5.1109	5.2423	3.8034	3.4904	4.0466	3.0446	4.3116	3.9189	5.2321	4.8457	4.2813	2.5935	4.4904	2.7386	3.7585	2.9896
3.3991	4.2079	4.3592	3.4967	4.1076	6.6512	4.1528	3.1876	3.8074	4.7325	5.2965	4.2607	2.9536	5.1151	6.1954	4.1526	5.1008	4.9789	3.9917	4.6752	3.6726	4.8153	4.3018	5.2459	4.3404	4.3027	3.9553	3.3980	4.1961	4.6979	4.7615	3.5040	2.8308	3.6621	5.4855	2.2875	2.6970	4.2540	3.6943	3.3773	4.9372	3.9905	4.0255	2.5064	5.3147	3.5896	4.7471	3.8929	4.7830	3.9369
3.2741	3.1755	4.1388	2.8883	5.7692	4.5890	5.4878	4.0819	5.1623	4.7117	4.9871	5.5607	4.0071	3.6643	4.2372	4.7452	5.2289	4.7332	4.8615	4.1476	3.6088	5.5135	3.9331	2.9201	3.3295	4.4185	4.9638	5.5700	6.3610	3.7243	4.0784	3.6020	4.9712	4.4500	4.1468	2.7066	6.5810	4.3937	4.8698	3.7330	3.7489	2.2777	4.1747	4.4726	3.9010	5.6143	4.5511	5.7831	3.2073	2.4093
3.6821	4.1105	3.7749	4.2488	5.1535	4.8780	3.8622	2.6869	3.4415	3.3920	3.6010	5.4888	4.8475	4.9787	2.6921	3.6966	2.9870	3.1606	5.1379	5.4433	4.7690	3.9615	7.0943	3.0473	3.9078	5.0220	4.6955	3.5669	3.1342	3.5253	4.3741	4.0463	3.6425	1.6260	5.2880	4.2164	5.5001	3.5226	4.2776	4.4597	3.3631	4.0287	3.3792	4.1907	4.7697	5.0202	4.7786	4.0247	5.1093	4.8204
4.0898	5.1931	3.5863	6.4755	5.2862	5.6939	3.3162	3.6804	4.9830	3.8955	3.6164	3.9930	3.4019	5.1778	4.8332	5.0220	4.7925	3.8556	3.2856	4.8596	4.9966	3.2630	4.0995	3.9898	3.3837	3.4270	5.2873	3.9527	4.6051	4.1508	4.2417	2.5923	3.0113	4.1490	2.0812	3.6108	5.0657	4.2427	2.4331	3.4147	3.3988	4.6473	4.2382	2.8297	4.9727	4.9829	5.1102	4.7866	4.4284	3.7789
3.1269	5.3564	3.0802	2.3303	6.4275	4.8899	4.0764	3.7761	3.0914	3.0571	4.6594	3.4977	5.7480	3.2501	4.6584	4.0559	5.0463	4.8254	3.8152	4.6447	2.8928	4.1268	3.6475	2.6425	4.0851	4.0841	5.0088	4.0494	2.6036	4.2277	4.3232	2.7965	4.7753	2.7130	5.1100	2.9792	2.7802	3.6671	1.8173	3.3280	2.8802	4.5973	4.5485	5.0199	2.8225	4.5606	6.5658	3.7893	3.2773	4.2614
5.0881	4.1614	4.5632	3.0224	3.1820	4.8360	4.3555	5.3466	2.5408	1.7929	5.1027	3.6202	3.0496	2.9063	4.1059	6.0409	6.0878	4.6811	5.4575	2.6650	5.1760	2.9075	5.6921	4.2984	5.4411	4.8614	3.3677	4.8002	4.5741	5.2496	3.6171	3.5722	3.6777	4.0527	4.9525	2.9658	3.4078	4.8238	2.8545	3.3211	4.0553	4.4441	5.3864	4.2561	3.6168	3.9868	2.7540	4.8123	2.5392	4.5357
3.1433	5.1904	3.2526	4.8718	4.7748	3.8991	5.6478	3.9219	3.3567	3.4333	6.9065	3.7820	2.8323	3.9026	4.2245	4.7360	3.7604	3.1315	4.4287	3.8735	2.8014	4.7809	4.0104	4.2959	3.1543	2.5208	3.8453	5.2922	3.5942	3.6670	4.1686	3.8107	3.9255	6.1110	2.1827	5.1168	4.9034	4.1357	4.8263	3.4561	6.3430	5.0395	4.0392	4.8611	3.2275	3.6578	3.6839	4.0517	4.5385	2.8924
4.4020	3.6464	4.8374	2.9620	4.2116	3.1858	4.1254	4.1075	5.5281	4.2029	4.4027	5.3434	3.7314	3.0383	4.8021	2.7796	3.2932	3.2460	6.5262	3.9801	5.3082	5.1834	5.9914	3.6434	3.0883	2.8099	4.4030	5.1442	6.2734	4.2777	4.8938	4.7880	5.1750	3.6452	3.8444	4.9379	5.0057	4.5268	6.4557	5.2627	4.5031	3.2198	3.6711	3.2988	4.6630	3.3051	4.0241	7.2935	4.6348	4.9634
4.9534	4.6677	3.2581	4.9276	3.9180	4.7173	4.2220	3.9761	5.5983	3.4099	3.8003	4.6401	4.5624	4.6719	4.9921	2.5386	4.6954	2.7077	4.1175	5.1050	5.0352	3.3262	5.1669	2.6360	4.1854	2.3597	4.1715	5.2284	3.6375	5.5680	3.7964	4.3966	3.7770	2.3752	4.5844	3.2663	3.7856	3.2416	3.3820	4.3821	3.2807	5.5590	5.8358	3.9231	4.0340	1.9313	1.9812	4.1511	3.7487	5.4441
4.1187	4.2683	4.8882	2.0778	5.4418	4.2668	4.6234	4.5531	3.7976	2.7854	5.6435	5.5027	4.9697	5.0550	4.0854	2.5734	4.9371	3.4877	3.7213	4.4808	3.9334	5.4767	3.7853	3.1917	3.9760	4.4499	3.6433	4.2278	4.9305	2.9489	3.7210	3.3412	4.0264	3.4399	4.9440	4.9230	4.7271	4.2316	2.7610	4.1922	3.7517	4.7118	3.4921	3.4597	5.7270	4.3925	4.2587	4.0802	3.0099	3.0292
2.3531	5.0258	3.7286	5.3028	4.3078	3.4572	4.1756	3.8633	3.6157	4.6764	5.2852	2.3578	3.7940	4.5306	4.4536	3.5290	3.9221	3.8678	4.0141	3.1717	4.1619	4.2438	5.4118	3.6625	3.0223	4.5087	4.5026	5.6063	4.3311	3.5835	4.8714	3.1002	4.3447	4.9466	4.4763	3.6212	5.7394	6.5005	4.9384	3.5424	2.9090	4.1725	3.9989	3.9902	3.0571	4.1524	4.9332	5.0712	3.5084	3.5984
2.3924	3.6265	3.1353	4.2541	2.8844	3.0439	2.3305	3.5902	3.5617	2.3026	4.5953	3.9220	3.5804	4.1511	4.5690	4.3010	4.3741	4.9560	5.2492	5.1026	2.9583	5.0088	3.2939	4.2057	4.4853	4.4776	4.5356	5.1061	5.2785	3.8607	5.7490	3.9059	4.1187	4.2198	3.8658	3.1330	3.9863	3.6819	4.5865	5.9179	3.7797	4.9308	3.2570	4.3922	4.1604	3.4545	4.0739	2.4576	3.8218	4.3349
4.8120	3.8665	5.3775	4.2076	4.3953	4.2310	3.6389	3.8022	4.4422	2.8595	3.5910	4.6501	3.8218	3.8755	3.0931	3.1694	3.1019	3.9912	3.2654	5.2545	4.8151	2.8315	6.1845	6.0328	3.4493	2.9225	3.4385	2.0424	3.2166	4.9429	3.8665	3.2367	4.4764	3.5435	5.2748	3.7755	3.3453	4.1004	4.6294	2.2312	2.8815	3.4849	5.1882	4.1435	2.3169	4.5809	2.4729	3.0932	2.5411	0.7222
6.2655	3.1490	4.9598	5.0985	3.1709	3.9986	3.1579	3.6198	4.5295	2.7642	6.2567	2.8490	3.0746	3.2361	5.7194	3.8809	4.9387	4.2400	3.8019	3.0594	4.1332	3.2047	4.7751	4.9803	4.1920	4.2262	3.8320	4.7363	3.9081	6.1369	4.4114	5.0412	4.0842	4.6859	4.0342	4.0579	3.8448	3.6972	3.7058	3.6638	5.3921	3.0573	5.4546	3.7474	2.6186	5.1970	5.1437	2.6270	3.9184	4.6040
5.2068	5.5940	5.1093	4.7431	4.9129	3.3778	2.2627	5.9418	3.8666	5.4364	4.1294	5.9847	4.3680	4.9941	3.8870	4.6916	3.8561	2.7269	4.5100	6.4627	6.7265	4.9192	5.9121	2.9007	4.9218	4.2871	2.7262	4.3154	6.0123	3.4993	3.6496	3.7321	5.3939	3.0922	4.6968	5.2340	2.7907	4.0337	2.9099	4.2635	3.2368	4.0208	4.2625	2.4684	5.6527	6.0268	4.9338	4.8869	3.6421	3.9433
4.8796	2.6713	4.2091	3.5861	4.0596	5.2168	5.2073	4.3362	2.6802	4.4917	2.8526	4.4792	3.5802	4.6671	4.4182	4.1225	3.7486	4.0388	4.0828	3.3663	5.0099	2.6836	3.9547	4.6925	3.6567	3.2961	5.2878	5.1611	4.7180	3.3594	3.3738	3.6172	3.6272	5.5700	2.9301	4.1289	4.1338	5.6462	4.7180	3.8759	5.0612	4.5815	2.3367	5.2752	2.8951	5.6413	6.7711	5.4466	3.4909	5.6962
3.5985	3.8407	3.7724	3.7908	3.4420	4.8818	3.2804	5.3017	4.6480	3.4653	4.6286	5.6858	3.2376	4.3558	3.4669	2.8038	4.1165	5.3840	4.2728	3.1801	2.4147	3.1427	3.2499	5.2189	4.8492	3.5711	4.6009	4.2758	3.1238	4.7727	5.0485	3.9951	1.8424	4.5272	6.0116	3.7415	4.3256	4.6974	4.3132	4.9840	1.6908	3.6771	5.4766	3.1556	4.0067	1.8473	3.2108	4.6998	2.9382	3.5788
2.6005	2.9421	2.8795	3.6129	5.6799	5.2527	4.0323	4.0522	2.7738	6.6551	3.1274	4.3364	4.5652	4.3657	5.1385	5.3941	3.7064	3.8291	4.3596	2.6466	4.3415	3.4538	5.6921	2.7694	1.9785	3.0831	4.3005	4.1949	3.5607	4.6612	4.2534	4.8520	4.1495	4.8722	5.3103	4.8544	3.8234	4.3483	3.7312	4.5167	5.6691	5.0304	4.6341	3.2719	3.6188	3.6169	1.8921	3.7616	5.5950	4.5153
4.0526	5.2045	2.1423	4.4449	3.3111	3.6346	2.5810	4.3716	3.4108	5.4728	3.3944	4.2654	4.0728	4.5063	3.9583	6.9772	3.8848	3.7106	4.1919	4.6064	5.5483	4.1966	3.9244	5.3280	4.2089	5.4305	5.1615	2.1383	3.7057	4.1538	4.2653	4.2367	4.2405	1.9435	3.5181	3.6211	5.8807	2.9236	2.8025	3.7603	3.1119	2.7530	4.3306	4.5184	4.8770	4.3320	4.7038	4.1530	4.0028	4.8709
3.9520	3.0034	5.2788	4.3407	3.7124	2.4553	4.4225	3.2861	3.2384	4.0927	6.4003	3.5035	4.7050	4.9325	3.8780	3.6264	3.6762	4.0375	3.1407	2.2059	3.2975	2.9961	4.1091	4.2795	2.3711	3.1594	4.9188	5.4976	4.1572	3.4267	3.3367	2.8712	4.2325	3.1465	5.1902	5.6581	4.4245	3.6199	2.3722	2.7651	4.7427	3.3528	4.1948	4.3713	3.6824	3.4979	5.1322	2.8007	4.3594	3.1203
4.3196	4.2499	4.8218	4.9615	5.0183	4.0364	5.2091	4.4010	3.2420	4.0849	3.9150	3.3676	3.5834	4.4252	5.9609	4.6601	5.3337	3.1354	3.5413	3.9516	4.4276	4.9752	3.1078	4.6891	4.7543	5.2586	3.9122	4.8168	3.6599	4.1445	4.2661	5.2257	4.0007	5.2860	4.5651	3.9284	4.2132	4.9883	3.4410	4.6400	4.9211	5.2818	4.7781	4.9176	3.8924	3.4625	3.7971	2.2736	4.7606	6.1965
3.0141	6.2948	4.4415	5.7742	4.4541	4.5744	3.8144	3.5022	5.0172	4.0187	3.7677	3.8406	2.3469	4.6120	4.0243	3.3236	3.4945	5.3851	3.9325	5.5602	2.3214	3.0251	2.8733	2.6310	1.0401	4.6749	6.6922	4.1161	5.3857	3.7930	4.3596	5.5600	3.2248	5.6766	3.1401	5.2220	5.3031	4.5057	3.5325	3.5265	5.0819	4.9832	3.6063	3.8990	4.0436	4.8684	3.3552	4.0612	5.3399	4.4989
2.4135	2.7825	4.3687	5.6736	5.5549	5.5803	4.2402	3.9145	3.3815	4.1482	4.3516	4.6971	3.0773	5.8584	5.1588	3.2876	3.2552	3.3440	3.3204	4.5370	3.6627	3.3950	5.0574	5.3634	3.9942	3.8040	4.8416	4.5522	3.6720	4.6285	4.3022	3.5278	3.4585	4.7902	4.6784	3.0744	4.8688	4.8604	3.1304	4.9795	4.9302	4.5170	4.8455	3.8621	3.9101	3.8936	4.2637	3.0837	5.8264	5.7773
4.7721	3.7532	4.1933	4.1762	4.4654	4.2284	6.5054	3.3275	2.9277	3.8390	3.9786	3.4558	4.8703	5.6595	3.9069	3.7953	3.4967	3.5186	3.1463	4.1585	4.8780	4.7624	4.0763	4.9945	2.8457	3.2653	3.3293	4.2625	4.7424	4.0629	4.5904	4.1614	3.0799	3.8873	4.7121	3.8635	3.0856	5.4948	2.8146	5.3447	5.2157	4.0589	5.0713	3.5678	2.8888	3.3303	3.1042	4.6956	3.7063	2.6081
4.4132	3.4409	3.6488	4.6464	4.8131	5.3815	4.0131	2.9793	2.7000	4.4564	3.4407	3.4941	4.3945	4.7768	6.3582	4.9180	3.5719	4.6377	4.5560	5.1564	5.6403	4.7628	2.3436	3.0700	3.1994	4.2988	3.5331	5.1028	4.3299	4.1359	2.9510	3.1921	3.7437	3.3722	6.8384	3.8871	3.4513	4.3192	3.3577	4.3314	3.3471	3.8793	4.6306	4.0913	2.6339	4.1011	4.4105	3.7018	3.9292	4.5086
4.5104	3.8430	4.0702	4.2327	1.6121	4.7073	4.4093	2.7797	3.9627	4.4530	3.2053	4.4503	4.0825	3.2151	4.4805	3.6301	3.9863	5.8310	2.9343	3.5421	5.2502	3.9396	4.0180	3.1530	3.3600	4.0362	5.1854	1.9893	4.5961	3.2024	3.6653	5.3234	3.7223	4.2786	5.8987	2.8582	5.2217	3.5480	3.8243	2.8995	3.9280	4.5347	4.9831	3.8343	2.4900	3.3510	3.9211	4.8159	6.2462	3.9649
4.8345	4.0889	4.6730	4.0540	3.5799	2.8479	3.2215	5.2622	3.1892	4.9399	4.9610	3.1694	4.7516	4.9337	4.1765	4.6030	5.6308	5.4877	5.9253	6.3386	3.2081	3.9962	4.1042	3.8452	4.1575	3.2233	5.1355	3.1756	3.5050	3.4828	3.0700	2.4870	2.1472	3.9685	4.5354	2.8446	4.0949	5.2582	5.1101	5.2246	4.4425	2.8376	5.2006	3.1260	5.6428	4.7456	4.6963	4.0412	4.2345	5.5097
3.2516	4.7160	3.9588	4.3511	3.7682	2.5926	6.0813	3.9274	3.3270	3.7597	3.3398	4.8425	4.5864	4.1572	2.9763	3.0939	3.5444	2.7569	1.9909	2.8867	2.5857	2.9745	2.5722	3.4477	4.5182	4.2158	3.1278	2.3102	2.2363	3.4019	3.3010	3.0629	4.4425	5.2232	3.6342	2.3691	3.5011	3.7424	4.2435	4.2906	1.8764	4.2364	5.1432	3.4449	4.1512	3.2484	2.1609	3.5411	3.4517	2.7948
4.7832	3.9196	4.7019	3.7286	3.3855	4.5229	3.4659	5.8885	3.4795	2.6128	2.8109	4.9582	4.8803	3.9021	5.0628	5.7853	5.2087	4.0655	3.9235	2.9279	5.5720	3.5519	4.4196	3.4809	3.8910	4.4495	5.8061	5.3664	2.7380	4.1044	3.5321	3.2772	3.1043	3.5266	3.6814	4.0969	3.5850	3.5232	3.9356	2.6655	4.3683	5.8074	5.2563	4.0579	4.3618	4.1567	2.5668	3.2527	4.6522	4.2668
3.5679	1.9199	4.5784	3.2342	3.6902	3.5048	5.0093	4.5912	4.4086	2.9871	4.2210	5.4563	5.5681	4.5995	4.7244	3.0854	2.4978	4.2869	5.0126	5.4113	6.0364	4.4718	3.5000	4.5523	2.6261	3.7786	2.8905	5.0338	4.5139	4.7780	3.7351	4.9125	4.7002	4.4873	5.4278	6.1820	3.1654	4.9030	3.8938	4.4596	3.9227	3.8279	4.9074	4.0638	4.4125	2.7986	4.2160	2.3175	3.4145	3.6372
3.4224	4.8381	5.9648	5.5650	5.0071	3.6957	4.1114	3.3369	2.6958	3.2111	3.9479	5.6419	4.5307	3.2420	3.2914	4.9740	4.9118	4.2659	4.9909	4.2548	6.0566	4.3054	5.4447	4.1431	5.2610	3.3359	4.3973	3.3778	3.5677	3.4023	3.8356	3.8507	4.8557	4.6301	5.2418	5.2317	4.1885	6.7016	4.2565	5.0922	3.9408	2.6142	4.9290	4.3295	3.8386	3.5226	4.3112	2.9257	2.5132	6.0491
6.1917	5.0390	2.7310	4.3707	3.8716	3.0814	3.5520	6.3135	4.6319	3.5051	5.6594	4.6212	4.8859	3.7572	6.1431	4.1671	4.0750	2.7531	5.8826	3.5987	5.0065	4.0392	5.3647	3.8904	3.1425	3.5637	4.2656	4.9459	4.5132	3.0840	3.9614	4.8606	4.8023	2.8402	4.7143	5.3818	4.9402	4.1852	6.5461	2.5677	4.9830	5.3520	5.3107	1.7258	5.0269	4.7081	4.0607	5.9963	3.9852	5.4305
4.4332	3.7655	5.2873	3.6111	3.6404	3.3110	3.3566	3.4246	5.5198	5.3262	4.7891	6.5899	3.1819	3.9408	5.3368	4.4044	3.1079	4.4366	5.4502	2.2689	5.9113	3.5104	3.0389	4.2555	3.8524	5.0956	3.5490	4.3002	3.4324	3.2249	5.3896	4.7064	5.3352	4.5333	4.0014	3.1934	3.7497	4.0239	3.9931	4.4496	3.3369	4.2888	5.1237	5.3464	3.1811	4.9310	5.8577	2.5246	4.8801	2.9825
2.9488	2.5814	5.1372	3.0815	4.5313	3.0765	2.6835	3.5651	2.3721	3.2917	4.6369	3.4660	3.8481	4.1463	4.2864	2.6494	4.4210	4.8431	4.0834	5.7366	3.3127	3.5260	4.1203	4.4084	3.1071	5.8264	4.1607	3.2355	4.4464	4.4933	2.9175	3.5189	5.2852	4.4753	4.0563	4.9865	2.1674	3.9132	4.3378	3.9476	4.1448	4.7735	2.6805	3.5328	4.9086	3.8145	3.2955	4.2026	5.5002	4.7294
3.2903	4.2668	4.0962	3.1471	3.4114	4.5513	5.1761	3.1562	4.8266	5.1448	2.1235	4.4196	4.9358	4.8714	4.5562	4.4167	2.3221	3.5763	4.9117	4.8942	6.3956	5.8992	4.8370	3.0597	3.6601	4.8208	2.7510	4.6455	3.9813	4.6653	2.5688	2.8370	5.8938	3.7049	4.7106	2.2528	6.1484	6.2658	4.2808	3.8086	3.2212	5.8666	4.2274	3.4595	4.5424	4.6064	5.4397	4.9959	4.7394	3.2590
3.7600	3.0513	5.3748	6.6600	5.6736	3.5711	2.4664	3.4838	4.0182	4.1164	3.6230	3.8086	5.6555	4.5623	4.4218	5.8511	5.2902	5.0708	3.7946	5.3374	4.6458	3.4934	4.2001	3.2350	3.5624	3.5086	4.6111	3.8945	6.6122	3.3948	2.6630	4.6602	3.7070	3.1908	3.5212	4.2209	2.9006	5.4484	3.8045	3.5743	4.6292	4.4062	3.8840	3.2139	6.9968	6.5068	3.1477	3.4353	4.2940	6.3627
4.5602	5.1583	4.0591	3.0788	3.2027	4.3875	3.8708	3.1575	3.8685	3.5420	4.3915	5.9060	6.2570	5.6254	2.2296	5.0623	3.1121	4.6105	3.9964	3.1050	3.7860	5.4202	3.7749	4.4986	5.1668	2.7164	7.7930	2.3503	2.9275	4.0509	4.1564	3.6697	1.8194	4.8774	3.6988	3.0268	3.4637	4.6866	2.6686	4.5651	3.5574	3.0325	3.9317	3.7177	3.3956	5.1200	5.3191	4.2393	2.3154	2.9446
4.3540	3.1063	4.8680	4.7618	4.2169	3.0141	3.7027	4.8781	4.3808	3.5936	3.6045	4.8168	4.0996	3.0377	3.8702	4.3109	3.1734	4.7583	3.1530	6.4693	5.3985	1.5197	4.5404	4.0492	3.1798	3.1687	4.2499	4.3193	4.2999	3.0285	3.9409	3.7124	1.9642	2.0162	3.5734	4.7545	3.3794	5.0368	4.6064	3.0978	3.8014	4.8932	3.7680	3.6643	4.0628	4.8713	5.1139	3.0623	4.2994	4.4909
2.6974	4.5730	3.5563	4.8817	4.2840	2.1756	3.7147	2.3173	5.7648	3.3639	4.8921	2.0119	4.7408	4.3023	3.0661	2.9209	3.0329	3.9836	3.9429	3.3542	3.3863	3.6270	4.4100	2.9128	3.6526	2.2672	4.7384	3.0611	4.9127	4.5929	3.4638	4.8171	3.1509	5.9345	3.1049	3.4899	4.1784	2.8119	4.7661	5.9039	3.4549	5.1933	2.8173	4.0593	4.8807	3.0245	4.2702	4.4909	5.0548	2.8792
5.2060	3.6789	3.8995	3.5864	2.7034	3.5398	5.3940	4.4082	4.0237	4.3694	5.4942	5.2334	3.2059	4.2843	3.6763	2.6325	4.8266	2.4078	3.9889	4.7774	5.3738	3.7604	4.6424	5.2437	5.3104	4.1551	4.9048	4.4087	1.8668	3.9047	5.4387	4.7040	4.4849	6.0536	3.1498	3.0376	3.9355	4.4264	3.8703	5.3089	4.3869	3.7479	3.4141	4.6004	2.9682	4.1781	4.7975	2.8320	3.3352	6.2385
3.3145	4.8205	4.0079	5.0277	3.9841	3.8958	5.1986	3.7475	4.1336	2.1301	3.7327	1.6092	4.3408	3.8035	3.3862	4.7820	4.8173	2.6221	5.2948	3.6900	4.5561	4.6622	2.7905	4.4059	4.8409	4.1884	3.4013	4.3672	3.1734	2.6134	3.4969	3.3206	3.4830	1.6903	5.9505	4.0121	2.9126	4.0214	3.1494	4.6109	4.5763	3.3855	2.9129	1.7644	5.1493	3.7370	3.5262	5.4832	3.2984	4.7228
6.3176	4.2313	2.4000	3.6819	5.1322	3.5190	3.8169	3.6885	5.5180	4.0862	1.2003	4.2429	2.2294	6.0637	5.3152	5.6679	6.3391	3.7364	4.3956	2.0720	4.1939	3.2046	6.0253	3.7288	3.5951	3.5308	5.9561	4.3123	2.8838	3.7786	5.6517	4.1377	4.7581	2.6950	4.8557	4.0443	3.3871	4.2968	5.0307	3.9479	4.2260	3.9174	6.0664	4.7785	2.6887	5.2680	3.9291	3.4453	3.2482	2.1297
5.1919	4.7118	4.1115	4.8405	3.7814	2.8111	3.7975	3.3299	3.3593	1.6048	2.6107	4.2218	3.4719	5.2416	3.4088	4.4662	4.2770	2.2165	4.1353	2.9191	2.4738	4.8341	3.1661	4.1337	3.2835	3.1059	4.2661	3.0596	3.6838	5.1173	5.5249	3.1667	2.8222	3.9204	4.0720	3.6485	5.0204	3.8970	3.2317	5.0039	3.6637	1.8637	4.1485	4.9965	3.6140	4.1536	3.3857	4.3236	4.5147	5.2240
2.5895	4.7019	3.6951	4.9342	4.4234	3.8757	3.9029	5.9860	3.5959	4.4662	4.4762	3.3492	3.5492	3.5792	3.8141	4.7463	2.4424	3.1609	4.1163	3.1673	4.6589	4.3536	4.4166	4.4812	4.3373	4.8269	5.0713	5.0544	4.5917	4.9486	4.2394	3.2663	3.9942	4.0190	3.2763	3.8439	3.3999	3.6268	3.8760	3.0068	4.3872	2.1824	4.2111	4.3398	3.9726	3.3778	4.6413	5.9891	2.1994	3.4887
1.3744	3.6273	3.9181	3.4254	4.5163	4.2287	4.8732	4.6293	5.8972	1.4173	4.6320	7.8372	4.0930	5.0426	4.4353	3.7234	4.7916	3.5043	4.2994	5.7073	4.1662	4.0671	5.5136	3.9641	5.3777	4.3613	4.1408	3.7694	5.5213	3.8792	4.6429	4.3470	2.8947	4.5606	4.9587	3.4000	4.4604	3.2570	2.2189	3.1981	3.3375	3.4870	4.1072	1.9029	3.9519	4.3460	5.0919	4.0839	3.9426	4.4089
4.0475	5.4003	4.9203	4.1230	3.7164	2.8162	3.9443	3.0551	4.9834	3.6113	3.8798	4.5216	3.9893	4.6651	5.7078	5.0286	3.1919	3.3272	4.2111	3.0979	5.1973	4.2528	4.0370	3.9003	3.7798	4.5628	3.3882	4.6310	3.4714	3.3991	3.6380	3.3800	4.3235	5.4507	5.6039	4.7444	5.5586	3.4762	3.6566	4.0985	2.8473	5.5413	3.9468	3.5525	4.6822	5.2302	3.9939	3.6649	3.6981	4.1640
3.8787	3.6956	4.5764	2.5047	5.1733	2.9457	4.0038	4.0869	4.9136	5.0928	3.8676	3.0184	4.9609	5.6320	4.0932	4.1915	2.4728	3.9972	5.8144	3.6812	3.5185	3.0728	1.7055	4.6467	5.0324	5.0875	3.3147	2.6420	5.7793	3.8547	3.1013	4.2151	3.2286	3.5130	4.3134	3.5173	5.7130	5.4398	4.7365	3.7331	3.0968	5.0223	4.5312	4.9942	2.8763	3.7613	4.3604	5.0140	3.7211	4.5052
3.6645	3.5182	5.0998	3.4076	5.9430	5.2883	4.7256	4.5357	3.5299	3.9276	5.0465	1.9651	1.8944	3.8439	3.7501	5.2023	4.4326	5.3793	4.5890	4.8263	2.7054	3.8446	5.9674	4.9731	5.9261	3.6471	2.6704	4.5749	3.3726	3.9375	2.5072	2.8348	3.6533	2.8898	4.2622	4.7098	3.3516	3.8242	4.6527	5.5797	3.6437	2.8829	4.1607	3.7065	3.5706	2.8382	3.6269	3.7636	3.4978	4.9346
4.3249	3.8393	3.0210	3.9960	6.3415	4.1051	3.3473	4.1777	5.5340	4.4468	3.6220	3.2207	6.9314	4.4091	5.9507	2.7900	3.9440	3.9483	5.3348	4.8243	4.6943	3.8557	4.7032	3.0342	5.2466	3.1171	5.3148	3.8596	3.1769	6.0735	6.7929	2.5081	4.5657	2.5234	4.9200	4.5608	4.8835	5.2957	4.5782	4.6835	4.3728	5.0119	5.3294	4.3299	3.7965	3.4219	3.0037	5.4757	5.3845	3.2825
4.6691	4.5580	4.4227	4.3271	4.5906	3.4548	5.2788	5.4668	5.2407	5.6365	4.0557	3.9703	4.7542	4.1641	3.3034	4.4786	3.1782	2.3975	3.6742	4.1011	5.2689	5.0216	4.6934	4.9009	5.2742	4.2915	5.1818	4.2554	5.9274	3.8276	5.2399	2.4838	2.5355	2.7895	3.9337	3.3808	3.1403	4.7600	1.8381	4.0462	4.3912	4.2133	2.9862	4.2231	4.7451	7.0360	4.1885	3.9468	4.6184	5.0912
4.4852	2.2623	4.6417	2.7686	4.7390	4.4932	4.8750	2.6611	4.9452	3.2681	4.1391	3.3236	5.4067	2.3444	4.0269	2.2992	5.4418	3.5405	3.1136	5.1410	4.8778	4.8559	5.3607	3.9827	5.4506	3.3583	3.1161	3.3206	2.4786	3.0041	3.9234	3.5145	5.5551	3.3457	4.5356	4.6888	4.6477	5.4483	5.3997	5.6526	5.1185	5.0812	3.7827	4.3501	4.9007	2.5522	5.3273	2.2140	3.7476	4.3875
4.5584	2.8359	3.8828	4.4000	3.3473	3.1588	4.1155	5.1115	4.7235	3.1560	2.1174	5.0373	4.5323	3.2435	3.3597	3.7467	4.7507	3.0539	4.6514	4.9800	5.6785	4.4190	2.8568	5.5892	4.0450	4.8062	4.2827	3.5247	3.1496	4.3618	4.3661	4.4626	4.2437	4.3618	2.1498	4.7597	4.1208	3.1921	3.3270	4.2229	5.4059	3.8906	4.1789	3.4251	4.9079	4.7247	5.2788	5.2463	3.9972	4.8358
4.2198	5.4288	4.1317	3.9828	3.9516	3.7446	4.0632	4.5579	5.0761	3.9725	6.2003	4.3217	4.9702	3.7360	3.0625	4.7120	3.4540	5.2156	4.3156	5.3708	3.7828	4.8325	5.1084	3.9354	4.9652	4.3310	4.3989	4.3009	4.8927	6.9234	3.0792	3.5375	4.4603	3.4976	3.7314	5.1355	4.8504	3.9219	4.0275	4.5082	3.2515	2.6931	4.7082	3.8956	2.0839	2.9812	4.6503	4.2862	4.6038	3.3580
3.4802	4.2461	3.7814	4.2304	5.1349	4.0860	3.2829	3.4219	5.3807	4.3362	4.1247	2.8589	3.8495	2.3954	3.8742	5.3620	4.0879	3.3351	3.0650	3.5201	3.2835	4.1786	3.6763	5.2892	4.6499	3.3088	3.9513	4.6906	3.3097	3.5019	3.1586	2.1544	4.2213	2.8015	5.5471	5.4358	2.7214	5.2089	3.8702	4.6067	3.2593	2.3646	5.7772	3.5951	2.7953	4.5418	3.7717	2.7826	4.7538	5.1329
2.4144	5.1563	4.6187	4.3043	3.8651	3.5452	4.5920	4.6630	5.7274	5.6935	4.5334	4.9515	3.4281	3.6442	4.9754	5.5452	3.8191	5.0128	5.2141	4.0479	4.0340	3.4328	3.5280	4.4394	4.7274	4.6388	3.1563	4.1078	4.6132	5.7715	4.2444	4.5901	4.9717	6.4996	4.4043	5.1405	4.2623	3.8502	3.2003	3.1611	4.0990	2.2197	4.4408	3.9536	4.0953	4.7326	5.5058	2.8783	3.1786	4.4847
3.7101	4.4390	4.5858	3.8302	3.4739	4.6171	3.9747	5.1811	5.1038	6.1059	4.1790	2.6919	5.3697	3.7847	5.4092	2.9439	5.1531	4.6885	3.5368	4.5700	4.2250	3.5110	3.1080	2.2641	4.8763	2.9286	4.2988	2.9539	5.9567	3.1047	3.3577	5.2603	4.1125	3.6814	3.7210	4.3236	4.6753	4.2909	2.8240	4.2441	4.8685	4.8862	2.5150	1.9080	4.3559	4.5910	3.8887	6.0521	3.8595	4.4358
4.7117	5.9109	5.8558	4.1972	4.7574	4.3355	3.7658	3.6851	3.6762	3.2074	4.1089	4.3407	4.0419	4.3512	4.1369	3.6138	5.5029	2.6728	3.9292	3.6402	3.6169	4.6805	3.1337	5.2419	3.8640	3.0814	3.3762	3.2283	3.8717	4.0563	4.0109	3.0360	5.6209	4.0134	2.9728	4.7191	7.1810	5.0779	3.9419	2.4477	5.0700	3.3249	2.0742	3.1199	4.0706	3.2279	2.7168	4.5952	4.0798	3.6962
3.5929	3.3274	2.7594	3.4973	5.7115	3.6941	4.7164	3.2018	4.8823	3.3301	5.0724	2.8970	4.3850	3.4449	2.4167	3.0410	2.9187	4.4312	6.3604	4.6738	6.6351	3.2519	2.7340	3.7266	5.5879	4.6369	4.2130	3.3322	4.0614	5.3725	5.4943	5.3148	5.2458	2.1986	4.2830	4.0877	3.5868	3.9270	5.8533	6.2310	4.4223	1.9799	4.3512	5.1984	4.8728	3.0434	5.5801	4.0189	4.1117	5.5535
4.1878	4.8384	4.4974	2.8607	4.2934	4.6919	1.7578	3.8937	3.2904	4.8448	4.1318	4.0012	2.8583	4.8935	2.8096	3.9114	3.1107	4.5370	3.1192	5.6559	5.4698	4.6588	4.2401	3.8633	3.3621	4.1822	4.1347	3.7289	4.1172	4.6822	4.4102	2.8722	3.9700	4.3321	3.0861	4.6913	2.4463	6.2699	4.7399	3.1043	3.8403	3.8921	3.4866	3.8220	5.0439	4.2370	4.9843	4.8042	4.0170	3.7662
5.3736	3.1510	3.8330	2.8517	3.9006	4.1612	2.5277	3.1368	2.9702	4.4208	3.7340	4.9416	3.8296	2.2211	4.6556	2.9365	4.4761	3.1053	4.6795	3.0209	5.0528	5.1174	5.6937	4.4744	4.0112	5.0445	5.5896	3.9379	3.1774	2.5447	4.0959	4.5381	4.2129	2.9468	3.2194	4.4283	2.9560	3.4442	3.6529	3.3914	3.9328	3.3217	4.2672	3.2641	5.8561	3.6306	3.6248	5.4618	3.9455	5.5444
4.1494	4.3809	3.8917	3.4674	2.6841	3.4889	5.2374	4.5945	4.5476	3.3216	3.3685	7.1992	2.6551	3.2363	2.6017	4.3840	2.7312	2.6950	4.0164	4.2248	3.3610	2.7046	3.8329	3.3292	4.7774	4.3043	3.7009	2.5710	4.2641	2.9386	2.5912	2.9656	4.4695	3.0900	4.2181	2.9193	3.6634	4.8351	3.1628	5.6636	3.2356	3.8372	4.1788	3.9089	2.2487	2.0348	3.4898	3.9241	5.3730	4.8037
3.7825	2.9698	1.9759	5.3417	4.5796	3.2335	3.8287	3.2931	3.7987	5.1918	5.9148	4.9146	4.5099	4.9010	3.2016	3.5045	4.1584	3.7861	2.8360	3.6126	2.2845	3.5780	3.9862	3.7763	5.0297	3.7111	7.4078	4.0850	4.1031	5.1296	5.0664	4.8110	5.1782	4.5469	2.8419	3.1364	3.7176	2.5213	4.2384	3.6937	2.3467	4.9026	3.8227	3.1113	3.9269	4.8791	4.7618	4.4939	4.0133	3.5277
4.0603	5.2646	4.7578	4.7299	2.9381	4.3431	6.3769	4.2715	3.5480	4.0222	3.8074	5.1393	3.4183	4.1481	4.4871	3.6874	6.0728	5.4603	3.3209	3.8460	3.6221	2.8786	2.8264	2.5158	3.7610	4.7553	3.4776	2.6707	4.6247	4.5260	4.4638	4.0729	4.8347	3.9341	2.3719	2.8823	3.4029	4.2345	5.3670	4.3956	5.7008	4.5146	3.6834	3.9610	4.1002	2.8209	3.4151	4.3530	3.9761	4.9337
2.2108	4.7688	4.0744	2.7449	4.9946	4.5496	6.7778	4.0857	4.0990	3.0802	4.7640	3.6131	3.1128	3.6074	3.4316	4.7997	3.8838	3.0780	4.0202	5.0404	3.2524	4.7497	5.9774	3.2856	3.7523	5.6912	3.7436	4.7590	3.7860	2.9920	3.3004	4.8183	6.2017	4.2685	3.3942	4.1214	4.2071	3.1637	3.5032	5.0624	4.3496	5.0288	3.3515	4.7841	4.8372	2.7316	1.9807	4.6704	5.5592	3.3845
5.1173	4.0847	2.0511	3.4341	5.3108	5.7925	3.8754	5.1281	4.8020	3.8420	2.6219	4.2242	3.6556	2.8920	4.3278	0.9803	3.4367	4.1871	3.9510	4.1571	3.6035	5.9200	3.3255	3.4511	3.1323	4.0073	3.0751	3.9007	3.9360	1.3940	3.9527	3.2694	2.5915	4.9750	3.8503	5.9318	2.4847	5.3945	3.5564	3.5484	4.9697	4.9228	5.2214	3.9099	4.6075	3.2453	4.3502	4.7746	3.0769	4.2269
3.3847	4.7647	3.5983	4.6094	1.1723	3.7443	4.1632	5.9800	4.3630	3.5091	3.0089	4.3072	4.1960	4.0433	5.9708	5.3030	3.5128	4.3931	5.0989	3.8563	4.3734	3.8724	5.2398	3.2981	4.7724	5.0941	2.8386	4.5575	3.7261	3.9847	4.0852	5.3117	4.2910	4.4804	3.9428	5.9135	5.3495	4.1655	4.7495	5.3581	5.1688	3.5960	5.9722	4.1197	3.7375	2.9058	3.3546	3.2179	3.5485	2.8995
3.3675	2.7437	4.3676	4.7487	3.5244	2.4270	4.3069	6.8858	4.9941	4.4612	4.9567	4.6028	3.8995	4.5363	3.1479	3.8277	3.8431	4.3855	4.3821	4.7565	4.2554	3.9442	2.1860	4.3810	4.5262	3.3387	5.1786	5.4454	6.9223	3.4557	3.2957	3.9438	4.8542	3.8738	4.8760	2.6173	6.2183	4.7459	5.4515	4.4011	3.2651	5.3929	3.6361	4.2428	2.9670	4.6066	5.1967	4.6283	5.8558	4.0706
4.7380	5.3612	4.1354	5.0306	3.4768	3.3552	4.6992	4.4817	4.7460	3.7978	3.4188	3.3121	1.9859	4.2725	4.6827	3.0701	3.3805	4.8782	3.7996	2.8870	3.9255	3.1814	2.8407	2.9538	5.3000	3.3627	4.3633	4.9468	5.8168	3.1028	3.8937	4.5733	4.2372	4.9710	5.2982	3.4391	3.2651	1.7590	5.1418	4.9976	2.8260	2.5376	4.0794	3.0038	3.3586	5.0617	4.0373	4.3371	6.8413	2.7714
2.3726	4.7061	2.2100	3.3351	5.4001	2.8249	4.6477	4.0040	5.3860	5.7347	3.8060	4.2272	4.3256	2.4706	4.5087	3.5346	3.0398	5.7851	2.6415	5.4232	4.1025	2.4628	4.0530	4.5122	5.7719	4.4826	4.5416	4.0610	4.6646	4.7633	4.9817	4.3684	4.8008	4.2445	4.9069	5.6538	5.0024	2.8143	4.7539	5.6257	5.3351	3.8381	3.1187	3.2072	4.8045	3.3355	6.1883	3.3144	3.6618	4.1870
2.2614	4.0502	3.7492	3.9062	3.4074	3.0608	3.5368	5.8310	3.4551	3.6118	5.2320	2.3792	4.0249	4.2794	4.3372	4.6555	4.3142	4.5191	4.7345	4.3241	3.6697	2.9341	4.9926	4.4048	3.2393	4.6978	5.0446	4.7714	4.3128	3.5959	4.3463	2.0438	4.5025	5.7934	4.0871	4.8085	2.7799	4.4636	3.4955	1.8249	4.4640	4.9554	4.7959	5.3765	2.4404	5.0148	3.8269	2.4827	3.0026	3.6227
3.7738	4.1032	4.0772	4.6556	4.5215	4.6219	2.9781	4.7649	4.0671	3.8153	3.6095	3.4671	3.9994	4.0879	4.4429	1.8154	3.1529	2.8490	3.0298	4.4470	4.9215	3.6813	5.0443	4.0175	3.4103	5.2791	3.4460	4.2347	3.7790	3.7004	3.4969	3.5684	3.3279	2.6687	2.6332	3.1488	4.2014	3.5856	2.8968	4.9772	3.6423	5.3572	5.0384	3.7163	3.6628	2.2195	5.4627	3.8703	3.7346	4.2301
4.5469	6.0842	4.3961	3.5500	4.5025	5.5030	5.7651	4.1393	3.4881	3.6521	5.9198	4.0965	3.3855	2.8566	3.5877	4.5749	5.6066	2.8488	4.4977	2.6280	5.2803	3.2934	4.0741	3.9002	1.5825	5.5214	3.6983	5.4179	4.9455	5.4349	3.7614	2.2744	3.4894	4.3140	5.8147	4.2291	4.4598	5.5774	4.8065	4.5690	4.5066	4.2418	3.5048	4.1924	3.8343	2.6528	3.7251	5.9671	4.8112	3.5493
4.8158	3.9178	4.5871	5.6055	1.7908	6.0899	5.1404	4.0178	3.8964	5.0093	2.2899	4.3205	6.1967	2.3077	3.5960	3.7996	4.1892	4.0975	4.8228	3.8262	5.0623	4.0328	2.4487	4.9589	3.0817	3.7712	3.3279	3.7190	2.9095	4.1341	3.7132	5.3555	3.5010	4.3313	2.9394	3.8335	5.6542	4.9225	5.7361	5.2692	4.8388	3.4843	3.0760	4.4080	6.0830	4.4836	2.1171	2.6395	4.2747	2.1736
3.5860	5.8593	3.0943	3.8471	4.2395	2.7946	5.0601	3.9360	4.7818	4.8796	3.3112	4.7691	3.9541	5.8819	4.4132	3.5264	3.9667	5.1886	7.6620	4.0143	2.9825	3.1374	2.8938	4.3339	3.5795	4.9344	4.7261	3.9912	3.5225	2.0546	2.0632	5.4184	3.6495	4.8850	5.1410	4.4669	5.2504	6.6958	4.3770	2.8714	3.9949	4.5298	4.0384	5.1125	3.9287	2.7841	3.5828	2.3472	2.5200	3.0591
3.4649	4.2751	2.7523	3.1917	3.9025	2.2487	4.4172	2.2018	4.1981	4.3618	3.4766	5.0943	5.0214	3.0682	3.2726	3.3300	2.7061	4.1293	5.1578	4.8474	3.8033	2.5382	3.7999	4.2662	4.4244	3.1912	3.8379	3.8713	1.0441	4.4861	3.8780	5.8614	2.8942	5.4722	7.1205	3.7867	3.7662	3.4354	2.6577	4.1427	2.7559	1.5442	4.9616	2.9444	4.8463	4.1774	4.5826	4.4662	2.6475	3.1126
4.8934	4.1612	4.8091	2.3948	5.0491	3.1641	4.7097	4.8823	2.4167	4.6507	2.8403	5.4016	5.3098	4.3250	5.4869	4.8316	3.7471	4.5676	4.5844	4.2915	3.4207	3.6264	3.7508	4.7523	2.6987	5.0224	3.8742	4.0501	3.4587	5.1313	3.7648	3.8904	4.7002	5.3247	4.5681	3.7891	4.0937	5.2701	4.2094	5.8039	3.7874	4.8249	3.9823	4.3581	3.9106	5.0904	4.0072	5.0795	5.2858	3.9391
5.8240	3.7029	4.1813	3.3119	4.2356	6.5493	4.4781	5.1795	2.2499	3.5099	2.9399	5.2476	6.0497	4.4615	2.8067	5.4298	4.7007	3.9848	4.0540	2.9994	4.6337	4.7969	5.1440	3.6574	5.0577	5.4985	4.3294	4.4462	4.1804	3.8480	5.9393	4.2572	3.1813	2.7436	3.9825	2.8925	4.6364	3.6334	4.1356	4.4300	4.3685	2.7301	2.7720	3.2159	4.5720	4.0574	2.8338	4.7092	2.4115	3.6181
3.4528	3.4220	2.7208	4.1644	5.6056	5.3939	4.3956	2.3300	2.4143	3.9660	4.1508	3.1163	2.7744	2.2757	6.1896	2.6840	4.5842	3.3891	3.2864	4.5435	3.2723	3.3230	4.9983	4.1047	4.9331	3.9836	4.4566	4.4011	4.1620	3.8631	4.3124	4.3881	4.0605	4.5066	4.5575	2.7965	2.8087	3.3511	3.9597	3.6764	4.9094	2.8002	4.2185	5.8928	2.2132	5.7997	4.3927	4.0931	4.8368	4.4529
2.6175	4.1593	2.7190	5.1748	4.5599	4.1071	5.1778	4.4243	7.3130	4.1185	3.0915	2.7733	3.9624	3.5231	2.9931	5.2669	3.2788	4.0365	6.0881	3.4132	5.1236	3.8114	4.8233	3.3339	6.8009	4.7796	3.5474	4.4114	4.0919	5.3015	4.2047	4.9600	3.4797	2.8206	4.6088	4.2767	4.0808	4.5954	4.3870	3.3288	5.5182	5.3797	4.6419	5.5995	5.9330	2.6306	2.1341	3.4655	3.6038	4.2713
2.6816	3.5432	3.4768	2.6711	3.6883	4.2047	5.0369	5.7582	4.2436	5.3463	2.5502	4.0970	5.5341	2.7614	5.2722	3.9160	3.6835	4.6223	4.7284	3.9923	3.7930	4.4010	3.3048	4.3168	5.5447	2.6897	4.0168	3.9309	3.9475	4.2322	3.4594	2.7000	3.9078	2.5695	4.1274	5.6430	5.2575	4.3807	4.1357	4.1101	2.4532	3.4898	3.3099	5.0061	3.5047	4.8002	2.7730	3.4081	4.5136	4.2999
3.4463	3.9506	4.0073	3.8027	5.0234	3.2010	4.4222	3.7803	4.8856	3.8795	4.3644	4.3450	3.5161	3.3890	4.2329	3.8232	2.1167	6.2874	2.9995	5.3496	5.1707	3.5830	5.2722	3.4142	2.7981	3.0593	3.4748	4.3183	3.6097	3.2235	4.4475	2.8221	5.9225	3.6259	4.7145	4.4354	4.9814	2.3213	4.8853	5.9574	4.1101	4.8593	3.3526	4.7426	5.3830	4.2914	3.9923	3.3688	5.8655	1.9112
6.3254	5.1175	3.9494	4.9356	4.2911	2.9192	3.4436	3.9065	5.2462	4.7522	2.1427	3.6746	4.0342	3.6438	4.3805	2.8773	3.9492	2.8403	4.1074	3.7326	5.6079	4.3063	4.8317	3.6015	4.0585	4.5046	3.8904	5.6977	3.0456	4.0647	4.6897	3.8408	1.6368	4.2601	6.2587	3.4525	4.5538	4.5003	3.0270	3.5911	5.1421	5.9212	2.6340	5.2296	4.4694	4.8050	3.7654	4.0252	4.1282	3.4853
5.1886	4.3014	3.5408	2.4550	4.2809	5.1856	4.6298	4.5364	3.8763	5.2426	3.2631	3.4512	5.0170	3.2526	4.8898	5.8755	3.0505	3.9050	3.6320	4.7174	3.7412	4.1643	2.3604	5.2999	5.8017	4.9643	6.1307	4.9732	4.0856	5.5971	3.9406	4.3878	3.7703	4.1638	4.0113	4.8435	3.3232	3.0668	2.6983	3.8472	4.4633	2.4182	3.5864	4.4882	3.4498	3.0519	4.2071	4.4923	3.6024	3.2448
3.7882	3.6789	5.8565	3.9822	2.5320	5.9704	3.7797	2.8551	4.3329	4.7078	5.9565	5.0450	4.2361	3.9141	6.3247	4.1214	2.1616	4.0894	4.1917	4.3483	3.9905	4.3996	4.2487	4.1468	3.8673	3.3828	4.2045	4.5135	3.4072	2.8156	3.4589	4.8136	5.0607	3.3162	4.5922	4.8205	3.7982	5.0635	4.4945	3.3619	4.9427	4.5290	3.7132	4.8836	2.7224	5.4392	3.4363	4.9013	4.5730	5.4621
3.0172	6.7465	2.8165	2.9168	4.8821	5.0214	3.4737	3.4467	5.2710	3.5099	5.6905	4.0779	5.8007	3.6126	2.8777	2.5628	2.8952	6.3800	3.4882	3.1089	3.6829	5.5459	3.9103	2.7786	2.8734	3.5886	3.2395	5.1411	5.2180	5.3616	3.7334	4.8496	4.4673	5.0159	3.8006	5.5577	4.3691	4.9142	4.1931	4.2965	3.4739	4.2728	5.1144	4.2403	4.3529	4.7661	3.5383	3.7367	3.3151	2.7114
4.0114	4.1132	3.1100	3.2961	4.0413	3.9692	4.0854	6.2149	3.2914	4.3577	5.6730	4.8572	3.0109	4.8323	5.3769	3.7376	4.5691	5.9354	4.7146	5.5604	5.6904	4.7937	1.8375	4.3580	3.6827	5.4732	2.7718	4.5240	3.6365	3.2633	5.5782	4.0364	3.7333	5.6077	3.4676	4.0104	5.5383	4.0876	3.3459	4.3689	5.3623	4.0079	3.6625	5.0227	2.7973	1.5158	4.6789	3.1839	2.9299	3.3616
4.6752	5.5148	5.0167	4.1558	3.6198	3.4369	5.7438	5.1663	4.1991	4.4152	4.0505	5.0017	4.9137	4.9218	3.8852	4.0441	4.6634	3.4679	3.5408	3.9732	4.5340	3.2689	3.2876	5.7546	4.8011	5.0059	3.3779	3.0916	5.2155	5.7313	4.3455	3.3142	5.1500	3.8582	4.7418	5.2071	4.2401	3.2157	5.2113	4.2122	3.7794	4.2094	4.6777	4.0522	5.0305	3.9667	4.7484	3.0534	5.4141	4.3007
3.0344	5.0123	4.8326	3.4103	4.5067	3.1532	3.9809	5.1587	3.5670	4.2766	3.9997	5.3058	6.4252	6.3926	3.1253	4.8169	4.1858	3.1138	3.6512	4.3927	4.2428	4.4352	6.1518	4.8358	3.6852	5.0327	6.5538	4.0862	4.0059	4.8011	4.9728	2.6269	4.4034	4.6368	4.4403	4.2801	3.1578	4.8244	5.6376	3.7733	2.8898	4.7992	4.7108	4.3371	4.0060	2.7941	3.0141	2.7841	4.2326	4.2290
3.3631	2.1740	6.0486	5.0042	4.9685	4.3569	6.7936	5.2497	4.7132	3.8748	3.7623	4.1076	3.8183	4.1786	6.1794	2.6227	4.1917	3.3844	4.4683	5.0966	2.7851	2.2335	4.8718	4.2815	4.2788	3.7816	4.6900	4.6171	3.3678	3.8943	4.3426	5.3035	4.1086	2.6326	4.0929	3.2756	5.3932	2.5400	3.2668	4.0342	6.6232	3.4054	3.6566	5.9536	5.7322	4.9075	3.3274	4.8790	3.5109	3.8866
3.5941	4.6718	3.9251	4.5766	2.0707	3.8787	3.2226	4.0768	5.6324	5.7065	2.7598	5.1355	6.0036	4.5783	4.1183	4.0577	4.0769	4.3080	5.8554	3.4191	4.3392	3.6598	3.9094	4.3594	3.7750	1.5079	5.3231	4.1903	4.9085	3.7041	5.7763	4.1341	3.1974	4.8691	4.4437	3.9082	5.0662	5.4719	7.0291	3.8831	3.9231	4.1363	3.6443	3.6576	6.0998	4.5722	5.5014	2.5934	2.7287	4.1079
4.2600	4.5040	6.5183	4.8987	4.0892	3.7995	2.9112	4.8630	5.9822	3.8800	3.2380	3.6970	4.7420	2.5220	4.2411	3.8356	4.2498	4.2813	4.2005	4.6160	3.3158	4.7869	4.1441	3.2849	3.9796	5.1720	3.8570	3.7322	3.3669	3.6041	3.4181	5.0251	4.5847	2.6647	3.5953	5.4978	5.7829	3.5028	4.9782	5.4655	6.2787	3.8952	3.6520	3.2061	4.0199	1.7196	4.3556	3.9186	5.0433	2.6053
4.5310	4.7552	5.1144	2.7634	3.2993	3.0541	4.9534	3.4183	6.6067	5.3382	2.8845	3.4010	5.0696	5.4958	6.7626	4.7595	3.5373	4.3261	3.2391	3.6351	4.4467	4.7580	5.8828	4.9406	5.1823	4.9876	3.5904	3.9115	5.3526	6.0107	4.0950	6.3382	4.7085	6.3218	2.5491	5.7933	4.1502	4.9477	5.3117	4.0167	5.0144	5.4125	2.9048	4.0450	1.8493	3.6550	4.9244	3.4702	5.9355	5.6491
2.0875	5.0379	3.8477	3.2949	4.5356	3.8605	3.2814	2.6476	2.4724	5.5674	4.8830	3.4189	3.6923	3.8508	2.7193	2.3981	3.0838	4.1228	4.0052	4.0631	3.6073	4.5894	3.4826	4.7984	4.2496	4.1560	5.1864	4.4797	3.6581	4.0119	3.4895	4.6733	5.0073	3.2179	5.3001	2.9412	5.4709	2.4706	4.6023	5.5494	3.0794	3.4089	3.8423	4.4199	3.7805	2.3711	3.6944	4.1987	2.4595	4.8665
3.3890	4.7433	3.6255	4.3158	3.3677	4.3618	3.7651	4.1619	4.3408	2.2143	4.3647	4.9504	4.6190	4.4248	5.2482	2.3630	3.9794	3.3670	3.2400	2.9158	3.2922	4.9404	1.5992	4.9594	2.7523	3.0368	4.4186	4.5200	3.3595	2.6386	3.8268	3.2139	4.6197	3.2207	2.4410	4.8106	3.3951	1.6225	3.7281	3.7520	4.1589	4.4448	4.0217	4.4961	2.5728	1.8027	6.8791	5.4498	3.5437	4.5114
4.7358	4.8989	3.2207	4.9185	4.7703	4.1378	3.7806	3.8452	5.0534	2.9813	5.0174	3.9435	7.0744	3.3304	5.2510	3.7098	3.0580	5.6565	4.2382	3.5210	4.2612	6.5115	4.1683	4.6464	4.9562	3.0505	4.1299	2.8988	4.1086	4.8673	4.3869	4.2116	4.9945	5.0670	4.6810	4.4542	4.6533	5.2048	4.8258	4.9119	5.0785	3.8709	3.5453	4.1416	5.4514	3.0431	5.3385	2.5958	4.7244	4.2643
4.4876	4.2098	4.1268	3.2907	3.2351	4.5855	4.5275	5.3728	4.1824	3.9989	4.2150	4.0997	4.3479	4.3696	3.6137	3.8883	3.5833	3.4762	4.9213	4.2464	4.3378	4.4141	3.3030	3.6614	4.6566	5.6475	2.8969	5.3875	3.1956	3.0795	5.7654	2.4025	5.6878	2.0863	4.5976	3.9389	4.9828	3.5271	4.2196	5.0218	3.5637	4.2968	2.8858	2.9357	3.2157	3.1569	2.9605	3.2099	4.5817	2.3314
2.4543	4.6867	4.2178	3.9431	5.7690	4.7240	4.1513	2.7997	3.8668	4.9804	3.0297	2.5998	4.2697	5.8884	4.9290	4.9709	4.9105	5.4053	4.4588	4.0055	2.5345	6.1507	3.8471	3.4587	3.8963	2.2458	4.5314	5.3901	4.8916	2.6773	3.9770	5.5628	4.1136	2.8102	3.9260	4.2921	3.2695	5.2258	1.6549	5.9595	4.0668	4.3818	4.9222	3.4181	3.6833	4.3725	3.0977	3.8621	4.2293	4.2661
3.8647	5.0699	2.4127	4.5104	4.6574	5.1941	4.2739	3.8509	4.6228	4.7803	3.7023	5.2518	4.2989	3.9849	3.2708	2.7998	3.4460	4.8722	4.6419	4.1635	5.1714	4.1913	3.8465	4.9740	5.0983	4.6110	2.1878	3.7741	4.5894	5.2651	3.7528	4.5948	3.9277	1.3630	3.6911	5.4405	4.4568	3.8388	3.8740	3.0844	6.0243	3.8427	5.1554	4.5420	5.0624	5.0380	1.9796	5.0732	4.7761	3.6073
5.1191	3.1830	5.2717	5.1618	5.9902	3.8542	4.3553	4.0361	3.3715	4.7805	3.8655	6.5185	3.7976	3.9380	2.1047	4.7448	4.0082	2.1691	3.8822	3.8690	3.6890	4.6509	3.1676	4.9508	4.2517	4.8804	4.9667	2.5071	4.8665	5.1418	3.6358	3.9391	5.1864	2.3102	4.7247	3.0770	4.3345	5.1172	4.3607	5.8019	4.9271	4.3983	3.1722	2.5553	4.0858	3.4433	4.0781	3.6535	2.3137	1.8897
5.9150	2.8209	4.2812	2.7736	4.1880	4.2251	4.1798	2.0233	2.9510	4.9637	5.4811	3.7082	5.1125	4.6104	5.1071	3.7577	3.9558	5.0704	2.7469	5.2184	4.9447	2.7386	5.6704	4.8930	5.4669	6.1825	2.2032	3.7978	3.1527	2.3085	4.1638	3.8146	4.8419	4.2656	2.3828	2.6401	6.0407	4.6747	4.3149	2.9452	4.4079	3.9634	4.5805	4.7688	4.1112	5.3018	3.5916	3.5293	5.6018	4.5168
4.8770	4.9158	3.6984	2.8346	5.2333	3.3128	4.1662	3.9467	2.6941	4.5858	4.2458	3.2872	4.1031	4.2126	4.5794	3.3779	4.6952	4.0114	2.8965	3.2216	4.2227	4.1590	4.5602	3.1551	3.5268	5.6507	5.1388	3.0021	4.4347	4.6043	3.9463	3.9823	3.7687	3.6216	5.0814	2.4588	4.0867	3.3646	4.3903	4.2187	3.8241	3.2895	4.2442	2.5600	3.8758	5.2845	4.7456	3.1908	4.8151	2.7187
2.7758	3.1937	5.0516	2.7782	2.5418	5.6290	5.2772	2.8660	3.4609	4.3559	5.2521	3.3565	5.0347	4.6175	2.1803	5.6752	3.9874	3.9025	5.4012	4.8916	4.2772	5.5736	3.6521	3.0844	4.7404	3.8751	2.2295	2.7242	2.6787	2.6733	3.4514	3.3875	4.8648	2.8509	3.6774	3.4872	4.4427	2.2188	4.4012	3.9607	3.7747	3.5369	4.8983	4.7748	4.6647	4.1304	4.8468	3.9987	4.3082	4.3068
5.4074	4.3929	2.8692	5.3342	5.0926	5.3801	6.9525	3.7609	2.5777	4.4074	4.6446	4.8588	5.3382	4.0655	3.6283	3.7192	5.8505	2.5777	3.9848	5.3920	3.2785	4.9024	4.3155	3.5808	3.8979	3.4502	5.3354	5.3526	4.4905	5.8572	5.9091	2.7683	4.3349	2.8587	4.7121	3.6746	4.4936	2.5103	2.8041	4.7273	4.4328	3.6032	5.3784	3.7914	4.2806	4.9861	3.3828	4.8300	3.7811	5.5041
3.0047	3.8205	5.3582	4.9641	4.7883	3.9174	4.2406	5.9391	4.1341	3.4592	4.6170	2.1432	4.2967	3.6253	3.3824	5.0354	5.3290	3.9532	4.5219	4.6295	4.7069	4.3914	4.6477	4.1671	4.4206	3.3453	3.2361	3.5296	3.6435	4.8707	5.2516	4.1733	4.1207	2.7012	3.8301	4.3115	3.1664	3.1518	4.2711	3.3231	4.6433	3.9143	5.8679	3.0746	2.9528	3.9839	4.7816	4.2390	3.7439	2.2404
3.9478	4.7127	4.1282	2.3360	3.5174	3.6784	4.2792	3.4562	4.2573	4.4453	2.5352	3.7610	4.1292	3.9236	3.7591	4.4510	4.0899	3.2755	4.8036	4.3417	3.8057	5.2638	4.3764	4.6148	4.2469	5.2021	3.3472	4.8131	3.0946	2.5580	3.5819	1.3265	4.8966	3.7709	3.1270	3.7874	3.8095	2.9723	4.7194	2.3757	4.2273	3.6594	5.9534	4.0466	6.5326	4.8719	3.2416	4.2110	3.8105	4.9757
3.9367	4.0134	4.4394	4.1994	2.7716	4.6736	1.6438	4.6304	3.0716	3.1846	3.6088	2.9792	3.6087	6.6449	4.5870	3.4698	3.8651	3.9935	4.8557	3.2733	3.5323	3.2442	2.8987	5.4762	4.6645	3.8940	5.3940	2.4774	4.9841	4.6538	4.5346	4.2356	4.6792	2.5070	5.9290	3.1045	3.5847	5.1058	4.0824	5.7177	4.4409	5.8423	3.4946	3.0263	4.9518	3.8869	5.7299	6.0322	4.1748	5.1583
3.8722	2.0914	3.1185	4.2655	6.6071	2.8500	3.3862	4.4109	3.8087	5.5679	6.4323	4.5998	4.5134	3.5954	4.8075	4.1662	4.8847	4.5810	4.5941	2.9633	5.0008	3.5346	3.5067	3.8953	4.1998	3.3857	5.7067	3.1800	4.2761	2.9038	4.7563	5.0246	5.0020	3.9478	2.2424	3.5452	3.0394	2.4608	2.9890	3.8441	3.5324	2.0797	4.3165	3.7763	2.1380	2.7327	3.9036	5.7547	4.2785	3.7434
4.4312	5.0582	3.9649	4.2267	4.6121	4.7282	3.5113	4.4794	5.1346	4.6801	4.6010	3.8482	5.4347	3.3653	4.3789	4.5989	4.7600	4.2284	5.4139	4.1219	2.7398	5.1758	5.7492	4.2762	3.6923	3.9085	5.3958	5.4651	4.4258	4.3741	6.3218	3.3258	3.5418	2.9420	3.6147	5.0108	4.3843	3.9419	4.6297	4.0912	4.9903	2.9980	1.9646	3.3627	3.6662	4.5434	4.6423	4.3949	3.8061	5.0513
3.7906	5.7393	3.6159	4.5017	4.2499	4.2316	2.0685	2.8449	5.2488	6.8982	3.1807	3.7353	1.7637	3.1869	4.9520	4.8276	4.3597	4.9988	3.9340	2.3382	4.2653	5.8619	4.8914	4.4380	4.2740	4.4552	4.3010	3.8759	4.4292	3.2053	4.9667	5.1746	2.8351	4.4113	4.3813	4.7205	5.6025	5.4719	3.8562	4.0205	4.9331	4.0597	4.3724	3.8020	5.0549	2.0787	1.5295	2.6343	2.3731	4.5706
6.0253	5.5200	3.7591	4.8004	4.2157	5.1214	2.9568	3.0422	4.3495	4.4174	2.7198	6.0459	3.8361	3.7657	4.2395	2.7919	4.0773	3.0693	4.7831	3.4521	4.4942	3.6219	4.0356	4.5932	2.2766	4.3170	3.6070	1.8587	3.2745	5.1226	3.5128	5.7223	5.1679	3.8156	4.2392	6.0203	5.4208	3.8113	4.4955	5.3676	3.5594	4.1471	3.8999	6.3606	3.5089	5.3212	4.3572	3.4153	3.1859	4.4741
3.8508	4.6707	3.8700	5.0387	6.0639	5.6205	3.6291	2.3544	3.7514	3.0263	4.4794	4.4342	3.6779	4.7461	3.6931	3.2603	3.6737	4.0486	4.7611	6.0068	4.3691	5.0461	3.7676	5.1540	4.6582	3.4239	3.5019	3.4582	3.1430	3.2962	5.8201	2.4429	5.2177	3.8932	3.1344	5.3255	4.0504	4.5369	5.1332	3.8652	4.3103	3.4613	3.2719	3.2981	4.1698	6.0040	6.1280	3.3792	2.1033	5.1868
4.8357	4.1568	4.5161	5.6363	4.1918	4.8592	4.7225	2.4735	3.8910	3.6464	3.3020	5.1388	3.4301	3.8558	3.6860	3.5337	3.6965	4.0996	2.7936	5.9373	3.9485	4.2425	3.4000	3.0692	3.6143	4.0852	4.3923	2.6311	4.5524	3.7931	4.8441	4.9742	5.2573	2.0154	5.1183	2.9422	2.5102	6.0874	4.3013	5.1997	4.4811	1.3696	2.9753	4.3156	6.2490	7.5717	3.6410	4.6214	4.7698	4.2278
5.8870	3.5911	3.7047	3.4997	4.6332	4.7164	3.4040	5.0924	4.0488	3.7020	2.3197	4.6259	3.1008	5.2001	4.2079	2.9609	4.2413	5.4977	4.0586	4.1579	3.7045	4.4198	4.9151	4.3610	5.0327	4.1279	4.6115	3.7552	5.6269	2.8083	5.1783	4.7378	6.6111	4.5803	3.4238	2.8876	3.1053	5.3345	2.2253	3.5759	3.5080	1.9417	1.4350	3.9703	3.5091	5.6892	3.9297	3.6976	4.6471	3.1779
3.4471	4.1093	3.4282	3.8672	4.5284	4.0566	5.1693	3.6392	2.7932	4.0100	4.2845	5.0546	5.8220	3.8314	3.9188	4.3025	5.1347	4.1022	3.9889	3.8850	4.7731	3.9676	2.9026	4.3876	2.7704	2.9284	4.1230	3.6854	4.1023	4.8947	2.9211	3.3350	4.8744	5.4783	4.0334	3.5264	4.7587	4.4287	5.4793	2.6511	2.5997	4.7415	4.3344	3.2302	3.3295	3.6612	4.6849	3.3693	3.9407	2.4955
3.9043	4.1933	4.7217	4.6953	4.7355	5.2709	5.1556	4.9271	4.4497	4.5816	3.4877	3.4879	3.7149	5.0233	4.2115	4.1360	4.2292	2.9477	4.7264	3.7607	3.8291	3.5613	4.9512	2.0310	4.6303	3.5939	3.2995	3.7582	3.6209	5.1837	1.6471	4.8974	5.2316	5.5912	4.0847	3.1174	5.8106	4.6339	4.3576	4.4442	2.1243	4.2809	5.5974	4.0364	4.6732	3.6586	5.4255	3.3322	3.0183	3.8933
4.1688	2.9338	2.8157	4.9059	4.8951	5.5655	3.9448	2.9299	6.6886	2.7989	1.1942	5.0644	3.9859	4.6761	4.1314	3.5404	2.8210	3.8106	3.7324	3.4785	5.3748	4.3557	6.7382	4.6653	3.6916	3.1768	4.0665	3.3549	4.0305	5.2285	3.7902	4.4176	5.8444	4.6005	1.8534	4.5893	5.3957	5.0215	4.2193	4.5484	2.9624	5.0839	4.8497	5.9027	4.2523	3.6183	5.4728	4.5017	3.1530	5.6951
3.9999	6.8244	4.7216	3.6690	6.0345	3.5564	4.5094	3.2360	4.2035	3.9059	2.7832	3.8971	4.4331	3.5723	4.8900	4.2188	5.2686	2.9046	4.5451	4.4128	3.1452	4.5106	3.2448	5.7212	3.9472	3.3563	4.6196	5.0794	4.0841	4.2897	3.9674	3.8114	5.3926	3.8309	3.1444	3.8419	4.0822	3.4069	5.3757	4.2222	2.3366	3.2343	4.4329	3.6396	3.7142	4.9452	4.2147	4.5259	3.0220	4.8256
5.5534	3.3954	4.9145	3.5952	4.2345	3.5263	4.0727	5.7648	3.8926	5.4483	4.9036	3.9395	4.0754	6.3674	3.9340	3.7397	3.5916	3.2441	4.1993	4.9032	4.1153	3.8963	4.5198	5.9417	1.6372	5.0809	4.3975	5.6761	5.6951	3.0246	5.7129	3.8464	4.8679	5.0046	5.3476	3.6012	4.9283	3.3132	3.7104	4.7946	4.9312	4.7959	3.7518	4.4443	4.3341	4.7094	2.7798	5.0078	4.5361	3.7580
3.4631	3.3251	4.7555	5.4678	4.4668	3.7412	3.9128	3.0221	4.9501	3.9088	4.5021	4.7524	4.7995	3.5439	4.2217	2.1411	5.9432	4.5766	3.3621	3.8820	3.8326	5.2687	4.3696	4.7925	4.0992	5.5569	4.8650	3.6483	3.3316	4.3525	4.2104	3.7357	4.9320	4.0081	3.1815	3.4209	5.5444	3.5543	2.3249	4.0175	3.6905	1.9624	3.7133	6.5929	5.9533	3.1629	5.0729	2.3260	3.5731	5.8920
4.4967	3.7598	6.1618	3.6633	4.6625	3.7853	3.4374	4.0789	3.4746	4.0947	3.7915	4.6556	4.1077	5.8400	4.9920	3.9836	3.7564	5.0981	3.7332	3.2920	4.3213	3.2962	6.0223	4.9807	4.3938	3.7837	4.5065	4.0797	2.3789	5.1985	3.2797	3.9348	4.0670	3.5047	3.9681	2.8143	3.5795	4.2456	3.3996	4.3734	3.8101	4.3888	4.8881	4.0841	4.2123	2.8396	5.2115	4.3876	5.2174	3.0074
3.6899	3.6202	3.5461	2.7770	3.8019	4.6059	3.4257	3.0078	1.9280	4.3517	2.5912	4.1664	2.9786	4.8778	3.9728	2.6976	4.4643	3.3850	2.6559	3.6732	4.5038	3.3470	3.2563	4.1748	4.2347	3.2796	3.7241	4.3038	4.8006	2.3148	4.8139	3.7155	3.6004	3.6440	2.7664	4.7897	5.8840	1.2805	5.2446	2.9453	3.4095	3.5682	3.3639	3.8736	4.5111	4.6028	5.1797	4.3190	3.3883	2.8523
3.9668	3.9642	5.5543	2.4818	4.3368	3.3902	3.3056	4.5302	5.3907	4.8454	6.4984	3.2726	3.6338	4.1294	3.9687	4.4798	4.5679	4.3921	4.1776	4.4800	5.4838	4.2317	3.9426	3.2447	3.2714	2.2641	3.3292	3.8448	5.0031	5.3277	3.2726	6.1970	5.5151	3.1769	4.5666	3.5477	1.4697	2.7266	3.4491	5.8171	4.5796	3.9676	3.8129	4.5815	2.9500	5.4302	1.6678	3.0208	4.9483	5.6799
4.2829	4.1073	4.2842	5.1092	5.8413	5.7215	5.9295	3.3886	4.1909	4.0640	5.0044	2.6724	3.9129	4.8414	5.7247	3.8417	3.9387	2.5809	2.6801	3.9670	3.8614	3.0939	4.5205	5.4237	4.7046	4.7440	6.4559	3.8523	5.8640	7.1384	5.1247	4.8406	5.3309	4.4958	4.5600	2.8339	4.8381	5.8155	4.1817	4.9413	2.5294	6.0616	4.6335	4.0574	3.8320	4.7673	2.9670	5.1990	4.1399	4.2429
4.9641	6.3868	5.0668	4.3557	3.3211	3.9682	7.2804	4.8568	3.9294	4.0277	3.5265	3.3142	4.3025	4.0890	3.5419	4.0500	3.1564	3.0058	4.5727	3.7808	3.4058	5.8827	3.3101	4.3977	3.4750	3.0854	2.9387	3.7684	4.2742	3.7564	3.6729	4.2847	5.2350	3.4721	3.7786	4.6745	3.5769	4.6497	3.6199	2.9048	6.2936	4.3717	5.7553	4.6594	3.9138	5.4959	5.0777	4.9528	2.8761	5.6774
4.8680	2.2932	4.5534	2.9094	4.3669	4.0010	4.6187	3.3587	5.0097	3.3097	4.6519	3.9956	3.2050	5.0982	3.7624	3.6012	4.8628	2.0232	5.9441	4.1130	5.0808	3.4962	2.9364	4.3869	3.9659	3.2102	2.9319	3.0636	5.3796	5.1115	3.1935	3.6506	3.9890	5.6590	3.9215	2.7807	5.7924	3.2770	4.4512	3.0117	6.0059	3.9063	2.6906	4.6684	3.7371	2.9941	4.2460	3.7642	3.5213	3.3712
5.4710	4.8120	3.1997	4.5162	5.3786	4.8506	4.6426	3.8845	6.5404	5.8758	3.8350	4.4535	4.1531	3.8059	4.9223	3.5316	3.4360	3.6462	3.4206	3.9970	3.4771	5.4562	4.7972	2.7892	3.3722	4.7815	5.3436	1.9791	2.4593	2.7317	5.3814	4.4139	5.1853	3.7266	1.7533	3.9336	2.2746	4.9265	4.5285	4.8348	3.2101	3.7367	4.3384	2.8561	1.9653	4.9378	3.5160	4.0520	5.1909	4.4538
3.9852	4.4467	4.5276	4.2320	5.6604	3.6896	5.4979	4.0537	4.6539	3.9608	3.4292	4.1590	5.6472	5.5434	4.2773	3.1107	3.3220	3.1893	3.4299	3.8456	4.3738	3.9084	3.0331	4.5617	1.8580	5.4156	4.1323	3.4545	4.0033	5.8245	4.4372	4.1320	3.4198	2.9031	3.3793	3.6344	1.3238	6.0750	3.8317	4.5985	4.7781	4.3885	4.0585	5.3621	3.9071	3.9437	4.2032	2.5606	4.4759	4.3047
3.2276	4.0584	5.0240	5.6079	4.1716	3.6481	4.5438	3.2943	5.0929	6.3895	3.8436	4.8030	2.8501	4.6535	4.2222	5.4112	4.7252	4.0750	5.1717	5.7074	4.5977	5.4000	5.1248	3.3999	3.3413	4.0003	4.3589	4.5367	5.5829	4.4306	3.5804	4.7346	4.2839	5.4899	2.5931	4.6783	4.3309	6.2528	3.2650	5.6498	3.1484	4.7318	4.1888	3.2443	3.5709	5.0403	4.5765	4.8783	5.2930	4.2447
4.2083	3.4877	2.0541	4.1790	4.1988	2.1000	3.0504	4.0430	4.0729	3.2512	3.0145	4.0236	3.6580	3.1795	2.0183	3.7259	2.8842	3.0178	5.1379	2.6337	6.4349	5.0853	1.3883	3.5349	2.5752	6.7342	4.3657	4.8618	3.4848	4.1818	3.8379	3.9341	4.0842	4.9438	5.5433	3.7917	4.6805	4.3268	4.3472	3.4183	3.4070	5.1522	4.3410	5.5751	3.6818	2.9614	3.5997	4.1249	5.2251	3.2984
5.0598	3.9814	2.4822	4.9603	3.3900	2.4686	4.2567	4.0266	4.4450	6.0127	5.1189	5.4029	4.7346	4.0316	2.7636	3.5827	3.1659	3.2981	5.4391	4.0046	2.4746	3.1210	3.3718	5.6349	4.6255	3.5361	3.8659	3.5402	4.0548	3.6558	3.2949	4.9282	4.7073	3.5964	4.4134	4.4117	4.0871	6.1457	3.3773	3.1778	5.5469	5.1605	5.7661	2.6546	5.0335	4.1662	4.0968	4.1437	4.7547	3.8737
4.8056	3.2055	5.4789	4.7489	3.8885	4.2103	5.0518	6.3154	3.5370	2.6618	3.7363	5.8400	3.9473	3.5054	3.9333	5.4310	5.1254	3.6066	3.0673	4.5481	4.9761	4.4639	2.4811	2.5484	4.9757	4.4880	3.1483	2.6213	5.0758	3.7657	4.1968	3.4126	2.8269	3.8817	2.6229	4.4106	4.4249	2.9670	4.0107	2.5562	2.6176	3.4208	4.4978	4.3890	4.6323	3.1108	3.8045	4.6717	4.6870	3.5010
3.5028	4.4948	4.7853	2.0446	3.2679	3.9965	6.2845	4.4651	3.1734	3.6493	3.0945	3.6796	3.7450	3.0702	2.1306	5.2536	4.6092	3.6271	7.2477	4.7590	3.1541	6.0098	5.0591	5.5166	4.7398	4.4066	4.5644	4.0686	2.6448	4.3204	3.1714	2.4103	5.1958	5.1352	4.7421	5.0295	4.6720	3.1697	2.6178	4.0067	5.3798	3.6028	5.5548	4.5172	4.2619	2.6663	4.8313	3.9753	4.1181	2.6335
4.2294	3.8772	3.5681	5.3825	5.0846	3.2504	6.3229	4.4903	2.5518	4.3554	4.6277	3.9641	3.9080	4.0755	4.3306	4.4800	5.1094	3.0443	4.8402	5.5278	4.9480	2.9233	4.4043	3.5256	4.8268	4.0269	4.1665	2.8823	5.0237	3.5770	3.3443	4.2385	3.5905	3.3350	2.7363	3.4887	4.6957	5.3699	2.5492	2.4579	3.6633	2.6411	5.6212	3.7596	3.4365	3.0844	4.7628	2.8870	3.1642	4.8974
5.0118	6.5193	5.3023	6.0103	5.3420	4.1351	3.3857	5.5326	4.9865	5.1417	3.3297	2.9494	4.8753	5.1777	2.9658	2.9338	3.2150	5.7118	2.7440	2.9798	4.6716	5.0238	5.0445	4.4561	3.9425	3.9930	4.3369	3.6391	4.3288	4.5088	3.9465	4.9047	5.2660	4.5812	2.0129	5.3344	3.0093	3.6941	5.2095	5.2024	3.6795	4.4957	5.9921	4.0425	4.1227	4.5866	3.7705	4.4431	3.9369	5.4407
5.3027	5.0054	3.5931	6.1826	5.4283	3.3909	4.1310	3.1878	3.1017	4.5513	3.9635	3.4360	3.7916	5.9829	3.7114	4.3245	3.9896	5.1021	3.0290	5.3835	3.0062	4.3588	5.3332	6.0531	5.3611	5.3999	1.9092	4.5748	5.0091	3.8954	5.5906	4.3437	4.7897	3.8625	6.0804	3.8055	3.1412	5.8696	1.9381	5.1671	5.1864	5.1546	3.6657	4.1502	1.7174	4.4371	6.0988	4.1785	4.6349	4.6086
3.5892	3.3055	3.8002	4.9147	5.7218	3.7386	4.1607	2.1609	3.9394	4.1058	6.7978	4.0529	3.5369	3.9983	4.4100	4.4293	4.8020	4.5328	3.3715	3.7214	4.7637	3.9177	3.7618	2.0467	5.1514	2.9311	5.9602	4.7410	4.9070	3.0488	2.4662	4.5329	5.3753	3.7730	5.8348	3.5081	3.0799	4.2371	5.8033	4.6083	4.7652	1.7368	4.2857	5.8014	4.5653	3.6120	4.2159	4.3425	0.9427	3.4566
5.8865	2.6921	3.6232	4.7142	7.0145	2.6357	4.3702	5.2182	5.1607	3.7139	3.3482	4.4357	4.2187	4.4564	4.9418	3.2545	5.1435	2.6300	4.8745	4.7141	2.0031	5.6620	4.2079	2.5712	4.6629	3.2166	2.2973	5.8795	3.6760	4.4994	2.4775	3.1835	6.2797	6.0233	5.1249	3.8957	4.0678	2.0355	4.0762	4.2741	4.9784	3.8865	5.2399	5.0263	5.2051	3.5133	5.0615	4.2762	4.9443	4.6977
4.4059	4.9100	2.4108	4.9572	5.1257	3.5960	3.9282	4.1594	3.3034	4.5183	4.1778	4.2106	4.8454	2.5395	3.1586	3.3862	4.6345	2.4487	5.0706	4.1613	4.7274	4.2295	5.2842	4.4729	3.8938	3.8278	3.3395	3.7132	4.0736	3.4492	4.3843	6.0774	3.7021	3.4748	5.1743	3.0550	4.1619	3.2260	2.3473	4.2185	6.0684	5.0142	3.2536	2.4261	2.6889	2.7641	3.3426	3.3449	4.8147	3.0715
4.0516	5.5699	2.7173	2.7377	4.3471	4.0133	3.0501	4.8429	2.8805	4.2278	5.0582	4.4943	3.4642	2.6485	3.9280	3.0963	5.4393	5.4520	2.1433	4.7383	5.9256	3.8630	4.1804	2.1905	5.6132	4.6478	3.6926	3.5717	3.8145	3.8665	4.2107	4.4718	4.7788	2.5600	2.3711	5.8011	4.2492	3.5187	4.1939	3.4620	2.1032	3.3919	2.7807	5.2041	2.5479	2.6031	4.4255	3.0609	3.5760	3.1920
3.8058	4.5757	3.0058	4.1932	4.7447	4.0599	4.7196	3.2793	5.5952	2.8796	2.2859	4.7539	4.6099	2.8507	4.0179	2.1140	4.7578	4.2752	4.0341	6.4248	5.0712	4.5524	2.8841	3.4424	2.9729	4.4844	4.5584	5.0594	4.5736	5.3837	3.6571	4.8647	5.5230	2.4361	3.4271	4.2170	4.9804	4.3954	2.9201	3.8050	4.3981	5.4797	4.0283	3.3605	3.0074	3.4609	4.3439	5.7505	3.2756	4.5063
4.2663	4.2736	4.7057	3.4432	5.1125	3.4064	3.7639	2.4993	2.8940	4.3202	2.2228	4.8316	4.3598	4.6017	4.5809	4.3563	2.9265	5.4678	4.3726	2.9770	2.2602	4.6062	3.1740	4.7796	3.1210	4.2364	5.6633	5.1676	3.2495	5.8718	5.8348	2.8944	5.3404	2.9293	2.6837	5.3543	4.2233	4.7473	4.1096	4.2840	5.3718	4.2376	2.5453	2.5355	4.2565	4.1145	3.8008	4.3786	5.7171	4.8373
3.5109	5.0789	3.3142	3.0104	5.3029	2.9700	3.3107	4.9895	2.7897	3.0016	5.6927	4.3707	3.2881	4.4095	4.8073	3.7617	5.6089	3.9567	6.3384	3.6223	5.0111	3.8431	4.6973	3.7499	4.5347	5.1076	3.1997	4.3020	7.1971	4.4471	3.3822	4.9769	5.3444	4.2142	6.4462	2.2149	3.4968	4.4096	3.9522	4.0545	3.6596	3.8360	4.3151	5.2909	3.6448	4.8853	4.5418	4.6297	3.2002	4.2539
4.1575	4.4162	3.7274	4.6937	3.5519	3.5558	5.3755	4.7467	4.2114	3.3980	5.1632	3.4019	4.7216	3.2760	3.9954	3.9557	6.1414	1.5811	4.2256	3.8554	4.4559	3.0739	4.3745	3.8041	2.6288	6.7719	3.8430	3.5617	2.1384	3.4543	2.9606	4.8932	5.3233	4.4243	2.8974	5.4236	3.4114	4.0949	5.2708	2.4370	4.8088	3.2882	3.5414	3.3346	5.8695	3.6547	4.2034	3.4798	4.1390	3.1046
2.9448	2.0975	4.0634	3.9501	3.8676	3.4181	4.0088	3.3460	5.7951	4.6273	3.2917	3.3304	3.9586	3.2001	4.3383	2.5988	4.1746	3.2951	3.4996	4.2629	3.9474	3.8932	5.3798	4.6395	5.0859	2.0563	4.0513	2.9360	4.3310	5.0254	3.1553	4.7506	4.2966	2.7235	5.2161	5.2635	4.5337	4.9818	3.3437	4.1909	5.6334	4.9361	4.3769	4.6822	3.9647	5.8956	4.8915	3.9254	2.3624	4.0203
3.0198	2.1971	3.5068	5.0632	4.5741	4.8184	2.9953	4.3552	4.7627	2.1811	4.9355	4.5964	3.7568	3.0284	4.2641	5.3929	5.3173	5.5234	5.0479	5.7716	4.4805	4.3614	5.2084	4.0591	3.9405	4.3252	5.3454	4.5201	3.9787	2.7798	4.5952	2.3907	3.0206	5.3339	3.5215	4.0594	5.4006	4.9917	3.4495	2.6249	4.9151	4.8493	4.4037	3.2776	4.1182	4.3537	6.0132	4.3308	6.3866	5.7983
3.6954	4.1815	4.9414	6.4660	4.6817	5.5923	4.9168	3.3199	1.8120	3.9990	4.2606	5.1679	5.9246	5.2845	5.7550	2.5643	3.9254	3.0075	4.7063	4.5795	4.6826	2.3458	5.3526	2.1001	4.9020	3.9866	4.1078	3.0232	6.6889	2.6841	4.3200	3.7328	3.5165	3.3458	4.5734	4.8333	3.8003	4.7364	4.3114	3.1718	4.9399	3.8599	3.5586	3.7930	5.8139	4.0423	4.2337	6.1612	3.8276	3.4246
4.7369	3.6440	1.8707	3.4064	5.5533	3.6728	4.3633	6.3705	4.9953	4.4679	3.7744	5.3671	4.1167	4.3102	4.8855	5.6238	3.4932	3.5001	4.9891	5.4257	4.2023	2.5833	3.8911	5.7416	3.6350	4.1424	4.3265	3.8833	3.1488	3.9734	3.1149	1.2213	3.4441	2.1830	3.3577	5.2990	4.3245	5.8192	2.9826	3.8220	3.6713	3.5200	3.8818	4.7306	5.9002	5.0661	3.8327	2.3103	3.5001	3.1023
3.3613	3.5593	5.4675	3.3961	4.8106	5.0143	4.2141	3.2824	4.7205	3.4650	3.5096	4.9259	4.0457	4.1867	2.2474	5.2864	4.7596	2.9934	4.4069	5.9854	3.5080	3.0351	4.0386	3.3952	3.6687	4.8060	4.7038	4.3592	3.7278	2.4267	3.9086	6.2338	4.8603	4.3219	4.7307	2.8763	3.7460	5.6368	4.8869	4.9224	2.4538	4.0306	5.4412	2.8472	4.1664	3.2185	2.6182	4.7202	4.9249	4.7763
5.7061	4.4705	3.1649	3.0906	5.4932	4.9105	4.7076	2.9897	4.1409	3.6174	3.2352	3.7705	3.8827	5.2164	5.9435	2.5532	3.9117	4.3312	4.0513	4.8673	6.5332	2.5322	4.3429	5.3631	4.3508	3.9238	4.5313	3.7395	4.2194	5.0574	4.6947	4.9287	2.8319	3.8131	1.6845	4.8828	5.3847	2.9120	5.3089	3.5369	6.5286	2.8886	3.6156	2.6512	3.9084	5.1167	4.0346	4.7944	4.5594	2.7424
3.8486	4.5366	2.8525	1.8200	4.2757	5.5058	3.0590	3.7627	2.0572	5.3093	2.9822	3.5063	7.1481	5.6147	3.3158	4.2471	4.1120	5.2755	4.0882	5.2242	3.2167	2.2895	6.0112	4.1127	4.1815	5.0836	4.8218	4.7433	2.8644	4.0391	5.5803	4.0949	2.0980	4.1800	4.9537	5.0877	5.0524	3.8344	4.5355	5.9386	4.8569	2.9129	5.3765	4.5306	3.2884	3.5346	6.2316	4.2983	2.3910	5.4180
4.3352	3.8307	2.8970	3.6530	4.0324	3.4446	5.3627	4.4024	4.5169	7.3520	3.7851	4.7818	5.2182	4.2375	3.6400	4.2703	5.5658	4.7322	3.9386	3.7633	4.7434	4.7542	3.3168	3.4030	4.8382	2.7572	4.7438	5.6333	3.8150	4.3377	4.7071	3.7129	5.7334	3.5598	4.3639	5.2896	2.3342	4.9899	4.5048	3.6757	4.4278	3.4025	4.8633	4.3225	3.3222	4.1804	3.6781	3.4727	3.7733	3.5325
3.4836	5.7182	4.1695	4.7004	2.4247	4.0255	4.5492	4.6927	5.9863	3.9234	2.8175	4.7416	4.0983	4.7770	5.0886	5.2904	5.3739	3.4395	4.4040	3.7884	4.5621	2.8510	4.7565	5.8348	5.1047	3.4413	3.2620	4.5449	4.5027	4.7919	3.2270	3.4293	3.3893	4.3086	2.2092	1.9037	3.8925	3.7328	2.3961	4.4927	4.1738	3.9231	2.5463	2.4067	5.5936	3.4410	3.1446	3.9999	4.7677	4.6449
4.5828	5.7525	4.2296	4.0370	5.4225	3.8810	5.3748	5.9037	3.5383	4.4167	3.6429	3.0367	3.5744	4.9308	4.0160	3.2074	4.7501	4.7949	5.0666	3.3846	3.2040	4.4148	3.0795	2.3751	1.9140	5.9879	5.9374	4.8404	4.6364	3.1642	6.0585	2.0684	3.0030	4.8170	4.6737	3.9542	4.5592	5.7390	3.4248	1.2857	3.2643	2.9268	3.7216	6.7816	3.9319	4.4546	3.4634	4.7701	3.3259	7.9976
4.2474	2.1659	4.6222	3.5017	3.5367	5.5914	3.0303	5.3057	4.9897	2.6847	2.0172	3.8482	4.5881	2.8752	3.8448	3.2534	3.2604	4.0488	4.1904	4.7489	5.4260	3.9082	3.7783	3.6466	4.3723	4.1109	6.1356	4.4273	4.3156	4.2015	5.5561	4.9419	5.1108	4.9912	3.8318	3.9364	4.4532	2.8357	4.0002	3.7051	5.9802	3.7122	3.7654	4.0887	4.6436	3.3694	3.1469	4.5082	3.3672	2.7928
2.9928	2.8279	3.5480	4.1687	3.4622	5.2761	4.0623	4.5824	2.8995	3.9242	4.7715	4.0940	4.0672	5.5128	1.8218	4.8735	4.2962	4.6138	3.6230	5.0977	3.2587	3.4505	3.4918	5.4955	3.7702	4.0554	3.6427	3.4305	3.3477	5.0977	5.6866	2.8287	5.6022	3.7942	3.0953	3.4332	4.4096	4.0097	3.2388	1.4614	2.4189	4.1696	3.4174	3.7322	3.9007	5.1913	1.8651	3.3283	3.9146	4.2880
4.0157	4.2524	3.8817	3.0454	5.1784	5.1567	3.9527	4.6222	5.0115	5.3000	4.3175	5.7124	3.6852	4.8464	3.1711	3.5725	4.7902	3.1457	3.5528	5.3097	2.8522	3.8658	3.9338	3.1196	5.2449	5.1445	4.7283	5.1559	3.9185	5.1159	4.8562	5.1547	4.5135	3.6143	2.4265	4.0293	5.1493	4.4863	4.3942	4.6035	2.4557	3.9624	5.0356	3.4226	3.3591	4.7430	7.3950	2.9669	3.5889	5.8365
4.0364	6.1568	3.2678	4.3971	4.9464	4.8239	6.9062	2.9382	4.3283	4.1307	3.5356	4.4857	6.1299	2.1191	3.1373	5.1812	4.3146	6.0561	4.3493	3.9641	3.2074	2.5928	3.0139	3.5939	6.2306	3.2470	4.1061	3.6851	2.7924	4.8105	4.0169	4.0953	5.7246	5.2095	4.6210	5.6221	5.1418	4.9632	4.0599	2.7858	4.0158	4.3341	4.1680	4.7858	4.8870	4.8045	3.7151	4.2312	3.6562	4.0284
2.1516	3.0381	4.9396	2.9765	4.4195	4.1953	2.8180	3.6278	3.4265	3.5815	4.3643	4.7629	3.9578	3.9127	2.8456	4.8732	3.6758	4.7608	5.0565	4.0155	4.0002	3.8032	3.9651	3.6362	4.0874	4.1911	3.4146	4.4348	3.4829	4.3827	1.6871	4.2331	5.1655	3.4071	5.0094	4.9822	3.7406	4.6118	5.2008	4.4973	4.5030	5.8052	3.5718	3.1698	3.6879	4.4462	2.8038	3.8351	5.9187	4.5207
5.5507	4.8362	4.3037	2.7659	3.8133	3.6934	5.4210	6.0969	3.0653	3.8921	4.9146	1.5540	3.9739	3.7815	4.6193	4.2585	5.2790	2.8717	2.8450	3.6317	3.4831	4.6942	4.8783	4.2959	4.6463	1.9743	4.6942	3.8943	3.4345	3.9742	4.6542	3.1955	4.8753	4.2616	3.3061	2.5205	3.9378	3.1709	4.1728	5.3325	4.7787	3.9902	2.1379	4.2908	4.4887	3.7022	4.5987	3.5343	4.2791	3.7796
4.5410	4.0923	3.0866	6.1013	4.2009	3.1355	4.4781	5.2737	3.7944	4.5778	3.2680	4.8412	3.0275	4.8444	5.5852	6.4940	3.5470	3.5367	3.9875	3.6264	4.9524	3.0975	2.9774	3.8412	3.0853	3.7262	3.8481	3.5156	0.9860	3.8851	4.9495	2.2003	4.4436	4.9076	5.4501	3.1562	5.3852	4.2297	2.7669	4.1481	3.1293	2.9873	4.8034	3.5108	5.5934	4.2080	4.4928	4.3909	3.3249	4.3395
2.6027	3.4935	4.4847	5.1703	3.3913	5.1297	3.6237	3.5608	5.9388	5.0416	4.1899	3.4726	4.6819	3.5297	4.3155	5.5914	4.6888	5.1674	6.8289	2.8947	2.8582	5.2054	3.8242	4.6680	3.6002	3.1541	3.7579	4.2679	5.5333	4.0237	4.7682	3.7689	3.0313	4.2581	3.4164	4.8350	5.1899	4.3881	3.3896	3.3565	3.5758	4.0910	4.8577	6.0237	4.1542	4.0649	4.7167	5.8925	6.6137	4.0222
3.0785	4.2244	6.4350	3.9266	4.6041	3.5030	5.1357	5.4912	5.3789	5.7274	3.8084	3.0943	3.8180	4.4672	4.6597	4.0727	5.9991	3.5628	3.4996	1.9501	5.7628	3.8438	5.6331	4.0396	2.7713	3.3780	2.8489	3.8122	2.7607	3.6934	3.9871	5.2146	5.3239	4.3976	3.2051	3.2436	2.6878	4.7544	2.6177	3.2070	2.9203	3.1498	4.8774	5.0506	3.8716	2.8566	4.4347	3.0676	5.0578	5.1545
4.2363	4.0300	4.6779	5.1487	2.0577	3.0933	2.4122	5.3939	3.6846	2.6903	4.7442	4.4322	3.6345	2.9782	4.3234	3.9961	3.1710	3.9656	4.2798	5.0348	4.3117	4.2559	3.7083	5.0659	3.2020	2.6062	4.5170	4.6881	5.0979	3.7698	4.0837	4.1883	3.9708	3.0657	4.5160	3.2226	5.3914	3.7522	2.7266	5.4741	4.7763	4.3944	4.6252	3.6672	2.2764	4.3260	4.2694	4.4091	4.5634	3.3938
5.3717	2.9007	2.4139	4.9830	2.8663	5.0163	3.9556	4.7501	2.5025	4.1826	4.2074	3.1714	4.8800	3.7367	4.3639	2.7588	4.7948	5.7966	4.7080	4.1850	3.8847	5.6938	2.6281	3.5130	2.0087	5.0419	4.0535	5.2277	3.9620	3.7422	3.5986	3.7579	5.7185	4.9682	3.9821	3.1388	4.7950	4.4766	5.3729	5.8036	5.2102	4.5051	5.9627	4.6278	3.2421	4.5093	3.7577	4.0367	3.3175	2.5795
3.3617	4.4721	3.9364	2.7424	5.8315	6.1569	5.6160	4.7983	4.7945	3.7794	2.7268	5.0476	4.0877	5.7987	3.4662	5.0893	4.8442	4.7181	3.8016	5.9925	3.7853	4.7030	3.9170	3.3919	4.0290	6.5213	3.8552	4.2765	3.6063	5.6306	4.2598	5.5739	4.1338	1.9044	3.7524	3.3955	4.6669	5.9704	4.3450	3.4949	3.8817	4.8029	3.6636	5.1231	2.4274	3.7758	3.0864	1.9843	4.7861	6.4589
4.8765	3.8106	4.3198	4.4409	4.5364	5.2987	2.4042	3.6210	4.9044	3.0962	4.7355	2.8372	4.6931	2.1872	4.7885	5.4651	5.0220	4.7823	4.1395	5.6538	4.0433	4.1737	5.6503	4.3624	3.8473	3.6828	3.2350	2.8645	2.7375	2.9209	3.0401	4.7516	4.1259	5.7266	2.5524	2.4015	3.8066	2.6890	4.0796	3.4296	3.9604	3.2460	4.7077	4.3082	4.4186	4.1308	3.7790	4.0224	5.3611	4.7072
3.6319	3.9445	3.7399	3.5239	3.5604	3.8990	4.6411	5.5988	3.5948	3.4573	3.8897	4.3875	4.0996	4.8554	3.1477	2.6101	3.9707	4.7328	4.4910	6.0448	1.7432	2.8839	3.4430	3.0546	3.4636	3.4544	5.2064	3.0175	3.9780	3.8448	3.2893	3.7110	3.5877	4.0160	3.2002	4.6434	4.5341	4.6534	3.6221	3.2504	3.3374	3.5565	3.3516	3.9918	4.3075	4.3919	4.3205	5.9624	4.2586	2.8436
2.8967	4.7662	4.3128	4.1953	4.6388	5.4852	5.0760	3.0046	3.8020	6.0319	3.2083	3.0689	4.5270	3.8777	3.5689	4.8037	3.6226	4.0724	4.3556	3.6140	4.8970	3.0255	4.0891	4.8123	3.3319	4.3710	3.1457	4.5468	3.9840	3.5766	5.0778	3.4673	4.7009	4.4666	3.0411	3.8270	4.0800	3.6214	2.2383	4.4428	3.9386	4.9037	3.5430	2.1715	4.5239	3.6260	4.4523	4.1959	5.0271	3.1421
1.5311	4.7284	5.2426	3.6975	5.4839	2.9919	4.6443	4.6878	5.4850	5.5191	4.8022	1.9018	5.4894	3.2005	4.6703	3.3398	3.2485	4.0469	4.6183	3.8572	4.2866	4.1850	4.1776	3.5605	2.9959	3.3898	5.3209	2.7864	2.6509	5.0471	4.2568	4.5510	3.3966	4.5531	3.9208	4.7985	2.9214	3.2630	2.8623	3.9134	5.0598	2.8060	3.9478	4.5640	3.8900	3.4421	3.6117	4.4332	2.5377	4.7196
2.5417	6.3105	3.6578	4.5427	3.0143	4.9192	3.3996	5.9587	4.3601	6.7146	3.9638	4.5809	4.3302	5.0111	4.9277	4.2355	3.7192	4.4607	4.4248	3.9241	3.3473	4.5487	3.4083	2.5247	3.8189	4.9102	4.7450	4.2178	5.9814	4.0788	3.6533	3.2038	3.1895	3.0080	2.8872	5.5944	4.2824	2.7232	4.4287	3.3789	7.0314	5.3108	3.9671	3.8809	3.9289	4.7173	5.9522	5.6556	3.4283	4.5019
6.7393	4.2652	2.9552	5.3797	3.9211	4.5026	4.6404	3.1885	5.5672	4.2479	2.8252	4.6159	6.0650	4.6261	2.7276	2.3703	2.4447	3.5117	5.4130	4.7711	5.0192	4.2039	4.5356	4.8463	3.5981	4.6213	4.9227	3.1644	3.8692	5.0370	4.4546	5.2805	3.0649	3.5788	3.7182	4.2263	4.6540	3.6337	4.6749	3.0466	2.1799	3.8461	3.5612	3.9370	5.2268	3.7218	4.3461	5.1518	6.1652	5.2601
3.5189	3.7350	6.7239	4.0938	5.1195	4.2060	5.2428	5.0292	2.3629	4.3338	4.3487	5.4324	3.4693	4.6480	3.6479	5.2462	5.3421	5.3598	5.8642	2.1782	3.1643	2.8435	5.9304	5.2762	6.2452	3.2108	3.5300	3.7710	5.7453	4.5832	3.2208	5.6574	4.7394	3.2080	3.9271	4.8107	3.4625	2.3345	2.8050	3.4833	4.9868	4.2946	4.2461	2.7792	4.4014	4.2236	3.7328	4.9668	3.8922	3.6581
4.3523	4.7802	4.6378	3.8779	2.8472	3.1663	3.7123	3.0080	4.1390	5.5496	2.9679	3.4948	5.3710	6.7541	4.6145	3.7177	2.9572	4.3770	6.7096	2.2228	3.6821	3.9174	3.0262	3.2782	3.3953	3.0806	3.7537	3.7328	2.8159	4.2537	4.9057	4.5034	2.8561	4.0825	4.1016	2.9400	5.5846	5.0330	5.0550	3.7852	3.8049	3.2997	6.0719	4.1755	4.0011	4.0028	3.1556	5.9700	4.1644	3.8849
5.8285	3.7019	3.7945	3.9938	3.9400	4.6306	5.9142	4.6595	3.5210	4.6761	4.0242	3.3713	6.4101	3.9598	5.5461	5.9744	4.3963	3.5367	1.4909	3.7516	4.5572	2.9967	4.6634	3.1496	5.2280	4.5504	4.0720	4.0304	2.9318	5.6010	5.1513	6.4182	4.1285	3.9846	3.0044	3.2831	3.9994	3.5850	3.1595	5.0319	3.1131	3.8772	6.4024	3.8123	3.9774	3.6724	2.2027	1.7896	3.5163	4.1404
6.3369	5.2941	5.1888	3.6071	5.7523	3.5515	4.7738	4.1129	4.2387	3.2777	3.8958	3.8803	5.4576	4.7781	4.2099	2.9562	3.3782	4.3923	3.1774	3.7745	4.8609	5.0447	3.8546	3.8073	3.3450	3.4734	2.0716	4.2506	2.7263	4.3033	3.4799	4.9531	4.0350	4.5523	2.4236	3.7127	3.2491	3.5159	2.7912	4.0343	4.8701	3.1421	5.0574	5.6761	3.7338	3.9992	3.5400	5.0291	2.8199	3.4536
3.2184	5.0606	4.3223	2.0436	4.5814	4.2559	4.7278	5.8466	4.5032	2.4515	4.9362	4.5119	5.3440	5.5096	4.1113	5.4811	3.2755	3.4116	5.8881	3.4776	4.3815	4.6005	2.3802	3.7291	5.0764	3.8948	3.1177	3.7508	4.4366	5.3382	4.0155	3.4781	3.6322	3.2426	4.7992	3.7834	5.5510	3.2197	4.0926	4.8349	4.6236	4.5562	3.6840	2.8746	4.3439	3.4280	4.9314	5.8540	3.8246	2.6769
6.1339	4.8029	3.7999	1.9404	5.0569	3.7359	5.1951	5.4513	3.0730	3.5598	5.8240	2.4302	4.4280	4.8700	4.1860	5.1291	5.1487	5.4662	4.8613	4.1111	4.1797	4.0714	3.4907	4.3861	5.3901	4.8654	4.8833	4.7150	2.2208	3.9385	4.6157	4.1402	5.1407	2.7509	4.1721	4.0264	4.4694	5.5745	3.0025	4.9584	5.7881	3.4789	2.9426	2.2121	3.9920	3.7907	5.6263	5.3426	4.7897	4.8028
5.5944	3.1229	4.9954	2.8682	4.8275	3.5615	4.9616	4.6881	4.8656	4.2465	3.7414	5.1970	5.3756	4.0498	3.9066	3.3816	3.5665	4.3242	4.2043	3.2583	3.6696	5.5248	4.0657	4.3855	3.2759	3.4517	2.4544	3.1884	3.1767	3.6946	4.8588	5.4167	3.4956	2.3407	2.9794	4.0561	5.2284	4.7474	3.1526	4.3790	4.8230	3.2466	3.4488	4.8120	4.0998	5.7766	4.4191	4.2938	3.6414	4.7636
4.6335	4.8378	4.2855	2.9632	3.9787	6.1006	4.2182	2.9552	4.7971	3.7405	5.0683	4.3117	2.8378	4.9701	4.8466	2.8720	5.8381	5.2750	5.0242	4.6328	4.0332	4.4011	3.4285	3.2307	3.2151	4.1146	4.7786	3.7650	4.8675	3.9467	3.6215	6.0837	6.0606	2.9146	4.4033	4.0877	4.9687	3.6589	5.7710	4.8987	4.8895	3.5896	3.9239	4.2876	4.6364	4.8753	3.3614	3.8500	3.7315	3.6767
4.5677	4.2780	4.9832	3.2355	3.1557	3.2593	2.9302	3.3994	4.5136	4.8635	4.1014	3.3380	3.7405	4.8438	4.3828	5.0730	2.6525	3.9612	2.0204	4.5841	2.5902	3.8712	3.7035	2.9089	3.8841	4.7891	4.5715	3.5384	4.8412	4.3059	3.4519	5.4761	3.9030	4.2079	3.6827	5.1570	3.6637	4.9073	4.0860	3.7106	3.5685	4.7139	2.5007	4.2324	3.0669	5.3021	4.4190	5.9650	4.8147	3.1529
3.9324	4.0152	4.0644	4.8444	4.3552	3.6597	3.9672	3.3459	4.5285	4.5239	3.8494	4.7034	5.0999	3.4095	5.5172	5.1476	4.0623	5.7553	4.6801	4.8746	2.0013	5.4398	4.3858	5.7468	5.5105	3.5966	4.8125	2.4985	4.0194	2.9533	4.4774	4.4348	4.4430	2.9650	4.3007	5.0463	3.6774	3.6975	3.8340	3.9875	5.4013	3.8876	2.9343	3.2300	5.1061	4.2810	3.7750	5.0098	3.4749	3.9619
3.3942	4.7132	3.7413	5.0692	4.0097	4.7287	3.7430	4.7472	4.6824	4.2951	4.1492	3.8623	4.8782	3.3959	3.9263	4.5620	3.7145	3.7262	4.3043	4.6352	2.7417	3.4453	3.7533	6.6365	3.7688	3.2000	4.5305	5.4738	4.4265	6.2328	1.4490	4.4779	4.4808	3.9263	1.8759	3.9820	5.5867	4.5454	4.8124	3.2078	5.3958	4.2857	3.2597	3.6088	4.2208	4.1331	3.9306	3.2033	6.2226	5.7415
4.1318	4.8770	4.0303	4.6070	4.4999	3.9304	5.2067	3.5965	2.8219	2.3999	3.6925	4.8230	5.3978	4.5209	4.1139	4.8773	4.6946	4.8359	4.7184	4.7608	4.0408	4.7143	2.7157	4.0424	3.3030	3.7295	3.5560	3.9030	4.5235	3.5044	4.0147	2.9284	6.5845	5.2469	4.8118	4.3827	2.9413	5.6690	4.7867	5.1174	4.4077	2.6237	3.9965	3.3128	3.7516	4.6672	2.4117	3.7101	1.9266	3.1444
3.9375	3.4445	3.8045	4.4372	5.0653	3.6184	4.2070	4.2953	2.4424	4.4827	4.4180	4.9159	4.1455	3.4020	4.1778	5.2157	4.3045	4.3663	2.8868	5.5454	3.6312	4.3314	5.2145	5.4327	2.8485	4.5883	3.1981	3.6549	5.1443	4.1890	3.3670	3.3018	3.3813	4.5568	4.0399	3.5079	4.3424	4.4520	4.0701	4.2267	2.9267	4.6881	4.9221	3.3316	4.2452	3.9702	3.8667	3.8671	3.1041	3.1177
5.0402	4.7190	3.8936	4.8412	3.9984	4.1404	6.7679	4.2898	2.9205	4.9691	1.6316	3.8481	4.8352	3.3469	5.3037	3.1595	6.2497	4.2475	3.4475	3.4143	4.7066	4.4341	3.2731	5.6177	3.7451	4.7731	5.8863	4.2087	3.8154	4.8913	3.1397	4.1346	4.3789	4.4214	5.3025	4.6980	5.6796	4.7689	4.7201	3.6798	4.2600	5.3730	3.3575	3.1889	5.1691	3.7712	4.8334	3.6513	3.2732	4.5074
5.8200	3.2466	4.5539	2.8490	3.2231	3.4664	4.2268	4.2427	4.2933	3.9770	4.7431	4.9357	6.1189	3.8171	2.2874	4.3168	5.8006	3.7626	4.6716	3.4428	3.6703	5.5257	4.6164	3.7127	2.9212	3.7318	5.4864	4.3563	3.3100	4.8935	4.8095	5.8694	4.5233	4.0986	3.6322	3.6409	3.6996	4.8408	3.9345	3.8322	3.7181	3.2186	3.7039	3.5209	6.1252	4.0528	4.9336	5.2649	3.9195	3.5980
5.2102	3.4679	4.6595	4.3803	4.7967	4.6209	5.1664	3.7888	4.8750	5.4460	5.4844	2.8508	2.9692	3.2300	7.0890	4.2506	4.8435	2.8828	3.6635	4.6103	4.9735	2.1135	4.1587	5.3943	5.1784	2.8227	4.3318	5.3944	2.3331	6.3293	3.7330	4.7354	4.5214	4.7743	3.3645	2.8433	4.0964	4.9580	3.7544	4.9026	4.3300	3.6059	5.7237	5.0020	4.7566	2.8845	4.6056	4.1261	4.3285	3.6183
3.4264	3.5244	4.5543	3.0602	3.9107	4.6943	5.5988	4.0262	4.9702	4.0829	5.6892	3.2058	3.4047	3.3699	3.9149	4.4597	4.8928	4.4795	4.1773	4.3453	4.3327	4.9193	3.6929	5.0615	4.6757	4.8030	5.9425	4.6600	4.4794	2.3012	3.0790	3.7700	3.2434	3.6300	4.2789	3.6254	4.7383	4.5735	3.9407	5.0608	4.7955	5.4868	3.2765	4.1551	4.6088	4.5475	5.9554	5.7241	4.7252	3.0852
4.6649	3.1043	3.3991	4.3775	5.2769	3.4595	4.9546	2.8877	4.1390	4.4288	3.5711	4.9205	5.5365	3.6524	2.8673	3.0703	4.7840	3.4737	3.9400	5.4781	3.2033	4.0636	4.1874	3.3279	5.0240	4.7650	6.1854	6.3730	1.9351	3.2590	5.8020	2.5794	5.4317	4.1523	5.6243	4.2737	3.5465	4.2917	3.0816	2.9574	3.6274	4.7934	2.1550	3.5305	2.9424	5.5891	3.3311	3.4464	5.5061	4.9934
3.0523	2.9281	3.9360	5.6146	3.7435	2.7204	3.7104	3.7882	4.1088	4.0847	3.6422	2.1113	5.3879	4.7586	4.7112	2.8116	5.2343	4.7792	3.1020	4.0314	3.4060	3.4790	3.8130	4.0317	4.4609	4.3371	3.7279	3.0709	4.6509	3.8530	3.7328	5.5953	3.3236	3.2182	2.1548	2.2904	5.8111	3.9946	4.3801	4.7042	2.9156	3.5640	4.8537	4.0450	4.4102	4.3475	6.2525	4.4779	3.8679	4.5554
4.0672	4.2227	4.1486	3.6992	4.8714	3.6281	4.7011	5.0653	3.3648	3.2122	5.0319	3.7552	4.0039	5.3545	2.9614	0.8435	4.8463	3.9060	3.5847	2.8536	3.8929	3.6330	3.5787	5.6206	6.1044	5.2952	3.7710	5.1089	4.8788	3.7063	4.5435	3.4324	5.1690	4.1845	4.9058	4.1446	3.0643	4.7569	5.1963	3.9413	5.3040	3.0874	2.4132	3.5244	3.2615	2.7533	4.3757	3.6827	3.2714	3.6256
2.4783	3.4374	3.9502	4.2525	3.9631	2.7296	5.3521	3.9417	1.6850	4.0270	4.0565	3.8747	5.1089	5.5405	2.7206	4.1240	2.3869	4.5118	4.5191	6.5556	6.3818	4.5577	3.6629	5.8260	1.9482	4.9028	5.2493	4.6194	3.2305	3.8265	4.2991	1.9756	4.2129	5.3683	2.8779	6.1386	4.0823	3.0361	2.9981	3.7834	4.2794	5.0074	4.8912	4.0896	6.8774	5.7617	3.4948	4.7813	2.8810	4.4143
4.4624	4.5270	3.5381	4.6509	5.5004	3.7576	3.0925	3.7838	4.5557	4.3423	4.9859	3.6507	4.9781	3.7265	4.1388	2.5150	3.0749	4.3020	3.0692	4.3896	5.8904	3.0088	2.8593	4.8968	4.2435	3.8988	2.8057	5.4420	6.3984	4.7672	3.8427	4.7818	3.1126	3.5642	4.5659	2.5299	4.0000	3.2756	3.8836	4.6896	3.1214	3.1057	3.1702	4.0657	4.5591	3.3499	4.8124	3.7523	5.4006	3.0432
3.1478	3.8768	3.5876	5.0535	4.3357	2.2735	4.9125	6.0523	3.0023	5.3467	6.6441	2.3320	3.3522	3.7366	3.9068	4.5133	3.3380	3.0300	3.9225	4.3285	4.6633	5.1602	4.0758	4.1043	2.9844	4.5952	4.3128	2.3190	5.6785	3.1314	3.0127	5.0000	2.7555	6.4736	4.2242	2.4521	4.4000	4.0175	3.7669	4.5738	3.2884	3.1149	3.9646	5.3893	4.1237	4.2618	4.2000	3.6430	5.3230	3.7830
5.0737	4.3250	4.1877	2.7749	5.9526	4.1976	3.5341	5.8689	3.0134	4.8087	3.5613	3.6702	2.9413	4.3728	4.0102	4.2841	2.9577	4.0576	3.5652	4.1757	3.3870	4.4894	3.0724	5.1825	4.7521	4.8940	5.5481	4.1077	6.2584	3.1493	1.8674	3.0262	4.5302	2.7593	4.0582	3.9284	3.7129	4.3603	3.4638	4.5520	5.4364	5.8878	4.3787	3.9741	4.5774	4.2347	4.9225	3.1918	3.4444	5.1197
3.6975	2.1859	3.9023	3.6667	3.2987	4.6856	5.3110	5.3041	4.2663	4.7401	3.4023	3.1950	4.7999	3.7930	4.3307	4.5976	3.5908	5.0209	5.0414	4.9505	3.6018	3.1764	6.6147	4.8890	6.9473	5.6483	3.8100	4.7034	5.2965	3.9389	2.8208	3.2261	4.6093	3.8170	4.8895	4.3375	5.2659	7.0128	4.3533	3.0355	3.9742	2.9258	6.0968	5.9552	3.8507	4.9553	4.5685	4.2091	3.2735	5.4917
3.4328	4.5619	3.4087	4.3848	3.3363	5.4146	4.1032	3.9128	1.9009	3.9986	5.3612	1.6999	4.9795	4.0026	1.5439	3.0011	3.7756	3.0563	4.8325	3.8983	4.2355	4.7383	4.3063	3.4147	6.0461	4.8132	5.0068	4.0363	3.8006	4.2956	3.3362	5.1407	3.5324	2.9376	4.1781	5.0826	4.9596	3.6894	3.9903	6.1885	2.8790	2.0836	3.7367	3.9906	3.3008	4.2507	4.9133	4.6870	3.8888	5.5436
2.0338	3.6446	4.1674	3.7617	3.5479	2.7801	4.1665	3.8215	4.4091	4.0988	3.9828	4.4418	4.4566	4.8770	4.5160	3.4291	3.2805	3.4433	4.3480	5.0842	4.2932	5.5549	4.5454	3.3704	3.6520	5.1525	4.5980	2.7849	5.3664	3.4933	4.7826	5.3938	5.0613	4.3530	4.3472	2.5012	2.7653	4.9107	5.7785	3.2415	2.0530	4.6238	4.5033	5.2917	3.2398	5.2382	4.0050	4.1379	3.6303	4.0534
4.9936	4.0465	4.0171	5.2982	3.6853	3.8972	3.1956	4.3218	3.5679	3.6546	3.9007	4.4853	5.5083	2.6957	2.5061	5.3204	4.8633	3.3175	3.7472	3.6159	4.4890	3.8510	3.5633	3.2050	3.4675	5.3496	1.3882	4.2181	4.6802	4.6248	3.3609	2.2008	3.9957	5.3680	2.8702	3.9106	5.1994	4.5317	4.8454	4.8488	3.6840	4.6070	4.8057	5.4363	4.4992	4.4540	4.6653	4.4147	3.9776	5.0040
1.9178	5.5659	3.5073	3.4721	2.3742	6.6272	4.1558	3.5448	5.9939	2.9880	6.1473	3.9053	3.4629	5.3180	4.0298	4.4125	2.6041	3.1867	4.0626	3.5522	5.0598	5.0513	5.4512	2.4235	4.2232	3.4446	4.1625	4.8749	1.7872	2.4972	3.5255	2.4115	3.8055	3.6446	1.9313	4.7272	6.8387	4.7000	5.1861	3.9531	4.7338	4.9256	4.3004	4.7063	4.6409	3.4820	5.5165	2.7863	4.2422	3.3474
4.2543	4.1707	5.0737	4.9542	4.6318	4.7410	3.3771	4.9476	2.7238	3.7847	2.2969	4.0119	5.8558	5.3216	3.6117	4.6911	3.3458	4.3853	5.4160	3.4817	2.5514	3.7908	5.1238	4.7148	4.2492	3.7073	4.0793	4.7476	2.5429	4.3726	3.4063	3.3975	2.7813	3.8408	3.8184	5.3899	1.2667	3.8630	3.7273	2.8376	4.1423	3.3647	4.4333	6.0740	5.8102	3.7381	5.0717	3.8430	2.5256	5.0064
3.2674	6.2837	6.0001	3.1142	4.2259	3.9881	4.2348	4.0638	6.1420	3.6352	4.6447	5.1454	2.5173	5.0326	3.1283	3.7450	2.9375	2.8513	3.9894	3.6067	2.3659	4.8181	4.2201	3.9063	4.7240	3.0942	2.2197	5.2996	4.2544	5.0906	4.6423	6.0288	3.0636	4.0562	5.3987	1.7699	4.5201	4.7256	4.8248	3.2225	4.3418	4.6007	4.0641	4.2355	5.0125	4.4282	5.7524	4.4540	4.5602	3.5934
4.3609	3.8862	4.6977	5.4861	3.2942	4.4356	4.8674	4.8854	1.5181	4.6355	2.2180	4.8852	5.3182	4.0096	3.9143	3.9555	3.9046	4.7713	3.9374	4.2875	3.1543	4.7390	2.6413	3.6678	2.7688	3.5454	4.9561	4.6014	3.6072	1.8865	3.6763	3.3861	5.8418	3.2697	3.7725	3.3871	3.4827	4.2126	3.4786	5.4694	4.0869	6.2054	3.7705	5.0880	5.5342	4.2596	4.1400	4.5274	5.4960	4.2952
3.9075	3.3466	5.1232	5.4549	2.7373	3.9272	4.1838	5.8731	3.6147	4.2175	4.1314	4.6963	2.9801	5.1981	3.5785	4.2710	3.8482	4.6389	1.3085	4.1239	2.8979	2.4097	4.6597	4.7955	4.2268	4.5418	3.1917	3.7915	4.1621	5.6140	5.3061	4.0211	3.1208	4.4295	4.4098	4.0893	3.8731	6.1062	3.2314	3.9704	4.8523	4.4413	3.7915	5.7143	5.7733	2.4189	1.8619	4.5942	4.6176	5.0708
4.9631	2.6282	4.3302	5.6853	4.3629	4.8826	3.7150	2.7477	4.6980	4.6818	2.9517	4.4001	3.6250	3.3723	4.5604	3.0299	4.2387	3.9825	2.7206	4.2041	3.6644	4.4636	4.0478	4.3489	6.0680	4.6399	4.6216	5.0602	4.9267	3.6766	2.4685	3.6314	2.9752	3.8701	3.4069	4.9919	5.9947	4.7890	3.1045	4.9350	2.3548	4.2280	4.5345	3.9234	4.9339	3.3767	5.5473	3.6876	5.7141	3.5708
3.6927	3.4905	5.1318	1.4241	3.6009	4.4974	4.3721	4.1331	4.4589	3.5388	4.8766	4.7994	2.7507	3.1343	4.8923	2.8754	4.7698	4.3864	5.0309	5.3248	3.1908	4.6891	5.3311	4.0483	2.8584	5.8963	2.2390	4.4459	3.4436	5.4853	4.6733	5.5676	3.3959	3.8759	5.6779	3.8382	4.0884	3.5022	5.5670	3.5040	3.5761	5.0381	3.8369	4.9115	3.0834	6.6733	4.6504	3.2892	5.2108	4.7941
4.7328	4.1783	3.1309	2.6430	3.5391	3.1559	3.7977	3.7134	5.5645	5.0120	3.3847	4.2643	3.6275	5.5857	3.3733	4.6648	3.8372	2.6802	5.6390	3.8923	3.7460	4.8606	4.2411	4.7827	4.4694	5.6659	5.8693	3.8449	3.3519	3.4576	5.2000	4.1947	3.9301	3.7319	3.6437	2.8792	3.4151	3.9105	4.7307	3.9569	4.8687	4.4232	4.7764	3.8469	5.0367	5.5123	3.3087	4.5707	2.8314	2.2965
3.9771	4.1747	4.9210	3.7288	4.8851	4.6724	4.1590	3.2533	3.0702	4.0864	4.6696	4.8373	3.7098	3.7238	4.4079	4.3827	4.7169	4.9022	2.7898	2.9735	4.1291	4.1719	5.0876	1.7917	6.1710	4.4675	5.5811	5.7185	3.5606	4.5685	4.7264	4.8029	4.9475	4.2152	2.9704	3.6639	5.1327	3.2791	3.8255	4.0321	2.9134	5.9584	4.7974	3.4956	3.7985	3.5606	4.3543	4.6342	1.9513	1.5585
6.2359	5.2026	3.7717	3.8616	5.0196	3.0351	5.4406	5.2248	4.0642	4.1148	3.9795	3.0693	5.6171	4.6299	1.6651	4.7956	3.5375	2.7975	5.4897	3.6088	4.7794	3.0873	4.1546	5.0911	6.9208	3.2571	3.4486	6.0099	4.6454	4.4298	3.3547	3.3423	3.8649	3.7840	5.5223	3.3983	5.5963	2.9199	5.4622	4.8374	4.4038	3.7171	3.8359	5.1178	3.0395	4.4468	4.4054	5.2246	4.0452	3.8613
5.5391	3.0203	3.6613	4.5989	4.4054	3.3176	4.7972	3.8945	3.8473	4.9012	4.0595	2.2103	5.8032	3.7163	3.4307	3.4979	3.5104	3.6369	3.4772	3.2458	4.6115	2.8166	5.5624	4.9310	3.7359	5.0488	4.3123	5.7945	2.2290	1.6524	3.4530	5.8318	5.5207	4.8349	2.5935	3.2405	5.5376	3.8213	4.5740	4.3736	5.7287	4.8264	3.5554	6.4839	4.8692	2.7312	4.2626	4.3024	2.4988	3.2834
3.3495	3.0366	6.2101	4.4800	3.9680	3.3440	3.9303	3.8024	3.1508	2.2590	5.5442	4.9448	3.9386	3.2475	3.4041	4.9727	4.2294	4.1135	3.6742	4.0268	1.9043	4.5025	2.7361	2.3600	4.4873	3.8552	4.7451	5.1573	5.3451	3.3804	4.3070	3.4323	5.0754	4.8295	4.6044	3.7669	3.6639	3.2335	3.1147	5.5413	4.3008	2.9110	3.1930	5.4261	2.3783	3.9145	4.0574	3.4228	3.5198	2.9950
4.3094	2.6364	4.6030	2.4811	3.9499	5.0516	3.4936	3.1987	5.1781	3.7294	6.4460	4.0504	4.0319	6.2231	4.2778	3.2056	4.6388	2.8911	4.1033	4.6814	3.5812	4.3061	4.1289	3.0535	3.4530	4.8937	3.0188	3.0812	5.0201	4.1973	5.2196	4.6988	3.5531	2.8201	5.3773	4.8543	4.2693	5.5381	4.2055	5.6091	4.7967	4.4688	4.4965	4.4115	3.0839	3.4260	4.6831	3.6889	2.8727	3.8279
3.7258	6.3354	4.2738	2.0475	4.1775	4.7953	4.2130	3.8742	2.9353	3.9304	5.3085	3.5582	4.0161	4.2872	5.0241	3.1729	4.8164	3.7927	5.1234	5.1586	3.8451	4.1821	4.0541	4.8937	4.5643	4.0834	4.5087	4.8048	4.4243	3.8653	3.6709	6.2356	4.0046	3.3139	3.3135	3.5049	1.9868	4.0980	3.6593	5.1632	4.2941	5.3548	3.1103	4.5384	4.7823	1.8475	3.6303	4.0426	5.3189	3.9756
5.7863	3.4330	2.9729	2.2646	4.0449	4.0478	3.9676	4.3283	5.1081	3.4297	5.8746	2.5306	5.0092	3.8262	4.2203	4.3906	3.5924	4.7855	2.3931	3.9625	6.9685	3.5937	4.8651	3.5510	1.9377	3.9115	3.0086	3.5904	3.6895	4.2260	4.3639	3.3557	3.3240	5.7122	2.4600	5.4565	4.1228	5.4761	5.1913	3.5809	4.6958	3.9477	5.6090	4.0620	2.9358	4.4460	5.3252	3.3462	4.1149	3.9041
1.5460	3.7015	2.5174	4.3351	5.2271	2.3998	3.8560	6.3986	3.9762	4.9496	3.4641	5.3371	4.9513	4.7392	4.7587	5.2689	5.2369	2.9363	6.4808	4.7266	3.7814	2.8143	3.5820	2.9716	5.9783	2.3929	3.7541	3.7249	2.9882	2.5961	4.9029	5.2699	2.5230	3.3355	4.8320	3.4888	4.9703	2.6462	3.7790	3.9349	5.2510	4.1133	2.6625	3.8779	4.9844	3.8812	2.9054	4.3917	5.6102	4.5078
2.5693	4.0840	2.9844	4.5773	3.9644	3.7241	3.4379	2.8025	3.5461	4.5708	4.8402	3.1089	4.8123	3.7354	3.3943	4.0927	3.3926	5.2688	3.1847	3.0451	4.6983	6.3131	2.9914	4.5537	3.7955	5.6891	3.8367	2.7720	3.9532	4.0476	4.4286	2.3588	4.2514	4.2226	5.1811	4.9474	4.4698	3.2486	4.7811	3.6625	3.0521	3.7237	4.3899	4.1522	4.3026	4.2028	3.4458	1.9210	3.8358	3.0596
4.8324	4.7563	2.4066	2.0681	3.6849	3.7144	5.4925	3.0257	5.3579	4.7771	3.7193	3.8285	5.2235	3.3058	3.0341	4.3189	6.2253	4.4771	4.1287	4.2393	2.6107	4.1114	3.7389	4.4154	3.4401	4.9020	4.2547	1.7677	4.5009	3.6085	4.4307	3.8076	4.2021	4.0058	4.6788	4.2430	4.7875	5.6446	5.1895	5.3494	4.8104	4.5392	4.5020	3.8712	4.5331	3.7238	4.0061	4.6132	3.3866	4.3695
5.1929	3.9236	5.3471	4.5547	5.1990	3.4363	4.1668	3.6515	6.1968	4.2214	4.6220	3.6251	4.8005	3.2301	2.9832	4.6299	5.4885	5.7337	3.9974	4.0868	3.3662	4.2276	3.3746	4.4168	3.8394	4.6484	4.2100	3.7226	2.3226	4.6276	4.9230	3.7960	3.8798	3.4681	2.3759	4.3001	4.4842	3.5267	4.8280	4.7925	3.1677	5.4521	4.0743	4.1682	4.5561	3.8968	5.1938	5.1884	3.8174	5.0389
5.2912	6.1697	5.0707	3.1833	5.1263	4.0913	4.4066	5.3545	5.0114	3.8571	5.4364	2.0008	5.1246	2.4249	4.2830	3.0970	6.4563	4.9531	4.1133	3.2577	3.9327	3.9059	4.6059	3.9896	4.4016	5.0519	4.5217	3.8057	5.0100	4.2431	3.0635	3.0762	5.8646	2.5250	2.4367	4.3532	3.2064	4.6455	3.2021	4.1592	4.1479	4.8896	3.9653	3.4658	3.6305	3.4118	3.9945	3.7307	3.2744	4.9349
4.1796	5.6405	3.7075	4.9253	2.7807	3.8429	3.5797	4.4081	5.8072	2.9313	3.8823	5.5409	3.9239	4.3030	3.8236	4.4461	4.7991	4.8374	5.4741	3.8136	4.3637	2.8808	3.6431	3.3931	5.5208	5.8823	3.3302	4.0266	5.5584	3.2838	4.6199	4.1137	5.2171	3.2725	3.5454	2.3276	3.4654	3.6735	5.4045	3.0958	4.2019	2.1883	5.6787	4.5536	4.7228	3.2455	3.3913	4.3111	4.5029	4.1735
4.9120	4.4465	4.0444	4.4501	5.8086	3.4994	3.9174	2.6647	4.2954	3.2724	4.0699	4.7105	2.9394	3.4427	3.5514	6.9478	4.8385	4.3114	4.0085	4.7383	3.6887	3.7594	4.5749	4.6537	4.0301	6.2469	3.9561	4.2504	2.5602	3.8478	4.7365	4.3613	6.2523	5.4592	3.6202	3.4651	5.8446	3.4127	6.6951	4.7701	5.1972	5.6098	3.7186	6.2197	4.4986	4.4689	3.8057	3.7991	3.8376	5.0464
5.6086	5.0157	2.6670	6.0735	3.1872	3.5922	4.3367	4.5629	4.0805	3.0232	6.7164	4.7072	4.2010	2.2704	3.6477	4.7080	5.0202	4.0292	3.7851	3.8428	3.2187	4.8722	5.4316	4.4649	4.9081	3.9675	3.2042	3.7355	3.1023	3.1496	3.2079	4.7941	5.4152	4.5611	3.8955	5.0324	3.3321	1.4731	4.0323	2.9758	5.4272	3.6074	5.0274	5.5875	5.0485	5.1662	3.8046	3.8677	3.7422	4.6463
3.8482	4.5313	6.0486	6.0054	5.7199	3.3644	3.2586	2.8930	3.8750	2.9884	3.1241	5.2733	3.2379	3.7690	4.5147	5.6620	3.8163	4.2988	6.3166	4.5467	4.7495	3.7588	4.1925	4.7713	2.9988	2.8220	4.7840	3.6903	3.2132	4.2700	2.4281	4.7482	3.6025	3.0229	2.1814	4.7521	4.2070	5.2675	3.2764	4.6832	3.0199	5.4556	3.8982	3.0776	6.3468	3.9347	4.8884	2.5154	2.9340	5.1475
4.7194	3.4766	5.0831	4.4414	5.5878	3.8204	5.5650	5.9833	3.4255	4.4616	4.3210	3.1822	3.6668	3.5280	2.5598	1.2788	4.5752	4.0068	1.9622	4.2666	2.8605	5.2673	5.8476	4.1819	4.8899	4.0549	4.0067	2.0762	3.0317	4.5783	4.5171	4.9640	2.9092	3.8729	5.0734	2.6055	3.5701	3.9915	5.4389	2.2430	6.5642	4.8752	2.2017	3.6795	5.1478	3.6592	2.9878	4.0035	3.9769	2.8409
6.2163	4.2696	4.9840	4.5032	3.3183	3.5436	2.1302	5.2854	3.5716	4.2477	3.4393	5.8355	4.9514	2.6948	3.2446	2.7942	5.5776	4.3924	5.5451	5.7379	3.7406	4.4233	3.7919	5.6157	3.5733	4.6262	4.9840	2.1041	3.8015	3.9382	4.3319	4.0600	5.2097	6.2916	4.0315	1.9020	4.6189	4.7730	5.4992	6.1079	2.1875	4.9764	4.7132	5.6383	4.2261	4.9651	3.9002	3.7755	3.6565	4.7877
4.3530	2.7573	2.0289	2.2400	4.0106	4.7533	4.3853	3.9068	4.1190	5.7118	5.3110	4.7038	4.6920	4.5579	3.5818	4.1103	4.0904	2.6021	2.5704	5.3907	5.3880	5.6188	3.7700	3.3454	4.3262	1.9501	4.6680	3.0879	3.9098	4.1585	3.5142	4.2377	5.3826	2.4821	3.6615	5.0973	3.1577	3.2841	3.1180	4.5051	4.4703	4.3246	3.4786	2.9386	3.6358	4.5420	2.8767	4.0070	2.8716	5.4971
3.7994	4.8064	3.3189	3.4964	5.0834	4.3446	6.9487	5.2562	3.5191	5.1995	2.9804	3.9113	3.1171	2.9363	5.5265	4.0345	4.5177	3.6906	4.9513	6.2068	2.7156	4.6220	5.7881	2.7907	1.7755	4.1582	3.4927	4.4496	4.1584	3.6325	3.0860	4.6688	3.9891	2.8412	3.4292	5.5560	5.0253	0.9081	3.5596	3.9651	4.4659	3.9309	3.7141	4.2092	3.7282	4.9675	5.0127	4.5720	5.8977	3.9954
2.8727	6.7494	3.4243	4.0611	4.4829	2.2961	4.3655	2.0835	3.7829	5.0332	5.2106	3.4270	3.4312	6.2699	4.8024	3.8825	4.2966	4.0769	3.7071	5.4602	3.0119	3.0684	4.2887	4.6234	3.9267	3.8577	4.9628	2.5214	4.5978	4.9595	4.6147	5.3483	2.6250	3.4277	3.1787	1.6113	4.9472	3.0078	3.7912	3.6903	4.0350	4.4044	3.8193	3.1851	3.5964	3.8331	4.6743	2.3769	4.5997	4.7635
4.0054	4.8711	3.8243	4.1707	6.1134	3.9010	5.6195	4.9078	4.1727	4.0206	2.8566	4.7060	4.4774	3.3418	4.8303	3.3937	4.4903	3.4372	4.2829	5.5719	4.4929	4.8038	4.8923	3.8039	3.9193	3.9226	3.8920	4.8837	5.4707	2.7069	3.5118	4.7219	3.3650	4.4303	4.5927	4.3530	3.5305	6.7216	5.6062	4.1254	5.2904	4.5732	4.8932	3.1961	3.1465	3.5737	2.2348	4.2122	4.7958	3.9678
2.4903	5.0861	3.3757	2.8175	4.7619	3.6005	3.6275	1.8565	4.3354	3.1994	4.3317	5.7200	4.6283	3.0843	3.7097	2.0859	7.2815	3.0115	4.6218	4.4415	4.5398	3.6387	4.3796	4.1818	3.7149	4.5077	4.0494	2.9334	2.9140	5.0716	4.1236	3.5028	5.6962	3.9384	4.6173	3.6481	3.2739	3.9777	2.6934	5.0010	2.9892	4.4315	5.1105	3.4313	3.5812	4.1590	4.6375	5.1638	3.3048	5.4428
2.4083	5.1376	4.1547	2.5371	5.0763	2.4464	4.3631	3.5071	4.3604	3.4678	1.6543	3.4488	3.4820	4.8007	3.3118	3.9289	2.6493	4.5953	4.6946	3.2953	5.3970	3.5535	4.6885	4.3175	5.3725	4.7286	4.4141	4.8035	4.9027	5.1411	3.6525	4.1601	5.3086	4.6869	2.9600	4.3143	6.1859	1.9039	5.2328	5.0811	3.8583	3.8879	4.0508	3.8136	2.6605	2.6175	3.4943	4.4083	4.5075	4.2163
4.3587	4.6873	4.4630	3.2760	3.4842	3.7987	5.4546	4.4964	5.9625	4.3838	5.0447	4.9201	5.3322	3.4657	4.5403	4.9584	3.2144	4.4980	4.8958	4.5415	4.8025	4.5719	4.7636	4.2618	3.3919	2.7289	1.5464	2.5311	3.0617	4.0140	3.9915	3.5880	6.3419	4.9813	4.5673	3.9443	3.4854	4.8545	4.4863	1.9504	3.7849	4.8920	5.3397	3.7626	3.5846	4.2743	2.9447	2.8682	4.1197	2.2970
2.9439	5.3634	3.4548	4.9214	5.0034	3.6536	3.0914	3.9536	3.6303	2.9091	4.2199	4.7763	3.5893	5.5647	3.6463	2.0917	5.8057	2.8817	3.4419	2.6913	4.6447	4.8852	4.7692	6.0368	3.4181	5.2209	5.5890	3.8786	3.3232	5.5522	4.1639	4.9086	3.9134	2.9154	4.8389	5.4568	4.5840	5.1224	3.8936	3.9373	4.6795	4.3742	3.1578	3.2507	2.9442	4.1031	3.9961	3.8127	2.5725	4.9251
4.6156	1.9544	3.8307	3.5732	3.4820	3.8299	1.6514	3.9162	4.8991	4.4625	4.4572	4.8313	3.9820	4.5329	3.0720	3.4189	2.5722	3.9216	5.0614	4.2163	4.3717	4.9353	3.4945	3.9130	3.6916	3.8356	2.6629	3.3567	5.0425	3.4686	3.5996	5.0299	3.1352	2.8834	4.5757	5.0368	4.4626	5.5104	3.2599	4.9696	4.4267	3.4572	3.9477	4.5298	6.1404	4.4013	3.6811	4.3069	4.3102	3.4230
4.4127	5.9381	3.5834	5.1445	4.9475	3.5686	4.8115	5.1514	5.4765	3.4852	3.9743	3.5780	3.3244	4.6825	3.0636	3.9349	1.7408	2.7624	2.4964	3.0421	3.9556	1.8263	3.4431	3.3901	4.4185	3.9963	4.0210	3.9279	4.0517	2.7163	5.7730	2.6160	4.2018	3.9049	3.3110	3.4687	4.4982	4.1266	4.7604	3.5750	4.8508	3.5776	5.7908	2.1210	3.4845	4.6757	3.8718	4.3053	5.2316	3.6432
2.8823	3.3617	5.0349	5.2783	2.6998	4.1378	4.0147	2.4376	6.7268	3.8491	2.7355	2.8758	4.8566	3.0273	6.1474	2.3112	5.9763	4.5264	6.2951	4.3018	4.8888	4.5707	4.0362	3.2222	5.6921	6.2326	4.1649	3.5379	4.8914	4.3301	5.2385	5.3194	3.4504	4.3675	5.4280	2.9288	3.8930	3.3987	3.7162	6.3512	3.7229	5.2378	3.4640	3.6232	4.1272	2.6497	4.4359	4.9193	2.8594	3.2851
3.2572	4.0612	2.5061	2.5578	3.8204	2.7760	4.1040	2.8613	4.9266	5.1045	4.7678	4.2407	4.6490	5.9628	4.4182	4.2308	4.6216	4.4893	3.3745	4.1789	1.5671	5.8451	4.0722	3.6510	4.3336	3.9464	4.9082	4.6258	4.3394	4.7806	4.8758	3.7955	3.4508	4.3367	2.1141	4.2450	3.0020	2.9299	3.9630	4.6686	5.4960	2.1972	4.7737	4.4274	4.6740	3.9230	4.9714	4.1176	2.3764	4.2757
3.2941	4.5292	2.5674	6.0943	4.3416	4.0902	3.6837	3.4978	4.7924	2.2793	3.2577	3.9466	4.6057	4.7642	4.0350	2.7900	2.7747	3.3960	5.5776	4.6181	3.9368	4.9889	3.1039	3.2516	3.9830	3.1369	4.1383	4.8046	3.4676	5.6586	4.4675	3.5503	2.9769	5.5670	4.9953	3.0560	4.5655	3.5108	4.3844	3.6591	3.9237	2.3672	2.0219	4.6274	4.7754	4.9168	3.6498	3.8519	3.8419	3.5551
5.6281	3.2313	2.7916	5.3728	3.8366	3.6937	5.4218	4.5239	4.2332	5.2814	5.2980	4.1245	4.0401	3.2193	4.4227	4.7781	5.0356	2.2372	4.6352	1.7576	2.0796	3.5083	5.4149	4.4682	1.7041	5.7617	3.7441	3.2300	2.9427	4.3949	4.5681	2.8974	3.6241	5.2195	3.6843	4.7651	5.2489	2.5324	2.3971	6.2929	4.4043	3.8062	5.0191	4.8427	5.4721	3.9376	2.2284	3.2919	5.4108	5.4174
4.0418	4.4158	4.0295	5.6773	3.6646	4.4048	2.3631	5.4853	4.0375	3.3111	5.5253	5.4869	4.2015	4.6173	3.2901	5.1996	2.7758	2.4516	4.7611	4.6564	3.8404	1.5348	2.8010	5.5427	4.1316	3.8117	4.9718	5.0693	4.4199	5.3856	4.3738	4.7170	4.6038	3.9073	4.1986	4.5718	3.2063	4.2340	5.0240	3.9795	4.5933	4.4740	3.5116	1.9158	5.9291	2.8333	4.2854	5.6978	3.9468	5.4886
3.9685	2.2211	3.6064	3.3351	2.9748	3.8397	4.6134	4.3324	3.8554	5.0945	5.7416	4.2051	3.9900	4.1218	2.4045	3.9665	5.0046	5.3528	4.9222	3.9920	3.9350	2.5424	2.2121	1.7483	6.7244	5.2697	3.5651	4.9658	3.5310	3.2267	3.8498	5.3846	4.7206	4.7546	4.7553	5.7193	3.5947	3.7587	4.6733	4.2158	5.5432	2.7532	4.3475	4.3922	3.7432	4.5113	3.3975	4.2191	3.5917	3.4179
2.1229	5.6219	4.8513	4.3762	3.2698	4.5930	3.3756	2.9810	3.7589	5.1460	2.2700	5.6746	3.5301	3.8468	4.4036	5.0120	3.0312	5.5976	4.2573	2.8764	4.1766	4.9564	3.5828	3.7739	4.8246	3.5210	5.6206	4.6948	2.8955	4.6457	5.3147	4.9292	3.8713	5.2430	5.8264	5.1108	5.5430	3.3746	5.4653	7.6831	3.0813	4.6093	4.8655	3.6368	5.7172	2.4968	4.9765	4.9546	6.0833	5.0089
4.7804	4.1753	4.4598	5.0308	3.9936	5.5122	6.1435	4.5503	2.9718	3.5311	6.0086	3.5431	4.8136	3.7920	3.0583	6.0350	5.1435	2.2147	3.1498	6.7408	4.7771	3.5363	4.6402	2.9842	4.1617	3.8500	2.9470	5.1469	5.3258	5.5390	5.5410	2.8661	2.7516	3.2625	2.8500	4.8832	3.2981	2.8370	5.0490	5.1941	2.9653	4.6898	3.2083	5.5613	2.7569	3.3565	3.5026	4.0855	4.5952	4.2033
5.1105	3.8953	2.4008	2.9084	5.4720	3.8731	2.5466	3.6561	2.2370	4.1337	4.0649	4.6258	4.2465	3.3874	3.5247	2.8688	3.2576	5.1212	4.5502	5.1433	4.7900	3.4134	4.9032	3.2331	3.8653	4.3895	2.4715	4.4004	3.2145	3.3218	4.6914	4.3967	3.1151	4.1271	3.4172	4.2123	3.3694	2.6039	3.5300	3.4019	4.8749	4.3258	4.8769	4.6412	4.6963	5.1882	4.3307	2.9401	4.3024	4.9371
2.8731	4.5035	5.1232	3.8949	1.9827	2.4522	5.8490	3.9535	3.0083	4.3407	1.9697	2.7411	3.8709	4.0625	3.7505	4.4567	4.2903	4.8428	3.9522	5.8079	4.3447	1.9695	3.6743	3.4659	3.5621	4.4555	2.2612	3.5733	4.4651	4.6608	2.6125	4.1533	3.5292	3.5621	5.7475	2.8465	4.2775	3.7002	4.1687	4.2264	4.3132	4.5997	5.6534	5.2566	3.8529	4.6725	4.9640	3.2512	2.7695	6.5450
4.1603	3.0335	2.2040	5.2240	3.1393	3.7485	4.5740	4.1368	4.9196	4.2486	5.2787	4.4489	6.0276	3.0440	2.6934	4.5392	3.5544	3.3240	4.4908	5.7838	4.3023	5.5046	4.3190	5.2779	5.5534	4.1158	6.0677	4.7756	2.3124	3.9407	5.2948	4.2843	2.0077	5.0477	4.0665	4.5501	3.6898	5.0347	1.8284	1.1258	6.1857	4.2816	5.3813	4.8364	4.7459	3.3546	2.6113	4.5525	2.9756	3.3642
4.4297	3.6567	2.8461	3.7822	3.5367	5.6642	5.2958	4.0889	3.8822	4.4244	4.4637	5.7603	5.4259	4.0277	5.4493	2.8769	3.8432	4.7200	4.8603	4.5290	3.9676	4.6987	3.4661	3.8194	4.8897	3.4370	5.8148	3.6777	4.8558	2.6331	4.9101	3.6385	4.8049	4.0699	4.1852	3.7060	4.0776	3.1068	3.6608	5.9392	4.5033	2.4365	2.4271	4.2349	4.2478	4.2150	4.3105	3.6055	2.5587	3.2480
3.1146	4.5682	4.3748	3.7561	3.4035	3.7944	3.9759	3.0152	4.5133	5.3391	3.9616	6.4983	3.2369	5.3163	4.2972	4.6867	4.1752	5.0335	3.3162	4.2209	3.0694	4.2373	2.1386	2.8358	4.1676	4.9558	2.1205	1.9529	3.8348	5.0461	4.1662	3.6072	5.9610	3.5941	4.8631	4.1778	5.8148	5.0726	5.1409	3.6273	4.0881	4.8540	3.9712	3.7138	6.4945	3.5119	5.2496	2.3677	5.1817	2.8590
3.4648	4.3543	3.2935	4.5083	4.9369	3.3608	4.9552	3.9706	4.9254	5.0629	4.2587	3.4171	3.2504	3.6774	2.7959	4.1248	4.5579	5.7571	4.6221	2.8126	5.6806	4.4414	4.5325	4.5867	4.0769	4.1806	2.6586	2.0981	3.7364	5.3195	4.0215	4.1391	2.6205	3.9395	5.4810	2.4222	2.7490	2.9834	7.1005	5.7495	3.9624	4.0046	5.3874	4.4679	4.5822	4.4781	3.7418	1.8770	4.2858	4.2744
2.8102	5.2328	3.4256	4.5422	3.8038	4.5140	5.4302	4.7065	5.3882	3.6824	3.9121	4.9463	2.8049	3.3817	3.7034	5.0647	3.5342	3.3998	3.9091	4.1988	4.3735	5.1008	2.8463	4.3551	5.0402	4.0504	4.1708	5.0608	4.8685	3.5755	3.8903	4.1926	3.4912	3.7659	3.6234	3.0712	4.0667	5.0092	3.6757	3.1497	5.0210	5.3427	3.9637	5.1139	5.7262	4.6099	2.8797	4.9258	4.5154	3.3830
5.4938	4.1121	4.3259	4.4279	4.6763	4.9346	5.5152	5.8432	2.6852	4.4763	4.6703	4.2941	4.7488	3.8367	5.7428	4.3344	3.8399	3.2687	3.7739	3.7815	3.0109	4.2273	3.4600	4.7439	5.0177	3.6871	3.5506	3.3404	2.9714	4.6560	3.4922	4.5626	5.7451	4.3794	3.2677	4.6774	4.0746	3.6695	3.4848	4.2963	5.3007	6.1894	5.3262	3.8960	4.2877	4.4311	2.9183	3.6966	3.3177	3.8171
4.6271	4.1938	4.1269	5.0751	3.0717	4.2139	3.4161	5.4606	5.2489	4.5437	4.9969	5.2158	2.8810	3.2351	4.9244	5.1624	4.5054	4.6633	4.2912	4.1338	3.2828	4.1531	3.5223	3.0106	3.1369	3.0069	2.1498	3.2682	3.8347	6.1533	3.5966	2.3357	1.6786	3.7797	4.6716	5.9510	3.4694	5.5301	4.7242	4.0693	4.0113	4.8232	5.4095	4.9125	4.1147	4.8644	3.2302	4.3378	2.5369	4.6664
3.3451	4.5948	4.5259	4.5674	5.6177	4.0775	3.7601	3.0945	4.1969	4.6356	5.0691	7.3942	3.2257	5.2433	3.6241	3.8522	3.3157	4.9794	3.1384	4.1047	5.5896	4.1273	2.6658	2.6015	2.6603	2.1796	4.4811	3.9228	4.0491	3.6483	3.2683	3.3491	4.4224	3.1940	6.8046	4.4896	1.4100	4.5297	4.7596	3.7480	4.0927	5.8012	5.3038	3.2521	2.4978	5.7938	3.5631	3.3456	4.9940	4.7978
3.9426	4.6301	3.7680	4.8027	2.7264	3.1581	3.4442	4.6715	4.4487	4.3000	3.8228	3.6828	6.1488	4.0865	3.5451	4.7449	5.5601	3.6762	5.5223	4.8224	5.9317	5.4869	4.3545	3.9346	3.9718	2.3372	2.9037	4.2587	4.5138	5.3284	3.7430	6.6284	3.7765	6.4256	4.0141	2.4514	4.3499	3.7613	4.6702	5.2959	3.7658	4.7274	3.0518	4.6026	2.1136	5.2690	3.4461	4.1806	2.6814	4.5288
2.9037	2.3033	4.5692	3.4123	5.6736	3.9486	3.1643	3.2436	6.5735	3.8168	4.0291	3.0424	4.0296	5.0682	4.4562	4.9916	3.4730	3.9988	5.4158	5.8526	4.5212	4.6804	4.1455	3.9407	3.4219	4.3917	4.1406	4.7067	3.1259	3.6520	3.4051	4.0217	4.2700	3.4370	4.3712	5.3843	3.3196	3.7976	3.3818	4.2480	4.2394	5.4449	4.3406	2.8888	5.3272	4.1349	3.8950	4.1791	4.6589	3.7664
2.7766	4.0860	6.3610	4.6273	3.3349	3.9153	4.0848	2.6060	3.5056	4.8104	2.3757	5.8406	3.6916	4.3391	4.2582	4.5833	3.1492	2.8246	2.5496	5.0496	4.3117	3.5593	4.2940	3.2288	2.7993	5.4509	1.4493	4.6474	6.8219	2.8645	1.9501	3.6647	2.4725	2.0867	4.7788	7.0198	4.3197	2.8501	3.0356	3.5491	5.6083	4.0863	3.7135	4.4335	5.0502	4.6291	3.8076	2.7457	2.4308	3.1709
4.1044	5.4268	4.8675	3.6475	4.1678	2.0611	3.7428	5.5180	4.4149	4.3947	2.9918	4.0261	4.7378	2.5227	3.6515	3.9906	4.0386	3.4183	5.1017	5.0349	4.1852	4.8467	5.8765	4.2861	3.5860	5.3583	5.9685	1.7468	3.4452	3.7741	4.7484	2.8480	1.7838	4.7488	4.6419	4.6471	2.7336	4.6031	5.4106	3.7847	4.7564	3.7459	4.8964	5.1586	4.8506	3.2591	3.7246	4.2971	5.1858	1.4311
3.5548	4.7958	4.8473	3.2016	3.3850	5.2097	5.2560	3.3492	4.0811	2.8712	3.5785	3.7441	3.6608	2.4755	4.0130	5.5658	3.7403	4.1668	3.8872	2.8006	6.1088	6.5192	4.2171	5.0644	4.5847	4.0857	4.3821	4.9987	3.3772	2.7609	5.4358	3.9434	5.3631	5.2235	4.5695	4.5011	5.8345	3.6591	4.6876	3.0584	3.6146	4.5094	4.3777	5.9379	3.8768	3.9589	4.9259	4.5898	4.7012	4.6627
4.5008	4.1591	3.1176	4.2100	2.4347	2.2376	5.8183	3.7628	4.0835	3.1355	2.6670	4.2723	3.7502	3.1510	4.8449	5.1280	3.9870	3.2389	4.3312	4.1850	2.8362	3.9619	3.3612	4.1437	3.5310	3.3510	3.2084	5.0431	7.5587	4.8484	4.8951	4.3495	3.3241	4.5577	3.8192	5.5196	5.1964	3.1272	3.3242	3.7799	5.3957	4.3978	3.6704	5.1789	4.4404	3.3462	3.0055	5.3090	3.8482	5.2310
4.3120	3.7943	4.2531	2.6621	3.6845	2.8681	4.6999	5.9909	3.8288	3.8650	2.9799	2.3185	3.5649	4.3500	3.0080	4.3798	3.5354	4.0938	3.3248	4.1092	4.9370	4.5725	2.6466	5.3991	5.8686	2.3164	4.5445	3.4195	2.3283	4.0568	4.7576	3.6911	3.5416	2.2128	4.1681	3.6913	4.1086	5.1983	3.9313	4.9269	3.1418	4.9053	3.4310	4.7622	2.3003	1.9105	4.3238	4.0048	4.0237	4.6585
5.1364	3.4598	5.1375	3.4807	4.9201	4.8974	5.0313	5.0582	3.4913	4.2920	3.4224	2.3920	3.3754	3.5177	2.3766	3.5769	5.1309	5.0883	4.7086	3.8988	4.2905	4.8096	3.8611	4.9465	4.6795	3.2968	5.2989	4.1595	5.6520	5.8700	4.4158	4.0993	3.9523	6.0552	4.2015	3.3492	4.8130	3.1327	4.1984	5.4459	2.7074	6.1792	3.3494	5.3194	4.6746	2.6566	4.2178	4.6357	3.5932	3.6720
3.4451	3.9365	3.3457	3.0502	5.2725	2.8696	5.7805	4.5957	2.5876	4.6654	4.7736	4.4350	4.1184	4.3551	4.7013	2.7673	3.9815	3.2575	1.6331	6.3430	4.6398	5.9035	3.5488	4.9208	3.8961	3.7398	6.1285	4.2059	6.2009	4.1589	3.3593	6.1077	2.8854	4.1416	3.0740	3.1650	4.9153	5.5579	4.1782	3.8497	4.9989	5.0181	6.3530	2.7563	4.3179	4.3688	3.5366	4.0037	3.6232	5.4769
3.3981	1.4415	4.7194	5.6277	5.8011	4.3214	3.6087	4.0189	4.3164	5.1104	5.2984	2.9101	4.2560	3.7158	3.9708	4.6963	5.4555	4.9845	4.8942	4.2175	5.8681	2.5296	3.7520	5.0298	3.4760	5.1064	4.2819	2.8909	4.5657	3.9295	4.8336	5.2789	3.7817	4.7321	6.0002	5.5756	3.7587	3.9821	3.3654	2.5118	4.9883	5.1297	5.7853	5.0416	3.6516	5.2591	4.0994	3.6471	5.2670	3.7093
4.8602	3.0477	4.1584	4.7075	3.2237	5.3317	6.1422	2.7715	3.9754	4.4564	4.3004	3.7628	3.3305	5.2890	3.6316	3.9595	4.3326	4.4812	3.5805	5.9323	4.3511	3.7062	3.3979	4.4767	3.7466	5.4347	5.2565	4.2524	3.8210	3.1831	5.1111	4.7566	5.5049	5.0309	4.1072	4.5329	4.8108	3.4009	2.5838	5.3981	2.8521	4.6351	3.8959	4.8125	3.6519	3.7487	4.2291	3.7149	2.8954	4.2917
3.5361	2.4676	4.5486	4.7545	4.5891	6.0509	3.7257	4.2804	3.6854	4.1334	3.1092	3.7245	5.8414	2.3232	4.6508	3.0318	5.0133	4.4877	1.9663	3.4115	4.4159	4.8404	3.5330	3.6923	5.4688	3.9292	4.0227	3.2356	4.4850	5.2479	3.2319	5.0072	4.3934	3.7271	2.9942	4.8410	4.5753	3.7619	3.0130	4.1778	4.2204	3.3982	2.8602	3.3579	2.6789	4.5447	1.8844	2.8790	3.3248	4.2053
3.4719	4.9116	4.2132	4.9850	4.2240	4.6692	4.1699	3.8387	4.9736	3.8135	3.6162	6.5335	5.1158	3.0966	5.5161	3.1722	3.8497	4.9764	4.7771	3.1632	3.7037	2.3103	2.7545	3.6406	3.4971	5.0923	5.9474	4.0586	2.9514	4.9024	6.5528	2.9624	3.1092	3.0312	4.2712	5.2159	3.6456	4.0501	4.2784	5.0064	4.4670	2.6007	4.5499	3.7604	4.4569	5.0102	4.8787	3.7461	4.3622	2.7758
3.9102	5.0721	3.9741	4.6483	5.7072	4.3411	3.3911	4.8143	3.5624	4.5755	3.5543	4.8772	5.4253	3.6219	5.0036	5.8996	3.2812	4.9575	3.3044	2.0007	3.8742	4.7757	4.8212	3.1672	4.9148	5.2017	3.1573	4.4599	2.4605	5.6581	2.3916	5.9356	4.7039	4.4778	2.3095	4.7214	2.9380	3.3712	2.6610	2.7406	4.4723	5.3361	1.7132	4.9859	3.4694	4.2471	6.0036	4.0536	4.1645	3.5537
2.9644	3.4844	5.6363	3.3962	4.5082	4.3042	3.9563	3.9426	4.6597	4.7663	3.1432	4.2748	4.4078	3.6530	1.0203	4.2060	3.9132	4.9941	4.2500	4.3557	4.8027	4.7844	5.5577	3.7478	2.9815	1.6788	4.7895	2.8179	2.6776	6.4983	5.3667	4.8931	3.6411	2.9336	7.5395	4.7920	4.6926	3.3560	4.4174	5.1973	5.1184	2.4854	2.5358	3.0630	3.4236	3.3122	4.0497	5.3881	4.2341	3.0391
3.6242	3.9332	4.0588	3.9091	5.5858	4.5591	3.4895	5.1840	3.8460	3.9020	3.6056	3.8044	3.7897	4.3697	4.7416	3.3338	2.3677	4.0926	3.6942	3.8908	4.1800	4.0308	3.8217	3.0697	3.0154	4.5509	2.4868	5.3092	4.7278	3.2441	4.6669	3.7941	5.5347	5.1090	3.1491	5.4614	4.9874	4.4910	4.2752	3.1908	3.1892	4.2868	2.7858	3.0331	3.7615	3.7292	2.8009	3.4586	5.6060	3.5082
3.5163	5.1094	4.3155	3.2851	3.8075	4.2920	4.1858	3.6794	4.4801	3.9590	5.1501	4.6095	3.7157	3.8555	6.2154	5.7313	3.2924	5.6374	3.0231	4.0469	2.9256	4.1382	5.6771	5.6156	4.3435	3.9827	3.3478	5.1470	2.5556	4.8403	3.5904	4.0938	4.5734	4.3322	4.0762	4.0573	4.8368	2.9213	4.2259	2.7501	3.2764	4.1315	3.7506	4.7615	3.4051	4.8269	4.2322	1.3496	4.7925	3.7342
2.3234	4.5756	3.4032	3.2883	3.9525	6.0029	4.5434	3.4860	4.6097	3.7359	2.5450	2.7078	6.1279	4.7523	2.6213	5.7472	3.8683	4.3678	3.7365	3.1874	3.9553	4.5218	3.7247	3.2227	3.3109	3.4202	4.3915	4.3046	5.3109	6.3538	5.0423	2.9041	3.2937	6.3946	4.1450	4.3329	4.1765	4.9775	4.6255	4.8494	4.6311	4.1243	7.0132	3.4978	4.1606	3.9592	6.2415	3.2154	4.9223	4.2626
4.4556	3.5859	4.7977	3.4767	3.1274	2.1806	4.5719	2.4880	3.8796	2.7942	4.9763	3.8500	3.3766	4.3531	4.7186	3.0490	5.2004	4.4354	2.7777	6.2951	3.1614	4.3178	4.4355	4.4863	5.1014	3.4969	2.5035	5.4527	2.5507	5.0255	3.5465	3.5906	4.1260	4.4230	5.6091	3.6550	5.0530	5.3319	3.8107	4.5183	4.4322	5.4729	2.8424	3.5396	4.5169	5.2597	5.5877	3.9739	4.5303	1.8482
4.6230	3.1328	3.8726	4.0572	4.8135	5.8945	3.8501	6.1925	4.2859	6.8547	4.9821	3.4786	6.6558	5.3457	3.1075	4.0989	3.3742	4.6563	4.9603	4.6864	3.7014	2.3882	4.8260	4.2945	4.9535	4.4934	5.1183	5.7948	4.5939	5.1045	4.4077	4.5980	5.1413	2.4475	3.6871	3.5006	4.9551	4.9669	2.8689	5.1248	5.4762	4.0623	4.6889	3.7565	5.0975	3.3472	2.8235	3.4213	2.8415	4.5679
3.0548	4.8816	4.3936	3.9639	3.8738	3.2288	4.1698	3.7645	2.5737	3.9622	4.3519	4.5434	4.5461	6.8413	3.9591	3.6665	5.3035	3.8580	2.2398	3.7250	3.7914	4.8206	4.9782	3.6939	4.1470	4.1671	5.0181	5.0087	3.4295	3.6299	2.1207	3.7217	3.8102	3.7098	3.7856	2.8878	4.6813	3.3651	4.7641	3.6440	4.8237	4.8383	2.4954	4.9834	4.0808	3.6092	5.4347	3.7988	2.8070	4.0169
5.3932	4.9533	3.8078	3.9299	5.2708	5.3761	5.0360	4.4840	4.0189	3.5392	4.6725	4.3121	5.4818	4.0155	5.3919	2.9275	7.0962	2.8613	3.6314	3.2091	4.4624	4.2589	3.7229	3.0380	2.4550	5.0050	5.0940	3.6241	3.6212	3.0003	5.2669	2.5834	4.6887	4.2213	4.7299	4.5539	5.5453	3.6894	3.9512	3.1976	1.8417	5.6882	3.8833	1.2820	4.4433	4.0136	5.6812	5.5172	5.2721	3.2985
4.4053	4.9906	6.0112	3.6839	5.7908	5.4008	4.6329	7.3590	3.2363	3.6275	6.4178	2.4791	3.7060	3.4239	4.4705	3.4723	3.6603	4.6484	5.3355	3.2152	3.6814	3.1545	3.4859	5.0452	4.1766	4.7427	3.3472	4.9117	4.5817	4.2950	3.7161	2.5327	3.9565	3.9478	5.0872	5.4828	5.8012	3.6630	5.3388	3.5872	3.4149	2.4000	4.8303	4.3038	5.0045	4.0078	4.3107	3.6199	2.9182	3.9301
5.3759	3.0795	5.3777	5.3360	3.2268	4.2301	6.1538	6.2664	3.0977	5.8349	2.8088	5.8599	5.1187	3.3569	5.0727	3.7435	2.9942	3.7966	3.0637	3.1097	5.2189	4.9687	2.5389	3.3413	3.6602	5.3870	4.3606	3.3502	4.1226	4.6539	3.8663	5.6107	4.7776	3.9309	3.1035	3.3094	4.6523	2.9213	4.4589	4.2022	4.6702	4.0114	3.4718	5.1975	5.0610	4.0346	4.1130	3.9905	2.6886	5.6182
5.4138	3.3291	3.6918	4.8751	4.8129	5.3544	4.5313	3.2629	4.1301	3.1996	5.8718	4.7677	4.9244	4.9031	2.4521	5.5182	4.5718	4.0367	4.2284	4.5264	3.1581	5.2332	4.8265	3.7732	4.5687	4.3725	4.6594	2.7143	5.5990	4.1893	4.0768	3.8227	3.9958	3.0108	4.6364	5.3918	3.2189	4.4102	6.0109	3.2852	2.8607	4.0884	5.0414	4.1596	4.4140	4.5996	3.6995	4.5801	3.4301	3.2082
2.4880	5.9708	3.3358	4.5305	5.0767	4.4263	2.5611	4.7729	3.7024	3.8183	3.9132	6.0182	4.6851	3.8806	2.0844	5.2138	4.2900	2.9144	5.0495	2.8479	5.0415	4.1185	4.4139	4.5151	3.6087	2.9880	4.2833	6.0204	5.0816	4.1804	3.8175	4.3944	4.7391	2.8373	5.6405	6.2064	3.4105	2.5488	3.9760	2.9075	2.0289	2.6133	4.4223	4.4094	5.4253	4.4565	3.9835	3.9553	4.2716	6.6209
3.0396	4.0993	3.3938	3.4058	5.4815	3.6395	4.1642	4.2806	4.3744	3.9406	5.6920	5.7811	3.3751	3.5052	4.0305	3.6792	4.3833	3.7817	4.4527	4.2031	5.2049	2.8815	3.8875	4.3593	2.6477	3.5081	6.2666	4.1436	3.4077	5.4760	3.3391	3.8360	4.3905	3.8552	2.1342	3.7037	4.8067	5.1154	4.5114	2.8781	3.5026	6.4131	4.8680	6.0318	4.5558	4.1076	4.4147	3.7304	3.6048	4.8424
2.1147	4.2394	4.4764	2.4306	3.5015	5.2134	2.7967	4.7784	4.7999	5.2382	6.0540	3.2311	5.4233	4.1260	3.1682	5.9210	2.5078	4.0720	3.7186	4.3889	4.2732	2.7892	5.0792	3.6373	3.6275	6.0035	2.5943	2.9253	3.4902	4.9448	3.5104	2.4683	2.6404	6.5638	5.3463	3.6688	4.0476	5.6024	3.1383	4.6514	4.5466	4.7256	3.3222	2.2512	3.7207	3.2435	3.1961	3.5544	3.9887	1.8118
5.0751	3.4723	5.2698	3.5903	3.6631	4.6958	4.1132	4.9864	5.3875	3.4630	2.6428	4.5891	4.1343	4.0672	5.5470	4.3230	4.2671	3.2906	4.9561	2.4342	4.0510	3.7250	4.6210	5.3084	3.7982	4.1369	4.6577	1.9274	4.2524	4.4739	4.7293	3.3509	4.4811	3.6709	4.5980	3.4217	4.4665	2.9355	5.8142	4.9322	3.0807	4.3923	2.4814	6.6124	4.5573	3.4379	5.6962	3.8833	3.2742	4.2782
1.6607	3.2795	4.9507	3.7155	3.4922	3.6823	3.3688	3.3016	2.4230	4.1668	4.0190	4.4751	4.8238	4.4173	3.2889	2.7829	3.1160	5.0930	4.7046	2.7319	3.8955	4.8058	4.7418	3.3590	4.4754	4.1467	4.7159	2.7405	1.9890	3.6835	4.6111	3.6507	4.5292	4.2733	3.2931	3.6090	4.3560	3.9305	3.1103	5.6505	4.9280	3.8464	3.7463	3.7889	7.0904	3.2821	1.2733	3.6435	3.9941	3.6061
3.7510	6.0903	4.4215	4.3742	5.9547	5.5626	5.6066	4.4283	4.1531	3.6990	4.1801	4.9441	5.4964	4.7921	4.5504	4.2632	3.5101	5.3912	3.1518	3.1222	5.0943	5.1889	4.7434	6.0271	4.5618	3.5530	3.9189	3.9118	3.1372	4.0978	4.3504	6.9820	4.2032	4.8101	4.3811	4.0668	5.8742	4.0379	3.1105	4.3050	3.5773	4.0744	4.3833	4.8874	3.8721	5.1069	3.6808	5.0967	5.0326	4.8474
4.3458	3.6390	5.6034	2.2944	3.6983	2.4688	4.4892	3.2439	5.1807	3.5153	1.9262	4.5648	3.8324	3.9372	4.0653	4.3774	4.0547	3.8815	4.8417	3.4036	3.9188	4.3911	3.6501	3.0896	3.3763	4.6132	4.0014	4.3787	5.5377	4.2643	4.1187	3.5510	2.2521	5.0658	5.6299	6.4595	3.7983	3.9671	2.1406	3.2673	2.2764	5.0234	2.7954	3.2838	4.7161	3.4488	5.2376	4.3967	3.1380	2.1842
4.5888	3.1714	3.6824	4.2153	5.3115	2.7875	3.4623	3.7765	4.1395	4.2225	3.3441	5.6396	5.2441	4.0060	3.6656	3.7709	5.3733	3.7489	4.4179	5.9010	3.0546	4.5847	3.9394	4.1705	5.0071	4.3095	3.0394	4.3410	3.5825	4.6772	4.3801	5.1461	4.3672	3.5205	1.8893	2.6146	3.4013	2.7941	3.8281	4.8370	4.7968	4.2182	5.7339	4.3974	4.9040	3.5542	4.0498	3.7650	3.8910	2.6153
4.3340	4.6466	3.0617	3.8930	4.3771	4.5351	3.8072	3.7402	4.5913	2.9594	3.8478	2.9064	4.0246	4.9290	3.5161	5.1352	4.6158	4.4175	3.3579	2.7940	4.6871	4.1827	3.9119	4.2309	4.0774	2.7054	4.3849	3.3104	3.1055	4.3357	4.1299	2.9150	3.2621	4.1714	3.9876	2.7047	4.9602	3.5002	5.4733	4.4838	3.4539	3.3361	3.4644	4.8817	3.2163	4.6657	2.2265	5.1157	4.9313	3.2619
5.2669	4.8095	4.7372	2.6432	4.2406	4.7122	6.0003	1.9841	3.7553	3.8115	4.0185	4.1932	3.8747	3.5617	3.5638	3.3787	2.7004	3.5849	3.7832	4.2014	3.8502	3.5751	4.7114	4.7093	4.0556	4.5862	2.8962	3.6099	3.3186	4.1973	4.5584	3.6472	3.3153	2.7630	2.2850	4.9124	4.1127	6.6233	3.6646	6.9985	5.8141	3.3066	3.8474	5.7933	3.5115	4.5646	4.2140	4.2687	3.8441	3.4875
4.3098	3.8518	5.5032	2.8453	5.0748	3.8674	3.0252	3.8653	4.5066	4.7330	5.6209	6.0249	4.3892	4.9123	4.0344	3.8845	5.3175	2.9730	3.7480	4.3210	3.6309	3.8808	3.1650	4.1357	4.0277	5.7212	2.8325	4.4648	3.3646	4.2969	3.5521	4.2943	3.3873	3.1761	3.9261	4.2302	4.0145	2.7447	4.9234	3.1834	1.8217	3.3806	2.6200	2.9922	4.6374	5.1543	4.9313	3.5594	5.5093	3.8291
4.2079	4.4240	4.9188	2.9676	3.6784	4.6063	4.6865	3.6860	4.7343	4.1428	3.2437	5.3248	5.1869	3.5276	4.7015	4.4317	4.8178	3.5470	5.0589	4.0418	3.9903	1.9887	5.4182	3.4298	4.0660	1.1548	4.1530	3.5978	4.7281	6.1791	4.9976	3.2780	5.4347	5.5469	4.3511	4.0749	4.9798	5.0954	5.5525	3.8382	4.4627	3.1703	3.1109	4.5325	4.1064	4.7196	4.2673	3.7065	3.3767	3.6103
5.0951	3.7336	1.6894	4.4498	4.4010	3.3796	3.4685	3.7662	5.0765	6.4646	3.3634	4.2373	4.1783	3.8215	4.8584	4.0725	4.6895	4.6855	2.9073	5.6317	5.3570	4.5974	5.1290	4.1806	2.9653	3.4177	3.9659	4.8278	3.9155	4.4915	1.9934	5.3403	1.6714	3.9928	4.3344	3.6498	3.1721	3.3391	3.7120	2.0050	4.1092	4.8948	5.3016	3.1333	3.2988	4.1526	4.4716	2.9454	5.9254	6.4756
2.7846	3.0877	5.2907	5.7499	5.6315	4.6672	3.6275	4.2040	2.8121	5.6596	5.9457	4.4889	3.1110	4.3027	3.0582	5.2835	5.2808	4.3484	3.5625	5.5248	3.1336	4.5909	2.5342	3.5777	3.8683	6.0288	5.4886	3.8096	4.7458	4.1840	5.2406	3.5431	4.2941	4.7307	5.3206	4.4312	4.3391	3.5932	3.6547	3.4160	4.1227	3.7544	3.5166	3.5367	4.0914	4.2123	2.2566	5.8009	4.5739	3.6138
4.6174	5.6168	4.0247	3.7333	3.9040	4.5545	3.9291	4.7638	6.2060	3.2530	2.7032	3.6779	4.5182	5.0929	4.2925	2.6334	5.9457	3.7975	4.0735	3.6168	1.3031	2.7219	4.0857	5.0616	3.5950	5.2008	3.2772	5.7909	2.7014	4.8416	5.8732	4.3156	4.8386	4.0123	5.0702	4.6536	4.2470	5.0071	3.3490	4.9335	2.7291	3.2908	4.0971	2.9806	3.7209	3.1762	3.6541	6.1340	4.8143	5.3560
4.1943	3.8573	4.1106	1.8593	4.2402	3.9862	6.1742	3.8866	4.1345	4.3188	4.3640	3.7981	3.5411	6.6162	3.2516	3.9325	4.6613	3.9475	4.4526	4.5451	2.4315	3.9078	3.0979	3.4218	3.7763	3.7884	3.4109	5.2040	4.7109	6.1377	5.3835	5.1324	4.9034	3.0342	3.1885	3.7578	4.0531	4.4538	6.0447	5.1288	2.4325	3.3664	2.3220	3.9515	3.5118	3.3828	4.2033	3.4925	4.1145	4.0249
4.8234	4.4849	4.5505	4.0490	3.8743	2.2199	4.2462	3.7897	5.3283	3.7274	2.5662	4.4269	3.0983	2.2768	4.4659	3.4027	4.1509	3.3157	3.8814	5.0510	3.3856	2.8493	3.8359	3.3648	5.3067	4.6680	4.7466	3.3820	5.2909	3.9543	3.3406	3.6273	3.4697	3.2996	3.5800	4.4511	4.9977	2.7086	3.8995	5.6163	4.0379	5.0634	4.7135	5.1705	4.1589	4.2758	5.7974	5.1089	4.1772	1.6649
5.7042	3.2133	3.8198	4.1182	5.4710	3.3700	3.3098	2.8483	3.6426	3.5205	3.8197	3.6113	4.8300	2.6822	3.3459	5.0177	5.3907	4.4664	2.2608	5.9831	3.2933	3.4767	4.4368	2.6503	1.7264	3.1174	3.6664	4.7187	4.3664	4.7623	2.0121	3.9703	4.9968	6.4470	4.6242	4.1695	4.2781	4.1254	5.4798	2.4685	3.3977	5.4334	5.4194	5.0166	5.6102	4.4388	6.4276	6.0323	4.7355	4.1845
3.1681	4.4407	4.0321	2.6186	5.6527	4.5517	6.2004	4.6596	4.0585	3.5548	4.4802	5.7770	3.9355	4.4603	3.3242	4.2188	2.6566	4.3107	3.2857	5.4178	4.8474	4.7442	4.0841	4.6660	5.8691	3.6583	3.3770	2.5740	5.4321	5.0530	4.2220	1.7481	3.6284	4.3468	3.8003	2.6233	3.2944	2.0324	3.8921	4.2990	5.5279	1.9970	2.4467	4.5422	2.3452	4.8002	3.5925	3.9051	2.9960	3.8328
5.3169	4.0228	4.8562	3.3577	3.9441	3.3061	3.5152	2.9206	4.6269	4.0104	3.9809	6.0547	4.7137	2.5123	2.4993	2.6941	3.3304	4.1266	5.3436	5.0256	5.9493	4.9892	3.7870	5.3137	5.1425	4.0276	4.1246	4.7710	3.4717	4.7716	3.9736	3.4600	4.1919	3.0890	4.7826	2.8241	3.2399	3.3703	5.4923	2.9019	5.0171	2.4945	5.5985	3.6067	4.7235	4.2064	4.9171	4.4545	6.6450	4.9373
4.0200	2.9070	4.8254	3.8760	4.0491	5.4939	6.2614	5.4512	4.1118	3.2464	4.9063	3.3992	4.2119	3.3546	3.4911	4.5846	4.7876	4.6968	3.2445	3.8530	3.6250	3.5239	3.8410	5.2288	4.2422	2.8569	4.0532	5.4442	3.3525	3.6521	3.4780	4.7572	3.2795	2.5768	4.7182	5.0369	3.2064	2.7573	2.8679	4.6671	3.2345	4.6913	3.5211	5.1547	6.3071	3.9684	5.5732	3.5489	4.5183	5.3115
4.7806	3.8264	3.9450	4.2566	4.9200	4.1648	5.6385	3.5715	3.1457	2.3454	4.3218	1.9200	4.3394	4.2074	2.2010	2.8956	3.8191	4.5955	4.6260	4.0874	3.9824	3.1073	4.3085	3.7302	3.8138	5.4651	6.1497	4.5041	5.1856	2.8890	5.6496	3.3796	3.6330	5.1644	4.3457	4.0350	3.5037	3.4279	3.1834	2.9121	3.5004	5.4453	4.0137	4.0131	4.5064	3.4688	3.3232	3.8476	4.1292	5.5343
4.8310	5.1166	3.9246	2.7989	3.8119	3.9063	2.9491	4.4166	3.1129	4.5985	3.5706	3.8676	4.1616	4.1518	3.4614	5.6527	5.0733	4.0984	3.1725	3.8878	3.2757	4.3853	4.1199	4.9511	3.1298	2.7451	5.3872	5.3220	4.5634	4.8085	5.1073	4.3651	5.0650	3.2458	3.9349	4.0951	4.5640	2.8182	5.0166	2.0525	3.0161	3.5118	5.3444	3.6179	6.4075	4.6493	6.0491	4.2435	4.7625	5.4671
4.4348	4.3009	3.0248	4.8140	5.2994	7.0912	1.9436	3.5676	4.3371	4.7019	3.6603	4.0688	3.5428	3.4343	3.7339	4.8066	4.8414	2.7923	3.9283	3.7876	3.2256	4.0087	2.0705	3.4163	2.9879	4.9425	2.4744	4.3163	4.3459	4.1606	2.5029	3.7601	3.7341	4.0092	5.1305	3.9893	4.2377	3.5164	4.6402	4.8051	3.5931	3.3790	5.5655	4.0803	4.2832	6.4690	3.9430	3.2261	4.1524	3.9198
4.0821	4.0752	4.2596	3.7271	3.9925	3.9072	5.8861	2.7540	4.2709	4.6248	4.7425	4.0846	5.8219	3.4641	6.4986	3.8511	4.7028	4.4160	4.3696	3.7821	3.1815	4.0666	3.9344	4.0171	3.4288	3.0600	4.1170	4.2713	4.7307	3.8016	4.3705	4.0226	3.9301	4.1808	5.5700	3.7702	3.8674	2.6207	4.7562	3.5029	2.9317	5.0234	5.0308	6.3242	4.7534	4.1244	3.8275	4.7999	2.9569	5.5168
3.4901	5.7656	2.3388	4.4111	3.6852	2.8938	3.9668	4.3746	3.2766	4.2076	3.5096	6.3197	4.1891	5.1700	6.1906	5.6807	5.1513	3.7205	4.6647	6.6761	4.1479	4.5213	4.7108	4.0534	4.1396	2.2431	5.2828	2.0219	4.5192	4.9080	4.7744	3.7595	3.4529	5.0582	3.5195	3.0224	3.1005	3.6896	5.4002	3.1236	3.3531	4.6101	2.8725	4.4355	2.1403	4.8552	3.4225	2.6869	5.2501	3.4927
3.8960	4.3174	3.8316	3.4210	5.0205	5.0941	3.0183	4.8273	3.5422	3.3803	5.0142	4.4515	4.4690	4.1958	4.2296	4.0167	4.4780	3.1923	5.0877	3.3969	1.8427	4.1163	4.3027	3.8292	5.0695	5.6374	5.7230	2.7903	5.4960	4.0116	4.0222	4.4473	5.8829	4.4183	2.6644	1.8470	4.5689	4.8846	2.4438	4.3362	3.9979	4.4811	2.5419	6.3628	4.1629	4.7898	4.6563	2.8984	4.5756	1.8932
5.3012	2.3551	4.0937	5.1305	3.9333	3.9131	4.5868	2.4294	3.8777	6.5490	4.2953	4.6397	3.5656	4.4704	3.5962	3.5598	2.6126	4.1265	5.2524	3.6523	4.2329	3.7711	3.0841	3.3701	3.9762	3.4697	4.4331	5.8558	2.9503	5.2918	4.8191	3.2285	4.4829	3.1634	4.0835	4.7903	3.9250	4.4314	6.1907	5.1198	3.5842	2.6121	3.4070	2.4531	1.9681	2.7191	4.4416	2.4554	3.9162	3.9025
4.2374	4.4595	2.9592	2.9468	3.0939	3.6735	1.7409	4.2567	3.6581	3.1003	3.7394	4.1725	4.0760	4.9521	5.8841	3.4083	4.2239	4.6912	3.6925	4.6728	5.6682	3.9375	2.9238	2.7955	2.7764	6.2244	5.7200	3.4700	4.9884	4.5578	5.8562	3.3544	4.0035	5.6376	4.2593	4.3526	4.7108	5.4963	5.6748	5.3666	5.8028	4.5087	3.0547	4.0112	5.4309	3.4241	3.4758	4.6987	4.5238	3.5881
4.2148	4.2582	3.5824	4.9338	4.5114	3.2278	5.5514	4.2486	4.8845	4.2808	4.2671	5.7780	5.6221	4.9368	4.4380	3.4736	4.5468	4.9414	4.4497	4.6333	3.7744	3.4258	3.2168	4.2846	4.2418	3.6642	4.4256	2.4129	4.6816	3.8661	5.0416	4.6822	3.8611	3.8621	5.9524	5.0912	3.6685	4.3948	2.7780	4.7334	5.2507	4.6846	4.1330	4.2703	3.6614	3.9295	3.4850	2.8314	3.7334	5.4848
4.2034	4.4969	4.8061	4.5708	4.6532	4.5643	4.3060	3.3718	1.1839	3.6050	5.4932	4.9426	5.7154	2.6440	3.3156	4.9239	3.6328	4.6381	6.2024	2.5455	3.9644	3.7137	3.2414	4.7923	3.7234	5.7337	3.9229	3.1992	6.0429	3.7180	4.0148	3.0108	5.1429	2.3067	3.4654	3.0658	4.1426	5.3910	3.0118	5.3411	3.3751	3.7105	3.4118	3.9754	3.3206	4.2309	4.2715	2.0510	6.7942	4.1012
3.6301	4.3344	5.6579	3.8518	3.6812	4.1108	3.0457	5.3324	3.9997	6.0603	4.0740	4.4408	3.4522	5.9430	3.5344	4.9279	5.0106	4.4877	2.8380	3.1243	3.6718	4.8810	3.6388	4.1742	5.0989	4.7889	4.3076	4.4526	3.6566	3.3813	6.2043	7.7002	3.3120	4.3461	4.2339	3.0237	4.3170	4.1679	2.4823	6.0938	2.6497	5.0105	4.3765	2.9118	5.5007	2.6054	3.8490	4.5135	3.1354	3.6832
3.6177	4.2531	3.4703	5.0633	2.5624	4.3600	6.6447	5.4872	4.1541	3.6714	4.2161	3.5063	5.1395	4.4978	3.2449	2.9350	4.7500	4.3909	2.9141	5.9630	3.8590	4.5332	3.3815	4.4997	3.3624	3.3531	5.8226	6.7853	5.6339	5.3969	4.8305	4.3092	3.0588	3.5378	5.1929	3.7345	4.1008	3.5834	5.6912	2.7095	3.9594	3.1588	3.9431	3.7800	5.8629	4.1654	2.6556	3.8667	4.3874	4.3937
4.8750	2.7717	5.0421	5.2672	3.4189	3.9268	4.2981	4.8645	2.7685	4.4954	5.6642	2.6801	5.5348	3.0813	3.1118	6.0067	3.2752	3.6520	4.1206	3.3741	4.8379	3.4355	2.8881	2.5474	3.6189	2.8414	4.6107	3.6308	5.8661	2.6178	2.8757	5.7231	5.3569	3.1255	4.2770	4.6817	5.4590	4.0090	3.3036	5.3191	5.1195	3.7409	4.1899	5.2551	3.1124	4.4173	4.8095	4.6415	4.1683	4.9713
3.6959	2.9302	6.1945	3.6017	2.5599	3.7928	5.2220	4.5401	4.6556	3.6691	2.4756	4.4529	5.9854	5.1233	5.2257	1.8748	4.3880	4.5015	3.3065	5.8870	4.2460	4.2333	3.0167	4.7944	3.3614	5.3843	3.5897	3.3361	2.5490	3.4898	3.4288	3.1121	3.4733	3.5588	4.8298	5.8091	3.8237	5.0054	4.0204	4.4343	3.0201	4.0496	4.4611	5.0264	3.8291	5.1675	3.4080	4.8995	3.3764	3.1765
3.1357	4.9772	4.7086	2.9905	4.1072	4.0272	5.5077	2.8536	5.1375	5.2640	5.2120	4.1161	4.9355	3.9183	4.0647	4.8261	5.4679	4.6931	4.2425	4.0538	4.7180	3.7165	5.9182	5.3079	2.2603	3.2344	4.1910	2.9691	2.5828	3.9175	4.9977	2.2005	3.4245	2.7004	3.6721	4.3097	3.4506	3.1973	1.9822	3.6495	3.2396	3.7985	2.7271	2.7153	5.2939	2.7698	6.7107	4.3844	3.4448	3.3883
4.0878	4.0640	4.1773	4.1357	4.8047	3.8618	5.8605	6.0021	3.8340	3.5426	4.1537	3.3160	3.8077	3.6665	3.1522	4.7699	5.1823	4.3626	3.3120	3.4994	3.6270	3.3243	4.6146	3.3454	4.7706	3.4818	4.0559	5.4425	4.4459	4.5525	4.0710	2.5875	3.2741	5.5755	3.1555	4.8572	4.6687	4.8917	4.0547	5.5184	4.1689	4.2328	4.0252	4.5095	2.3851	3.2978	4.8037	4.1318	3.6803	2.5837
3.5816	4.7553	3.7856	4.5456	3.6933	4.6093	5.4870	5.1275	5.4893	4.0151	2.7226	5.3347	4.1217	6.0809	5.2434	4.1245	3.8219	4.9974	2.7448	3.7306	4.5419	4.5742	3.1363	5.8395	2.8124	4.5946	3.1305	5.4060	3.9544	3.6476	3.4013	5.8455	4.5870	4.1501	3.2880	5.6013	2.6100	3.6800	4.8289	6.6675	4.1677	4.3015	5.0011	4.3846	5.2947	3.0648	3.8093	4.9859	4.6700	5.1547
3.8201	4.2534	4.3579	4.2236	3.8449	4.6077	4.9305	3.0749	2.5854	3.2098	3.9263	4.0719	4.4674	2.5269	5.1679	4.0399	5.6922	5.6087	3.4586	3.4067	3.5214	1.9221	2.8016	4.4729	4.6318	3.7583	4.3637	3.1078	3.9486	4.0592	4.3424	4.3999	2.3520	2.7871	4.0697	3.3042	4.4506	3.6536	3.1892	3.9625	4.8766	4.2409	3.9701	4.7733	2.6946	3.6634	3.9928	2.9644	5.0294	4.8043
6.0403	3.0859	3.2801	4.0997	4.7300	3.7379	3.6832	4.1093	6.3142	1.9010	4.7341	4.1658	3.6087	4.8029	5.6476	2.2733	2.7303	4.0362	6.4727	5.4420	4.4610	5.6210	4.2454	5.2491	2.2780	2.9606	3.2035	3.8026	3.7832	4.4056	3.2646	2.9715	4.5001	4.5789	3.8909	4.4441	5.2340	3.7163	3.3005	4.7755	3.8212	3.9863	2.0355	3.0990	2.0549	4.1617	2.6329	3.5934	3.6035	3.6981
4.1827	4.6323	4.6389	3.5627	3.5513	4.2415	5.0585	4.2360	4.0175	1.3296	3.7633	3.2711	5.1066	3.6355	4.8388	5.0844	3.2630	3.1981	4.6947	4.4074	3.8099	4.5950	4.1936	3.5518	5.0207	2.8882	3.1879	3.7534	3.4580	4.8996	4.1248	3.8278	5.5233	3.1958	4.9023	4.5262	3.3232	4.1960	4.2669	4.0625	4.4095	4.6786	3.2682	4.6790	5.5418	4.5108	3.7740	4.6706	4.4199	3.8268
4.2878	4.7294	4.0557	5.3192	3.1197	4.6677	3.9484	2.4122	2.8564	3.7721	3.8930	4.9342	3.2808	2.5367	4.3694	3.2144	4.1129	3.4528	4.5027	4.6400	3.8531	4.3021	4.9699	5.7185	3.5905	3.8140	3.0194	5.3839	3.2712	5.1481	4.0909	4.4136	3.7305	3.2568	4.3741	5.1175	2.9259	3.9985	4.8433	5.1673	3.2507	3.8568	5.8058	4.8664	2.3825	7.0721	2.9619	3.8136	2.8261	5.0035
4.3548	3.9611	5.2393	4.5153	3.0429	4.1514	4.8796	3.8421	4.5364	3.7769	3.5749	3.9206	5.5278	4.6731	5.7571	4.9918	4.1291	4.7434	5.2965	4.7303	3.5317	2.7974	5.4907	4.0036	3.5441	5.8045	4.4613	4.5605	5.1396	2.4977	5.3148	4.6472	5.2802	3.7493	4.3322	4.6236	4.5478	4.7466	4.6123	3.1746	5.7899	3.9494	4.1362	5.1105	2.3458	5.0065	4.7578	2.9241	4.5246	3.4517
3.4047	5.1064	4.8609	4.9071	4.5057	5.3163	4.7172	3.7068	2.8537	4.0591	4.0889	5.2245	3.2349	4.6069	5.1854	3.9231	5.2815	2.4934	5.3017	4.0318	4.3649	2.9891	4.1344	3.8823	1.4143	4.2383	3.1539	5.1896	1.7846	3.5090	4.2197	3.9788	3.4571	4.6164	3.5933	4.8337	4.3621	6.4264	3.2937	4.3153	4.8258	4.6379	2.4690	4.6573	4.4777	4.6730	3.1992	2.4804	2.0904	3.6981
5.0824	4.3291	4.0692	4.3292	4.6727	6.1611	3.8026	1.6961	2.1974	4.3606	4.2042	4.6337	3.9614	3.3642	4.2336	4.8642	3.6886	4.7166	4.4462	5.4612	3.6464	4.2446	5.9661	4.8846	3.9745	4.1931	3.6305	5.0028	3.9957	4.3271	2.1696	4.6423	5.0086	1.7704	4.7161	4.1890	3.8845	4.7698	4.0085	3.8630	5.2626	5.1566	4.7987	4.1009	5.0209	4.1769	2.6220	4.2306	3.6491	5.5896
5.0769	5.3596	4.4000	3.3972	4.6423	3.6581	2.6741	4.6805	4.7833	4.7292	4.9513	3.7787	5.6220	4.8745	5.4679	5.0768	4.5261	3.8750	3.9936	3.9357	3.5668	4.7104	5.6025	3.6464	1.9441	4.1181	2.9684	4.9821	4.5303	5.3817	4.4608	4.2754	3.7648	3.3132	5.1206	3.9689	4.9073	4.9945	2.9395	4.3569	3.8776	5.1647	3.9083	5.5494	3.9740	3.4504	5.3565	5.1848	2.1698	2.3619
4.2883	4.9670	3.4777	5.7866	5.0198	3.9472	2.1966	6.6364	5.7464	4.4918	4.9350	3.1533	4.4252	4.4267	4.9214	3.0243	3.9368	5.4176	4.1523	4.6690	3.9076	4.1162	4.4112	2.1640	4.1142	4.4525	3.1373	3.0916	4.4974	4.8826	5.0670	2.1333	2.2245	4.3828	2.4332	5.0928	4.8863	3.2737	2.9249	4.9414	4.0663	3.6859	6.2725	3.9308	5.8186	3.7222	3.9041	4.0936	5.2091	3.7211
5.7542	3.4092	5.6134	3.1464	4.1474	2.3901	4.7949	3.4576	4.2215	2.6303	3.9683	2.0850	3.8672	3.1785	4.3360	3.0119	4.5644	4.8786	3.8266	3.3731	4.0698	5.9029	4.0461	4.7932	3.3387	3.6070	1.9799	4.0053	4.5412	4.5049	3.6276	3.3962	5.0090	5.2425	3.3471	3.9179	4.6470	3.4794	3.7624	4.9855	5.5879	3.9424	4.0650	6.3638	4.6975	3.1447	4.1067	4.0875	2.6938	4.4254
3.5598	5.7140	4.8384	5.4895	4.0108	5.3699	2.6018	5.0379	4.7625	3.4059	4.6250	3.5942	2.2202	5.7898	5.4239	3.3721	5.9286	4.5577	3.7117	4.7788	2.9096	3.9905	3.5755	4.4711	4.5639	4.3945	3.7585	3.4136	4.0568	4.7794	3.1985	5.0376	3.7545	3.8721	4.3977	3.4875	3.3436	3.4241	3.6308	3.9923	3.8360	2.1987	5.9794	4.6305	3.7425	4.6306	4.1107	5.5104	3.4341	3.4053
2.6246	6.1980	3.7297	4.1018	3.4573	4.4331	3.4960	4.4980	2.4351	5.9945	3.6831	4.8100	5.8435	3.9541	3.9262	4.3371	4.5152	4.2732	4.2600	5.2321	5.3892	4.4220	5.9201	3.9164	4.7824	5.0878	4.5654	5.6853	3.8282	3.6911	5.3776	3.9347	2.8763	2.8672	4.3463	4.6951	4.9010	4.3192	6.3715	5.9351	5.3267	2.6766	1.1248	3.6404	4.8591	5.7770	2.8873	5.0943	4.2108	5.5052
4.9098	6.3317	4.0016	3.4999	4.6418	3.1374	2.6582	5.1151	3.6228	2.9873	2.8254	2.8590	3.3891	4.4227	4.2184	3.7094	4.5225	5.2024	2.9529	5.0112	3.5833	2.2586	3.9936	2.6577	4.8145	5.6650	5.1987	5.7694	3.9831	4.4107	3.4951	3.6220	2.3811	3.3478	3.8989	3.3337	4.2646	3.6821	4.1735	2.6033	3.8830	4.3804	4.5643	3.1518	4.4447	5.0597	5.5565	2.5836	5.4901	4.3614
6.0373	4.1354	4.6413	4.8962	5.9009	4.5275	4.4311	3.3418	3.4366	4.5869	4.8264	4.6375	3.9912	4.1661	3.7267	3.2906	5.4360	3.6006	1.5409	3.8638	5.5963	3.8126	3.4661	5.6651	4.0503	4.4639	3.2996	3.3584	3.7638	3.9949	3.5563	3.7740	3.9214	3.0934	4.3593	6.9451	2.5045	3.6468	5.5773	5.2386	2.8659	3.5036	3.4552	4.6241	2.7902	4.6810	4.5076	4.4313	5.1018	4.4958
4.9397	3.8080	5.3747	4.7413	2.1006	6.5682	4.8618	2.1822	4.3646	3.8184	4.8037	4.3546	5.1004	3.2627	4.2390	4.0807	3.9709	6.1766	2.4520	3.0119	2.8077	3.8491	4.2433	5.0237	2.8283	4.0434	5.0782	2.3591	4.4313	4.1252	3.8467	1.7383	3.7138	5.0240	2.7318	5.4386	3.7361	4.0400	3.7095	4.1059	3.9132	3.8553	4.1292	4.2496	3.6974	3.5330	5.0280	6.2574	4.0384	4.4091
3.5198	3.7265	5.4261	3.4717	3.9649	5.2466	4.0846	3.1171	3.8967	3.4503	3.5858	5.1028	4.3003	3.4838	3.9808	3.6036	2.7618	3.8004	3.8547	5.1484	2.9624	4.3358	6.0038	3.1106	3.4438	3.0190	3.9854	4.9482	4.4871	2.7950	4.0428	3.0132	4.7601	3.0844	2.1946	3.4026	3.6226	2.4285	2.3392	3.5973	4.3413	4.6663	3.2025	3.9700	3.2994	3.8487	4.4045	4.3890	5.4587	2.0159
2.7836	4.5940	4.8121	5.4729	4.0096	2.8253	4.5005	4.4050	4.0312	5.1469	4.4216	2.5267	3.9119	3.1522	2.2353	3.9664	4.5865	3.9718	5.5934	4.6379	4.1208	2.8769	1.6972	3.9861	6.1441	3.0204	6.6831	3.9236	4.8404	2.5701	5.0456	4.6158	3.1604	3.9986	5.3878	2.9618	4.8607	5.9117	3.3297	5.5336	4.1539	5.0025	3.4654	5.0130	3.5175	4.2828	4.2733	5.6080	3.4013	6.1012
3.4412	4.9440	3.9442	3.9622	5.4193	4.1747	6.2761	4.7939	4.3006	4.8452	3.7342	6.2122	4.2253	2.9784	3.0499	4.9538	3.6683	5.2446	4.0475	2.6804	4.2819	4.4202	5.6698	3.8803	4.4137	4.8205	3.8397	3.9038	3.7081	3.1076	3.3848	2.9770	1.9794	4.3375	4.6796	2.9998	1.4014	1.4162	3.6982	3.5582	5.2034	3.0473	5.4639	2.8370	4.0286	5.9175	5.4406	5.2363	1.8299	4.8365
3.9802	2.3026	1.9909	2.0381	3.4644	5.5796	3.1704	4.1651	2.7296	3.3867	5.7249	4.1644	5.8697	4.8955	3.9830	5.0318	3.1855	7.3998	4.2293	3.4205	3.0954	4.4757	5.8720	3.3441	4.1140	4.6116	4.2518	4.0585	3.9932	5.0144	4.8125	3.5061	5.1929	4.9256	5.2749	5.3110	3.7133	3.2191	3.5261	6.5712	4.1088	4.4285	2.6414	5.3662	4.8117	3.6931	2.5409	3.5995	4.0854	3.5919
4.3780	3.7864	3.7303	4.8898	2.8533	3.3919	5.4678	3.0390	2.1979	4.6339	3.6528	3.9777	3.8060	3.1287	4.1811	3.9129	4.3085	2.5005	4.4662	3.4598	4.1394	3.1214	5.5655	2.5144	4.7601	4.2561	5.3677	4.6213	4.1192	4.8001	5.8138	5.0350	3.7749	6.0270	2.0569	4.7941	3.3976	2.4249	5.3489	5.4212	4.5563	3.6802	4.7175	4.0916	4.1809	2.2859	3.1187	3.6409	3.2291	4.7797
4.6447	4.9394	3.2892	3.9800	4.5249	3.9092	2.8096	3.2510	3.3891	3.1116	4.3615	4.6267	5.0444	3.6216	3.3169	2.5611	4.8161	5.7576	5.2500	5.7637	5.1785	3.7042	4.2044	4.5005	3.3528	3.9460	4.5139	5.0153	4.5028	2.7942	3.4276	3.9103	3.8242	4.1867	3.3064	5.0073	4.3846	3.2835	5.6980	4.4501	5.5264	5.3134	4.7134	3.6456	4.6150	3.1510	4.1612	3.2886	4.7035	4.4439
3.5146	4.2532	4.4078	6.2874	4.8117	4.1143	4.1191	5.0877	5.0157	5.0590	3.2769	3.0432	4.2953	3.6586	5.4140	4.8669	4.4267	2.5039	5.0664	5.9019	3.8411	3.5580	3.1691	3.3778	5.7750	3.0675	4.6808	5.1541	5.1279	4.1257	5.4306	3.3864	4.9171	4.0403	4.4336	3.6147	4.6459	5.0804	5.1414	3.9900	3.1368	3.0579	5.0688	4.5601	4.1664	6.8574	4.7675	5.1381	3.6812	4.5562
3.4936	4.0030	3.0588	3.2438	4.2845	3.7085	3.1247	2.8773	5.2010	3.0610	3.4623	3.5940	5.3847	3.9134	4.4993	2.9984	2.4868	5.0891	4.0810	5.0025	3.5335	4.2536	4.5631	3.8532	4.3298	5.1080	4.4206	5.7509	2.2923	4.3433	4.3010	4.8956	4.3180	4.0403	5.7037	5.2746	5.3921	4.5829	4.8961	5.8650	3.0735	4.6368	4.5268	3.3024	5.8009	3.7405	3.3966	3.9600	4.0709	4.3394
5.2643	3.5589	5.5070	2.8949	6.9918	2.7300	6.1811	3.2899	4.6428	4.7749	4.9134	4.5860	2.4236	2.7834	5.4148	4.6587	4.4442	6.1622	4.7171	3.7683	5.5971	4.3072	3.6949	4.7890	5.4811	3.4358	2.7778	5.0904	4.7642	2.9553	3.2069	4.3405	5.6981	2.5085	5.2636	4.1406	2.9533	2.8289	4.6047	4.7042	5.0389	3.8760	4.7417	5.7434	3.5336	4.8432	4.0016	3.4024	2.7519	4.7534
3.1545	5.9858	2.8180	4.1123	2.9953	5.2616	3.6910	3.7549	3.8752	2.3456	5.1272	4.2838	2.9787	4.4786	4.4589	4.7521	5.5710	4.1302	5.1637	3.9153	4.3885	3.7513	4.4151	4.7046	3.6394	4.3631	3.7945	4.1248	2.6367	3.0890	3.5849	4.4549	4.6899	3.2107	4.6949	5.4807	3.7781	3.7446	4.8276	4.9045	3.5765	2.9167	5.1432	3.2384	5.4096	3.9616	4.1532	2.0666	4.1605	3.9770
4.5770	4.8687	4.0204	5.3307	3.1357	3.4849	4.7380	4.9494	4.7580	4.4316	4.9884	3.9792	3.7189	5.7719	4.6124	3.7340	3.8102	6.5541	4.6095	4.9216	3.4496	3.0965	2.3465	3.9925	4.0395	4.9999	4.3910	2.7442	4.4487	4.7862	3.5017	4.1160	5.0429	5.2255	3.9678	4.6569	3.9193	4.3961	5.2525	4.2892	4.3484	2.6601	3.2520	4.0181	5.5595	1.7998	3.9325	4.5986	2.5385	3.9786
4.0377	0.8985	4.6313	3.5020	4.7785	4.9361	4.9239	4.7307	4.7382	3.3193	2.9881	4.4319	4.4728	3.8968	5.1437	5.3838	3.5310	5.0896	3.4068	4.7694	4.1001	5.1950	4.2291	4.5756	4.5772	3.6164	3.4161	2.5897	4.8456	4.3789	4.8544	4.2808	3.3880	3.8512	2.5898	4.3544	4.0367	2.7608	4.6677	4.9975	3.5721	5.7421	4.1182	3.7105	4.5247	3.7952	3.9922	4.8052	3.5946	3.9122
5.6735	4.7672	4.4431	4.4493	2.5140	4.1608	4.3804	3.2486	5.1196	3.5331	5.3471	4.4470	4.0571	2.8661	4.3722	3.4063	4.0580	3.3120	3.7399	4.1989	5.4123	4.4492	3.0028	5.3441	4.2562	4.8956	4.6361	2.7372	1.9957	4.8805	5.5649	3.8682	5.1675	3.3154	5.2469	2.8368	3.7203	4.0866	4.2319	3.6405	2.4050	2.9838	4.8177	3.6127	4.9801	3.7529	3.9244	3.7062	2.0395	6.8642
4.3875	5.8792	2.4477	3.9558	4.1605	3.4592	3.6178	5.3381	4.2342	4.7648	4.3280	3.2756	5.7827	4.0975	5.1435	3.5062	4.1699	4.5625	5.6589	4.8873	3.2236	3.7531	4.6372	4.6513	3.4363	5.1523	5.8729	4.8367	4.5501	4.6629	3.6718	5.5456	4.6473	6.1980	5.9972	3.9821	4.6242	5.0265	4.7877	1.7274	4.7310	3.0359	1.2344	5.0448	4.0460	3.2080	4.6503	1.7767	4.0683	4.2277
3.9385	4.4811	4.5664	5.4262	3.7422	4.4886	3.5027	3.7615	2.8342	4.4169	2.7864	5.9907	2.6458	4.3411	3.7023	3.7986	2.6685	4.7417	3.3488	3.4810	2.8424	5.5361	4.2102	3.6905	3.0920	6.2425	4.6861	3.7850	3.3412	4.2881	4.5334	5.1520	4.1418	2.5179	3.6670	3.9744	4.6396	3.9722	2.9905	3.8417	3.1398	4.0383	1.9999	4.5645	3.4551	3.4211	4.1725	3.0012	3.6420	4.8989
2.8261	4.2405	4.8718	3.7487	2.5658	4.7460	2.7606	5.1001	4.6761	2.8196	3.5073	4.1585	4.7383	5.6035	2.6004	4.0992	5.0898	3.8430	3.5899	2.2200	2.6089	4.6666	3.6502	3.8463	4.4009	3.5262	5.0777	3.9889	3.4107	3.5727	4.6737	3.4945	5.4863	3.7687	2.5778	5.0180	3.3372	5.2674	3.4292	2.7729	5.1623	3.2806	3.8747	5.2038	3.6757	2.8248	3.5154	4.6111	2.4368	2.7832
4.0830	3.6180	4.2688	4.3244	3.7018	4.3864	4.2762	4.5094	3.8907	4.4954	3.3917	3.8779	4.9969	6.8803	3.9418	2.3292	3.5102	3.8760	2.4797	3.9163	5.3553	5.2978	3.8795	2.6081	4.8211	2.9187	5.2503	2.9008	4.6093	3.8635	3.4344	2.4207	5.0485	5.0319	5.4012	4.2449	2.1963	3.4097	3.4324	3.6978	5.4605	5.2672	3.8366	2.3341	2.2340	4.9072	3.0705	4.7887	4.7706	4.6031
2.1258	4.4363	4.6854	4.4981	4.8501	6.3908	4.5791	5.5546	2.5633	3.6383	3.1137	4.5930	3.4778	4.8493	3.6095	4.5063	4.7851	2.7132	4.6657	2.6837	4.6285	3.7650	3.0133	5.5888	3.4494	4.5145	2.8751	4.2655	3.7099	4.0853	2.8059	5.8985	2.9712	4.2218	3.8246	3.3455	4.8436	3.8173	3.7795	3.6282	1.9093	3.3176	4.3262	5.0405	4.7179	3.1662	5.6193	5.5736	4.3831	4.4307
3.7619	4.2147	5.4484	3.4865	6.1825	4.2585	4.8313	3.9642	3.8993	4.4606	3.7677	4.9084	4.8474	3.5417	4.4786	6.1046	4.9133	4.7697	4.3955	3.6483	5.5146	3.8449	3.8389	2.7666	3.3061	4.7875	4.0172	3.5384	3.6703	4.5018	3.5342	3.3772	5.1107	4.0433	3.8775	5.3490	4.0320	2.7541	4.2881	4.1634	1.9908	4.3633	4.3315	3.7543	4.5048	4.6782	3.1067	4.0155	4.6285	4.6256
4.3417	6.0424	4.7042	4.3568	4.7964	2.3569	7.7284	3.7998	2.6849	3.9125	2.3086	2.8864	4.4610	5.1682	5.1559	5.0466	4.4977	3.4955	5.6247	4.8552	4.3219	3.7890	5.4040	5.3748	3.3219	2.6844	5.4705	4.9560	4.4882	4.1794	3.2736	2.5731	5.0579	3.8075	3.5838	3.6128	4.1814	3.8287	4.0969	6.8822	2.5260	3.7439	5.4344	4.3162	4.3599	3.9785	5.5352	3.2597	4.1363	2.6803
4.9701	3.5921	3.5258	4.2515	4.1828	4.0041	5.0278	4.4390	5.7486	4.1331	3.8715	3.4445	4.4986	3.7334	4.0521	2.1033	4.0130	2.6037	5.1761	4.1242	2.3681	3.1570	3.9891	3.0336	4.0865	3.5402	5.9185	3.7617	3.3943	6.1147	4.2771	3.2575	3.1846	3.8352	3.4382	5.1190	3.1487	4.1568	5.6378	4.4237	3.0194	2.8381	5.4588	2.9951	3.4884	5.1212	3.9420	4.9996	2.3056	3.3402
3.0153	4.3457	5.8314	5.0171	5.2570	3.8394	3.8189	3.4466	2.6549	5.0764	5.7859	4.5590	4.1473	4.8981	3.0441	4.5998	4.5235	4.5965	2.9550	4.5105	2.1186	2.8589	4.6342	5.6227	1.1014	4.7419	3.9813	4.9523	5.8652	4.9538	5.3033	5.1694	4.4117	3.6277	4.9754	2.2639	4.7794	2.8239	4.6329	5.0072	3.4585	3.8947	5.8769	4.6452	4.0645	5.4807	4.5278	3.6546	1.3112	3.5796
4.3296	5.2222	4.2405	5.5070	5.5921	4.4831	4.6636	4.9359	3.4313	4.6485	3.4402	2.9738	3.4501	2.2626	3.5620	3.6154	3.9265	3.4734	4.9786	3.5890	6.6632	4.6991	5.1163	6.1541	3.4778	4.7154	4.0219	3.1766	4.4626	5.2121	4.3409	4.3161	3.7568	3.5288	4.9080	4.0287	3.9268	5.4347	2.5817	5.5476	5.3141	4.4062	3.6778	6.5879	4.2993	3.6021	5.3661	3.2572	3.3552	4.6078
4.2854	3.9707	3.9251	4.5826	5.6397	3.7968	3.2855	5.6845	4.3144	4.3092	6.6245	4.6683	4.0604	4.0718	2.9052	3.0215	4.8328	4.8836	3.8612	4.2351	5.9839	3.9181	4.4656	3.1501	3.7955	5.1640	3.9118	3.4400	1.5709	4.6930	3.5361	3.6310	3.5957	5.0501	5.8408	3.3397	3.6347	4.0806	3.7694	4.1866	3.5897	4.2264	2.8570	4.8706	4.1517	5.1707	5.2041	5.5397	3.8170	6.3327
3.2898	3.2386	4.0635	4.9789	4.4367	4.8444	5.0020	3.1529	4.7379	3.7205	3.0880	2.4676	3.6136	2.7843	3.3668	4.0057	2.9681	3.4738	3.9619	2.5431	2.8049	4.1221	4.5251	5.5731	2.8861	3.3365	4.6377	5.5055	6.1002	4.3619	4.6246	5.4763	4.5544	5.5381	2.8222	3.8584	3.9212	4.6271	4.2847	4.8412	3.9507	2.9618	3.6127	5.0592	4.5561	5.6440	4.9735	3.6498	3.4518	4.0237
3.9565	2.4420	5.6643	3.8466	3.2271	4.7309	3.3811	4.3911	2.6663	3.6708	3.7020	3.2604	6.4483	2.8867	2.4901	2.7456	4.3753	2.7605	4.0268	4.1371	3.2652	5.0776	5.6414	2.7979	6.0074	5.8099	3.5911	4.0592	3.8659	4.2714	3.1022	4.9294	5.5663	4.1846	3.8775	5.5503	2.8539	3.7180	5.1659	4.4699	4.2192	4.8728	3.3801	5.4118	2.5720	3.3512	2.8149	3.6644	5.2226	4.5728
3.2029	4.3155	4.6254	4.8444	4.8471	5.0507	3.6880	3.3834	5.8578	5.2116	4.6659	3.6270	3.4499	5.4713	2.9057	3.9861	3.8217	5.0560	5.5481	5.9100	3.1384	4.2665	4.7115	3.9294	3.5944	2.6746	5.3668	4.1553	3.7590	4.9542	4.7928	5.3488	5.1389	3.2796	5.4776	4.4180	4.3604	2.4697	3.3495	3.3649	3.3656	4.5701	3.7460	4.3174	4.1937	4.3708	5.3522	3.9146	3.4695	4.8547
4.4882	5.0944	3.9332	4.5596	4.7054	5.4352	2.5374	2.8949	2.8360	4.4475	2.6144	2.7404	3.0809	4.0119	4.1574	2.7918	2.9086	3.6404	3.5073	5.4803	5.2734	4.8691	5.2711	3.9569	4.3948	3.5275	6.2012	5.7228	3.8827	3.9506	5.8682	2.9906	4.8355	4.8756	3.7759	4.2068	3.7234	4.6774	6.2379	4.2514	3.6225	3.4041	5.2252	5.0102	3.4702	4.5577	3.9826	3.9324	4.2664	3.5134
5.5523	4.1739	3.1753	4.9500	4.6830	2.3763	4.1371	4.0405	4.0440	3.0350	3.3355	3.3511	4.9374	3.9313	5.6724	2.4021	4.1022	2.7110	5.2301	5.7852	5.2638	3.3226	4.3383	3.2740	3.2887	2.5134	3.9764	5.2690	6.3699	3.9052	5.3308	2.6635	2.7099	4.2843	3.3580	3.5916	4.5277	3.7850	4.0613	5.4039	5.3905	3.3059	4.2781	2.5498	4.7489	2.8792	2.4548	4.5137	5.4003	5.0386
4.5256	4.7695	5.9736	3.5001	5.4330	5.1304	6.4538	4.0652	4.3808	2.9843	3.4988	3.0519	3.6998	3.7027	5.7850	4.3246	4.1176	4.0323	3.2521	4.7696	4.6773	4.4943	2.7295	4.7551	5.8448	2.8597	3.5283	4.4053	4.1448	5.8366	5.0126	3.6608	4.3369	3.5154	3.6077	5.1071	5.5764	3.2248	4.8956	5.7399	3.8035	2.8512	5.9409	4.0207	4.4471	3.6803	4.6628	4.1701	2.5071	4.3829
5.3168	2.8719	4.3949	3.6245	5.4430	3.4916	3.6663	4.4082	3.9470	3.2260	3.3309	5.7661	4.0148	3.3722	4.2887	5.5582	3.7704	3.7677	4.7722	4.2500	3.3393	3.6195	4.3860	2.9320	2.5368	4.4815	4.3574	4.9606	4.7999	4.3743	4.3663	3.0627	3.6692	4.1835	5.0359	5.5104	2.9652	3.6114	5.8150	4.6921	3.8060	4.4216	4.2050	5.3147	3.7256	4.7976	5.0413	3.8858	4.6902	4.7090
3.2631	4.6766	3.3048	4.8791	3.3722	6.1725	3.4087	5.4888	5.9605	3.8284	4.6939	3.0467	3.9870	3.4262	3.9786	4.3279	3.5542	5.9996	4.4899	3.3654	5.9375	2.6354	2.2246	4.0904	2.7618	4.5017	2.9689	2.7508	4.9100	3.7159	3.7485	6.0095	5.5755	3.7768	5.2151	2.6351	3.7655	5.2102	3.8372	3.7104	5.4038	5.4556	4.1963	4.5591	4.0909	3.2878	4.8044	4.1919	2.2896	4.4968
3.0515	4.5668	3.9738	2.7460	3.3785	3.9421	3.5877	5.5083	3.1187	2.8173	3.9854	4.6510	4.5029	3.7845	4.1800	3.9301	4.3600	3.5147	5.1511	5.7785	4.6103	4.7177	4.6551	5.5984	6.0239	4.2052	6.0798	3.6006	5.0714	4.6098	4.0636	4.8901	4.6614	3.6210	4.0520	5.0527	3.5112	5.2141	3.4896	5.0421	4.8446	3.8670	4.4707	4.2231	4.2742	4.0222	3.2190	3.4585	3.7246	3.8663
4.5681	2.4818	4.5635	4.8804	3.8139	4.6210	4.1358	4.2449	2.9844	3.6482	5.1484	3.2969	3.8369	4.0313	3.7545	5.5853	4.2074	3.8724	4.9185	4.4294	3.0953	3.5703	3.9601	4.1855	5.5097	3.3954	3.0860	3.8503	4.8702	3.4814	4.6763	4.4962	4.6391	4.8218	2.9631	5.2002	5.9224	4.5480	3.8475	2.4873	4.7689	3.6688	3.6509	4.4845	1.9459	3.9008	5.6889	3.4971	3.4452	3.5119
3.4981	2.9787	2.2636	4.7403	5.3156	2.4405	4.0443	2.9008	3.7552	3.4127	4.7591	4.8299	5.2395	5.7438	3.7814	3.8431	5.0834	4.8441	5.7717	3.6402	3.3471	4.2018	1.8238	3.7132	3.6513	4.9288	3.8222	4.5347	3.3106	3.2265	4.7068	5.5584	3.7636	5.7798	2.5264	4.6607	4.8501	2.5560	4.3649	4.4859	5.2487	4.3727	3.0468	4.8243	4.5983	4.3492	4.6129	4.6975	3.6880	4.6470
2.6667	3.6651	4.1926	4.4330	5.4555	4.3159	5.1411	4.0335	4.9477	4.7369	3.9736	4.3567	4.4219	4.1988	5.5326	3.0246	3.8064	4.6265	4.4439	4.7564	2.6861	5.9584	4.2672	4.6374	3.5908	4.9001	5.3451	4.7087	3.9417	4.4733	3.4232	3.0582	2.5818	3.5480	5.3446	3.4218	4.6518	3.5238	4.3822	2.6289	4.7122	5.2592	4.6772	4.2086	3.0793	4.8575	5.6314	3.8009	3.6528	4.2791
4.8757	2.1258	3.3388	4.3942	4.0571	3.5236	3.9514	3.5524	2.5271	3.7331	3.0302	6.1697	2.8640	5.1282	4.7307	2.8855	4.0927	2.9359	3.8446	5.9598	4.2064	4.4301	4.0308	2.8350	2.9564	3.9185	3.8215	4.1021	2.2922	3.2159	4.2359	4.0459	6.0063	2.6720	2.7617	6.2309	3.2491	3.5367	5.5984	3.8825	4.3125	4.4414	5.5614	3.0989	4.2489	5.5963	5.0282	3.3457	3.0908	3.2151
4.1595	6.0288	4.6110	3.2033	2.6218	3.9972	2.7896	5.3513	5.0666	2.8377	5.4846	3.6175	4.8482	3.2991	5.0740	3.5829	4.2831	4.7337	5.3694	5.3199	3.5643	3.6871	2.5266	3.8474	3.8146	4.5859	5.3854	4.6055	3.3417	5.0988	3.8927	2.7844	3.4744	3.3231	5.1290	4.2584	5.3891	2.8004	4.0257	2.4480	5.3859	4.3809	3.5223	4.7357	4.0123	5.1741	4.2719	4.7791	4.6221	3.8085
3.0185	5.3919	4.5008	4.1682	3.8471	4.0380	1.8326	4.0846	4.7030	4.7433	5.1048	2.3614	3.5812	4.5923	4.0617	3.0081	3.6584	3.8088	4.7386	5.3216	4.6216	5.0765	2.9372	4.6813	4.8590	1.5467	3.5482	2.5681	6.2550	4.3444	3.8777	5.4328	3.5337	4.1245	3.3920	3.5605	4.2506	4.2745	3.5228	5.6772	4.9400	2.6275	4.1971	4.2315	5.1988	4.1520	6.0642	3.5951	3.5097	4.5633
3.3467	4.3561	2.6948	4.1811	5.8399	4.4818	3.7761	3.8667	3.5672	3.8410	4.5728	4.3426	4.6555	3.8801	2.8871	3.8919	4.1002	2.4261	3.3179	4.0383	4.2398	2.5555	3.5042	3.6992	3.3796	5.2934	6.5238	5.9028	4.6296	3.4781	3.5749	3.1768	4.4605	4.5157	4.1087	3.5917	4.1884	2.8860	5.0931	3.6555	4.8428	5.0763	4.0536	3.0332	4.4959	5.1939	4.4027	5.5604	3.3328	2.5674
3.4557	5.1068	3.0792	4.7258	4.0561	4.4834	5.2418	2.9013	4.7795	3.7665	5.5739	3.4947	3.4303	3.8398	5.4177	4.5536	4.6666	2.2590	4.3637	4.6946	3.9592	3.2713	2.5675	5.1158	5.8653	3.2933	4.4146	4.6013	3.6410	3.6879	2.1783	4.2257	2.3946	4.6515	4.9134	3.8090	4.7166	3.7353	5.0426	2.9792	3.4696	4.4524	3.6056	4.0309	3.7981	4.5643	2.9052	3.6460	4.9450	4.1415
5.6712	2.8462	3.6761	4.2590	3.6927	4.8119	3.5877	4.9133	3.6479	3.9974	4.3971	4.5909	3.8261	4.6060	3.5981	4.8648	7.0412	5.2083	4.1645	4.3999	4.0127	5.6563	4.8837	4.6345	4.6583	3.5949	3.1502	3.5785	4.4863	5.0280	3.5711	4.7602	4.4756	3.8921	2.7080	3.5947	6.4005	5.2990	3.0822	3.1191	3.7958	3.9415	3.9894	3.6614	3.7570	2.2379	3.3851	4.2533	4.7357	3.5555
4.7135	3.5264	3.4458	3.9232	4.1572	4.2334	3.0868	3.5139	4.4529	4.8125	3.9506	6.0889	4.6800	2.9586	3.5558	4.3057	3.8015	4.3474	2.8940	4.6946	4.6480	5.1525	4.2679	4.7700	3.5543	4.2529	5.7670	4.1225	3.1642	5.7139	3.5096	3.9117	5.4897	4.0515	2.6224	5.4080	3.5207	5.0078	4.1223	3.7407	2.9058	5.1602	4.0329	4.7592	3.5391	5.0069	4.5663	3.9547	3.1244	4.0859
4.5669	4.2057	4.5977	3.4301	5.2441	5.1769	4.2390	5.0693	3.9362	2.3832	4.4515	5.3506	4.5003	2.6454	3.8684	3.8219	3.2833	3.4517	3.9752	4.9546	2.7252	3.3697	4.1021	4.2238	2.7898	4.6955	5.0746	5.1707	2.9641	3.6227	4.0017	4.6423	4.3135	2.9205	4.3698	3.9185	3.1978	3.8155	1.5866	5.2725	2.1635	4.2341	3.3023	3.8332	3.9417	5.8327	3.6432	3.9454	4.3980	4.6806
2.5573	4.3495	3.5396	2.0087	5.0600	3.9683	2.8599	2.7636	3.8132	3.2224	2.8882	5.1972	3.7257	1.5259	4.1135	4.6417	2.3129	2.9978	3.8294	5.1791	4.7292	3.6356	3.5912	3.7852	4.1934	3.9554	3.4990	4.9311	2.7129	6.1010	3.7918	5.6031	2.7576	4.8772	3.7754	5.0544	4.4483	3.5692	2.7684	2.6389	4.5122	5.8160	4.2746	4.7680	4.8439	4.4520	3.7309	4.8226	4.2924	3.4692
3.5159	5.0114	2.7752	4.7700	4.6553	3.3431	4.4613	3.8961	3.6540	5.1389	3.6048	3.7596	4.7133	1.9384	6.3780	4.1152	4.8969	5.2321	3.4826	4.1847	4.5258	4.6740	3.3303	3.6792	5.9479	6.0155	4.6602	6.0759	4.4639	4.9573	4.2013	4.1500	6.0916	3.6086	5.2349	2.9916	2.3173	2.6923	4.6675	2.7517	4.3794	3.8755	3.6986	4.7833	3.7906	4.4892	3.2392	3.8775	4.9932	5.0264
4.6452	4.6119	5.4849	6.1336	3.4010	6.1139	2.3473	3.0163	4.7584	2.6719	4.7964	5.2793	2.6173	2.9931	3.4276	3.9681	6.3144	4.4126	3.8182	5.3727	5.6571	3.4498	5.4892	3.3513	5.3450	4.0661	2.3119	5.6547	3.5148	4.9157	5.7212	4.7276	2.9607	2.9287	3.6461	5.0908	5.2877	2.9593	4.6872	3.2827	3.8903	5.2275	0.9650	2.8618	3.0749	5.3854	2.6316	2.4872	2.4472	5.0137
2.0696	3.9393	4.0085	4.4044	4.3047	5.7348	1.3259	3.4216	4.1190	5.1232	5.5849	4.3079	6.2375	2.9449	4.0046	4.9251	3.1099	5.4041	2.7650	4.9276	4.6700	4.1245	3.2381	2.3240	2.5720	3.7668	2.6885	4.4441	5.1172	3.2324	4.0596	3.9794	4.7307	5.3586	3.0251	5.1107	4.7405	3.8022	3.6125	3.3428	3.3798	5.7555	5.9282	3.1025	3.6474	4.7292	2.9701	4.9902	4.5615	4.8043
3.5815	4.5082	2.6854	4.7824	5.0488	3.0073	1.7655	2.6472	3.1425	5.0956	4.1973	3.8569	6.4083	2.7560	3.7464	4.9067	5.3304	4.2136	2.8072	4.5463	5.5435	4.0855	3.9484	5.3352	4.7330	4.6010	5.0364	3.5339	5.2197	3.9991	3.3299	3.2364	4.1427	2.2753	4.3332	4.4324	1.3367	5.3331	6.3752	3.6090	3.0723	3.8299	4.3771	4.9982	3.2267	4.3288	4.9631	2.8562	3.9885	5.4025
5.1306	3.7089	3.8148	4.2766	3.5638	5.5000	3.5301	3.1674	4.4685	3.2065	4.1322	2.9508	2.9450	5.3691	4.5542	5.3549	3.6006	5.8218	4.4574	4.7372	4.0975	5.2511	3.2786	5.1722	4.8068	4.6091	4.7896	3.3773	3.4511	4.7184	3.6885	1.2356	5.3390	4.5218	3.1739	3.3568	2.9444	3.5632	4.2680	4.0481	4.1798	6.1558	3.8488	4.9415	2.2435	3.6636	3.8010	3.3154	4.1738	3.7024
4.3732	4.9075	3.2852	2.7238	2.7578	4.3274	6.2306	3.1642	4.8355	4.3184	4.9881	5.7944	5.7672	6.7399	4.1507	4.5542	3.4919	4.2851	4.2719	5.8893	3.3893	3.1643	6.0792	3.6000	4.6717	4.8035	3.7967	3.7936	4.4136	5.2204	4.9835	5.1362	3.1037	4.9207	4.7286	5.6606	6.0299	2.4954	4.1932	6.3711	3.7248	3.5425	4.2636	4.7053	5.9261	2.7162	4.3783	4.1543	5.3126	4.3416
4.5612	3.6937	4.0081	4.5342	3.9714	4.7415	4.1079	5.3414	2.9470	3.5180	2.9962	4.0985	2.7295	3.2169	3.9173	4.4866	3.6424	3.5906	3.9243	1.7256	4.8004	5.6135	3.5730	2.5942	3.4269	3.3174	5.0502	4.6158	3.8339	5.5150	4.7067	2.9095	4.7910	3.4164	4.2484	4.2373	4.0637	6.0853	5.2720	5.0531	4.0692	5.2891	3.7171	3.7730	3.1440	3.7146	3.4970	3.8350	4.5063	3.7589
2.9445	2.5972	3.0461	5.1118	5.2967	5.3817	3.6563	5.7217	3.1143	3.7319	4.9037	4.3954	4.2485	2.6158	4.4788	5.7536	4.2623	3.9143	5.5064	4.4927	5.4771	5.1080	2.6583	5.2406	4.0748	5.5776	4.1919	3.2994	3.7922	5.0458	4.9632	2.8887	3.3665	3.4499	4.0887	5.5467	5.4369	3.8981	2.7850	6.1051	2.8551	3.0822	2.5458	3.8483	5.6499	5.4287	5.7012	4.8278	4.7664	4.0063
5.0796	4.1514	4.0570	5.2848	3.8972	5.0620	2.7877	5.8560	4.9785	3.6179	4.2387	4.2435	4.7746	5.1055	4.3526	4.4380	3.0626	4.0555	3.7970	4.8276	3.0123	3.4957	3.3940	4.7032	4.2825	3.6389	3.6850	2.9969	4.4568	4.5092	4.3659	3.9018	5.4072	3.8233	4.8042	3.7529	3.8744	4.2497	3.3920	1.8469	3.7869	5.0151	4.0445	3.1222	2.9467	4.2118	5.1506	3.7460	4.0966	4.8199
5.0300	3.3574	4.9129	4.7723	3.6289	4.6289	5.4890	5.6453	3.5784	4.2917	4.2638	3.0936	3.4996	1.6575	4.7460	3.3278	3.1659	3.9274	5.4987	3.7899	3.4149	3.6128	5.2454	3.1922	3.0268	5.2529	4.7976	3.7630	3.3527	5.3052	3.7285	4.2421	5.7662	4.4214	4.6850	5.1543	4.8522	3.9509	4.1328	4.5232	2.2243	3.7149	3.5463	4.3000	5.9417	3.8712	3.5774	4.4580	4.6440	4.0843
3.8604	2.4685	5.6695	5.8325	4.5040	6.4124	3.7138	4.7349	4.5380	4.4236	5.0631	3.2387	4.1558	5.6050	3.8194	4.5996	4.0715	4.7176	3.3773	4.3117	2.5025	3.8322	4.5554	3.3228	4.4996	4.1384	3.4977	5.7074	4.7671	3.0275	4.2823	4.1852	3.3318	3.4241	3.1347	3.9952	3.3232	5.4373	4.2478	2.9037	4.6987	4.1004	1.3642	4.4528	3.9735	4.6649	4.6686	3.6885	2.2905	3.4989
3.8620	5.6271	2.4778	4.4803	4.2626	4.9162	3.6761	4.9190	3.6045	5.7608	4.4017	4.0188	2.2647	3.0863	5.4717	4.6980	3.9592	4.6476	3.5592	4.3524	1.4342	4.5800	4.4156	5.6528	3.1925	3.6876	5.1291	3.6924	3.0896	4.2097	3.9266	4.1771	2.6761	4.8362	3.2039	4.5828	2.5567	4.5354	4.1791	2.9362	3.4257	5.5429	5.6898	3.9397	4.3393	3.9154	3.8836	4.0684	3.8119	4.3979
4.7601	5.3481	5.8372	4.4729	4.3373	3.7208	3.8937	4.2573	3.5234	4.6812	4.8696	3.4986	5.4097	3.2419	3.3534	2.7211	4.4012	4.6832	4.0218	5.0403	4.2150	3.6823	6.0268	5.2364	4.0146	2.2201	5.0379	3.9790	4.5948	4.2547	1.8669	5.9564	4.1143	4.3924	3.8010	4.4113	5.6371	2.7370	4.4657	4.6618	5.2293	3.5972	4.6225	3.7929	2.8761	4.7847	4.2412	4.7019	2.7670	4.0997
4.3352	5.0264	4.1163	4.3750	3.3293	4.2023	4.1174	3.1586	3.7600	3.5577	3.6967	5.2438	3.5161	4.2124	3.3051	5.1607	2.1841	4.3905	5.5203	4.1503	3.8113	3.2888	4.5220	4.2986	3.4468	4.4691	4.5887	2.9934	3.8655	4.3138	4.5592	1.8466	3.2519	4.0400	3.4559	5.6802	4.1699	4.4578	4.3495	4.3350	3.8906	3.9290	6.2206	5.3436	6.1409	3.5409	3.0929	2.9605	4.1747	4.0044
3.3029	3.3261	5.7864	5.1163	3.2612	3.8351	2.7946	5.9853	5.7747	3.8934	4.5552	4.5432	4.4789	1.9229	5.0962	5.5384	4.0088	3.1402	3.8905	2.5968	3.4456	5.3149	2.9289	3.5312	4.1406	3.8825	3.9816	3.4612	5.5333	4.8999	3.7531	5.7893	4.0685	5.5782	5.2981	3.5742	3.5769	3.0588	3.4051	3.4272	4.8793	3.4147	2.9399	3.0376	4.9326	3.8034	4.4764	4.5113	3.7045	3.6915
5.2510	3.7683	5.8424	4.1387	2.4791	2.3076	3.8655	4.8077	4.9272	3.4886	2.2320	5.4746	4.4598	4.1132	2.8807	4.8021	3.6595	4.6601	4.1927	4.6135	3.6809	6.3257	1.7620	3.2065	4.8790	3.9830	4.2228	3.3998	4.2570	5.3501	4.3498	6.4021	3.7153	4.2446	5.6090	3.6113	3.3416	5.0694	3.9517	3.5605	2.7637	4.1342	2.9460	3.6775	5.3521	2.9654	4.1583	4.0307	3.6514	5.4017
2.5593	2.7990	4.2023	4.5158	4.0378	2.4647	4.2198	3.4365	4.4954	4.9117	5.7418	3.1254	4.9927	5.1357	5.2701	4.9263	4.3100	3.4115	4.0474	3.1036	2.4152	4.4409	4.4729	3.8078	4.4338	4.3010	3.8382	3.0810	3.4017	4.7074	3.0617	4.5816	3.3909	4.3359	4.1774	2.2115	5.5071	4.4018	5.3321	3.5363	2.9696	3.0489	4.4027	3.5969	4.9418	3.1198	4.9145	4.9933	4.7981	4.7180
4.1980	4.1607	3.9166	5.1712	3.5385	2.5153	3.0733	4.2356	3.4779	3.3446	3.8789	2.7241	4.4752	6.6200	2.5971	5.2352	3.4765	2.5948	4.3152	2.9428	3.4768	3.4565	3.8887	3.7161	3.4180	4.4605	3.7051	4.2217	4.7708	3.2101	4.0282	4.2953	5.2718	4.6463	4.1440	5.0169	3.7861	2.8026	3.8272	2.9685	5.0474	4.9961	3.3954	4.6068	5.4018	3.8212	3.1953	2.9994	3.4116	4.0486
2.8398	2.7781	5.1345	6.8071	4.4368	5.7124	4.3039	4.1949	3.6515	4.6510	4.2369	4.7268	3.8148	4.0490	4.2669	4.1039	4.1482	5.4181	5.6910	4.4191	5.8080	4.3363	3.7557	2.7872	3.4612	2.7082	3.2945	4.6695	4.0878	5.2966	4.1214	4.5118	4.0485	4.0328	3.9650	5.4881	3.9449	3.9598	6.0967	3.4450	3.5860	3.1834	3.2646	5.3781	3.7657	4.7940	4.4227	4.2349	3.8412	4.9471
4.1572	3.3296	4.7334	4.1660	4.8929	5.7951	5.5144	3.5911	4.5053	3.0458	4.0423	4.5870	4.7999	3.6307	4.9432	4.2290	3.8578	4.8852	4.3264	3.9555	4.5427	4.7001	5.2826	4.1527	4.1883	4.2418	5.6433	1.5495	5.3932	2.1270	4.3341	2.7679	3.4000	2.2620	4.0207	2.8926	5.2418	3.0513	4.4304	5.4133	4.6675	4.9978	5.0622	3.3032	4.0574	2.1979	5.1520	3.0058	4.0770	4.1899
2.5937	3.1726	2.8408	3.9136	2.8684	2.1240	4.8549	4.2368	5.4814	3.4848	3.0099	3.8230	4.5127	5.0631	3.6451	3.9754	3.0294	5.0900	3.4295	5.1634	5.8316	4.4399	3.9293	3.7406	4.3921	4.7133	3.7628	3.4424	4.4544	4.6358	3.8656	4.5317	5.1880	4.4425	5.4190	3.4362	3.9024	4.5723	6.6328	4.4260	3.8755	4.2983	5.2391	6.9029	3.7083	2.3383	4.6560	5.4032	4.8052	5.9326
3.9353	4.0858	4.4419	3.2737	2.9652	4.2531	3.9056	3.8247	4.0103	3.8953	3.8722	3.5010	4.6988	2.7466	5.3165	4.3316	4.2178	3.4235	4.0215	3.7160	2.3002	2.5093	2.7392	2.2644	4.0547	4.7716	3.9507	4.3215	3.3249	3.3185	6.1219	5.5199	5.0219	6.1974	4.2687	3.7313	4.0884	4.3069	3.2179	4.1572	4.5128	4.6371	4.0426	3.3490	3.9720	6.0184	2.9030	4.7463	6.1734	2.6883
4.7923	5.2619	4.0319	5.6266	4.8257	4.1323	2.7597	4.5730	4.7502	4.6890	4.2297	3.7648	5.6332	4.1417	1.3735	3.7123	4.1297	4.5143	4.5215	4.9195	5.7671	4.7490	3.7109	2.7131	2.3419	4.3245	3.7034	2.0769	5.8870	5.1209	3.2336	3.2288	3.2542	4.8382	5.5143	3.5208	5.5292	5.0113	4.5805	3.5428	2.7822	4.4047	4.5421	3.8425	4.4939	3.9400	5.5814	3.3790	3.4449	5.0475
4.3870	4.3457	2.9331	5.5528	2.8794	5.4450	6.0541	4.0115	4.6636	3.2328	4.6292	3.6389	3.1280	4.2018	3.9451	4.4420	3.4631	4.0708	4.7763	4.9852	4.7001	4.3336	3.3881	5.6209	3.0760	4.8535	4.7653	4.1357	4.6502	1.8310	5.9919	3.1499	4.1792	1.2706	4.2845	3.8048	4.1757	3.7517	3.8935	3.2125	4.4063	3.1546	4.5371	4.2406	3.6388	4.7903	4.5446	4.2497	3.8721	2.5924
4.9739	4.5013	4.8293	5.9494	3.9866	3.0674	3.8153	4.4763	3.2960	4.8464	5.3269	1.8639	3.7807	4.0125	5.3328	5.5336	6.0030	5.1307	4.3116	2.4126	5.8832	4.1849	4.9561	6.2941	5.6449	4.2094	3.7264	5.4825	4.0648	5.3415	4.5985	3.8034	4.4689	5.3788	2.1323	3.7316	3.4459	2.4966	3.7329	3.3483	2.7845	4.7842	4.4236	3.3639	3.0405	6.4924	4.6559	4.1017	4.0400	3.4858
2.5974	5.2325	2.7713	4.0031	4.7718	3.6413	4.2229	3.1070	5.2731	6.5951	4.2314	3.4755	4.0869	3.4378	4.3725	4.9860	5.9563	5.1864	3.0120	6.1737	3.2083	4.7544	1.5790	4.5128	4.1776	3.5872	4.8373	2.7623	4.7306	2.4289	3.8984	4.3655	4.0441	4.4095	3.9058	4.7665	4.4902	3.8019	4.7638	5.6213	4.4127	2.8446	1.9344	4.6827	5.1505	5.1718	5.6085	5.0978	4.7275	4.7895
3.5345	3.1761	4.2232	4.8072	5.4508	5.5014	4.0554	4.6774	2.7007	2.5315	2.8740	4.6780	4.3634	4.6851	3.5741	2.4884	4.9334	3.2474	3.6832	4.4669	3.3309	1.8140	4.8226	4.6733	4.3755	3.2570	4.5685	5.8496	3.3765	3.9504	2.7891	5.8430	3.0867	2.8966	4.8581	3.3806	3.8813	4.5357	5.5021	3.9676	2.9854	3.6420	2.3249	5.9536	3.7062	4.6701	5.0084	4.4138	4.4976	3.6657
3.8879	3.8921	3.8910	4.6315	3.5265	6.1087	2.5816	4.9157	3.4376	4.5953	4.0759	4.8404	4.4328	3.7576	5.4453	4.7179	4.8513	4.5367	3.0179	5.5242	4.1051	3.7141	5.1468	4.0757	3.6498	3.0569	4.7070	4.9837	3.9494	4.9674	4.6784	3.4085	2.3364	3.7166	3.5774	3.5037	4.8565	4.3715	2.6844	4.0886	4.1398	2.9298	4.6322	3.8501	4.0086	5.0905	4.3423	4.6586	5.3528	6.5815
2.8028	2.6791	4.1157	5.9403	4.4610	4.3447	4.1291	5.6065	4.3302	3.6659	2.3443	5.5201	3.8468	6.9321	2.3822	3.5589	6.4204	2.8892	4.1488	5.5847	5.2272	3.2819	3.7073	4.9936	3.1215	3.6525	4.6429	5.2250	4.1217	4.7153	4.0372	3.4687	4.1948	3.7683	3.2238	3.5450	3.0136	4.3450	4.2435	4.2051	4.2754	4.8808	3.9010	4.0136	4.3313	4.7027	4.6937	6.0552	4.0570	4.1680
5.0909	3.8451	4.7170	3.8253	1.3081	3.3855	4.1684	3.6589	5.5710	2.6208	4.8169	2.9617	5.6409	3.4025	4.7599	4.3230	2.7619	3.0902	5.8862	2.9605	4.3997	4.8453	2.7970	3.6292	3.7696	3.2203	4.0957	4.7928	3.4582	3.8143	6.2693	5.5431	5.0198	3.8173	4.7386	3.1983	4.4701	4.3173	3.1662	6.0532	3.2948	2.9500	4.1698	2.4142	5.8365	2.8037	4.9501	3.9347	5.7271	4.5223
4.1091	3.5523	4.7130	4.0418	3.2278	4.2699	3.9805	4.3229	4.7383	3.6607	4.7389	3.5770	3.9800	5.1924	3.1829	4.9070	5.8371	4.9852	3.5791	2.1646	5.3320	3.1652	3.7803	3.8971	5.8089	4.2596	4.4519	3.2607	5.0264	4.7163	3.7722	2.5987	3.7610	4.0451	3.5972	5.2568	4.6976	3.5962	2.7463	3.5411	4.2331	4.2655	4.8296	4.6504	4.5402	4.8889	5.8227	3.8336	4.2865	5.3097
2.9448	4.9094	5.1069	4.6080	6.1602	2.0010	3.8085	3.3375	4.4841	3.3721	2.8666	4.1449	3.5698	4.3258	3.8777	4.1094	4.8430	4.8552	3.2670	3.1761	3.2344	5.1429	4.0550	5.1859	5.2091	5.0874	3.8540	4.8441	3.7162	4.8987	4.5149	3.5997	4.3196	3.2932	3.9479	3.4154	3.2174	4.7359	5.5048	3.7144	2.8123	3.6371	3.5272	3.4335	1.9870	4.4104	4.8230	3.0180	4.3403	4.3756
5.1491	4.2414	5.0988	3.6476	4.1324	4.7985	4.2451	4.3753	5.0087	3.2615	6.3214	3.7073	3.1304	5.2639	4.3978	5.5931	3.9080	6.2939	2.6626	4.7237	4.1582	2.5609	4.0255	3.9522	3.3506	4.3382	4.5760	3.0061	5.6794	2.8706	6.2987	3.8970	3.5037	5.1933	4.2774	4.8392	4.6335	3.5253	5.4879	4.7425	5.8567	3.9508	4.5599	3.3884	2.9894	3.1038	3.5369	3.3912	6.8585	3.9169
4.2686	6.2064	2.3198	4.6042	3.8913	3.9030	3.8011	5.9761	2.2168	3.8859	4.3285	4.4178	6.2648	4.5065	3.5175	3.4249	5.1706	3.7345	5.3506	3.9521	2.7800	3.0894	3.0971	6.6388	2.9059	5.1355	2.8081	5.5108	4.6135	2.6323	5.5415	4.1404	3.8040	3.1847	4.1793	3.1312	4.0291	3.0229	3.4875	4.3487	3.7409	4.5091	3.9234	2.7105	4.4968	3.8173	5.7854	4.8960	4.2028	5.0857
5.0076	3.6675	5.7333	4.8098	1.7902	3.6931	3.8666	3.4955	3.3851	4.2367	4.6969	3.9363	5.3875	3.9731	3.3572	4.1263	5.6618	4.5920	2.5914	5.3091	3.1397	4.5880	4.3051	5.0555	2.8423	3.3906	2.8248	3.3875	5.1891	4.0820	2.9416	3.3573	3.9799	2.2472	3.4879	2.3111	5.0953	4.2748	3.4058	3.6253	2.7712	4.4631	3.7072	4.6115	3.4363	5.0303	4.1571	4.3866	5.0533	4.2340
5.0813	5.1513	2.1764	4.1066	4.5143	5.1881	4.6228	5.2876	3.6015	2.9774	5.7608	4.6912	4.0808	3.4417	3.9503	5.9484	1.9950	5.1854	4.6203	5.6848	2.8532	5.0449	3.5371	3.8352	4.5064	2.4807	3.6986	1.6785	4.2295	5.4974	4.9835	4.6223	3.9304	4.7871	3.2827	3.7164	4.2529	4.0054	5.8613	3.8614	2.9122	4.5373	5.2783	6.3624	3.1987	5.3555	3.1945	4.3866	3.6930	4.9036
2.9243	4.1195	3.8711	2.7403	4.0747	5.3610	4.4520	3.5928	4.9740	5.4691	3.7721	5.0389	6.6184	2.7473	4.6333	4.5166	3.7143	3.7164	4.2508	4.7008	4.8333	3.7311	3.6108	2.9673	4.3851	4.1871	3.5487	5.5741	4.5032	5.5483	4.9920	3.5133	3.5682	3.7284	3.9070	3.7960	4.1302	2.8078	2.4256	3.7809	2.3625	3.5496	3.0422	2.9876	3.3576	3.6332	3.2470	4.6496	5.3472	4.5963
3.5582	5.4612	4.2902	5.1026	3.7294	3.0640	4.7155	5.1234	4.3257	4.1384	3.1066	4.1608	2.7516	3.1173	3.8305	3.2669	3.3717	3.7879	3.0988	3.4931	2.6865	3.1965	3.5598	4.4279	5.0711	3.3150	5.2666	5.6311	3.2076	3.9709	2.7579	4.8132	4.3478	5.1411	2.4735	4.0276	3.0505	3.7622	4.4713	5.7626	3.8038	4.0339	4.0829	4.8752	4.6494	3.9197	4.1172	5.0709	2.0251	3.6900
2.8471	3.3815	4.0912	3.9104	4.4525	5.6716	4.7258	4.2862	4.3348	1.8629	3.7335	2.9528	5.0550	4.1967	4.1158	4.4950	3.2230	3.2809	4.6738	4.3836	3.6408	3.3292	3.5081	3.8503	4.7829	3.6385	4.8879	4.2370	4.0800	3.5806	4.9374	3.7135	3.1613	3.9829	3.4585	4.3781	3.7500	3.7998	3.0558	4.0344	3.2596	4.6222	3.1976	3.3069	3.4705	5.7074	3.7117	4.0929	4.5558	3.4329
4.1330	4.5476	4.4606	3.0365	5.3512	3.5033	4.1597	5.5171	4.7230	5.6824	4.3949	4.6701	3.5858	3.4629	4.6610	4.6838	3.5075	3.9552	4.1622	4.8090	2.8139	4.5757	4.2448	3.7456	6.7388	4.2364	3.3661	5.6407	4.0294	4.9243	3.9243	4.2134	4.5372	4.4561	4.9363	4.3979	5.6127	4.7273	2.8224	3.1258	4.0497	3.3197	4.5552	2.5271	5.0213	3.1159	3.8391	4.2437	2.9354	4.9038
5.3294	3.0083	3.3906	3.7441	2.9258	3.3174	4.8376	4.2450	3.9656	4.0924	4.1699	4.8484	3.9087	3.2223	4.2449	3.6373	2.2314	4.3356	3.4332	5.8317	3.9817	2.0004	4.4100	3.1187	2.9189	4.3739	4.3048	4.0656	5.7981	6.2193	2.3098	4.0726	4.9460	4.2929	3.0966	6.3303	3.3641	2.4084	2.3134	5.8218	5.6009	6.5811	3.6422	2.3937	4.9018	4.7444	3.5176	2.5765	5.7449	4.5507
